# Supplementary material for: Diversity at single nucleotide to pangenome scales among sulfur cycling bacteria in salt marshes
Source: Appl Environ Microbiol. 2023 Oct 26;89(11):e00988-23. doi: 10.1128/aem.00988-23 (PMC10686091; doi:10.1128/aem.00988-23)
Supplement: Supplemental Data 1 — DRAM raw annotations. [file aem.00988-23-s0001.xlsx]

## Sheet: Caption
Supplemental Data 1. DRAM raw annotations.

## Sheet: Supplemental Data 1
MAG	scaffold	gene_position	start_position	end_position	kegg_id	kegg_hit	peptidase_id	peptidase_family	peptidase_hit	pfam_hits	cazy_hits	vogdb_description
ALJR11	k141_1027515	1	2	148
ALJR11	k141_1027515	2	560	778	K03563	carbon storage regulator				Global regulator protein family [PF02599.17]		sp|C4K832|CSRA_HAMD5 Translational regulator CsrA; Xr
ALJR11	k141_1027515	3	1050	2291	K00928	aspartate kinase [EC:2.7.2.4]				Amino acid kinase family [PF00696.29]; ACT domain [PF13840.7]; ACT domain [PF01842.26]
ALJR11	k141_1027515	4	2736	5342	K01872	alanyl-tRNA synthetase [EC:6.1.1.7]				tRNA synthetases class II (A) [PF01411.20]; DHHA1 domain [PF02272.20]; Threonyl and Alanyl tRNA synthetase second additional domain [PF07973.15]
ALJR11	k141_1027515	5	5377	5835	K03565	regulatory protein				RecX family [PF02631.17]
ALJR11	k141_1027515	6	5859	6890	K03553	recombination protein RecA				recA bacterial DNA recombination protein [PF00154.22]; Rad51 [PF08423.12]; KaiC [PF06745.14]		sp|P04529|UVSX_BPT4 Recombination and repair protein; XhXr
ALJR11	k141_1027515	7	7019	7522	K01975	RNA 2',3'-cyclic 3'-phosphodiesterase [EC:3.1.4.58]				2'-5' RNA ligase superfamily [PF13563.7]; LigT like Phosphoesterase [PF02834.17]
ALJR11	k141_1027515	8	7557	8066	K03743	nicotinamide-nucleotide amidase [EC:3.5.1.42]				Competence-damaged protein [PF02464.18]
ALJR11	k141_1027515	9	8292	8573	K06995	uncharacterized protein				Protein of unknown function (DUF861) [PF05899.13]; Ethanolamine utilisation protein EutQ [PF06249.13]
ALJR11	k141_1027515	10	8904	10388	K00523	CDP-4-dehydro-6-deoxyglucose reductase, E3 [EC:1.17.1.1]				2Fe-2S iron-sulfur cluster binding domain [PF00111.28]
ALJR11	k141_1027515	11	10469	10648
ALJR11	k141_1027515	12	10944	11690	K00568	2-polyprenyl-6-hydroxyphenyl methylase / 3-demethylubiquinone-9 3-methyltransferase [EC:2.1.1.222 2.1.1.64]				Methyltransferase domain [PF13489.7]; Methyltransferase domain [PF08241.13]; Mycolic acid cyclopropane synthetase [PF02353.21]; Methyltransferase domain [PF13847.7]; Methyltransferase domain [PF13649.7]; Ribosomal protein L11 methyltransferase (PrmA) [PF06325.14]; ubiE/COQ5 methyltransferase family [PF01209.19]; Methyltransferase domain [PF08242.13]; Tellurite resistance protein TehB [PF03848.15]…
ALJR11	k141_1027515	13	11837	12943	K06916	cell division protein ZapE				AFG1-like ATPase [PF03969.17]; Bacterial dnaA protein [PF00308.19]
ALJR11	k141_1027515	14	12947	14134						Aminotransferase class I and II [PF00155.22]; Cys/Met metabolism PLP-dependent enzyme [PF01053.21]
ALJR11	k141_1027515	15	14148	14927						Haloacid dehalogenase-like hydrolase [PF13419.7]; haloacid dehalogenase-like hydrolase [PF00702.27]; HAD-hyrolase-like [PF13242.7]
ALJR11	k141_1027515	16	15028	15489						Cytochrome C' [PF01322.21]
ALJR11	k141_1027515	17	15506	16114
ALJR11	k141_1027515	18	16151	17362						Methionine biosynthesis protein MetW [PF07021.13]; Methyltransferase domain [PF08241.13]; ubiE/COQ5 methyltransferase family [PF01209.19]; Methyltransferase domain [PF13489.7]
ALJR11	k141_1027515	19	17647	18297
ALJR11	k141_1027515	20	18334	19380	K01012	biotin synthase [EC:2.8.1.6]				Biotin and Thiamin Synthesis associated domain [PF06968.14]; Radical SAM superfamily [PF04055.22]
ALJR11	k141_1027515	21	19398	20582	K00652	8-amino-7-oxononanoate synthase [EC:2.3.1.47]	MER0501945	U32	MER0501945 - family U32 unassigned peptidases (Chthonomonas calidirosea) [U32.UPW]#U32#{peptidase unit: 148-232}~source YP_008089209~	Cys/Met metabolism PLP-dependent enzyme [PF01053.21]
ALJR11	k141_1027515	22	20715	21494	K02170	pimeloyl-[acyl-carrier protein] methyl ester esterase [EC:3.1.1.85]	MER0197866	S33	MER0197866 - family S33 unassigned peptidases (Allochromatium vinosum) [S33.UPW]#S33#{peptidase unit: 17-249}~source ADC61481~	Alpha/beta hydrolase family [PF12697.8]; Serine aminopeptidase, S33 [PF12146.9]; alpha/beta hydrolase fold [PF00561.21]; Alpha/beta hydrolase of unknown function (DUF1100) [PF06500.12]; Thioesterase domain [PF00975.21]
ALJR11	k141_1027515	23	21513	22421	K02169	malonyl-CoA O-methyltransferase [EC:2.1.1.197]				ubiE/COQ5 methyltransferase family [PF01209.19]; Methyltransferase domain [PF08241.13]; Methyltransferase domain [PF13649.7]; Methyltransferase domain [PF13489.7]; Methyltransferase domain [PF13847.7]; Methyltransferase small domain [PF05175.15]; Methionine biosynthesis protein MetW [PF07021.13]
ALJR11	k141_1027515	24	22418	23155	K01935	dethiobiotin synthetase [EC:6.3.3.3]				AAA domain [PF13500.7]
ALJR11	k141_1027515	25	23222	24511	K07259	serine-type D-Ala-D-Ala carboxypeptidase/endopeptidase (penicillin-binding protein 4) [EC:3.4.16.4 3.4.21.-]	MER0197865	S13	MER0197865 - family S13 unassigned peptidases (Allochromatium vinosum) [S13.UPW]#S13#{peptidase unit: 53-393}~source ADC61478~	D-Ala-D-Ala carboxypeptidase 3 (S13) family [PF02113.16]
ALJR11	k141_1027515	26	24536	25396			MER0279894	S01C	MER0279894 - subfamily S1C unassigned peptidases (Thiocapsa marina) [S01.UPC]#S01C#{peptidase unit: 116-280}~source EGV17327~	Trypsin-like peptidase domain [PF13365.7]		REFSEQ putative peptidase/serine protease; Xu
ALJR11	k141_1027515	27	25725	27098	K00574	cyclopropane-fatty-acyl-phospholipid synthase [EC:2.1.1.79]				Mycolic acid cyclopropane synthetase [PF02353.21]; Methyltransferase domain [PF13649.7]; Methyltransferase domain [PF13847.7]; Methyltransferase domain [PF13489.7]; Methyltransferase small domain [PF05175.15]; ubiE/COQ5 methyltransferase family [PF01209.19]; RNA cap guanine-N2 methyltransferase [PF09445.11]
ALJR11	k141_1027515	28	26990	27277						Protein of unknown function (DUF2934) [PF11154.9]
ALJR11	k141_1027515	29	27475	28449	K09781	uncharacterized protein				Protein of unknown function (DUF808) [PF05661.13]
ALJR11	k141_1027515	30	28857	29507
ALJR11	k141_1027515	31	29665	30126	K03574	8-oxo-dGTP diphosphatase [EC:3.6.1.55]				NUDIX domain [PF00293.29]
ALJR11	k141_1027515	32	30572	31444						Taurine catabolism dioxygenase TauD, TfdA family [PF02668.17]
ALJR11	k141_1027515	33	31526	32398	K04517	prephenate dehydrogenase [EC:1.3.1.12]				Prephenate dehydrogenase [PF02153.18]; NADP oxidoreductase coenzyme F420-dependent [PF03807.18]; NAD binding domain of 6-phosphogluconate dehydrogenase [PF03446.16]
ALJR11	k141_1027515	34	32395	33507	K00817	histidinol-phosphate aminotransferase [EC:2.6.1.9]				Aminotransferase class I and II [PF00155.22]
ALJR11	k141_1027515	35	33576	34676	K04518,K14170	prephenate dehydratase [EC:4.2.1.51]; chorismate mutase / prephenate dehydratase [EC:5.4.99.5 4.2.1.51]				Prephenate dehydratase [PF00800.19]; Chorismate mutase type II [PF01817.22]
ALJR11	k141_1027515	36	34676	35863	K00058	D-3-phosphoglycerate dehydrogenase / 2-oxoglutarate reductase [EC:1.1.1.95 1.1.1.399]				D-isomer specific 2-hydroxyacid dehydrogenase, NAD binding domain [PF02826.20]; D-isomer specific 2-hydroxyacid dehydrogenase, catalytic domain [PF00389.31]; NAD binding domain of 6-phosphogluconate dehydrogenase [PF03446.16]		sp|P44501|DDH_HAEIN 2-hydroxyacid dehydrogenase homolog; Xh
ALJR11	k141_1027515	37	36054	37136	K00831	phosphoserine aminotransferase [EC:2.6.1.52]				Aminotransferase class-V [PF00266.20]
ALJR11	k141_1027515	38	37193	37381
ALJR11	k141_1027515	39	37365	39950	K02469	DNA gyrase subunit A [EC:5.6.2.2]				DNA gyrase/topoisomerase IV, subunit A [PF00521.21]; DNA gyrase C-terminal domain, beta-propeller [PF03989.14]		sp|P08096|TOP2_SCHPO DNA topoisomerase 2; Xh
ALJR11	k141_1027515	40	40175	41527	K05590	ATP-dependent RNA helicase SrmB [EC:3.6.4.13]				DEAD/DEAH box helicase [PF00270.30]; Helicase conserved C-terminal domain [PF00271.32]; Type III restriction enzyme, res subunit [PF04851.16]		sp|P20703|UVSW_BPT4 ATP-dependent DNA helicase uvsW; Xh
ALJR11	k141_1027515	41	41690	42442	K22205	S-adenosyl-L-methionine hydrolase (adenosine-forming) [EC:3.13.1.8]				S-adenosyl-l-methionine hydroxide adenosyltransferase [PF01887.17]
ALJR11	k141_1027515	42	42523	42915	K02879	large subunit ribosomal protein L17				Ribosomal protein L17 [PF01196.20]
ALJR11	k141_1027515	43	42951	43961	K03040	DNA-directed RNA polymerase subunit alpha [EC:2.7.7.6]				RNA polymerase Rpb3/RpoA insert domain [PF01000.27]; RNA polymerase Rpb3/Rpb11 dimerisation domain [PF01193.25]; Bacterial RNA polymerase, alpha chain C terminal domain [PF03118.16]
ALJR11	k141_1027515	44	43984	44604	K02986	small subunit ribosomal protein S4				Ribosomal protein S4/S9 N-terminal domain [PF00163.20]; S4 domain [PF01479.26]
ALJR11	k141_1027515	45	44620	45009	K02948	small subunit ribosomal protein S11				Ribosomal protein S11 [PF00411.20]
ALJR11	k141_1027515	46	45046	45402	K02952	small subunit ribosomal protein S13				Ribosomal protein S13/S18 [PF00416.23]
ALJR11	k141_1027515	47	45488	45601	K02919	large subunit ribosomal protein L36				Ribosomal protein L36 [PF00444.19]
ALJR11	k141_1027515	48	45630	46982	K03076	preprotein translocase subunit SecY				SecY translocase [PF00344.21]
ALJR11	k141_1027515	49	47001	47435	K02876	large subunit ribosomal protein L15				Ribosomal proteins 50S-L15, 50S-L18e, 60S-L27A [PF00828.20]
ALJR11	k141_1027515	50	47422	47613	K02907	large subunit ribosomal protein L30				Ribosomal protein L30p/L7e [PF00327.21]
ALJR11	k141_1027515	51	47633	48139	K02988	small subunit ribosomal protein S5				Ribosomal protein S5, N-terminal domain [PF00333.21]; Ribosomal protein S5, C-terminal domain [PF03719.16]
ALJR11	k141_1027515	52	48150	48506	K02881	large subunit ribosomal protein L18				Ribosomal L18 of archaea, bacteria, mitoch. and chloroplast [PF00861.23]
ALJR11	k141_1027515	53	48519	49052	K02933	large subunit ribosomal protein L6				Ribosomal protein L6 [PF00347.24]
ALJR11	k141_1027515	54	49066	49461	K02994	small subunit ribosomal protein S8				Ribosomal protein S8 [PF00410.20]
ALJR11	k141_1027515	55	49565	49870	K02954	small subunit ribosomal protein S14				Ribosomal protein S14p/S29e [PF00253.22]
ALJR11	k141_1027515	56	49881	50420	K02931	large subunit ribosomal protein L5				ribosomal L5P family C-terminus [PF00673.22]; Ribosomal protein L5 [PF00281.20]
ALJR11	k141_1027515	57	50435	50752	K02895	large subunit ribosomal protein L24				Ribosomal proteins 50S L24/mitochondrial 39S L24 [PF17136.5]
ALJR11	k141_1027515	58	50772	51140	K02874	large subunit ribosomal protein L14				Ribosomal protein L14p/L23e [PF00238.20]
ALJR11	k141_1027515	59	51230	51490	K02961	small subunit ribosomal protein S17				Ribosomal protein S17 [PF00366.21]; Ribosomal protein L14p/L23e [PF00238.20]
ALJR11	k141_1027515	60	51487	51687	K02904	large subunit ribosomal protein L29				Ribosomal L29 protein [PF00831.24]
ALJR11	k141_1027515	61	51687	52100	K02878	large subunit ribosomal protein L16				Ribosomal protein L16p/L10e [PF00252.19]
ALJR11	k141_1027515	62	52104	52781	K02982	small subunit ribosomal protein S3				Ribosomal protein S3, C-terminal domain [PF00189.21]; KH domain [PF07650.18]
ALJR11	k141_1027515	63	52792	53124	K02890	large subunit ribosomal protein L22				Ribosomal protein L22p/L17e [PF00237.20]
ALJR11	k141_1027515	64	53138	53416	K02965	small subunit ribosomal protein S19				Ribosomal protein S19 [PF00203.22]
ALJR11	k141_1027515	65	53435	54262	K02886	large subunit ribosomal protein L2				Ribosomal Proteins L2, C-terminal domain [PF03947.19]; Ribosomal Proteins L2, RNA binding domain [PF00181.24]
ALJR11	k141_1027515	66	54295	54591	K02892	large subunit ribosomal protein L23				Ribosomal protein L23 [PF00276.21]
ALJR11	k141_1027515	67	54588	55199	K02926	large subunit ribosomal protein L4				Ribosomal protein L4/L1 family [PF00573.23]
ALJR11	k141_1027515	68	55206	55856	K02906	large subunit ribosomal protein L3				Ribosomal protein L3 [PF00297.23]
ALJR11	k141_1027515	69	55867	56178	K02946	small subunit ribosomal protein S10				Ribosomal protein S10p/S20e [PF00338.23]
ALJR11	k141_1027515	70	56183	56320						Elongation factor Tu C-terminal domain [PF03143.18]
ALJR11	k141_1071884	1	3	476						Alpha/beta hydrolase of unknown function (DUF900) [PF05990.13]
ALJR11	k141_1071884	2	731	916
ALJR11	k141_1071884	3	1002	1493			MER0197871	S33	MER0197871 - family S33 unassigned peptidases (Allochromatium vinosum) [S33.UPW]#S33#{peptidase unit: 6-233}~source ADC61712~
ALJR11	k141_1071884	4	1706	2560	K09007	GTP cyclohydrolase IB [EC:3.5.4.16]				Type I GTP cyclohydrolase folE2 [PF02649.15]
ALJR11	k141_1071884	5	2659	3552	K00795,K13789	farnesyl diphosphate synthase [EC:2.5.1.1 2.5.1.10]; geranylgeranyl diphosphate synthase, type II [EC:2.5.1.1 2.5.1.10 2.5.1.29]				Polyprenyl synthetase [PF00348.18]
ALJR11	k141_1071884	6	3545	3787	K03602	exodeoxyribonuclease VII small subunit [EC:3.1.11.6]				Exonuclease VII small subunit [PF02609.17]
ALJR11	k141_1071884	7	4134	6020	K02622	topoisomerase IV subunit B [EC:5.6.2.2]				DNA gyrase B [PF00204.26]; DNA gyrase B subunit, carboxyl terminus [PF00986.22]; Toprim domain [PF01751.23]		sp|P08096|TOP2_SCHPO DNA topoisomerase 2; Xh
ALJR11	k141_1071884	8	6109	7227						FIST C domain [PF10442.10]; FIST N domain [PF08495.11]
ALJR11	k141_1071884	9	7292	7960	K09915	uncharacterized protein				Protein of unknown function, DUF480 [PF04337.13]
ALJR11	k141_1071884	10	7974	8432	K01518	bis(5'-nucleosidyl)-tetraphosphatase [EC:3.6.1.17]				NUDIX domain [PF00293.29]
ALJR11	k141_1071884	11	8429	10603	K06957	tRNA(Met) cytidine acetyltransferase [EC:2.3.1.193]				Helicase [PF05127.15]; GNAT acetyltransferase 2 [PF13718.7]; Domain of unknown function (DUF1726) [PF08351.12]; tRNA-binding domain [PF17176.5]; Acetyltransferase (GNAT) domain [PF13673.8]
ALJR11	k141_1071884	12	10753	11526	K00573	protein-L-isoaspartate(D-aspartate) O-methyltransferase [EC:2.1.1.77]				Protein-L-isoaspartate(D-aspartate) O-methyltransferase (PCMT) [PF01135.20]; Methyltransferase domain [PF13847.7]; O-methyltransferase [PF01596.18]; tRNA methyltransferase complex GCD14 subunit [PF08704.11]; Methyltransferase small domain [PF05175.15]; Thiopurine S-methyltransferase (TPMT) [PF05724.12]; Ribosomal protein L11 methyltransferase (PrmA) [PF06325.14]; Mycolic acid cyclopropane synthet…
ALJR11	k141_1071884	13	11709	11846
ALJR11	k141_1071884	14	12164	12532						HIRAN domain [PF08797.12]
ALJR11	k141_1071884	15	12809	14059						Na+ dependent nucleoside transporter C-terminus [PF07662.14]; Na+ dependent nucleoside transporter N-terminus [PF01773.21]
ALJR11	k141_1071884	16	14186	15058	K04083	molecular chaperone Hsp33				Hsp33 protein [PF01430.20]
ALJR11	k141_1071884	17	15314	15484
ALJR11	k141_1071884	18	15692	16537						Calcineurin-like phosphoesterase superfamily domain [PF12850.8]; Calcineurin-like phosphoesterase [PF00149.29]
ALJR11	k141_1071884	19	16601	16903						Thiamine-binding protein [PF01910.18]
ALJR11	k141_1071884	20	17029	17490
ALJR11	k141_1071884	21	17742	18026
ALJR11	k141_1071884	22	18130	18810	K11175	phosphoribosylglycinamide formyltransferase 1 [EC:2.1.2.2]				Formyl transferase [PF00551.20]		sp|P08179|PUR3_ECOLI Phosphoribosylglycinamide formyltransferase; Xh
ALJR11	k141_1071884	23	18803	19876	K01933	phosphoribosylformylglycinamidine cyclo-ligase [EC:6.3.3.1]				AIR synthase related protein, N-terminal domain [PF00586.25]; AIR synthase related protein, C-terminal domain [PF02769.23]		sp|Q3AMJ2|PUR5_SYNSC Phosphoribosylformylglycinamidine cyclo-ligase; Xh
ALJR11	k141_1071884	24	20019	20576	K08744	cardiolipin synthase (CMP-forming) [EC:2.7.8.41]				CDP-alcohol phosphatidyltransferase [PF01066.22]
ALJR11	k141_1071884	25	20583	21287	K10763	DnaA-homolog protein				Bacterial dnaA protein [PF00308.19]; IstB-like ATP binding protein [PF01695.18]
ALJR11	k141_1071884	26	21331	21930	K03809	NAD(P)H dehydrogenase (quinone) [EC:1.6.5.2]				NADPH-dependent FMN reductase [PF03358.16]; Flavodoxin domain [PF12724.8]; Flavodoxin [PF00258.26]	AA6 1,4-benzoquinone reductase (EC. 1.6.5.6) [AA6]
ALJR11	k141_1071884	27	22250	22807						Thioredoxin-like [PF13899.7]; Thioredoxin-like domain [PF13098.7]
ALJR11	k141_1071884	28	22868	23158	K01512	acylphosphatase [EC:3.6.1.7]				Acylphosphatase [PF00708.19]
ALJR11	k141_1071884	29	23316	24179	K03651	3',5'-cyclic-AMP phosphodiesterase [EC:3.1.4.53]				Calcineurin-like phosphoesterase superfamily domain [PF12850.8]; Calcineurin-like phosphoesterase [PF00149.29]
ALJR11	k141_1071884	30	24674	25093						Rubrerythrin [PF02915.18]
ALJR11	k141_1071884	31	25227	25748								REFSEQ hypothetical protein; Xu
ALJR11	k141_1071884	32	25944	26225			MER0750979	I02	MER0750979 - family I2 unassigned peptidase inhibitors (Thiocapsa marina) [I02.UPW]#I02#{inhibitor unit: 40-90}~source F9UG43~	Kunitz/Bovine pancreatic trypsin inhibitor domain [PF00014.24]
ALJR11	k141_1071884	33	26444	27934	K00382	dihydrolipoamide dehydrogenase [EC:1.8.1.4]				Pyridine nucleotide-disulphide oxidoreductase [PF07992.15]; Pyridine nucleotide-disulphide oxidoreductase, dimerisation domain [PF02852.23]; Pyridine nucleotide-disulphide oxidoreductase [PF00070.28]; Pyridine nucleotide-disulphide oxidoreductase [PF13738.7]; FAD dependent oxidoreductase [PF12831.8]; Glucose inhibited division protein A [PF01134.23]; HI0933-like protein [PF03486.15]; FAD binding …
ALJR11	k141_1071884	34	28246	29976	K00627	pyruvate dehydrogenase E2 component (dihydrolipoamide acetyltransferase) [EC:2.3.1.12]				2-oxoacid dehydrogenases acyltransferase (catalytic domain) [PF00198.24]; Biotin-requiring enzyme [PF00364.23]; e3 binding domain [PF02817.18]
ALJR11	k141_1071884	35	30013	32667	K00163	pyruvate dehydrogenase E1 component [EC:1.2.4.1]				Pyruvate dehydrogenase E1 component middle domain [PF17831.2]; Transketolase, thiamine diphosphate binding domain [PF00456.22]
ALJR11	k141_1071884	36	32944	34989	K02355	elongation factor G				Elongation factor G, domain IV [PF03764.19]; Elongation factor Tu GTP binding domain [PF00009.28]; Elongation Factor G, domain III [PF14492.7]; Elongation factor G C-terminus [PF00679.25]
ALJR11	k141_1071884	37	35558	36043			MER0785644	I51	MER0785644 - family I51 unassigned peptidase inhibitors (Thiocapsa marina) [I51.UPW]#I51#{inhibitor unit: 17-125}~source F9UEQ9~	Phosphatidylethanolamine-binding protein [PF01161.21]
ALJR11	k141_1071884	38	36033	37421						Tetratricopeptide repeat [PF13371.7]
ALJR11	k141_1071884	39	37418	37918	K02200	cytochrome c-type biogenesis protein CcmH				Cytochrome C biogenesis protein [PF03918.15]
ALJR11	k141_1071884	40	37915	38460	K02199	cytochrome c biogenesis protein CcmG, thiol:disulfide interchange protein DsbE				Redoxin [PF08534.11]; AhpC/TSA family [PF00578.22]; Thioredoxin-like [PF13905.7]
ALJR11	k141_1071884	41	38480	40465	K02198	cytochrome c-type biogenesis protein CcmF				Cytochrome c-type biogenesis protein CcmF C-terminal [PF16327.6]; Cytochrome C assembly protein [PF01578.21]
ALJR11	k141_1071884	42	40465	40941	K02197	cytochrome c-type biogenesis protein CcmE				CcmE [PF03100.16]
ALJR11	k141_1071884	43	40938	41108	K02196	heme exporter protein D				Heme exporter protein D (CcmD) [PF04995.15]
ALJR11	k141_1071884	44	41105	41863	K02195	heme exporter protein C				Cytochrome C assembly protein [PF01578.21]
ALJR11	k141_1071884	45	41888	42559	K02194	heme exporter protein B				CcmB protein [PF03379.14]; Cytochrome C assembly protein [PF01578.21]
ALJR11	k141_1071884	46	42566	43216	K02193	heme exporter protein A [EC:7.6.2.5]				ABC transporter [PF00005.28]; RecF/RecN/SMC N terminal domain [PF02463.20]
ALJR11	k141_1071884	47	43732	46437	K03286,K03286,K13992,K13992	OmpA-OmpF porin, OOP family; OmpA-OmpF porin, OOP family; photosynthetic reaction center cytochrome c subunit; photosynthetic reaction center cytochrome c subunit				Photosynthetic reaction centre cytochrome C subunit [PF02276.19]; OmpA family [PF00691.21]
ALJR11	k141_1071884	48	46706	48865	K07444,K12297	putative N6-adenine-specific DNA methylase [EC:2.1.1.-]; 23S rRNA (guanine2445-N2)-methyltransferase / 23S rRNA (guanine2069-N7)-methyltransferase [EC:2.1.1.173 2.1.1.264]				S-adenosylmethionine-dependent methyltransferase [PF10672.10]; Putative RNA methylase family UPF0020 [PF01170.19]; THUMP domain [PF02926.18]; Conserved hypothetical protein 95 [PF03602.16]
ALJR11	k141_1071884	49	48878	51409	K03579	ATP-dependent helicase HrpB [EC:3.6.4.13]				ATP-dependent helicase C-terminal [PF08482.11]; Flavivirus DEAD domain [PF07652.15]; Helicase associated domain (HA2) [PF04408.24]; DEAD/DEAH box helicase [PF00270.30]; Helicase conserved C-terminal domain [PF00271.32]; Type III restriction enzyme, res subunit [PF04851.16]		sp|P17766|POLG_PPVNA Genome polyprotein; XhXrXs
ALJR11	k141_1071884	50	51701	51910
ALJR11	k141_1071884	51	51987	52316						Domain of unknown function (DUF4342) [PF14242.7]
ALJR11	k141_1071884	52	52353	53189	K06889	uncharacterized protein	MER0202273	S09C	MER0202273 - subfamily S9C unassigned peptidases (Nitrosococcus halophilus) [S09.UPC]#S09C#{peptidase unit: 50-263}~source ADE16821~	Chlamydia CHLPS protein (DUF818) [PF05677.13]; Serine aminopeptidase, S33 [PF12146.9]; Prolyl oligopeptidase family [PF00326.22]; Alpha/beta hydrolase family [PF12697.8]; Dienelactone hydrolase family [PF01738.19]; Phospholipase/Carboxylesterase [PF02230.17]; X-Pro dipeptidyl-peptidase (S15 family) [PF02129.19]; alpha/beta hydrolase fold [PF07859.14]		sp|O64252|PRXH_BPMD2 Putative non-heme haloperoxidase; Xh
ALJR11	k141_1071884	53	53333	54178						CbiX [PF01903.18]
ALJR11	k141_1071884	54	54294	55013	K04069	pyruvate formate lyase activating enzyme [EC:1.97.1.4]				Radical SAM superfamily [PF04055.22]; 4Fe-4S single cluster domain [PF13353.7]; 4Fe-4S single cluster domain [PF13394.7]
ALJR11	k141_1071884	55	55253	55444						Anaerobic ribonucleoside-triphosphate reductase [PF13597.7]
ALJR11	k141_1071884	56	55525	57564	K21636	ribonucleoside-triphosphate reductase (formate) [EC:1.1.98.6]				Anaerobic ribonucleoside-triphosphate reductase [PF13597.7]; ATP cone domain [PF03477.17]		sp|P28903|NRDD_ECOLI Anaerobic ribonucleoside-triphosphate reductase; Xh
ALJR11	k141_1071884	57	57823	58149
ALJR11	k141_1106719	1	3	2267	K02004,K02004	putative ABC transport system permease protein; putative ABC transport system permease protein				FtsX-like permease family [PF02687.22]
ALJR11	k141_1106719	2	2264	2935						ABC transporter [PF00005.28]
ALJR11	k141_1106719	3	3083	3397
ALJR11	k141_1106719	4	3489	4460	K03304	tellurite resistance protein				Voltage-dependent anion channel [PF03595.18]
ALJR11	k141_1106719	5	4482	4619
ALJR11	k141_1106719	6	4886	5593	K01951	GMP synthase (glutamine-hydrolysing) [EC:6.3.5.2]	MER0126724	C26	MER0126724 - family C26 unassigned peptidases (Geobacter lovleyi) [C26.UPW]#C26#{peptidase unit: 1-230}~source ACD93943~	Glutamine amidotransferase class-I [PF00117.29]; Peptidase C26 [PF07722.14]
ALJR11	k141_1106719	7	5608	5910						Protein of unknown function (DUF3096) [PF11295.9]
ALJR11	k141_1106719	8	6053	6409
ALJR11	k141_1106719	9	6593	7525	K07393	glutathionyl-hydroquinone reductase [EC:1.8.5.7]				Peroxidase [PF00141.24]; Glutathione S-transferase, N-terminal domain [PF13409.7]; Glutathione S-transferase, C-terminal domain [PF13410.7]
ALJR11	k141_1106719	10	8075	8743
ALJR11	k141_1106719	11	9014	9274
ALJR11	k141_1106719	12	9685	10806	K00428	cytochrome c peroxidase [EC:1.11.1.5]				Di-haem cytochrome c peroxidase [PF03150.15]; Di-haem oxidoreductase, putative peroxidase [PF06537.12]
ALJR11	k141_1106719	13	11158	12285	K00259	alanine dehydrogenase [EC:1.4.1.1]				Alanine dehydrogenase/PNT, C-terminal domain [PF01262.22]; Alanine dehydrogenase/PNT, N-terminal domain [PF05222.16]; Tetrahydrofolate dehydrogenase/cyclohydrolase, NAD(P)-binding domain [PF02882.20]
ALJR11	k141_1106719	14	12536	13252
ALJR11	k141_1106719	15	13695	14936
ALJR11	k141_1106719	16	14948	16375	K19294	alginate O-acetyltransferase complex protein AlgI				MBOAT, membrane-bound O-acyltransferase family [PF03062.20]; Membrane bound O-acyl transferase family [PF13813.7]
ALJR11	k141_1106719	17	16413	16739
ALJR11	k141_1106719	18	16884	17735						Phosphoenolpyruvate phosphomutase [PF13714.7]; Isocitrate lyase family [PF00463.22]; Sybindin-like family [PF04099.13]
ALJR11	k141_1106719	19	18224	19621	K03977	GTPase				KH-domain-like of EngA bacterial GTPase enzymes, C-terminal [PF14714.7]; MnmE helical domain [PF12631.8]; 50S ribosome-binding GTPase [PF01926.24]; Elongation factor Tu GTP binding domain [PF00009.28]; Ferrous iron transport protein B [PF02421.19]; RsgA GTPase [PF03193.17]; AIG1 family [PF04548.17]; ADP-ribosylation factor family [PF00025.22]; Ras family [PF00071.23]
ALJR11	k141_1106719	20	19627	20928	K17713	outer membrane protein assembly factor BamB				PQQ-like domain [PF13360.7]
ALJR11	k141_1106719	21	20946	21569						Tetratricopeptide repeat-like domain [PF09976.10]
ALJR11	k141_1106719	22	21566	22864	K01892	histidyl-tRNA synthetase [EC:6.1.1.21]				Histidyl-tRNA synthetase [PF13393.7]; Anticodon binding domain [PF03129.21]
ALJR11	k141_1106719	23	22956	24038	K15539	cytoskeleton protein RodZ				Domain of unknown function (DUF4115) [PF13464.7]; Helix-turn-helix domain [PF13413.7]
ALJR11	k141_1106719	24	24050	24844	K02656	type IV pilus assembly protein PilF				Tetratricopeptide repeat [PF13429.7]; Anaphase-promoting complex, cyclosome, subunit 3 [PF12895.8]; Tetratricopeptide repeat [PF13512.7]; Tetratricopeptide repeat [PF14559.7]; Tetratricopeptide repeat [PF13432.7]; Tetratricopeptide repeat [PF13428.7]; TPR repeat [PF13414.7]
ALJR11	k141_1106719	25	24841	25935	K06941	23S rRNA (adenine2503-C2)-methyltransferase [EC:2.1.1.192]				Radical SAM superfamily [PF04055.22]
ALJR11	k141_1106719	26	25945	26373	K00940	nucleoside-diphosphate kinase [EC:2.7.4.6]				Nucleoside diphosphate kinase [PF00334.20]		sp|P9WJH7|NDK_MYCTU Nucleoside diphosphate kinase; XhXr
ALJR11	k141_1106719	27	26627	27583
ALJR11	k141_1106719	28	27734	28564
ALJR11	k141_1106719	29	28962	29798	K03832	periplasmic protein TonB				Gram-negative bacterial TonB protein C-terminal [PF03544.15]; TonB C terminal [PF13103.7]
ALJR11	k141_1106719	30	29795	30196	K03559	biopolymer transport protein ExbD				Biopolymer transport protein ExbD/TolR [PF02472.17]
ALJR11	k141_1106719	31	30202	30591	K03559	biopolymer transport protein ExbD				Biopolymer transport protein ExbD/TolR [PF02472.17]
ALJR11	k141_1106719	32	30581	31387	K03561	biopolymer transport protein ExbB				MotA/TolQ/ExbB proton channel family [PF01618.17]
ALJR11	k141_1106719	33	31421	31831
ALJR11	k141_1106719	34	31935	32297			MER0737791	C82A	MER0737791 - subfamily C82A non-peptidase homologues (Thiocapsa marina) [C82.UNA]#C82A#{peptidase unit: 68-180}~source F9U791~	L,D-transpeptidase catalytic domain [PF03734.15]
ALJR11	k141_1106719	35	32711	33568	K05951	NAD+---dinitrogen-reductase ADP-D-ribosyltransferase [EC:2.4.2.37]				Dinitrogenase reductase ADP-ribosyltransferase (DRAT) [PF07357.12]
ALJR11	k141_1106719	36	33751	34632	K02588	nitrogenase iron protein NifH				4Fe-4S iron sulfur cluster binding proteins, NifH/frxC family [PF00142.19]; NUBPL iron-transfer P-loop NTPase [PF10609.10]; AAA domain [PF13614.7]; ATPase MipZ [PF09140.12]; CobQ/CobB/MinD/ParA nucleotide binding domain [PF01656.24]; VirC1 protein [PF07015.12]
ALJR11	k141_1106719	37	34783	36267	K02586	nitrogenase molybdenum-iron protein alpha chain [EC:1.18.6.1]				Nitrogenase component 1 type Oxidoreductase [PF00148.20]
ALJR11	k141_1106719	38	36395	37966	K02591	nitrogenase molybdenum-iron protein beta chain [EC:1.18.6.1]				Nitrogenase component 1 type Oxidoreductase [PF00148.20]; Domain of unknown function (DUF3364) [PF11844.9]
ALJR11	k141_1106719	39	38066	38284	K02593	nitrogen fixation protein NifT				NifT/FixU protein [PF06988.12]
ALJR11	k141_1106719	40	38311	38511						4Fe-4S dicluster domain [PF14697.7]; 4Fe-4S dicluster domain [PF13187.7]; 4Fe-4S binding domain [PF00037.28]; 4Fe-4S binding domain [PF12837.8]
ALJR11	k141_1106719	41	38587	39294	K02596	nitrogen fixation protein NifX				Dinitrogenase iron-molybdenum cofactor, N-terminal [PF16844.6]; Dinitrogenase iron-molybdenum cofactor [PF02579.18]
ALJR11	k141_1106719	42	39291	39566
ALJR11	k141_1106719	43	40045	40362
ALJR11	k141_1106719	44	40501	42699	K15987	K(+)-stimulated pyrophosphate-energized sodium pump				Inorganic H+ pyrophosphatase [PF03030.17]
ALJR11	k141_1106719	45	42797	43576
ALJR11	k141_1106719	46	43840	44268						Sulphur globule protein [PF17228.3]
ALJR11	k141_1106719	47	44848	45711	K00297	methylenetetrahydrofolate reductase (NADPH) [EC:1.5.1.20]				Methylenetetrahydrofolate reductase [PF02219.18]
ALJR11	k141_1106719	48	45772	47178	K01251	adenosylhomocysteinase [EC:3.3.1.1]				S-adenosyl-L-homocysteine hydrolase, NAD binding domain [PF00670.22]; S-adenosyl-L-homocysteine hydrolase [PF05221.18]; D-isomer specific 2-hydroxyacid dehydrogenase, NAD binding domain [PF02826.20]		sp|O67240|SAHH_AQUAE Adenosylhomocysteinase; Xh
ALJR11	k141_1106719	49	47303	48493	K00789	S-adenosylmethionine synthetase [EC:2.5.1.6]				S-adenosylmethionine synthetase, C-terminal domain [PF02773.17]; S-adenosylmethionine synthetase, central domain [PF02772.17]; S-adenosylmethionine synthetase, N-terminal domain [PF00438.21]
ALJR11	k141_1106719	50	48681	49238						AhpC/TSA family [PF00578.22]; Redoxin [PF08534.11]
ALJR11	k141_1106719	51	49618	51624	K00615	transketolase [EC:2.2.1.1]				Transketolase, thiamine diphosphate binding domain [PF00456.22]; Transketolase, pyrimidine binding domain [PF02779.25]; Transketolase, C-terminal domain [PF02780.21]; Dehydrogenase E1 component [PF00676.21]; 1-deoxy-D-xylulose-5-phosphate synthase [PF13292.7]
ALJR11	k141_1106719	52	51807	52808	K00134	glyceraldehyde 3-phosphate dehydrogenase [EC:1.2.1.12]				Glyceraldehyde 3-phosphate dehydrogenase, C-terminal domain [PF02800.21]; Glyceraldehyde 3-phosphate dehydrogenase, NAD binding domain [PF00044.25]
ALJR11	k141_1106719	53	53133	54314	K00927	phosphoglycerate kinase [EC:2.7.2.3]				Phosphoglycerate kinase [PF00162.20]
ALJR11	k141_1106719	54	54391	55833	K00873	pyruvate kinase [EC:2.7.1.40]				Pyruvate kinase, barrel domain [PF00224.22]; Pyruvate kinase, alpha/beta domain [PF02887.17]
ALJR11	k141_1106719	55	56048	57112	K01624	fructose-bisphosphate aldolase, class II [EC:4.1.2.13]				Fructose-bisphosphate aldolase class-II [PF01116.21]
ALJR11	k141_1106719	56	57228	57623						Cysteine-rich CPCC [PF14206.7]
ALJR11	k141_1106719	57	57742	58380	K00275	pyridoxamine 5'-phosphate oxidase [EC:1.4.3.5]				Pyridoxine 5'-phosphate oxidase C-terminal dimerisation region [PF10590.10]; Pyridoxamine 5'-phosphate oxidase [PF01243.21]; Pyridoxamine 5'-phosphate oxidase [PF12766.8]; Pyridoxamine 5'-phosphate oxidase like [PF16242.6]
ALJR11	k141_1106719	58	58584	59351	K01637	isocitrate lyase [EC:4.1.3.1]				Isocitrate lyase family [PF00463.22]; Phosphoenolpyruvate phosphomutase [PF13714.7]
ALJR11	k141_1162850	1	3	188
ALJR11	k141_1162850	2	285	569
ALJR11	k141_1162850	3	533	700
ALJR11	k141_1162850	4	708	869	K21495	antitoxin FitA
ALJR11	k141_1162850	5	1322	1582
ALJR11	k141_1162850	6	1979	2314
ALJR11	k141_1162850	7	2428	2706
ALJR11	k141_1162850	8	2880	3314	K03671,K03672	thioredoxin 1; thioredoxin 2 [EC:1.8.1.8]				Thioredoxin [PF00085.21]; Thioredoxin-like [PF13899.7]; Redoxin [PF08534.11]; Thioredoxin-like [PF13905.7]; Thioredoxin-like domain [PF13098.7]; AhpC/TSA family [PF00578.22]; Thioredoxin domain [PF13192.7]; F plasmid transfer operon protein [PF13728.7]
ALJR11	k141_1162850	9	3652	3870
ALJR11	k141_1162850	10	3878	4834	K05516	curved DNA-binding protein				DnaJ C terminal domain [PF01556.19]; DnaJ domain [PF00226.32]		sp|Q04960|DNJH_CUCSA DnaJ protein homolog; Xh
ALJR11	k141_1162850	11	4839	5159	K18997	chaperone modulatory protein CbpM				MerR HTH family regulatory protein [PF13591.7]
ALJR11	k141_1162850	12	5309	6361	K06176,K06176	tRNA pseudouridine13 synthase [EC:5.4.99.27]; tRNA pseudouridine13 synthase [EC:5.4.99.27]				tRNA pseudouridine synthase D (TruD) [PF01142.19]
ALJR11	k141_1162850	13	6363	6836	K01770	2-C-methyl-D-erythritol 2,4-cyclodiphosphate synthase [EC:4.6.1.12]				YgbB family [PF02542.17]
ALJR11	k141_1162850	14	6938	7657	K00991	2-C-methyl-D-erythritol 4-phosphate cytidylyltransferase [EC:2.7.7.60]				2-C-methyl-D-erythritol 4-phosphate cytidylyltransferase [PF01128.20]; MobA-like NTP transferase domain [PF12804.8]
ALJR11	k141_1162850	15	7654	7947	K05589	cell division protein FtsB				Septum formation initiator [PF04977.16]
ALJR11	k141_1162850	16	8009	9286	K01689	enolase [EC:4.2.1.11]				Enolase, C-terminal TIM barrel domain [PF00113.23]; Enolase, N-terminal domain [PF03952.17]
ALJR11	k141_1162850	17	9468	10301	K01627	2-dehydro-3-deoxyphosphooctonate aldolase (KDO 8-P synthase) [EC:2.5.1.55]				DAHP synthetase I family [PF00793.21]
ALJR11	k141_1162850	18	10301	11944	K01937	CTP synthase [EC:6.3.4.2]	MER0449215	C26	MER0449215 - CTP synthetase (Thiocystis violascens) [C26.964]#C26#{peptidase unit: 193-541}~source ZP_08925643~	CTP synthase N-terminus [PF06418.15]; Glutamine amidotransferase class-I [PF00117.29]; Peptidase C26 [PF07722.14]
ALJR11	k141_1162850	19	12243	12638						Sulphur globule protein [PF17228.3]
ALJR11	k141_1162850	20	12884	13645	K01420	CRP/FNR family transcriptional regulator, anaerobic regulatory protein				Cyclic nucleotide-binding domain [PF00027.30]; Crp-like helix-turn-helix domain [PF13545.7]; Bacterial regulatory proteins, crp family [PF00325.21]
ALJR11	k141_1162850	21	13902	14645	K02342	DNA polymerase III subunit epsilon [EC:2.7.7.7]				Exonuclease [PF00929.25]		sp|P04536|EXOD_BPT4 Exodeoxyribonuclease; Xu
ALJR11	k141_1162850	22	14649	15080	K03469	ribonuclease HI [EC:3.1.26.4]				RNase H [PF00075.25]		sp|B8HPS9|RNH_CYAP4 Ribonuclease H; Xu
ALJR11	k141_1162850	23	15073	15837						Methyltransferase domain [PF08241.13]
ALJR11	k141_1162850	24	16018	17259	K08307	membrane-bound lytic murein transglycosylase D [EC:4.2.2.-]				Transglycosylase SLT domain [PF01464.21]; LysM domain [PF01476.21]	GH23 lysozyme type G (EC 3.2.1.17); peptidoglycan lyase (EC 4.2.2.n1) also known in the literature as peptidoglycan lytic transglycosylase; chitinase (EC 3.2.1.14) [GH23]
ALJR11	k141_1183024	1	2	265
ALJR11	k141_1183024	2	339	794	K02426	cysteine desulfuration protein SufE				Fe-S metabolism associated domain [PF02657.16]
ALJR11	k141_1183024	3	957	3101	K00696	sucrose-phosphate synthase [EC:2.4.1.14]				Sucrose synthase [PF00862.20]; Sucrose-6F-phosphate phosphohydrolase [PF05116.14]; Glycosyl transferases group 1 [PF00534.21]; Glycosyl transferases group 1 [PF13692.7]; haloacid dehalogenase-like hydrolase [PF08282.13]; Glycosyl transferase 4-like domain [PF13579.7]; Glycosyltransferase Family 4 [PF13439.7]	GT4 sucrose synthase (EC 2.4.1.13); sucrose-phosphate synthase (EC 2.4.1.14); alpha-glucosyltransferase (EC 2.4.1.52); lipopolysaccharide N-acetylglucosaminyltransferase (EC 2.4.1.56); phosphatidylinositol alpha-mannosyltransferase (EC 2.4.1.57); GDP-Man: Man1GlcNAc2-PP-dolichol alpha-1,3-mannosyltransferase (EC 2.4.1.132); GDP-Man: Man3GlcNAc2-PP-dolichol/Man4GlcNAc2-PP-dolichol alpha-1,2-mannos…
ALJR11	k141_1183024	4	3098	3949						Sucrose-6F-phosphate phosphohydrolase [PF05116.14]; haloacid dehalogenase-like hydrolase [PF08282.13]
ALJR11	k141_1183024	5	4109	5041						pfkB family carbohydrate kinase [PF00294.25]; Phosphomethylpyrimidine kinase [PF08543.13]
ALJR11	k141_1183024	6	5114	7126	K05341	amylosucrase [EC:2.4.1.4]				Alpha amylase, catalytic domain [PF00128.25]; Glycogen debranching enzyme, glucanotransferase domain [PF14701.7]; Maltogenic Amylase, C-terminal domain [PF16657.6]	GH13 alpha-amylase (EC 3.2.1.1); pullulanase (EC 3.2.1.41); cyclomaltodextrin glucanotransferase (EC 2.4.1.19); cyclomaltodextrinase (EC 3.2.1.54); trehalose-6-phosphate hydrolase (EC 3.2.1.93); oligo-alpha-glucosidase (EC 3.2.1.10); maltogenic amylase (EC 3.2.1.133); neopullulanase (EC 3.2.1.135); alpha-glucosidase (EC 3.2.1.20); maltotetraose-forming alpha-amylase (EC 3.2.1.60); isoamylase (EC …
ALJR11	k141_1183024	7	7272	9005	K01652	acetolactate synthase I/II/III large subunit [EC:2.2.1.6]				Thiamine pyrophosphate enzyme, N-terminal TPP binding domain [PF02776.19]; Thiamine pyrophosphate enzyme, central domain [PF00205.23]; Thiamine pyrophosphate enzyme, C-terminal TPP binding domain [PF02775.22]		sp|P09114|ILVB2_TOBAC Acetolactate synthase 2, chloroplastic; Xh
ALJR11	k141_1183024	8	9063	10115	K19760	dynein assembly factor with WDR repeat domains 1	MER0137389	S09X	MER0137389 - family S9 non-peptidase homologues (Ciona savignyi) [S09.UNW]#S09X#{peptidase unit: 216-400}~source ENSCSAVP00000003408~	Anaphase-promoting complex subunit 4 WD40 domain [PF12894.8]; Eukaryotic translation initiation factor eIF2A [PF08662.12]; WD40-like domain [PF17005.6]; WD domain, G-beta repeat [PF00400.33]; Cytochrome D1 heme domain [PF02239.17]; WD40 region of Ge1, enhancer of mRNA-decapping protein [PF16529.6]
ALJR11	k141_1183024	9	10478	12658	K01638	malate synthase [EC:2.3.3.9]				Malate synthase [PF01274.23]
ALJR11	k141_1183024	10	12871	13212						DsrC like protein [PF04358.14]
ALJR11	k141_1183024	11	13364	14872	K00705	4-alpha-glucanotransferase [EC:2.4.1.25]				4-alpha-glucanotransferase [PF02446.18]	GH77 amylomaltase or 4-alpha-glucanotransferase (EC 2.4.1.25) [GH77]
ALJR11	k141_1183024	12	15257	15856						Fasciclin domain [PF02469.23]
ALJR11	k141_1183024	13	16383	16532
ALJR11	k141_1183024	14	16517	17416						Glycosyltransferase like family 2 [PF13641.7]; Glycosyl transferase family 2 [PF00535.27]; Glycosyltransferase like family 2 [PF10111.10]; Glycosyl transferase family 21 [PF13506.7]	GT2 cellulose synthase (EC 2.4.1.12); chitin synthase (EC 2.4.1.16); dolichyl-phosphate beta-D-mannosyltransferase (EC 2.4.1.83); dolichyl-phosphate beta-glucosyltransferase (EC 2.4.1.117); N-acetylglucosaminyltransferase (EC 2.4.1.-); N-acetylgalactosaminyltransferase (EC 2.4.1.-); hyaluronan synthase (EC 2.4.1.212); chitin oligosaccharide synthase (EC 2.4.1.-); beta-1,3-glucan synthase (EC 2.4.…
ALJR11	k141_1183024	15	17413	18840	K05350	beta-glucosidase [EC:3.2.1.21]				Glycosyl hydrolase family 1 [PF00232.19]; Cellulase (glycosyl hydrolase family 5) [PF00150.19]	GH1 beta-glucosidase (EC 3.2.1.21); beta-galactosidase (EC 3.2.1.23); beta-mannosidase (EC 3.2.1.25); beta-glucuronidase (EC 3.2.1.31); beta-xylosidase (EC 3.2.1.37); beta-D-fucosidase (EC 3.2.1.38); phlorizin hydrolase (EC 3.2.1.62); exo-beta-1,4-glucanase (EC 3.2.1.74); 6-phospho-beta-galactosidase (EC 3.2.1.85); 6-phospho-beta-glucosidase (EC 3.2.1.86); strictosidine beta-glucosidase (EC 3.2.1…
ALJR11	k141_1183024	16	19150	19695						Envelope integrity protein A [PF06577.13]
ALJR11	k141_1183024	17	19719	20672	K07098	uncharacterized protein				Calcineurin-like phosphoesterase superfamily domain [PF12850.8]; Calcineurin-like phosphoesterase [PF00149.29]
ALJR11	k141_1183024	18	20721	21236	K19664	CDP-2,3-bis-(O-geranylgeranyl)-sn-glycerol synthase [EC:2.7.7.67]				CDP-archaeol synthase [PF01864.18]
ALJR11	k141_1183024	19	21294	21764	K19055	Ala-tRNA(Pro) deacylase [EC:3.1.1.-]				Aminoacyl-tRNA editing domain [PF04073.16]
ALJR11	k141_1183024	20	21864	22661	K01092	myo-inositol-1(or 4)-monophosphatase [EC:3.1.3.25]				Inositol monophosphatase family [PF00459.26]
ALJR11	k141_1183024	21	22737	23504	K02533	tRNA/rRNA methyltransferase [EC:2.1.1.-]				SpoU rRNA Methylase family [PF00588.20]
ALJR11	k141_1183024	22	23554	24366	K00640	serine O-acetyltransferase [EC:2.3.1.30]				Serine acetyltransferase, N-terminal [PF06426.15]
ALJR11	k141_1183024	23	24429	24911	K13643	Rrf2 family transcriptional regulator, iron-sulfur cluster assembly transcription factor				Iron-dependent Transcriptional regulator [PF02082.21]
ALJR11	k141_1183024	24	25110	25538						Rhodanese-like domain [PF00581.21]
ALJR11	k141_1183024	25	25720	26751	K02517	Kdo2-lipid IVA lauroyltransferase/acyltransferase [EC:2.3.1.241 2.3.1.-]				Bacterial lipid A biosynthesis acyltransferase [PF03279.14]
ALJR11	k141_1183024	26	27122	27433	K17226,K17227	sulfur-oxidizing protein SoxY; sulfur-oxidizing protein SoxZ				Sulphur oxidation protein SoxZ [PF08770.12]
ALJR11	k141_1183024	27	27491	27964	K17226	sulfur-oxidizing protein SoxY				Sulfur oxidation protein SoxY [PF13501.7]
ALJR11	k141_1183024	28	28344	29852	K01423	beta-barrel assembly-enhancing protease [EC:3.4.-.-]	MER0889413	M48C	MER0889413 - subfamily M48C unassigned peptidases (Thiorhodococcus drewsii) [M48.UPC]#M48C#{peptidase unit: 44-259}~source G2E2M0~	Peptidase family M48 [PF01435.19]
ALJR11	k141_1183024	29	29895	31193						Putative metallopeptidase domain [PF13203.7]; VWA-like domain (DUF2201) [PF09967.10]		REFSEQ hypothetical protein; Xu
ALJR11	k141_1183024	30	31186	32229						ATPase family associated with various cellular activities (AAA) [PF07726.12]; AAA domain (dynein-related subfamily) [PF07728.15]; ATPase family associated with various cellular activities (AAA) [PF00004.30]; Sigma-54 interaction domain [PF00158.27]		sp|Q58294|RFCL_METJA Replication factor C large subunit; XhXr
ALJR11	k141_1183024	31	32585	32782
ALJR11	k141_1183024	32	32984	35473	K02004,K02004	putative ABC transport system permease protein; putative ABC transport system permease protein
ALJR11	k141_1183024	33	35470	36135	K02003	putative ABC transport system ATP-binding protein				ABC transporter [PF00005.28]; RecF/RecN/SMC N terminal domain [PF02463.20]
ALJR11	k141_1183024	34	36158	36808	K10804	acyl-CoA thioesterase I [EC:3.1.2.- 3.1.2.2 3.1.1.2 3.1.1.5]				GDSL-like Lipase/Acylhydrolase family [PF13472.7]
ALJR11	k141_1183024	35	37037	38164	K17218	sulfide:quinone oxidoreductase [EC:1.8.5.4]				Pyridine nucleotide-disulphide oxidoreductase [PF07992.15]
ALJR11	k141_1183024	36	38308	39258	K03074	preprotein translocase subunit SecF				Protein export membrane protein [PF02355.17]
ALJR11	k141_1183024	37	39333	41189	K03072	preprotein translocase subunit SecD				Protein export membrane protein [PF02355.17]; SecD export protein N-terminal TM region [PF13721.7]; MMPL family [PF03176.16]
ALJR11	k141_1183024	38	41325	41657	K03210	preprotein translocase subunit YajC				Preprotein translocase subunit [PF02699.16]
ALJR11	k141_1183024	39	41940	43052	K00773	queuine tRNA-ribosyltransferase [EC:2.4.2.29]				Queuine tRNA-ribosyltransferase [PF01702.19]
ALJR11	k141_1183024	40	43042	43773	K20862	FMN hydrolase / 5-amino-6-(5-phospho-D-ribitylamino)uracil phosphatase [EC:3.1.3.102 3.1.3.104]				Haloacid dehalogenase-like hydrolase [PF13419.7]; HAD-hyrolase-like [PF13242.7]
ALJR11	k141_1183024	41	43794	44354	K07304	peptide-methionine (S)-S-oxide reductase [EC:1.8.4.11]				Peptide methionine sulfoxide reductase [PF01625.22]
ALJR11	k141_1183024	42	44925	45146
ALJR11	k141_1183024	43	45304	45855						Domain of unknown function (DUF2760) [PF10816.9]
ALJR11	k141_1183024	44	45852	47699						Hsp70 protein [PF00012.21]; MreB/Mbl protein [PF06723.14]
ALJR11	k141_1183024	45	47741	49831	K03669	membrane glycosyltransferase [EC:2.4.1.-]				Glycosyl transferase family group 2 [PF13632.7]	GT2 cellulose synthase (EC 2.4.1.12); chitin synthase (EC 2.4.1.16); dolichyl-phosphate beta-D-mannosyltransferase (EC 2.4.1.83); dolichyl-phosphate beta-glucosyltransferase (EC 2.4.1.117); N-acetylglucosaminyltransferase (EC 2.4.1.-); N-acetylgalactosaminyltransferase (EC 2.4.1.-); hyaluronan synthase (EC 2.4.1.212); chitin oligosaccharide synthase (EC 2.4.1.-); beta-1,3-glucan synthase (EC 2.4.…
ALJR11	k141_1183024	46	49828	50409
ALJR11	k141_1183024	47	50394	52040	K03670	periplasmic glucans biosynthesis protein				Periplasmic glucan biosynthesis protein, MdoG [PF04349.13]
ALJR11	k141_1183024	48	52820	54607	K02471	vitamin B12/bleomycin/antimicrobial peptide transport system ATP-binding/permease protein				ABC transporter transmembrane region 2 [PF06472.16]; ABC transporter [PF00005.28]; SbmA/BacA-like family [PF05992.13]
ALJR11	k141_1183024	49	54849	56861	K00703	starch synthase [EC:2.4.1.21]				Starch synthase catalytic domain [PF08323.12]; Glycosyl transferases group 1 [PF00534.21]; Glycosyl transferases group 1 [PF13692.7]	GT5 UDP-Glc: glycogen glucosyltransferase (EC 2.4.1.11); ADP-Glc: starch glucosyltransferase (EC 2.4.1.21); NDP-Glc: starch glucosyltransferase (EC 2.4.1.242); UDP-Glc: alpha-1,3-glucan synthase (EC 2.4.1.183) UDP-Glc: alpha-1,4-glucan synthase (EC 2.4.1.-) [GT5]
ALJR11	k141_1183024	50	57034	58374						Alpha amylase, catalytic domain [PF00128.25]; Glycogen debranching enzyme, glucanotransferase domain [PF14701.7]	GH13 alpha-amylase (EC 3.2.1.1); pullulanase (EC 3.2.1.41); cyclomaltodextrin glucanotransferase (EC 2.4.1.19); cyclomaltodextrinase (EC 3.2.1.54); trehalose-6-phosphate hydrolase (EC 3.2.1.93); oligo-alpha-glucosidase (EC 3.2.1.10); maltogenic amylase (EC 3.2.1.133); neopullulanase (EC 3.2.1.135); alpha-glucosidase (EC 3.2.1.20); maltotetraose-forming alpha-amylase (EC 3.2.1.60); isoamylase (EC …
ALJR11	k141_1183024	51	58847	58942
ALJR11	k141_1255748	1	3	2234	K05349	beta-glucosidase [EC:3.2.1.21]				Glycosyl hydrolase family 3 N terminal domain [PF00933.22]; Glycosyl hydrolase family 3 C-terminal domain [PF01915.23]; Fibronectin type III-like domain [PF14310.7]	GH3 beta-glucosidase (EC 3.2.1.21); xylan 1,4-beta-xylosidase (EC 3.2.1.37); beta-glucosylceramidase (EC 3.2.1.45); beta-N-acetylhexosaminidase (EC 3.2.1.52); alpha-L-arabinofuranosidase (EC 3.2.1.55); glucan 1,3-beta-glucosidase (EC 3.2.1.58); glucan 1,4-beta-glucosidase (EC 3.2.1.74); isoprimeverose-producing oligoxyloglucan hydrolase (EC 3.2.1.120); coniferin beta-glucosidase (EC 3.2.1.126); e…
ALJR11	k141_1255748	2	2350	3942	K14340,K14340	mannosyltransferase [EC:2.4.1.-]; mannosyltransferase [EC:2.4.1.-]				Protein of unknown function (DUF2723) [PF11028.9]	GT83 undecaprenyl phosphate-alpha-L-Ara4N: 4-amino-4-deoxy-beta-L-arabinosyltransferase (EC 2.4.2.43); dodecaprenyl phosphate-beta-galacturonic acid: lipopolysaccharide core alpha-galacturonosyl transferase (EC 2.4.1.-) [GT83]
ALJR11	k141_1255748	3	4242	4658
ALJR11	k141_1299761	1	1	450						Protein of unknown function (DUF1343) [PF07075.12]
ALJR11	k141_1299761	2	594	2021						Histidine kinase-, DNA gyrase B-, and HSP90-like ATPase [PF02518.27]; HAMP domain [PF00672.26]; His Kinase A (phospho-acceptor) domain [PF00512.26]
ALJR11	k141_1299761	3	2018	2692	K02483	two-component system, OmpR family, response regulator				Response regulator receiver domain [PF00072.25]; Transcriptional regulatory protein, C terminal [PF00486.29]
ALJR11	k141_1299761	4	2988	4526	K04771,K04771	serine protease Do [EC:3.4.21.107]; serine protease Do [EC:3.4.21.107]	MER0407824	S01C	MER0407824 - subfamily S1C unassigned peptidases (Thiocapsa marina) [S01.UPC]#S01C#{peptidase unit: 129-467}~source ZP_08769314~	Trypsin-like peptidase domain [PF13365.7]; PDZ domain [PF13180.7]; PDZ domain [PF17820.2]		REFSEQ putative peptidase/serine protease; Xu
ALJR11	k141_1299761	5	4857	5042
ALJR11	k141_1299761	6	5248	5445
ALJR11	k141_1299761	7	5481	6812
ALJR11	k141_1325814	1	204	374
ALJR11	k141_1325814	2	557	1192	K07006	uncharacterized protein
ALJR11	k141_1325814	3	1194	1748	K07397	putative redox protein				OsmC-like protein [PF02566.20]
ALJR11	k141_1325814	4	1857	2870			MER0075496	C56	MER0075496 - family C56 non-peptidase homologues (Azoarcus sp. BH72) [C56.UNW]#C56#{peptidase unit: 52-193}~source CAL96321~	DJ-1/PfpI family [PF01965.25]; Helix-turn-helix domain [PF12833.8]
ALJR11	k141_1325814	5	2951	4246			MER0011529	M20X	MER0011529 - family M20 unassigned peptidases (Campylobacter jejuni) [M20.UPW]#M20X#{peptidase unit: 1-415}~source Q9S3L1~	Sugar (and other) transporter [PF00083.25]; Major Facilitator Superfamily [PF07690.17]
ALJR11	k141_1325814	6	4392	4637	K07486	transposase
ALJR11	k141_1325814	7	5002	5277
ALJR11	k141_1385224	1	3	293						Dimerisation domain of Zinc Transporter [PF16916.6]
ALJR11	k141_1385224	2	540	1256	K10094	nickel transport protein				Domain of unknown function (DUF4198) [PF10670.10]
ALJR11	k141_1385224	3	1253	1672	K16915	nickel transport protein
ALJR11	k141_1385224	4	1669	2676						Putative MetA-pathway of phenol degradation [PF13557.7]
ALJR11	k141_1385224	5	2680	3309	K02007	cobalt/nickel transport system permease protein				Cobalt uptake substrate-specific transmembrane region [PF01891.17]
ALJR11	k141_1385224	6	3320	3898
ALJR11	k141_1385224	7	3882	4658						ABC transporter [PF00005.28]; RecF/RecN/SMC N terminal domain [PF02463.20]
ALJR11	k141_1385224	8	4743	5324						Domain of unknown function (DUF4198) [PF10670.10]
ALJR11	k141_1385224	9	5648	5956						Peptidase propeptide and YPEB domain [PF03413.20]; Peptidase propeptide and YPEB domain [PF13670.7]
ALJR11	k141_1385224	10	5957	6619						Response regulator receiver domain [PF00072.25]; Transcriptional regulatory protein, C terminal [PF00486.29]
ALJR11	k141_1385224	11	6616	7953	K07637	two-component system, OmpR family, sensor histidine kinase PhoQ [EC:2.7.13.3]				Histidine kinase-, DNA gyrase B-, and HSP90-like ATPase [PF02518.27]; GHKL domain [PF14501.7]
ALJR11	k141_1385224	12	8075	9301
ALJR11	k141_1385224	13	9298	10563						Barrel-sandwich domain of CusB or HlyD membrane-fusion [PF16576.6]; HlyD family secretion protein [PF13437.7]
ALJR11	k141_1385224	14	10563	13655	K15726	heavy metal efflux system protein				AcrB/AcrD/AcrF family [PF00873.20]; MMPL family [PF03176.16]
ALJR11	k141_1385224	15	13802	14200
ALJR11	k141_1385224	16	14480	14782						Protein of unknown function (DUF3240) [PF11582.9]
ALJR11	k141_1385224	17	14838	15020
ALJR11	k141_1385224	18	15081	15404						EF-hand domain pair [PF13499.7]
ALJR11	k141_1394097	1	3	194
ALJR11	k141_1394097	2	439	675						Thioredoxin domain [PF13192.7]
ALJR11	k141_1394097	3	950	2146	K06969	23S rRNA (cytosine1962-C5)-methyltransferase [EC:2.1.1.191]				S-adenosylmethionine-dependent methyltransferase [PF10672.10]; Conserved hypothetical protein 95 [PF03602.16]; PUA-like domain [PF17785.2]; 16S rRNA methyltransferase RsmB/F [PF01189.18]; tRNA (Uracil-5-)-methyltransferase [PF05958.12]; N2,N2-dimethylguanosine tRNA methyltransferase [PF02005.17]; Methyltransferase domain [PF13847.7]; RNA cap guanine-N2 methyltransferase [PF09445.11]; Methyltransf…
ALJR11	k141_1394097	4	2579	4651	K06888	uncharacterized protein				Protein of unknown function, DUF255 [PF03190.16]; Thioredoxin-like [PF13899.7]
ALJR11	k141_1394097	5	4774	5658						Mycolic acid cyclopropane synthetase [PF02353.21]; ubiE/COQ5 methyltransferase family [PF01209.19]; Methyltransferase domain [PF08241.13]; Methyltransferase domain [PF13649.7]; Methyltransferase domain [PF13489.7]
ALJR11	k141_1394097	6	5772	6263						Phospholipid methyltransferase [PF04191.14]; Isoprenylcysteine carboxyl methyltransferase (ICMT) family [PF04140.15]
ALJR11	k141_1394097	7	6669	7127	K07107	acyl-CoA thioester hydrolase [EC:3.1.2.-]				Thioesterase-like superfamily [PF13279.7]
ALJR11	k141_1394097	8	7124	7798	K03561,K03562	biopolymer transport protein ExbB; biopolymer transport protein TolQ				MotA/TolQ/ExbB proton channel family [PF01618.17]
ALJR11	k141_1394097	9	7819	8262	K03559,K03560	biopolymer transport protein ExbD; biopolymer transport protein TolR				Biopolymer transport protein ExbD/TolR [PF02472.17]
ALJR11	k141_1394097	10	8276	9367	K03646	colicin import membrane protein				TonB C terminal [PF13103.7]; TolA C-terminal [PF06519.12]
ALJR11	k141_1394097	11	9383	10693	K03641	TolB protein	MER0174835	S09X	MER0174835 - family S9 non-peptidase homologues (Acidobacterium capsulatum) [S09.UNW]#S09X#{peptidase unit: 302-491}~source ACO33706~	TolB amino-terminal domain [PF04052.14]; Eukaryotic translation initiation factor eIF2A [PF08662.12]; Dipeptidyl peptidase IV (DPP IV) N-terminal region [PF00930.22]; Prolyl oligopeptidase, N-terminal beta-propeller domain [PF02897.16]; Oligogalacturonate lyase [PF14583.7]; WD40-like Beta Propeller Repeat [PF07676.13]
ALJR11	k141_1394097	12	10709	11344	K03640	peptidoglycan-associated lipoprotein				OmpA family [PF00691.21]
ALJR11	k141_1394097	13	11356	12225	K05807	outer membrane protein assembly factor BamD				Outer membrane lipoprotein [PF13525.7]; Tetratricopeptide repeat [PF13512.7]; TolA binding protein trimerisation [PF16331.6]; Tetratricopeptide repeat-like domain [PF09976.10]
ALJR11	k141_1445338	1	1	696						Sodium:dicarboxylate symporter family [PF00375.19]
ALJR11	k141_1445338	2	725	2164						Mur ligase middle domain [PF08245.13]; Mur ligase family, glutamate ligase domain [PF02875.22]
ALJR11	k141_1445338	3	2503	4125						Nitroreductase family [PF00881.25]
ALJR11	k141_1445338	4	4417	4836
ALJR11	k141_1445338	5	4973	6496	K01524	exopolyphosphatase / guanosine-5'-triphosphate,3'-diphosphate pyrophosphatase [EC:3.6.1.11 3.6.1.40]				Ppx/GppA phosphatase family [PF02541.17]
ALJR11	k141_1445338	6	6731	8935	K03654	ATP-dependent DNA helicase RecQ [EC:3.6.4.12]				RQC domain [PF09382.11]; Helicase conserved C-terminal domain [PF00271.32]; RecQ zinc-binding [PF16124.6]; DEAD/DEAH box helicase [PF00270.30]; HRDC domain [PF00570.24]; Helix-turn-helix domain [PF14493.7]
ALJR11	k141_1445338	7	9123	9446						Protein of unknown function (DUF2845) [PF11006.9]
ALJR11	k141_1445338	8	9506	12148	K00548	5-methyltetrahydrofolate--homocysteine methyltransferase [EC:2.1.1.13]				Vitamin B12 dependent methionine synthase, activation domain [PF02965.18]; Pterin binding enzyme [PF00809.23]; B12 binding domain [PF02607.18]; B12 binding domain [PF02310.20]
ALJR11	k141_1445338	9	12249	12503
ALJR11	k141_1577116	1	2	3145	K02030,K20974	polar amino acid transport system substrate-binding protein; two-component system, sensor histidine kinase [EC:2.7.13.3]				Bacterial extracellular solute-binding proteins, family 3 [PF00497.21]; Histidine kinase-, DNA gyrase B-, and HSP90-like ATPase [PF02518.27]; Response regulator receiver domain [PF00072.25]; His Kinase A (phospho-acceptor) domain [PF00512.26]; Hpt domain [PF01627.24]		sp|Q9HUI3|ARUS_PSEAE Sensor histidine kinase AruS; Xh
ALJR11	k141_1577116	2	3246	3941	K10773	endonuclease III [EC:4.2.99.18]				HhH-GPD superfamily base excision DNA repair protein [PF00730.26]; Helix-hairpin-helix motif [PF00633.24]
ALJR11	k141_1577116	3	4408	5055	K01356	repressor LexA [EC:3.4.21.88]	MER1328682	S24	MER1328682 - family S24 unassigned peptidases (Lamprocystis purpurea) [S24.UPW]#S24#{peptidase unit: 105-222}~source WP_040528775~	LexA DNA binding domain [PF01726.17]; Peptidase S24-like [PF00717.24]
ALJR11	k141_1577116	4	5087	5779	K14160	protein ImuA				Cell division inhibitor SulA [PF03846.15]; recA bacterial DNA recombination protein [PF00154.22]
ALJR11	k141_1577116	5	5804	7255	K14161	protein ImuB				impB/mucB/samB family [PF00817.21]
ALJR11	k141_1577116	6	7365	8483						Glycosyltransferase family 28 C-terminal domain [PF04101.17]
ALJR11	k141_1577116	7	8488	9294						Transglycosylase SLT domain [PF01464.21]	GH23 lysozyme type G (EC 3.2.1.17); peptidoglycan lyase (EC 4.2.2.n1) also known in the literature as peptidoglycan lytic transglycosylase; chitinase (EC 3.2.1.14) [GH23]
ALJR11	k141_1577116	8	9552	10100	K01726	gamma-carbonic anhydrase [EC:4.2.1.-]
ALJR11	k141_1577116	9	10346	11311	K22452	protein-glutamine gamma-glutamyltransferase [EC:2.3.2.13]				Bacterial transglutaminase-like N-terminal region [PF08379.11]; Transglutaminase-like superfamily [PF01841.20]
ALJR11	k141_1577116	10	11308	13896						Circularly permuted ATP-grasp type 2 [PF14403.7]; A circularly permuted ATPgrasp [PF04174.14]; A predicted alpha-helical domain with a conserved ER motif. [PF04168.13]
ALJR11	k141_1577116	11	14157	16640	K21023	diguanylate cyclase [EC:2.7.7.65]				EAL domain [PF00563.21]; Diguanylate cyclase, GGDEF domain [PF00990.22]; HlyD membrane-fusion protein of T1SS [PF00529.21]; PAS fold [PF08448.11]; PAS domain [PF13426.8]; PAS fold [PF00989.26]; PAS fold [PF08447.13]; PAS domain [PF13596.7]		sp|Q5PLI4|DGCQ_SALPA Probable diguanylate cyclase DgcQ; Xh
ALJR11	k141_1577116	12	16869	19649	K00655	1-acyl-sn-glycerol-3-phosphate acyltransferase [EC:2.3.1.51]				AMP-binding enzyme [PF00501.29]; Acyltransferase [PF01553.22]; AMP-binding enzyme C-terminal domain [PF14535.7]
ALJR11	k141_1577116	13	19653	20456
ALJR11	k141_1577116	14	20453	22888	K04770	Lon-like ATP-dependent protease [EC:3.4.21.-]	MER0050073	S16	MER0050073 - family S16 unassigned peptidases (Rubrobacter xylanophilus) [S16.UPW]#S16#{peptidase unit: 495-776}~source ZP_00601269~	AAA domain [PF13654.7]; Lon protease (S16) C-terminal proteolytic domain [PF05362.14]
ALJR11	k141_1577116	15	22927	23559	K09141	uncharacterized protein				AMMECR1 [PF01871.18]
ALJR11	k141_1577116	16	23537	24322	K06990	MEMO1 family protein				Memo-like protein [PF01875.18]
ALJR11	k141_1577116	17	24518	25636	K04069	pyruvate formate lyase activating enzyme [EC:1.97.1.4]				Radical SAM superfamily [PF04055.22]; 4Fe-4S single cluster domain [PF13353.7]
ALJR11	k141_1577116	18	25766	26965
ALJR11	k141_1577116	19	26990	28366	K07137,K07137	uncharacterized protein; uncharacterized protein				HI0933-like protein [PF03486.15]; FAD dependent oxidoreductase [PF01266.25]; FAD binding domain [PF00890.25]; FAD binding domain [PF01494.20]; Thi4 family [PF01946.18]; Pyridine nucleotide-disulphide oxidoreductase [PF07992.15]; Lycopene cyclase protein [PF05834.13]; FAD dependent oxidoreductase [PF12831.8]; NAD(P)-binding Rossmann-like domain [PF13450.7]
ALJR11	k141_1577116	20	28478	29077	K05595	multiple antibiotic resistance protein				MarC family integral membrane protein [PF01914.18]
ALJR11	k141_1577116	21	29359	30369	K07086	uncharacterized protein				Na+-dependent bicarbonate transporter superfamily [PF05982.13]
ALJR11	k141_1577116	22	30443	30766
ALJR11	k141_1577116	23	31291	32262	K07301	cation:H+ antiporter				Sodium/calcium exchanger protein [PF01699.25]
ALJR11	k141_1577116	24	32805	34652	K02014,K16092	iron complex outermembrane recepter protein; vitamin B12 transporter	MER0196386	I39	MER0196386 - family I39 unassigned peptidase inhibitors (Pirellula staleyi) [I39.UPW]#I39#{inhibitor unit: 109-226}~source ADB16724~	TonB dependent receptor [PF00593.25]; TonB-dependent Receptor Plug Domain [PF07715.16]; Outer membrane protein beta-barrel family [PF14905.7]
ALJR11	k141_1577116	25	34940	35482
ALJR11	k141_1577116	26	35682	36269
ALJR11	k141_1577116	27	36266	36871	K19221	cob(I)alamin adenosyltransferase [EC:2.5.1.17]				ATP:corrinoid adenosyltransferase BtuR/CobO/CobP [PF02572.16]
ALJR11	k141_1577116	28	36889	37425	K02231	adenosylcobinamide kinase / adenosylcobinamide-phosphate guanylyltransferase [EC:2.7.1.156 2.7.7.62]				Cobinamide kinase / cobinamide phosphate guanyltransferase [PF02283.17]
ALJR11	k141_1577116	29	37422	38477	K00768	nicotinate-nucleotide--dimethylbenzimidazole phosphoribosyltransferase [EC:2.4.2.21]				Phosphoribosyltransferase [PF02277.18]
ALJR11	k141_1577116	30	38477	39058						Histidine phosphatase superfamily (branch 1) [PF00300.23]
ALJR11	k141_1577116	31	39059	39808	K02233	adenosylcobinamide-GDP ribazoletransferase [EC:2.7.8.26]				Cobalamin-5-phosphate synthase [PF02654.16]
ALJR11	k141_1577116	32	40075	40785						Methyltransferase domain [PF13649.7]; Methyltransferase domain [PF13489.7]; Methyltransferase domain [PF08241.13]; Methyltransferase domain [PF13847.7]; ubiE/COQ5 methyltransferase family [PF01209.19]; Methyltransferase domain [PF08242.13]; Mycolic acid cyclopropane synthetase [PF02353.21]; Nodulation protein S (NodS) [PF05401.12]; Protein of unknown function (DUF1698) [PF08003.12]; Methionine bi…
ALJR11	k141_1577116	33	41381	42004
ALJR11	k141_1577116	34	42127	42969						Beta-lactamase superfamily domain [PF13483.7]; Beta-lactamase superfamily domain [PF12706.8]; Metallo-beta-lactamase superfamily [PF00753.28]; Metallo-beta-lactamase superfamily [PF14597.7]
ALJR11	k141_1577116	35	43890	44777	K03799	heat shock protein HtpX [EC:3.4.24.-]	MER0296186	M48B	MER0296186 - HtpX peptidase (Thiocapsa marina) [M48.002]#M48B#{peptidase unit: 55-291}~source ZP_08768636~	Peptidase family M48 [PF01435.19]
ALJR11	k141_1577116	36	45018	45617			MER0492485	S85	MER0492485 - small protease ({Pseudomonas aeruginosa}) (Pseudomonas aeruginosa) [S85.001]#S85#{peptidase unit: 24-191}~source AAG03812~	YceI-like domain [PF04264.14]
ALJR11	k141_1577116	37	45634	46509						Haloacid dehalogenase-like hydrolase [PF13344.7]; HAD-hyrolase-like [PF13242.7]; Haloacid dehalogenase-like hydrolase [PF13419.7]
ALJR11	k141_1577116	38	46710	47291						Protein of unknown function (DUF3501) [PF12007.9]
ALJR11	k141_1577116	39	47339	47971
ALJR11	k141_1594794	1	1	153
ALJR11	k141_1594794	2	158	1522	K04075	tRNA(Ile)-lysidine synthase [EC:6.3.4.19]				PP-loop family [PF01171.21]; TilS substrate C-terminal domain [PF11734.9]; TilS substrate binding domain [PF09179.12]
ALJR11	k141_1594794	3	1643	2503	K03671,K05838	thioredoxin 1; putative thioredoxin				Thioredoxin [PF00085.21]; Tetratricopeptide repeat [PF14561.7]; Redoxin [PF08534.11]; Thioredoxin-like [PF13905.7]; Thioredoxin-like [PF13899.7]; AhpC/TSA family [PF00578.22]; Thioredoxin-like domain [PF13098.7]
ALJR11	k141_1594794	4	2883	4028	K01956	carbamoyl-phosphate synthase small subunit [EC:6.3.5.5]	MER0041753	C26	MER0041753 - carA protein (Yersinia pseudotuberculosis) [C26.954]#C26#{peptidase unit: 3-374}~source ACC87631~	Carbamoyl-phosphate synthase small chain, CPSase domain [PF00988.23]; Glutamine amidotransferase class-I [PF00117.29]; Peptidase C26 [PF07722.14]
ALJR11	k141_1594794	5	4046	7255	K01955	carbamoyl-phosphate synthase large subunit [EC:6.3.5.5]				Carbamoyl-phosphate synthase L chain, ATP binding domain [PF02786.18]; Carbamoyl-phosphate synthetase large chain, oligomerisation domain [PF02787.20]; MGS-like domain [PF02142.23]; ATP-grasp domain [PF02655.15]; ATP-grasp domain [PF13535.7]; ATP-grasp in the biosynthetic pathway with Ter operon [PF15632.7]; RimK-like ATP-grasp domain [PF08443.12]
ALJR11	k141_1594794	6	7387	7863	K03624	transcription elongation factor GreA				Transcription elongation factor, N-terminal [PF03449.16]; Transcription elongation factor, GreA/GreB, C-term [PF01272.20]
ALJR11	k141_1594794	7	7897	8745						short chain dehydrogenase [PF00106.26]; Enoyl-(Acyl carrier protein) reductase [PF13561.7]; Fungal family of unknown function (DUF1776) [PF08643.11]; KR domain [PF08659.11]
ALJR11	k141_1594794	8	8948	9268						Zinc ribbon domain [PF09723.11]
ALJR11	k141_1706097	1	2	886	K16291	L,D-transpeptidase ErfK/SrfK	MER0462530	C82A	MER0462530 - subfamily C82A unassigned peptidases (Thiocapsa marina) [C82.UPA]#C82A#{peptidase unit: 134-268}~source ZP_08768876~	L,D-transpeptidase catalytic domain [PF03734.15]
ALJR11	k141_1706097	2	1033	1455						Cupin domain [PF07883.12]; Cupin [PF00190.23]; ChrR Cupin-like domain [PF12973.8]
ALJR11	k141_1706097	3	1486	2229						Integral membrane protein (intg_mem_TP0381) [PF09529.11]
ALJR11	k141_1706097	4	2341	2568
ALJR11	k141_1706097	5	2565	4223	K03583	exodeoxyribonuclease V gamma subunit [EC:3.1.11.5]				Exodeoxyribonuclease V, gamma subunit [PF04257.15]
ALJR11	k141_1727787	1	95	766
ALJR11	k141_1727787	2	952	2022	K03821	polyhydroxyalkanoate synthase subunit PhaC [EC:2.3.1.-]	MER0208767	S33	MER0208767 - family S33 non-peptidase homologues (Allochromatium vinosum) [S33.UNW]#S33#{peptidase unit: 69-352}~source YP_003442065~	Protein of unknown function (DUF3141) [PF11339.9]; alpha/beta hydrolase fold [PF00561.21]; PHB de-polymerase C-terminus [PF06850.12]; Serine aminopeptidase, S33 [PF12146.9]
ALJR11	k141_1727787	3	2078	3142	K22881	polyhydroxyalkanoate synthase subunit PhaE				Poly(R)-hydroxyalkanoic acid synthase subunit (PHA_synth_III_E) [PF09712.11]
ALJR11	k141_1727787	4	3183	4514	K00626	acetyl-CoA C-acetyltransferase [EC:2.3.1.9]				Thiolase, N-terminal domain [PF00108.24]; Thiolase, C-terminal domain [PF02803.19]; Beta-ketoacyl synthase, N-terminal domain [PF00109.27]
ALJR11	k141_1727787	5	4623	5144						PHB/PHA accumulation regulator DNA-binding domain [PF07879.12]; PHB accumulation regulatory domain [PF05233.14]
ALJR11	k141_1727787	6	5424	5789
ALJR11	k141_1727787	7	5989	6729	K00023,K00059	acetoacetyl-CoA reductase [EC:1.1.1.36]; 3-oxoacyl-[acyl-carrier protein] reductase [EC:1.1.1.100]				Enoyl-(Acyl carrier protein) reductase [PF13561.7]; short chain dehydrogenase [PF00106.26]; KR domain [PF08659.11]; NAD dependent epimerase/dehydratase family [PF01370.22]		sp|Q5UQM3|YR419_MIMIV Uncharacterized short-chain type dehydrogenase/reductase R419; Xh
ALJR11	k141_1727787	8	7021	8310	K01945	phosphoribosylamine---glycine ligase [EC:6.3.4.13]				Phosphoribosylglycinamide synthetase, ATP-grasp (A) domain [PF01071.20]; Phosphoribosylglycinamide synthetase, N domain [PF02844.16]; Phosphoribosylglycinamide synthetase, C domain [PF02843.17]; ATP-grasp domain [PF02655.15]; Carbamoyl-phosphate synthase L chain, ATP binding domain [PF02786.18]; ATP-grasp domain [PF13535.7]; RimK-like ATP-grasp domain [PF08443.12]
ALJR11	k141_1727787	9	8326	9102	K00677	UDP-N-acetylglucosamine acyltransferase [EC:2.3.1.129]				Udp N-acetylglucosamine O-acyltransferase; Domain 2 [PF13720.7]
ALJR11	k141_1727787	10	9216	10775	K00602	phosphoribosylaminoimidazolecarboxamide formyltransferase / IMP cyclohydrolase [EC:2.1.2.3 3.5.4.10]				AICARFT/IMPCHase bienzyme [PF01808.19]; MGS-like domain [PF02142.23]		sp|Q3ATZ1|PUR9_CHLCH Bifunctional purine biosynthesis protein PurH; Xh
ALJR11	k141_1727787	11	10819	11127	K03557	Fis family transcriptional regulator, factor for inversion stimulation protein				Bacterial regulatory protein, Fis family [PF02954.20]
ALJR11	k141_1727787	12	11124	12134	K05540	tRNA-dihydrouridine synthase B [EC:1.-.-.-]				Dihydrouridine synthase (Dus) [PF01207.18]; NADH:flavin oxidoreductase / NADH oxidase family [PF00724.21]
ALJR11	k141_1727787	13	12131	12997	K02687	ribosomal protein L11 methyltransferase [EC:2.1.1.-]				Ribosomal protein L11 methyltransferase (PrmA) [PF06325.14]; Methyltransferase small domain [PF05175.15]; Conserved hypothetical protein 95 [PF03602.16]; Methyltransferase domain [PF13847.7]; Methyltransferase domain [PF13489.7]; Protein of unknown function (DUF1698) [PF08003.12]
ALJR11	k141_1727787	14	13348	14694	K01961	acetyl-CoA carboxylase, biotin carboxylase subunit [EC:6.4.1.2 6.3.4.14]				Carbamoyl-phosphate synthase L chain, ATP binding domain [PF02786.18]; Biotin carboxylase, N-terminal domain [PF00289.23]; Biotin carboxylase C-terminal domain [PF02785.20]; ATP-grasp domain [PF02655.15]; D-ala D-ala ligase C-terminus [PF07478.14]; ATP-grasp domain [PF02222.23]; ATP-grasp domain [PF13535.7]; Phosphoribosylglycinamide synthetase, ATP-grasp (A) domain [PF01071.20]; RimK-like ATP-gr…
ALJR11	k141_1727787	15	14779	15234	K02160	acetyl-CoA carboxylase biotin carboxyl carrier protein				Biotin-requiring enzyme [PF00364.23]
ALJR11	k141_1727787	16	15237	15698	K03786	3-dehydroquinate dehydratase II [EC:4.2.1.10]				Dehydroquinase class II [PF01220.20]
ALJR11	k141_1727787	17	15806	16387	K02199	cytochrome c biogenesis protein CcmG, thiol:disulfide interchange protein DsbE				Redoxin [PF08534.11]; AhpC/TSA family [PF00578.22]; Thioredoxin-like [PF13905.7]; SCO1/SenC [PF02630.15]; Thioredoxin [PF00085.21]
ALJR11	k141_1727787	18	16384	18792	K04084,K04084	thioredoxin:protein disulfide reductase [EC:1.8.4.16]; thioredoxin:protein disulfide reductase [EC:1.8.4.16]				Cytochrome C biogenesis protein transmembrane region [PF02683.16]; Thioredoxin-like [PF13899.7]; Disulphide bond corrector protein DsbC [PF11412.9]; Protein of unknown function, DUF255 [PF03190.16]; Thioredoxin-like domain [PF13098.7]; Thioredoxin [PF00085.21]; Cytochrome C biogenesis protein transmembrane region [PF13386.7]
ALJR11	k141_1727787	19	18837	19166	K03926	periplasmic divalent cation tolerance protein				CutA1 divalent ion tolerance protein [PF03091.16]
ALJR11	k141_1727787	20	19436	19855	K07113	UPF0716 protein FxsA				FxsA cytoplasmic membrane protein [PF04186.14]
ALJR11	k141_1727787	21	20124	20414	K04078	chaperonin GroES				Chaperonin 10 Kd subunit [PF00166.22]		sp|Q3YUJ8|CH10_SHISS 10 kDa chaperonin; Xu
ALJR11	k141_1727787	22	20485	22125	K04077	chaperonin GroEL				TCP-1/cpn60 chaperonin family [PF00118.25]		sp|A0M7D9|CH60_GRAFK 60 kDa chaperonin; Xh
ALJR11	k141_1727787	23	22565	23008	K13993	HSP20 family protein				Hsp20/alpha crystallin family [PF00011.22]; HSP20-like domain found in ArsA [PF17886.2]
ALJR11	k141_1727787	24	23088	23483	K13993	HSP20 family protein				Hsp20/alpha crystallin family [PF00011.22]; HSP20-like domain found in ArsA [PF17886.2]
ALJR11	k141_1727787	25	23771	24682	K01792	glucose-6-phosphate 1-epimerase [EC:5.1.3.15]				Aldose 1-epimerase [PF01263.21]
ALJR11	k141_1727787	26	24693	27557	K00982	[glutamine synthetase] adenylyltransferase / [glutamine synthetase]-adenylyl-L-tyrosine phosphorylase [EC:2.7.7.42 2.7.7.89]				Glutamate-ammonia ligase adenylyltransferase [PF03710.16]; GlnD PII-uridylyltransferase [PF08335.12]
ALJR11	k141_1727787	27	27621	28544	K00826	branched-chain amino acid aminotransferase [EC:2.6.1.42]				Amino-transferase class IV [PF01063.20]
ALJR11	k141_1727787	28	28804	29001						Zinc-finger domain [PF10276.10]
ALJR11	k141_1727787	29	29012	30055			MER0066876	M38	MER0066876 - family M38 unassigned peptidases (Ralstonia solanacearum) [M38.UPW]#M38#{peptidase unit: 6-303}~source NP_518608~
ALJR11	k141_1727787	30	30091	30846	K04754	phospholipid-binding lipoprotein MlaA				MlaA lipoprotein [PF04333.14]
ALJR11	k141_1727787	31	30956	31837	K09973	uncharacterized protein	MER0293446	M96	MER0293446 - family M96 non-peptidase homologues (Thiocapsa marina) [M96.UNW]#M96#{peptidase unit: 49-297}~source WP_007194920~	TraB family [PF01963.18]
ALJR11	k141_1727787	32	31986	32639	K03683	ribonuclease T [EC:3.1.13.-]				Exonuclease [PF00929.25]; 3' exoribonuclease, RNase T-like [PF16473.6]		sp|P04536|EXOD_BPT4 Exodeoxyribonuclease; Xu
ALJR11	k141_1727787	33	32704	33039	K07390	monothiol glutaredoxin				Glutaredoxin [PF00462.25]
ALJR11	k141_1727787	34	33194	34978	K01953	asparagine synthase (glutamine-hydrolysing) [EC:6.3.5.4]	MER0197901	C44	MER0197901 - amidophosphoribosyltransferase precursor (Allochromatium vinosum) [C44.001]#C44#{peptidase unit: 2-254}~source ADC62843~	Asparagine synthase [PF00733.22]; Glutamine amidotransferase domain [PF13537.7]; Glutamine amidotransferase domain [PF13522.7]; Aluminium induced protein [PF12481.9]		sp|P19891|ASNS_CRIGR Asparagine synthetase [glutamine-hydrolyzing]; Xh
ALJR11	k141_1727787	35	35120	36670	K01474	N-methylhydantoinase B [EC:3.5.2.14]				Hydantoinase B/oxoprolinase [PF02538.15]
ALJR11	k141_1727787	36	36904	37485	K04564	superoxide dismutase, Fe-Mn family [EC:1.15.1.1]				Iron/manganese superoxide dismutases, C-terminal domain [PF02777.19]; Iron/manganese superoxide dismutases, alpha-hairpin domain [PF00081.23]
ALJR11	k141_1727787	37	38044	38595	K12262	superoxide oxidase [EC:1.10.3.17]				Prokaryotic cytochrome b561 [PF01292.21]
ALJR11	k141_1727787	38	38819	39982	K00821	acetylornithine/N-succinyldiaminopimelate aminotransferase [EC:2.6.1.11 2.6.1.17]				Aminotransferase class-III [PF00202.22]		sp|Q8PX16|ARGD_METMA Acetylornithine aminotransferase; Xh
ALJR11	k141_1727787	39	40004	40936	K00611	ornithine carbamoyltransferase [EC:2.1.3.3]				Aspartate/ornithine carbamoyltransferase, carbamoyl-P binding domain [PF02729.22]; Aspartate/ornithine carbamoyltransferase, Asp/Orn binding domain [PF00185.25]		sp|P49077|PYRB_ARATH Aspartate carbamoyltransferase, chloroplastic; Xh
ALJR11	k141_1727787	40	41046	41726	K07184	SH3 domain protein				Bacterial SH3 domain [PF08239.12]
ALJR11	k141_1727787	41	41972	45046	K14162	error-prone DNA polymerase [EC:2.7.7.7]				Bacterial DNA polymerase III alpha NTPase domain [PF07733.13]; Bacterial DNA polymerase III alpha subunit finger domain [PF17657.2]; Helix-hairpin-helix motif [PF14579.7]; PHP domain [PF02811.20]		sp|O67125|DPO3A_AQUAE DNA polymerase III subunit alpha; XhXr
ALJR11	k141_1727787	42	45433	45888						Hemerythrin HHE cation binding domain [PF01814.24]
ALJR11	k141_1727787	43	46046	46312
ALJR11	k141_1727787	44	46452	47057	K00859	dephospho-CoA kinase [EC:2.7.1.24]				Dephospho-CoA kinase [PF01121.21]
ALJR11	k141_1727787	45	47067	47951	K02654	leader peptidase (prepilin peptidase) / N-methyltransferase [EC:3.4.23.43 2.1.1.-]	MER0260309	A24A	MER0260309 - type 4 prepilin peptidase 1 (Thiocapsa marina) [A24.001]#A24A#{peptidase unit: 60-284}~source ZP_08772633~	Bacterial Peptidase A24 N-terminal domain [PF06750.14]; Type IV leader peptidase family [PF01478.19]
ALJR11	k141_1727787	46	47982	49229	K02653	type IV pilus assembly protein PilC				Type II secretion system (T2SS), protein F [PF00482.24]
ALJR11	k141_1727787	47	49247	50965	K02652	type IV pilus assembly protein PilB				Type II/IV secretion system protein [PF00437.21]; Type II secretion system (T2SS), protein E, N-terminal domain [PF05157.16]; Domain of unknown function (DUF4139) [PF13598.7]
ALJR11	k141_1727787	48	50985	51818						NYN domain [PF01936.19]
ALJR11	k141_1727787	49	52039	53985	K01895	acetyl-CoA synthetase [EC:6.2.1.1]				AMP-binding enzyme [PF00501.29]; Acetyl-coenzyme A synthetase N-terminus [PF16177.6]; AMP-binding enzyme C-terminal domain [PF13193.7]
ALJR11	k141_1727787	50	54135	54812	K02342	DNA polymerase III subunit epsilon [EC:2.7.7.7]				Exonuclease [PF00929.25]		sp|P04536|EXOD_BPT4 Exodeoxyribonuclease; Xu
ALJR11	k141_1727787	51	54822	56687	K07182	CBS domain-containing protein				Putative nucleotidyltransferase substrate binding domain [PF10335.10]; Putative nucleotidyltransferase DUF294 [PF03445.14]; CBS domain [PF00571.29]
ALJR11	k141_1727787	52	57180	58988	K14393	cation/acetate symporter				Sodium:solute symporter family [PF00474.18]
ALJR11	k141_1727787	53	59002	59259						Domain of unknown function (DUF4212) [PF13937.7]
ALJR11	k141_1727787	54	59699	61084	K01733	threonine synthase [EC:4.2.3.1]				Threonine synthase N terminus [PF14821.7]
ALJR11	k141_1727787	55	61128	62699	K09011	(R)-citramalate synthase [EC:2.3.1.182]				HMGL-like [PF00682.20]; LeuA allosteric (dimerisation) domain [PF08502.11]
ALJR11	k141_1727787	56	62790	63173
ALJR11	k141_1727787	57	63204	64934	K10716,K10716	voltage-gated potassium channel; voltage-gated potassium channel				TrkA-N domain [PF02254.19]
ALJR11	k141_1727787	58	65016	65567						Hemerythrin HHE cation binding domain [PF01814.24]
ALJR11	k141_1727787	59	65784	66884	K01772	protoporphyrin/coproporphyrin ferrochelatase [EC:4.99.1.1 4.99.1.9]				Ferrochelatase [PF00762.20]
ALJR11	k141_1727787	60	67088	67555						Gamma-butyrobetaine hydroxylase-like, N-terminal [PF06155.13]
ALJR11	k141_1727787	61	67552	68715	K21430	aldose sugar dehydrogenase [EC:1.1.5.-]				Glucose / Sorbosone dehydrogenase [PF07995.12]
ALJR11	k141_1727787	62	68899	70119	K01940	argininosuccinate synthase [EC:6.3.4.5]				Arginosuccinate synthase [PF00764.20]; Queuosine biosynthesis protein QueC [PF06508.14]
ALJR11	k141_1727787	63	70291	70959						ERCC4 domain [PF02732.16]; Helix-hairpin-helix motif [PF12826.8]; Helix-hairpin-helix domain [PF14520.7]		sp|P0CAF6|VF364_ASFK5 ERCC4 domain-containing protein EP364R; Xu
ALJR11	k141_1727787	64	71147	71593
ALJR11	k141_1727787	65	71777	72553	K09929	uncharacterized protein				Putative DNA-binding domain [PF09836.10]
ALJR11	k141_1727787	66	72546	73403	K09930	uncharacterized protein				Protein of unknown function (DUF692) [PF05114.14]
ALJR11	k141_1727787	67	73423	73677
ALJR11	k141_1727787	68	73907	74362						Domain of unknown function DUF302 [PF03625.15]
ALJR11	k141_1727787	69	74783	75595	K03269	UDP-2,3-diacylglucosamine hydrolase [EC:3.6.1.54]				Calcineurin-like phosphoesterase superfamily domain [PF12850.8]; Calcineurin-like phosphoesterase [PF00149.29]
ALJR11	k141_1727787	70	75592	76233	K01447,K03806	N-acetylmuramoyl-L-alanine amidase [EC:3.5.1.28]; N-acetyl-anhydromuramoyl-L-alanine amidase [EC:3.5.1.28]				N-acetylmuramoyl-L-alanine amidase [PF01510.26]		sp|P20331|ENLYS_BPT3 Endolysin; XhXp
ALJR11	k141_1727787	71	76217	76453
ALJR11	k141_1727787	72	76503	78536						Protein of unknown function (DUF1631) [PF07793.12]
ALJR11	k141_1727787	73	78566	79501	K00767	nicotinate-nucleotide pyrophosphorylase (carboxylating) [EC:2.4.2.19]				Quinolinate phosphoribosyl transferase, C-terminal domain [PF01729.20]; Quinolinate phosphoribosyl transferase, N-terminal domain [PF02749.17]
ALJR11	k141_1727787	74	80076	80417	K18997	chaperone modulatory protein CbpM				MerR HTH family regulatory protein [PF13591.7]
ALJR11	k141_1727787	75	80421	81353	K05516	curved DNA-binding protein				DnaJ C terminal domain [PF01556.19]; DnaJ domain [PF00226.32]		sp|Q04960|DNJH_CUCSA DnaJ protein homolog; Xh
ALJR11	k141_1727787	76	81462	81815
ALJR11	k141_1727787	77	81909	83459	K01649	2-isopropylmalate synthase [EC:2.3.3.13]				HMGL-like [PF00682.20]; LeuA allosteric (dimerisation) domain [PF08502.11]
ALJR11	k141_1727787	78	83470	84285	K21929	uracil-DNA glycosylase [EC:3.2.2.27]				Uracil DNA glycosylase superfamily [PF03167.20]		REFSEQ uracil-DNA glycosylase; Xu
ALJR11	k141_1727787	79	84425	84805						Sulphur globule protein [PF17228.3]
ALJR11	k141_1727787	80	84998	85525	K19302	undecaprenyl-diphosphatase [EC:3.6.1.27]				PAP2 superfamily [PF01569.22]
ALJR11	k141_1727787	81	85497	86723						Glycosyl transferases group 1 [PF00534.21]; Glycosyl transferases group 1 [PF13692.7]; Glycosyl transferase 4-like domain [PF13579.7]	GT4 sucrose synthase (EC 2.4.1.13); sucrose-phosphate synthase (EC 2.4.1.14); alpha-glucosyltransferase (EC 2.4.1.52); lipopolysaccharide N-acetylglucosaminyltransferase (EC 2.4.1.56); phosphatidylinositol alpha-mannosyltransferase (EC 2.4.1.57); GDP-Man: Man1GlcNAc2-PP-dolichol alpha-1,3-mannosyltransferase (EC 2.4.1.132); GDP-Man: Man3GlcNAc2-PP-dolichol/Man4GlcNAc2-PP-dolichol alpha-1,2-mannos…
ALJR11	k141_1727787	82	86713	87549	K00655,K22617	1-acyl-sn-glycerol-3-phosphate acyltransferase [EC:2.3.1.51]; lyso-ornithine lipid O-acyltransferase [EC:2.3.1.270]				Acyltransferase [PF01553.22]
ALJR11	k141_1727787	83	87554	88321	K22310	L-ornithine Nalpha-acyltransferase [EC:2.3.2.30]				Acetyltransferase (GNAT) domain [PF13444.7]
ALJR11	k141_1727787	84	88438	89094	K18697	phosphatidylglycerophosphatase C [EC:3.1.3.27]				haloacid dehalogenase-like hydrolase [PF12710.8]
ALJR11	k141_1727787	85	89384	89923	K08311	putative (di)nucleoside polyphosphate hydrolase [EC:3.6.1.-]				NUDIX domain [PF00293.29]
ALJR11	k141_1727787	86	89920	92298	K08484	phosphotransferase system, enzyme I, PtsP [EC:2.7.3.9]				PEP-utilising enzyme, PEP-binding domain [PF02896.19]; PEP-utilising enzyme, N-terminal [PF05524.14]; GAF domain [PF01590.27]; GAF domain [PF13185.7]; PEP-utilising enzyme, mobile domain [PF00391.24]; GAF domain [PF13492.7]
ALJR11	k141_1727787	87	92379	93791	K00104,K03777,K03777	glycolate oxidase [EC:1.1.3.15]; D-lactate dehydrogenase (quinone) [EC:1.1.5.12]; D-lactate dehydrogenase (quinone) [EC:1.1.5.12]				FAD linked oxidases, C-terminal domain [PF02913.20]; FAD binding domain [PF01565.24]
ALJR11	k141_1727787	88	93766	94362	K04065	hyperosmotically inducible periplasmic protein				BON domain [PF04972.18]
ALJR11	k141_1727787	89	94448	94678	K07460	putative endonuclease				Uncharacterised protein family UPF0102 [PF02021.18]
ALJR11	k141_1727787	90	94840	96681	K07121	uncharacterized protein				LppC putative lipoprotein [PF04348.14]; Periplasmic binding protein [PF13458.7]
ALJR11	k141_1727787	91	96743	97573	K07056	16S rRNA (cytidine1402-2'-O)-methyltransferase [EC:2.1.1.198]				Tetrapyrrole (Corrin/Porphyrin) Methylases [PF00590.21]
ALJR11	k141_179273	1	124	1968	K03086	RNA polymerase primary sigma factor				Sigma-70, non-essential region [PF04546.14]; Sigma-70 region 3 [PF04539.17]; Sigma-70 factor, region 1.1 [PF03979.15]; Sigma-70, region 4 [PF04545.17]; Sigma-70 region 2 [PF04542.15]; Sigma-70 factor, region 1.2 [PF00140.21]		sp|P33658|RPSG_CLOAB RNA polymerase sigma-G factor; Xh
ALJR11	k141_179273	2	2040	3791	K02316	DNA primase [EC:2.7.7.101]				DNA primase catalytic core, N-terminal domain [PF08275.12]; CHC2 zinc finger [PF01807.21]; Toprim-like [PF13155.7]; DNA primase DnaG DnaB-binding [PF08278.12]; Toprim domain [PF13662.7]		sp|P04520|PRIM_BPT4 DNA primase; XhXr
ALJR11	k141_179273	3	3827	4270	K09117	uncharacterized protein				Yqey-like protein [PF09424.11]		REFSEQ hypothetical protein; Xu
ALJR11	k141_179273	4	4776	4991	K02970	small subunit ribosomal protein S21				Ribosomal protein S21 [PF01165.21]
ALJR11	k141_179273	5	5252	6529			MER0068633	C40	MER0068633 - family C40 non-peptidase homologues (Methanosarcina barkeri) [C40.UNW]#C40#{peptidase unit: 171-861}~source YP_306945~	PKD domain [PF18911.1]; PKD domain [PF00801.21]	CBM44 The C-terminal CBM44 module of the Clostridium thermocellum enzyme has been demonstrated to bind equally well cellulose and xyloglucan [CBM44]; CBM44 The C-terminal CBM44 module of the Clostridium thermocellum enzyme has been demonstrated to bind equally well cellulose and xyloglucan [CBM44]
ALJR11	k141_1832037	1	3	1277	K01883	cysteinyl-tRNA synthetase [EC:6.1.1.16]				tRNA synthetases class I (C) catalytic domain [PF01406.20]; tRNA synthetases class I (M) [PF09334.12]; DALR domain [PF09190.12]; tRNA synthetases class I (I, L, M and V) [PF00133.23]		sp|Q54KR1|SYCC_DICDI Cysteine--tRNA ligase, cytoplasmic; Xh
ALJR11	k141_1832037	2	1674	2162						Cyclophilin type peptidyl-prolyl cis-trans isomerase/CLD [PF00160.22]
ALJR11	k141_1832037	3	2214	2966	K03269	UDP-2,3-diacylglucosamine hydrolase [EC:3.6.1.54]
ALJR11	k141_1832037	4	2997	3464						Rhodanese-like domain [PF00581.21]
ALJR11	k141_1832037	5	3641	4303						Response regulator receiver domain [PF00072.25]; Bacterial regulatory proteins, luxR family [PF00196.20]
ALJR11	k141_1832037	6	4303	5919						Histidine kinase [PF07730.14]; Histidine kinase-, DNA gyrase B-, and HSP90-like ATPase [PF02518.27]
ALJR11	k141_1832037	7	5916	7742	K06147	ATP-binding cassette, subfamily B, bacterial				ABC transporter [PF00005.28]; ABC transporter transmembrane region [PF00664.24]
ALJR11	k141_1832037	8	7841	8227			MER1044484	S24	MER1044484 - family S24 non-peptidase homologues (Thiocapsa marina) [S24.UNW]#S24#{peptidase unit: 15-98}~source F9UDJ1~	Peptidase S24-like [PF00717.24]
ALJR11	k141_1832037	9	8224	8781						Biotin-lipoyl like [PF13533.7]
ALJR11	k141_2066003	1	1	1008							GH13 alpha-amylase (EC 3.2.1.1); pullulanase (EC 3.2.1.41); cyclomaltodextrin glucanotransferase (EC 2.4.1.19); cyclomaltodextrinase (EC 3.2.1.54); trehalose-6-phosphate hydrolase (EC 3.2.1.93); oligo-alpha-glucosidase (EC 3.2.1.10); maltogenic amylase (EC 3.2.1.133); neopullulanase (EC 3.2.1.135); alpha-glucosidase (EC 3.2.1.20); maltotetraose-forming alpha-amylase (EC 3.2.1.60); isoamylase (EC …
ALJR11	k141_2066003	2	1104	2120	K00033	6-phosphogluconate dehydrogenase [EC:1.1.1.44 1.1.1.343]				NAD binding domain of 6-phosphogluconate dehydrogenase [PF03446.16]; 6-phosphogluconate dehydrogenase, C-terminal domain [PF00393.20]		sp|D4GST8|6PGD_HALVD 6-phosphogluconate dehydrogenase, NAD(+)-dependent, decarboxylating; Xh
ALJR11	k141_2066003	3	2365	3846	K00036	glucose-6-phosphate 1-dehydrogenase [EC:1.1.1.49 1.1.1.363]				Glucose-6-phosphate dehydrogenase, C-terminal domain [PF02781.17]; Glucose-6-phosphate dehydrogenase, NAD binding domain [PF00479.23]		sp|P29686|G6PD_SYNE7 Glucose-6-phosphate 1-dehydrogenase; Xh
ALJR11	k141_2066003	4	3950	4147						Cysteine-rich CPXCG [PF14255.7]
ALJR11	k141_2066003	5	4377	5318	K01990,K10822	ABC-2 type transport system ATP-binding protein; nonpolar-amino-acid-transporting ATPase [EC:7.4.2.2]				ABC transporter [PF00005.28]; AAA domain, putative AbiEii toxin, Type IV TA system [PF13304.7]
ALJR11	k141_2066003	6	5311	8247	K01992	ABC-2 type transport system permease protein				ABC-type uncharacterized transport system [PF09822.10]; ABC-2 family transporter protein [PF12679.8]
ALJR11	k141_2066003	7	8251	9342						Domain of unknown function (DUF4340) [PF14238.7]
ALJR11	k141_2066003	8	9581	11104						Spermine/spermidine synthase domain [PF01564.18]
ALJR11	k141_2066003	9	11277	11621						Sulphur globule protein [PF17228.3]
ALJR11	k141_2066003	10	11787	13463						Tetratricopeptide repeat [PF13429.7]; ChAPs (Chs5p-Arf1p-binding proteins) [PF09295.11]; Anaphase-promoting complex, cyclosome, subunit 3 [PF12895.8]; Tetratricopeptide repeat [PF14559.7]
ALJR11	k141_2066003	11	13460	15301	K21162	enediyne biosynthesis protein E4				ASPIC and UnbV [PF07593.13]; Repeat domain in Vibrio, Colwellia, Bradyrhizobium and Shewanella [PF13517.7]
ALJR11	k141_2066003	12	15298	15408
ALJR11	k141_2066003	13	15541	18237						Cytochrome c554 and c-prime [PF13435.7]
ALJR11	k141_2066003	14	18478	19794	K00003	homoserine dehydrogenase [EC:1.1.1.3]				Homoserine dehydrogenase [PF00742.20]; Homoserine dehydrogenase, NAD binding domain [PF03447.17]; ACT domain [PF01842.26]
ALJR11	k141_2066003	15	19828	21030	K14261	alanine-synthesizing transaminase [EC:2.6.1.-]				Aminotransferase class I and II [PF00155.22]; Cys/Met metabolism PLP-dependent enzyme [PF01053.21]
ALJR11	k141_2066003	16	21354	21974						AhpC/TSA family [PF00578.22]; Redoxin [PF08534.11]
ALJR11	k141_2066003	17	22066	24180						Cytochrome C biogenesis protein transmembrane region [PF02683.16]; Disulphide bond corrector protein DsbC [PF11412.9]; Thioredoxin-like [PF13899.7]
ALJR11	k141_2066003	18	24416	25327
ALJR11	k141_2066003	19	25333	27963	K05366	penicillin-binding protein 1A [EC:2.4.1.129 3.4.16.4]				Transglycosylase [PF00912.23]; Penicillin binding protein transpeptidase domain [PF00905.23]; Penicillin-binding protein OB-like domain [PF17092.6]	GT51 murein polymerase (EC 2.4.1.129). [GT51]
ALJR11	k141_2066003	20	28168	29274						Barrel-sandwich domain of CusB or HlyD membrane-fusion [PF16576.6]
ALJR11	k141_2066003	21	29278	32451						AcrB/AcrD/AcrF family [PF00873.20]
ALJR11	k141_2066003	22	32743	36507						AcrB/AcrD/AcrF family [PF00873.20]
ALJR11	k141_2066003	23	36702	36869
ALJR11	k141_2066003	24	37224	38276	K03734	FAD:protein FMN transferase [EC:2.7.1.180]				ApbE family [PF02424.16]
ALJR11	k141_2066003	25	38311	38673
ALJR11	k141_2066003	26	38855	39691	K00796	dihydropteroate synthase [EC:2.5.1.15]				Pterin binding enzyme [PF00809.23]		sp|O04862|FOLM_PEA Folate synthesis bifunctional protein, mitochondrial; Xh
ALJR11	k141_2066003	27	39755	40303	K07226	heme iron utilization protein				Pyridoxamine 5'-phosphate oxidase [PF13883.7]; Pyridoxamine 5'-phosphate oxidase [PF01243.21]
ALJR11	k141_2066003	28	40445	41743	K03668,K09914	heat shock protein HslJ; putative lipoprotein				META domain [PF03724.17]; Type III secretion system lipoprotein chaperone (YscW) [PF09619.11]; Membrane-bound lysozyme-inhibitor of c-type lysozyme [PF09864.10]
ALJR11	k141_2066003	29	41918	43207						Alkaline and neutral invertase [PF12899.8]; Amylo-alpha-1,6-glucosidase [PF06202.15]; Bacterial alpha-L-rhamnosidase 6 hairpin glycosidase domain [PF17389.3]; Glycosyl hydrolase 36 superfamily, catalytic domain [PF17167.5]	GH100 alkaline and neutral invertase (EC 3.2.1.26) [GH100]; GH78 alpha-L-rhamnosidase (EC 3.2.1.40); rhamnogalacturonan alpha-L-rhamnohydrolase (EC 3.2.1.174); L-Rhap-alpha-1,3-D-Apif -specific alpha-1,3-L-rhamnosidase (EC 3.2.1.-) [GH78]
ALJR11	k141_2066003	30	43197	43427
ALJR11	k141_2066003	31	43577	44983	K00325	H+-translocating NAD(P) transhydrogenase subunit beta [EC:1.6.1.2 7.1.1.1]				NAD(P) transhydrogenase beta subunit [PF02233.17]
ALJR11	k141_2066003	32	44996	45292						4TM region of pyridine nucleotide transhydrogenase, mitoch [PF12769.8]
ALJR11	k141_2066003	33	45505	46602	K00324	H+-translocating NAD(P) transhydrogenase subunit alpha [EC:1.6.1.2 7.1.1.1]				Alanine dehydrogenase/PNT, C-terminal domain [PF01262.22]; Alanine dehydrogenase/PNT, N-terminal domain [PF05222.16]
ALJR11	k141_2066003	34	46742	47560	K09773	[pyruvate, water dikinase]-phosphate phosphotransferase / [pyruvate, water dikinase] kinase [EC:2.7.4.28 2.7.11.33]				Kinase/pyrophosphorylase [PF03618.15]
ALJR11	k141_2066003	35	48026	48481
ALJR11	k141_2066003	36	48610	48879	K04653	hydrogenase expression/formation protein HypC				HupF/HypC family [PF01455.19]
ALJR11	k141_2066003	37	49182	49649	K03605	hydrogenase maturation protease [EC:3.4.23.-]	MER0232240	A31	MER0232240 - family A31 unassigned peptidases (Thiocystis violascens) [A31.UPW]#A31#{peptidase unit: 6-151}~source ZP_08925403~	Hydrogenase maturation protease [PF01750.19]
ALJR11	k141_2066003	38	49692	49790
ALJR11	k141_2066003	39	49873	50322	K03618	hydrogenase-1 operon protein HyaF				HupH hydrogenase expression protein, C-terminal conserved region [PF04809.14]
ALJR11	k141_2066003	40	50341	51450	K06282	hydrogenase small subunit [EC:1.12.99.6]				NiFe/NiFeSe hydrogenase small subunit C-terminal [PF14720.7]; NADH ubiquinone oxidoreductase, 20 Kd subunit [PF01058.23]
ALJR11	k141_2066003	41	51447	52109						Nitrate reductase gamma subunit [PF02665.15]
ALJR11	k141_2066003	42	52106	53401						4Fe-4S dicluster domain [PF13183.7]; Cysteine-rich domain [PF02754.17]; 4Fe-4S dicluster domain [PF13534.7]; 4Fe-4S dicluster domain [PF13187.7]; 4Fe-4S dicluster domain [PF13237.7]
ALJR11	k141_2066003	43	53466	55196	K06281	hydrogenase large subunit [EC:1.12.99.6]				Nickel-dependent hydrogenase [PF00374.20]; NADH ubiquinone oxidoreductase, 20 Kd subunit [PF01058.23]
ALJR11	k141_2066003	44	55400	55543
ALJR11	k141_2066003	45	55558	56250	K01057	6-phosphogluconolactonase [EC:3.1.1.31]				Glucosamine-6-phosphate isomerases/6-phosphogluconolactonase [PF01182.21]
ALJR11	k141_2066003	46	56321	57274						Response regulator receiver domain [PF00072.25]
ALJR11	k141_2066003	47	57287	57457
ALJR11	k141_2066003	48	57735	60128	K01621	xylulose-5-phosphate/fructose-6-phosphate phosphoketolase [EC:4.1.2.9 4.1.2.22]				XFP N-terminal domain [PF09364.11]; XFP C-terminal domain [PF09363.11]; D-xylulose 5-phosphate/D-fructose 6-phosphate phosphoketolase [PF03894.16]
ALJR11	k141_2066003	49	60279	62774	K00688	glycogen phosphorylase [EC:2.4.1.1]				Carbohydrate phosphorylase [PF00343.21]	GT35 glycogen or starch phosphorylase (EC 2.4.1.1). [GT35]
ALJR11	k141_2066003	50	63222	63653
ALJR11	k141_2066003	51	63949	64149
ALJR11	k141_2066003	52	64207	66954						Histidine kinase-, DNA gyrase B-, and HSP90-like ATPase [PF02518.27]; Sodium:solute symporter family [PF00474.18]; His Kinase A (phospho-acceptor) domain [PF00512.26]
ALJR11	k141_2066003	53	66947	67102
ALJR11	k141_2114259	1	3	326	K02339	DNA polymerase III subunit chi [EC:2.7.7.7]				DNA polymerase III chi subunit, HolC [PF04364.14]
ALJR11	k141_2114259	2	655	1947	K03808,K03808	paraquat-inducible protein A; paraquat-inducible protein A				Paraquat-inducible protein A [PF04403.14]
ALJR11	k141_2114259	3	1892	3574	K06192	paraquat-inducible protein B				MlaD protein [PF02470.21]
ALJR11	k141_2114259	4	3571	4293	K09857	uncharacterized protein				ABC-type transport auxiliary lipoprotein component [PF03886.14]
ALJR11	k141_2114259	5	4515	4763	K10123	putative ferrous iron transport protein C				FeoC like transcriptional regulator [PF09012.11]
ALJR11	k141_2114259	6	4801	7128	K04759	ferrous iron transport protein B				Ferrous iron transport protein B [PF02421.19]; 50S ribosome-binding GTPase [PF01926.24]; FeoB cytosolic helical domain [PF17910.2]; Nucleoside recognition [PF07670.15]; Ferrous iron transport protein B C terminus [PF07664.13]; MnmE helical domain [PF12631.8]; Ras family [PF00071.23]; Elongation factor Tu GTP binding domain [PF00009.28]; Ethanolamine utilisation - propanediol utilisation [PF10662.…
ALJR11	k141_2114259	7	7125	7358	K04758	ferrous iron transport protein A				FeoA domain [PF04023.15]
ALJR11	k141_2114259	8	7416	7709	K04758	ferrous iron transport protein A				FeoA domain [PF04023.15]
ALJR11	k141_2114259	9	7892	8194						DsrC like protein [PF04358.14]
ALJR11	k141_2114259	10	8445	9224						Protein of unknown function (DUF3050) [PF11251.9]
ALJR11	k141_2114259	11	9728	10417	K09792	uncharacterized protein				Cytochrome C biogenesis protein transmembrane region [PF13386.7]
ALJR11	k141_2114259	12	10552	11433						Sigma-54 interaction domain [PF00158.27]; Sigma-54 interaction domain [PF14532.7]; Bacterial regulatory protein, Fis family [PF02954.20]; ATPase family associated with various cellular activities (AAA) [PF00004.30]
ALJR11	k141_2114259	13	11480	12226
ALJR11	k141_2114259	14	12419	13294	K07053	3',5'-nucleoside bisphosphate phosphatase [EC:3.1.3.97]				PHP domain [PF02811.20]
ALJR11	k141_2114259	15	13304	13927	K07566	L-threonylcarbamoyladenylate synthase [EC:2.7.7.87]				Telomere recombination [PF01300.19]
ALJR11	k141_2114259	16	13952	14623			MER0895165	M50B	MER0895165 - subfamily M50B unassigned peptidases (Thiocapsa marina) [M50.UPB]#M50B#{peptidase unit: 1-204}~source F9UAY9~
ALJR11	k141_2114259	17	14641	15858	K01867	tryptophanyl-tRNA synthetase [EC:6.1.1.2]				tRNA synthetases class I (W and Y) [PF00579.26]
ALJR11	k141_2114259	18	15878	16828	K05896	segregation and condensation protein A				Segregation and condensation protein ScpA [PF02616.15]
ALJR11	k141_2114259	19	16809	17420	K06024	segregation and condensation protein B				Segregation and condensation complex subunit ScpB [PF04079.17]
ALJR11	k141_2114259	20	17541	18434	K06178	23S rRNA pseudouridine2605 synthase [EC:5.4.99.22]				RNA pseudouridylate synthase [PF00849.23]; S4 domain [PF01479.26]
ALJR11	k141_2114259	21	18537	19829						Amino acid permease [PF13520.7]; Amino acid permease [PF00324.22]
ALJR11	k141_2114259	22	19890	20918						2,3-bisphosphoglycerate-independent phosphoglycerate mutase [PF10143.10]
ALJR11	k141_2114259	23	20978	21550						Domain of unknown function (DUF427) [PF04248.13]
ALJR11	k141_2114259	24	21560	22162						Protein of unknown function (DUF938) [PF06080.13]; Methyltransferase domain [PF13489.7]
ALJR11	k141_2114259	25	22574	23806
ALJR11	k141_2114259	26	23840	24445
ALJR11	k141_2114259	27	24535	25317	K06996,K06996	uncharacterized protein; uncharacterized protein				Glyoxalase-like domain [PF18029.2]; Glyoxalase/Bleomycin resistance protein/Dioxygenase superfamily [PF00903.26]
ALJR11	k141_2114259	28	25455	26645						Putative S-adenosyl-L-methionine-dependent methyltransferase [PF02636.18]
ALJR11	k141_2114259	29	26814	27299						Protein of unknown function (DUF2452) [PF10504.10]
ALJR11	k141_2114259	30	27468	28133						SOUL heme-binding protein [PF04832.13]
ALJR11	k141_2114259	31	28326	28688	K01633	7,8-dihydroneopterin aldolase/epimerase/oxygenase [EC:4.1.2.25 5.1.99.8 1.13.11.81]				Dihydroneopterin aldolase [PF02152.19]
ALJR11	k141_2114259	32	28788	29384	K08591	acyl phosphate:glycerol-3-phosphate acyltransferase [EC:2.3.1.275]				Glycerol-3-phosphate acyltransferase [PF02660.16]
ALJR11	k141_2114259	33	29451	30881	K02302,K02303,K02304	uroporphyrin-III C-methyltransferase / precorrin-2 dehydrogenase / sirohydrochlorin ferrochelatase [EC:2.1.1.107 1.3.1.76 4.99.1.4]; uroporphyrin-III C-methyltransferase [EC:2.1.1.107]; precorrin-2 dehydrogenase / sirohydrochlorin ferrochelatase [EC:1.3.1.76 4.99.1.4]				Tetrapyrrole (Corrin/Porphyrin) Methylases [PF00590.21]; Putative NAD(P)-binding [PF13241.7]; Sirohaem synthase dimerisation region [PF10414.10]; Sirohaem biosynthesis protein central [PF14824.7]
ALJR11	k141_2114259	34	30972	31283						Rhodanese-like domain [PF00581.21]
ALJR11	k141_2114259	35	31610	31840	K04085	tRNA 2-thiouridine synthesizing protein A [EC:2.8.1.-]				Sulfurtransferase TusA [PF01206.18]
ALJR11	k141_2114259	36	31905	32384	K07092	uncharacterized protein				DsrE/DsrF/DrsH-like family [PF13686.7]
ALJR11	k141_2114259	37	32686	33987	K06076	long-chain fatty acid transport protein				Outer membrane protein transport protein (OMPP1/FadL/TodX) [PF03349.17]
ALJR11	k141_2114259	38	34314	35132	K21703,K21900	LysR family transcriptional regulator, low CO2-responsive transcriptional regulator; LysR family transcriptional regulator, transcriptional activator of the cysJI operon				LysR substrate binding domain [PF03466.21]; Bacterial regulatory helix-turn-helix protein, lysR family [PF00126.28]
ALJR11	k141_2114259	39	35189	35653
ALJR11	k141_2114259	40	35650	36720	K03548	putative permease				AI-2E family transporter [PF01594.17]
ALJR11	k141_2114259	41	36705	36860
ALJR11	k141_2114259	42	37099	37350
ALJR11	k141_2114259	43	37498	37821
ALJR11	k141_2114259	44	37877	39328	K03498	trk system potassium uptake protein				Cation transport protein [PF02386.17]
ALJR11	k141_2114259	45	39789	40106
ALJR11	k141_2114259	46	40125	40799
ALJR11	k141_2114259	47	40911	42047
ALJR11	k141_2114259	48	42484	43884						Major Facilitator Superfamily [PF07690.17]; Sugar (and other) transporter [PF00083.25]; Fungal trichothecene efflux pump (TRI12) [PF06609.14]
ALJR11	k141_2114259	49	44109	44615	K03111	single-strand DNA-binding protein				Single-strand binding protein family [PF00436.26]		sp|P9WGD4|SSB_MYCTO Single-stranded DNA-binding protein; Xu
ALJR11	k141_2114259	50	44637	45698	K01710	dTDP-glucose 4,6-dehydratase [EC:4.2.1.46]				GDP-mannose 4,6 dehydratase [PF16363.6]; NAD dependent epimerase/dehydratase family [PF01370.22]; 3-beta hydroxysteroid dehydrogenase/isomerase family [PF01073.20]; RmlD substrate binding domain [PF04321.18]; Polysaccharide biosynthesis protein [PF02719.16]; Male sterility protein [PF07993.13]; short chain dehydrogenase [PF00106.26]; Enoyl-(Acyl carrier protein) reductase [PF13561.7]		sp|Q9EQC1|3BHS7_MOUSE 3 beta-hydroxysteroid dehydrogenase type 7; Xh
ALJR11	k141_2114259	51	45713	46594	K00973	glucose-1-phosphate thymidylyltransferase [EC:2.7.7.24]				Nucleotidyl transferase [PF00483.24]; MobA-like NTP transferase domain [PF12804.8]; 2-C-methyl-D-erythritol 4-phosphate cytidylyltransferase [PF01128.20]		sp|Q5UNV4|UNAP_MIMIV Probable UDP-N-acetylglucosamine pyrophosphorylase; Xh
ALJR11	k141_2114259	52	46591	47157	K01790	dTDP-4-dehydrorhamnose 3,5-epimerase [EC:5.1.3.13]				dTDP-4-dehydrorhamnose 3,5-epimerase [PF00908.18]
ALJR11	k141_2114259	53	47154	48065	K00067	dTDP-4-dehydrorhamnose reductase [EC:1.1.1.133]				RmlD substrate binding domain [PF04321.18]; NAD dependent epimerase/dehydratase family [PF01370.22]; GDP-mannose 4,6 dehydratase [PF16363.6]; Male sterility protein [PF07993.13]
ALJR11	k141_2114259	54	48070	49107			MER0361125	S16	MER0361125 - family S16 unassigned peptidases (Thiocapsa marina) [S16.UPW]#S16#{peptidase unit: 565-800}~source ZP_08769237~	Lon protease (S16) C-terminal proteolytic domain [PF05362.14]; Subunit ChlI of Mg-chelatase [PF13541.7]		sp|Q5UPT0|LONH_MIMIV Lon protease homolog; Xh
ALJR11	k141_2161406	1	2	181						Helix-turn-helix domain [PF12833.8]; Bacterial regulatory helix-turn-helix proteins, AraC family [PF00165.24]
ALJR11	k141_2161406	2	508	1308						Acetyltransferase (GNAT) domain [PF13444.7]; Autoinducer synthase [PF00765.18]
ALJR11	k141_2161406	3	1633	2442	K07395	putative proteasome-type protease	MER0153272	T01X	MER0153272 - family T1 unassigned peptidases (Thioalkalivibrio sulfidophilus) [T01.UPW]#T01X#{peptidase unit: 2-190}~source ACL72105~
ALJR11	k141_2161406	4	2816	3751						Possible lysine decarboxylase [PF03641.15]; SLOG cluster4 family [PF18306.2]		REFSEQ DprA superfamily protein; Xu
ALJR11	k141_2161406	5	4104	4565						Tellurite resistance protein TerB [PF05099.14]
ALJR11	k141_2161406	6	5011	5625						Protein of unknown function (DUF3611) [PF12263.9]
ALJR11	k141_2161406	7	5816	6040
ALJR11	k141_2161406	8	6187	6609						Domain of unknown function (DUF3597) [PF12200.9]
ALJR11	k141_2161406	9	6967	7359
ALJR11	k141_2161406	10	7665	9023
ALJR11	k141_2161406	11	9096	10565			MER0138950	S33	MER0138950 - family S33 non-peptidase homologues (Methylocella silvestris) [S33.UNW]#S33#{peptidase unit: 45-362}~source ACK50011~	Serine aminopeptidase, S33 [PF12146.9]; Alpha/beta hydrolase family [PF12697.8]; alpha/beta hydrolase fold [PF00561.21]; Dienelactone hydrolase family [PF01738.19]
ALJR11	k141_2161406	12	10665	11471	K09933	MtfA peptidase	MER0227876	M90	MER0227876 - MtfA peptidase (Thiocapsa marina) [M90.001]#M90#{peptidase unit: 31-254}~source EGV18214~	Glucose-regulated metallo-peptidase M90 [PF06167.13]
ALJR11	k141_2161406	13	11667	12317	K07152	protein SCO1				SCO1/SenC [PF02630.15]; AhpC/TSA family [PF00578.22]; Redoxin [PF08534.11]
ALJR11	k141_2161406	14	12362	12814	K09796	periplasmic copper chaperone A				Copper chaperone PCu(A)C [PF04314.14]
ALJR11	k141_2161406	15	13118	13732						Cytochrome C oxidase, cbb3-type, subunit III [PF13442.7]; Cytochrome c [PF00034.22]
ALJR11	k141_2161406	16	14037	14819						Endonuclease/Exonuclease/phosphatase family [PF03372.24]
ALJR11	k141_2161406	17	14916	15476
ALJR11	k141_2161406	18	16158	18050	K03147	phosphomethylpyrimidine synthase [EC:4.1.99.17]				Radical SAM ThiC family [PF01964.19]; ThiC-associated domain [PF13667.7]
ALJR11	k141_2161406	19	18097	19908	K06207	GTP-binding protein				Elongation factor Tu GTP binding domain [PF00009.28]; Elongation factor G C-terminus [PF00679.25]; Elongation factor Tu domain 2 [PF03144.26]
ALJR11	k141_2161406	20	20108	21058	K01259	proline iminopeptidase [EC:3.4.11.5]	MER1338271	S33	MER1338271 - family S33 unassigned peptidases (Thiocapsa roseopersicina) [S33.UPW]#S33#{peptidase unit: 4-308}~source WP_093029723~	alpha/beta hydrolase fold [PF00561.21]; Serine aminopeptidase, S33 [PF12146.9]; Alpha/beta hydrolase family [PF12697.8]
ALJR11	k141_2161406	21	21055	21492	K07560	D-aminoacyl-tRNA deacylase [EC:3.1.1.96]				D-Tyr-tRNA(Tyr) deacylase [PF02580.17]
ALJR11	k141_2161406	22	21845	22450	K01693	imidazoleglycerol-phosphate dehydratase [EC:4.2.1.19]				Imidazoleglycerol-phosphate dehydratase [PF00475.19]
ALJR11	k141_2161406	23	22523	23263	K01814	phosphoribosylformimino-5-aminoimidazole carboxamide ribotide isomerase [EC:5.3.1.16]				Histidine biosynthesis protein [PF00977.22]
ALJR11	k141_2161406	24	23298	23693	K01496	phosphoribosyl-AMP cyclohydrolase [EC:3.5.4.19]				Phosphoribosyl-AMP cyclohydrolase [PF01502.19]
ALJR11	k141_2161406	25	23835	24152	K01523	phosphoribosyl-ATP pyrophosphohydrolase [EC:3.6.1.31]				Phosphoribosyl-ATP pyrophosphohydrolase [PF01503.18]
ALJR11	k141_2161406	26	24338	24604	K03116	sec-independent protein translocase protein TatA				mttA/Hcf106 family [PF02416.17]
ALJR11	k141_2161406	27	24643	25017	K03117	sec-independent protein translocase protein TatB				mttA/Hcf106 family [PF02416.17]
ALJR11	k141_2161406	28	25202	26392	K03118	sec-independent protein translocase protein TatC				Sec-independent protein translocase protein (TatC) [PF00902.19]
ALJR11	k141_2161406	29	26682	27662						LysR substrate binding domain [PF03466.21]; Bacterial regulatory helix-turn-helix protein, lysR family [PF00126.28]
ALJR11	k141_2161406	30	27795	28154						Helix-turn-helix domain [PF12844.8]
ALJR11	k141_2161406	31	28194	28640						Single Cache domain 2 [PF17200.5]; Cache domain [PF08269.12]
ALJR11	k141_2161406	32	29228	30529	K11959	urea transport system substrate-binding protein				Periplasmic binding protein domain [PF13433.7]; Periplasmic binding protein [PF13458.7]
ALJR11	k141_2161406	33	30754	32391	K01997,K11960	branched-chain amino acid transport system permease protein; urea transport system permease protein				Branched-chain amino acid transport system / permease component [PF02653.17]; HEAT repeats [PF13646.7]
ALJR11	k141_2161406	34	32524	33654	K11961	urea transport system permease protein				Branched-chain amino acid transport system / permease component [PF02653.17]
ALJR11	k141_2161406	35	33651	34481	K10822,K11962	nonpolar-amino-acid-transporting ATPase [EC:7.4.2.2]; urea transport system ATP-binding protein				ABC transporter [PF00005.28]; Branched-chain amino acid ATP-binding cassette transporter [PF12399.9]
ALJR11	k141_2161406	36	34597	35292	K10822,K11963	nonpolar-amino-acid-transporting ATPase [EC:7.4.2.2]; urea transport system ATP-binding protein				ABC transporter [PF00005.28]
ALJR11	k141_2161406	37	35543	37873						Proton-conducting membrane transporter [PF00361.21]; Putative peptidoglycan binding domain [PF01471.19]
ALJR11	k141_2161406	38	37946	39445	K05568	multicomponent Na+:H+ antiporter subunit D				Proton-conducting membrane transporter [PF00361.21]; NADH-Ubiquinone oxidoreductase (complex I), chain 5 N-terminus [PF00662.21]
ALJR11	k141_2161406	39	39442	40935	K05568	multicomponent Na+:H+ antiporter subunit D				Proton-conducting membrane transporter [PF00361.21]
ALJR11	k141_2161406	40	40928	41221						NADH-ubiquinone/plastoquinone oxidoreductase chain 4L [PF00420.25]
ALJR11	k141_2161406	41	41218	41898	K05566	multicomponent Na+:H+ antiporter subunit B				Domain related to MnhB subunit of Na+/H+ antiporter [PF04039.14]
ALJR11	k141_2161406	42	41895	42185						Domain of unknown function (DUF4040) [PF13244.7]
ALJR11	k141_2161406	43	42182	42478						Na+/H+ antiporter subunit [PF03334.15]
ALJR11	k141_2161406	44	42475	42741						Multiple resistance and pH regulation protein F (MrpF / PhaF) [PF04066.14]
ALJR11	k141_2161406	45	42734	43291	K05569	multicomponent Na+:H+ antiporter subunit E				Na+/H+ ion antiporter subunit [PF01899.17]
ALJR11	k141_2161406	46	43818	44594						Protein of unknown function (DUF502) [PF04367.14]
ALJR11	k141_2161406	47	44845	45471	K07323	phospholipid transport system substrate-binding protein				MlaC protein [PF05494.13]
ALJR11	k141_2161406	48	45544	47400
ALJR11	k141_2161406	49	47352	48494
ALJR11	k141_2187859	1	3	3860	K01952	phosphoribosylformylglycinamidine synthase [EC:6.3.5.3]	MER0115129	C26	MER0115129 - family C26 unassigned peptidases (Shewanella pealeana) [C26.UPW]#C26#{peptidase unit: 1027-1276}~source ABV86644~	CobB/CobQ-like glutamine amidotransferase domain [PF13507.7]; Formylglycinamide ribonucleotide amidotransferase N-terminal [PF18076.2]; Formylglycinamide ribonucleotide amidotransferase linker domain [PF18072.2]; AIR synthase related protein, C-terminal domain [PF02769.23]		sp|Q9QR70|ORF75_HHV8P Protein ORF75; Xs
ALJR11	k141_2233270	1	1	378	K02655	type IV pilus assembly protein PilE				Type IV minor pilin ComP, DNA uptake sequence receptor [PF16732.6]
ALJR11	k141_2233270	2	745	1920	K02655	type IV pilus assembly protein PilE				Type IV minor pilin ComP, DNA uptake sequence receptor [PF16732.6]
ALJR11	k141_2233270	3	1924	2454	K08084	type IV fimbrial biogenesis protein FimT				Type II transport protein GspH [PF12019.9]
ALJR11	k141_2233270	4	2451	3026	K02671	type IV pilus assembly protein PilV
ALJR11	k141_2233270	5	3218	4177	K02672	type IV pilus assembly protein PilW				Type IV Pilus-assembly protein W [PF16074.6]
ALJR11	k141_2233270	6	4174	4782	K02673	type IV pilus assembly protein PilX
ALJR11	k141_2233270	7	4804	6096
ALJR11	k141_2531581	1	3	764						Anaphase-promoting complex, cyclosome, subunit 3 [PF12895.8]; Outer membrane lipoprotein [PF13525.7]
ALJR11	k141_2531581	2	761	1792	K07114	Ca-activated chloride channel homolog				von Willebrand factor type A domain [PF13519.7]; von Willebrand factor type A domain [PF00092.29]; von Willebrand factor type A domain [PF13768.7]
ALJR11	k141_2531581	3	1785	2825	K07114	Ca-activated chloride channel homolog				von Willebrand factor type A domain [PF00092.29]; von Willebrand factor type A domain [PF13519.7]; von Willebrand factor type A domain [PF13768.7]
ALJR11	k141_2531581	4	2818	3408						Domain of unknown function (DUF4381) [PF14316.7]
ALJR11	k141_2531581	5	3427	4344						Protein of unknown function DUF58 [PF01882.19]
ALJR11	k141_2531581	6	4361	5317	K03924	MoxR-like ATPase [EC:3.6.3.-]				ATPase family associated with various cellular activities (AAA) [PF07726.12]; AAA domain (dynein-related subfamily) [PF07728.15]; AAA lid domain [PF17863.2]; Magnesium chelatase, subunit ChlI [PF01078.22]
ALJR11	k141_2531581	7	6123	6437
ALJR11	k141_2531581	8	6529	6990	K19168	toxin CptA
ALJR11	k141_2531581	9	7134	7451	K09159	antitoxin CptB				Flavinator of succinate dehydrogenase [PF03937.17]
ALJR11	k141_2531581	10	7617	8309	K00240	succinate dehydrogenase / fumarate reductase, iron-sulfur subunit [EC:1.3.5.1 1.3.5.4]				2Fe-2S iron-sulfur cluster binding domain [PF13085.7]; 4Fe-4S dicluster domain [PF13534.7]; 4Fe-4S dicluster domain [PF13183.7]; 4Fe-4S dicluster domain [PF13237.7]
ALJR11	k141_2531581	11	8521	10284	K00239	succinate dehydrogenase / fumarate reductase, flavoprotein subunit [EC:1.3.5.1 1.3.5.4]				FAD binding domain [PF00890.25]; Fumarate reductase flavoprotein C-term [PF02910.21]
ALJR11	k141_2531581	12	10292	10636	K00242	succinate dehydrogenase / fumarate reductase, membrane anchor subunit				Succinate dehydrogenase/Fumarate reductase transmembrane subunit [PF01127.23]
ALJR11	k141_2531581	13	10633	10911						Succinate dehydrogenase/Fumarate reductase transmembrane subunit [PF01127.23]
ALJR11	k141_2531581	14	11272	12336						Lysylphosphatidylglycerol synthase TM region [PF03706.14]
ALJR11	k141_2531581	15	12406	13323	K02517	Kdo2-lipid IVA lauroyltransferase/acyltransferase [EC:2.3.1.241 2.3.1.-]				Bacterial lipid A biosynthesis acyltransferase [PF03279.14]
ALJR11	k141_2531581	16	13320	17363	K09800	translocation and assembly module TamB				TamB, inner membrane protein subunit of TAM complex [PF04357.14]
ALJR11	k141_2531581	17	17360	19186	K07278	translocation and assembly module TamA				Omp85 superfamily domain [PF01103.24]; POTRA domain TamA domain 1 [PF17243.3]
ALJR11	k141_2531581	18	19656	20480	K08714	voltage-gated sodium channel				Ion transport protein [PF00520.32]; Polycystin cation channel [PF08016.13]
ALJR11	k141_2531581	19	20564	20878
ALJR11	k141_2531581	20	20949	21923						Glucokinase [PF02685.17]; ROK family [PF00480.21]
ALJR11	k141_2531581	21	22222	22395
ALJR11	k141_2531581	22	23086	23508	K07722	CopG family transcriptional regulator, nickel-responsive regulator				NikR C terminal nickel binding domain [PF08753.12]
ALJR11	k141_2531581	23	23505	24143						Transglutaminase-like superfamily [PF01841.20]
ALJR11	k141_270346	1	1	432						DNA photolyase [PF00875.19]
ALJR11	k141_270346	2	555	1442						Histone deacetylase domain [PF00850.20]
ALJR11	k141_270346	3	1705	4383	K09181,K24012	acetyltransferase; acetate---CoA ligase (ADP-forming) [EC:6.2.1.13]				ATP-grasp domain [PF13549.7]; Ligase-CoA domain [PF19045.1]; Succinyl-CoA ligase like flavodoxin domain [PF13607.7]; CoA binding domain [PF13380.7]; Acetyltransferase (GNAT) domain [PF13420.8]; Acetyltransferase (GNAT) family [PF00583.26]
ALJR11	k141_270346	4	4536	6044	K08307	membrane-bound lytic murein transglycosylase D [EC:4.2.2.-]				Transglycosylase SLT domain [PF01464.21]; LysM domain [PF01476.21]	GH23 lysozyme type G (EC 3.2.1.17); peptidoglycan lyase (EC 4.2.2.n1) also known in the literature as peptidoglycan lytic transglycosylase; chitinase (EC 3.2.1.14) [GH23]
ALJR11	k141_270346	5	6493	7083	K06287	septum formation protein				Maf-like protein [PF02545.15]
ALJR11	k141_270346	6	7300	9234	K03798	cell division protease FtsH [EC:3.4.24.-]	MER0300651	M41	MER0300651 - FtsH peptidase (Thiocapsa marina) [M41.001]#M41#{peptidase unit: 375-639}~source ZP_08772216~	Peptidase family M41 [PF01434.19]; ATPase family associated with various cellular activities (AAA) [PF00004.30]; Holliday junction DNA helicase RuvB P-loop domain [PF05496.13]; AAA+ lid domain [PF17862.2]; AAA domain (dynein-related subfamily) [PF07728.15]; TIP49 P-loop domain [PF06068.14]; FtsH Extracellular [PF06480.16]		sp|Q5Z974|FTSH1_ORYSJ ATP-dependent zinc metalloprotease FTSH 1, chloroplastic; Xh
ALJR11	k141_270346	7	9632	10540						PDZ domain [PF13180.7]
ALJR11	k141_270346	8	10774	11850	K01207	beta-N-acetylhexosaminidase [EC:3.2.1.52]				Glycosyl hydrolase family 3 N terminal domain [PF00933.22]	GH3 beta-glucosidase (EC 3.2.1.21); xylan 1,4-beta-xylosidase (EC 3.2.1.37); beta-glucosylceramidase (EC 3.2.1.45); beta-N-acetylhexosaminidase (EC 3.2.1.52); alpha-L-arabinofuranosidase (EC 3.2.1.55); glucan 1,3-beta-glucosidase (EC 3.2.1.58); glucan 1,4-beta-glucosidase (EC 3.2.1.74); isoprimeverose-producing oligoxyloglucan hydrolase (EC 3.2.1.120); coniferin beta-glucosidase (EC 3.2.1.126); e…
ALJR11	k141_270346	9	11847	12398	K00760	hypoxanthine phosphoribosyltransferase [EC:2.4.2.8]				Phosphoribosyl transferase domain [PF00156.28]
ALJR11	k141_270346	10	12651	13121						Hemerythrin HHE cation binding domain [PF01814.24]
ALJR11	k141_270346	11	13363	14115	K19696	5'-methylthioinosine phosphorylase [EC:2.4.2.44]
ALJR11	k141_270346	12	14206	15228
ALJR11	k141_270346	13	15565	16023
ALJR11	k141_270346	14	16554	17012	K09748	ribosome maturation factor RimP				RimP N-terminal domain [PF02576.18]; RimP C-terminal SH3 domain [PF17384.3]
ALJR11	k141_270346	15	17108	18610	K02600	transcription termination/antitermination protein NusA				NusA N-terminal domain [PF08529.12]; NusA-like KH domain [PF13184.7]
ALJR11	k141_270346	16	18629	21352	K02519	translation initiation factor IF-2				Elongation factor Tu GTP binding domain [PF00009.28]; Translation-initiation factor 2 [PF11987.9]; ADP-ribosylation factor family [PF00025.22]; Ras family [PF00071.23]; Translation initiation factor IF-2, N-terminal region [PF04760.16]; Ethanolamine utilisation - propanediol utilisation [PF10662.10]; Bacterial translation initiation factor IF-2 associated region [PF08364.12]
ALJR11	k141_270346	17	21354	21764	K02834	ribosome-binding factor A				Ribosome-binding factor A [PF02033.19]
ALJR11	k141_270346	18	21748	22665	K03177	tRNA pseudouridine55 synthase [EC:5.4.99.25]				TruB family pseudouridylate synthase (N terminal domain) [PF01509.19]; Pseudouridine synthase II TruB, C-terminal [PF09157.12]; tRNA pseudouridylate synthase B C-terminal domain [PF16198.6]
ALJR11	k141_270346	19	22884	23153	K02956	small subunit ribosomal protein S15				Ribosomal protein S15 [PF00312.23]
ALJR11	k141_270346	20	23397	25496	K00962	polyribonucleotide nucleotidyltransferase [EC:2.7.7.8]				3' exoribonuclease family, domain 1 [PF01138.22]; Polyribonucleotide nucleotidyltransferase, RNA binding domain [PF03726.15]; S1 RNA binding domain [PF00575.24]
ALJR11	k141_270346	21	25779	26546						Probable molybdopterin binding domain [PF00994.25]
ALJR11	k141_270346	22	26852	27370						PAS fold [PF08448.11]; PAS domain [PF13596.7]; PAS fold [PF00989.26]
ALJR11	k141_2726099	1	1	255	K11895	type VI secretion system protein ImpH				Type VI secretion, TssG [PF06996.12]
ALJR11	k141_2726099	2	219	2141	K11896	type VI secretion system protein ImpG				Type VI secretion system, TssF [PF05947.13]
ALJR11	k141_2726099	3	2104	2616	K11897	type VI secretion system protein ImpF				Gene 25-like lysozyme [PF04965.15]
ALJR11	k141_2726099	4	2609	3298	K11898	type VI secretion system protein ImpE				ImpE protein [PF07024.14]
ALJR11	k141_2789138	1	3	176						Bacterial transglutaminase-like N-terminal region [PF08379.11]
ALJR11	k141_2789138	2	173	1135						A predicted alpha-helical domain with a conserved ER motif. [PF04168.13]
ALJR11	k141_2789138	3	1135	2634						Circularly permuted ATP-grasp type 2 [PF14403.7]; A circularly permuted ATPgrasp [PF04174.14]
ALJR11	k141_2789138	4	2811	3455						TrkA-N domain [PF02254.19]
ALJR11	k141_2789138	5	3501	4934	K03498	trk system potassium uptake protein				Cation transport protein [PF02386.17]
ALJR11	k141_2789138	6	4938	6764	K00525	ribonucleoside-diphosphate reductase alpha chain [EC:1.17.4.1]				Ribonucleotide reductase, barrel domain [PF02867.16]; Ribonucleotide reductase, all-alpha domain [PF00317.22]		sp|P00452|RIR1_ECOLI Ribonucleoside-diphosphate reductase 1 subunit alpha; XhXr
ALJR11	k141_2789138	7	7403	10723						Putative amidoligase enzyme (DUF2126) [PF09899.10]; Transglutaminase-like superfamily [PF01841.20]; Bacterial transglutaminase-like N-terminal region [PF08379.11]
ALJR11	k141_2789138	8	11018	13159	K03321,K03321	sulfate permease, SulP family; sulfate permease, SulP family				Sulfate permease family [PF00916.21]; STAS domain [PF01740.22]
ALJR11	k141_2789138	9	13327	13716	K09457	7-cyano-7-deazaguanine reductase [EC:1.7.1.13]				QueF-like protein [PF14489.7]		sp|B9MPS5|QUEF_CALBD NADPH-dependent 7-cyano-7-deazaguanine reductase; Xh
ALJR11	k141_2789138	10	13755	15068	K22935	D-ribulokinase [EC:2.7.1.47]				FGGY family of carbohydrate kinases, N-terminal domain [PF00370.22]; FGGY family of carbohydrate kinases, C-terminal domain [PF02782.17]
ALJR11	k141_2789138	11	15486	15752	K07491	putative transposase				Transposase IS200 like [PF01797.17]
ALJR11	k141_2789138	12	15884	16144						TIR domain [PF13676.7]
ALJR11	k141_2789138	13	16386	18473						SLOG cluster2 [PF18163.2]; TIR domain [PF13676.7]
ALJR11	k141_2789138	14	18485	19141						TIR domain [PF13676.7]
ALJR11	k141_2789138	15	19145	21442						MalT-like TPR region [PF17874.2]; Tetratricopeptide repeat [PF13424.7]; Tetratricopeptide repeat [PF13429.7]; Soluble NSF attachment protein, SNAP [PF14938.7]
ALJR11	k141_2789138	16	21472	22272			MER0212909	S09X	MER0212909 - family S9 unassigned peptidases (Laribacter hongkongensis) [S09.UPW]#S09X#{peptidase unit: 154-275}~source YP_002796979~
ALJR11	k141_2789138	17	22291	23493
ALJR11	k141_2789138	18	23936	29425						CHAT domain [PF12770.8]; Lecithin:cholesterol acyltransferase [PF02450.16]; Putative serine esterase (DUF676) [PF05057.15]; PGAP1-like protein [PF07819.14]
ALJR11	k141_2789138	19	29838	31061	K01613	phosphatidylserine decarboxylase [EC:4.1.1.65]				Phosphatidylserine decarboxylase [PF02666.16]
ALJR11	k141_2789138	20	31329	31871						Outer membrane protein beta-barrel domain [PF13505.7]
ALJR11	k141_2789138	21	32195	32632
ALJR11	k141_2789138	22	32838	34205	K07637	two-component system, OmpR family, sensor histidine kinase PhoQ [EC:2.7.13.3]				Histidine kinase-, DNA gyrase B-, and HSP90-like ATPase [PF02518.27]
ALJR11	k141_2789138	23	34372	35058	K02483	two-component system, OmpR family, response regulator				Response regulator receiver domain [PF00072.25]; Transcriptional regulatory protein, C terminal [PF00486.29]
ALJR11	k141_2789138	24	35058	35423						Peptidase propeptide and YPEB domain [PF13670.7]
ALJR11	k141_2789138	25	35562	36173						Prokaryotic cytochrome b561 [PF01292.21]
ALJR11	k141_2789138	26	36173	36529						Domain of unknown function (DUF1924) [PF09086.12]
ALJR11	k141_2789138	27	36545	37135						Dihaem cytochrome c [PF09626.11]
ALJR11	k141_2789138	28	37404	39059						Cytochrome c bacterial [PF11783.9]; Cytochrome c554 and c-prime [PF13435.7]
ALJR11	k141_2789138	29	39059	39712	K08354	thiosulfate reductase cytochrome b subunit				Prokaryotic cytochrome b561 [PF01292.21]
ALJR11	k141_2789138	30	39884	40159						Cation efflux family [PF01545.22]
ALJR11	k141_29869	1	3	1310			MER0411897	M16A	MER0411897 - subfamily M16A non-peptidase homologues (Nicotiana benthamiana) [M16.UNA]#M16A#{peptidase unit: 3-197}~source NbS00026887g0005~	ATP-dependent protease La (LON) substrate-binding domain [PF02190.17]; Holliday junction DNA helicase RuvB P-loop domain [PF05496.13]; AAA domain (dynein-related subfamily) [PF07728.15]; ATPase family associated with various cellular activities (AAA) [PF00004.30]
ALJR11	k141_29869	2	1356	2150	K02528	16S rRNA (adenine1518-N6/adenine1519-N6)-dimethyltransferase [EC:2.1.1.182]				Ribosomal RNA adenine dimethylase [PF00398.21]
ALJR11	k141_29869	3	2339	3310	K00616	transaldolase [EC:2.2.1.2]				Transaldolase/Fructose-6-phosphate aldolase [PF00923.20]		sp|B8H6D3|TAL_CAUVN Probable transaldolase; Xh
ALJR11	k141_29869	4	3640	5247						CHAD domain [PF05235.15]
ALJR11	k141_29869	5	5280	5969
ALJR11	k141_29869	6	6267	9335						E1-E2 ATPase [PF00122.21]; Cation transporting ATPase, C-terminus [PF00689.22]; haloacid dehalogenase-like hydrolase [PF00702.27]; Cation transporter/ATPase, N-terminus [PF00690.27]		sp|O22218|ACA4_ARATH Calcium-transporting ATPase 4, plasma membrane-type; Xh
ALJR11	k141_29869	7	9332	10522	K00789	S-adenosylmethionine synthetase [EC:2.5.1.6]				S-adenosylmethionine synthetase, C-terminal domain [PF02773.17]; S-adenosylmethionine synthetase, central domain [PF02772.17]; S-adenosylmethionine synthetase, N-terminal domain [PF00438.21]
ALJR11	k141_29869	8	10533	11024
ALJR11	k141_29869	9	11024	11335						Protein of unknown function (DUF5132) [PF17195.5]
ALJR11	k141_29869	10	11641	11835
ALJR11	k141_29869	11	11847	12680						EcsC protein family [PF12787.8]
ALJR11	k141_29869	12	12640	13098			MER0701229	A31	MER0701229 - family A31 non-peptidase homologues (Thiorhodococcus sp. AK35) [A31.UNW]#A31#{peptidase unit: 4-147}~source W9VLJ1~
ALJR11	k141_29869	13	13135	14562	K00436	NAD-reducing hydrogenase large subunit [EC:1.12.1.2]				Nickel-dependent hydrogenase [PF00374.20]
ALJR11	k141_29869	14	14663	15205	K18007	NAD-reducing hydrogenase small subunit [EC:1.12.1.2]				NADH ubiquinone oxidoreductase, 20 Kd subunit [PF01058.23]
ALJR11	k141_29869	15	15202	15933	K05588	bidirectional [NiFe] hydrogenase diaphorase subunit [EC:7.1.1.2]				2Fe-2S iron-sulfur cluster binding domain [PF13510.7]; 4Fe-4S dicluster domain [PF12838.8]; NADH-ubiquinone oxidoreductase-G iron-sulfur binding region [PF10588.10]; 4Fe-4S dicluster domain [PF13187.7]; 4Fe-4S dicluster domain [PF14697.7]; 4Fe-4S dicluster domain [PF13237.7]; 4Fe-4S dicluster domain [PF13183.7]; 4Fe-4S binding domain [PF12837.8]; 4Fe-4S dicluster domain [PF13534.7]
ALJR11	k141_29869	16	16000	17610	K00335,K05587	NADH-quinone oxidoreductase subunit F [EC:7.1.1.2]; bidirectional [NiFe] hydrogenase diaphorase subunit [EC:7.1.1.2]				Respiratory-chain NADH dehydrogenase 51 Kd subunit [PF01512.18]; NADH-ubiquinone oxidoreductase-F iron-sulfur binding region [PF10589.10]; Thioredoxin-like [2Fe-2S] ferredoxin [PF01257.20]
ALJR11	k141_29869	17	17611	18105	K05586	bidirectional [NiFe] hydrogenase diaphorase subunit [EC:7.1.1.2]				Thioredoxin-like [2Fe-2S] ferredoxin [PF01257.20]
ALJR11	k141_29869	18	18326	19087	K17103	CDP-diacylglycerol---serine O-phosphatidyltransferase [EC:2.7.8.8]				CDP-alcohol phosphatidyltransferase [PF01066.22]
ALJR11	k141_29869	19	19446	19658
ALJR11	k141_29869	20	19661	20827
ALJR11	k141_29869	21	20987	21895	K03717	LysR family transcriptional regulator, transcriptional activator of nhaA				Bacterial regulatory helix-turn-helix protein, lysR family [PF00126.28]
ALJR11	k141_29869	22	22344	22994	K23886	CDGSH iron-sulfur domain-containing protein 3				Divergent 4Fe-4S mono-cluster [PF06902.12]; Iron-binding zinc finger CDGSH type [PF09360.11]
ALJR11	k141_29869	23	23033	23695	K01091	phosphoglycolate phosphatase [EC:3.1.3.18]				Haloacid dehalogenase-like hydrolase [PF13419.7]; haloacid dehalogenase-like hydrolase [PF00702.27]; haloacid dehalogenase-like hydrolase [PF12710.8]
ALJR11	k141_29869	24	23872	24879	K03924	MoxR-like ATPase [EC:3.6.3.-]				ATPase family associated with various cellular activities (AAA) [PF07726.12]; AAA domain (dynein-related subfamily) [PF07728.15]; AAA lid domain [PF17863.2]; Magnesium chelatase, subunit ChlI [PF01078.22]
ALJR11	k141_29869	25	24899	25843						Protein of unknown function DUF58 [PF01882.19]
ALJR11	k141_29869	26	25846	26454						Domain of unknown function (DUF4381) [PF14316.7]
ALJR11	k141_29869	27	26451	27473	K07114	Ca-activated chloride channel homolog				von Willebrand factor type A domain [PF00092.29]; von Willebrand factor type A domain [PF13519.7]; von Willebrand factor type A domain [PF13768.7]
ALJR11	k141_29869	28	27460	29400						von Willebrand factor type A domain [PF13519.7]
ALJR11	k141_29869	29	29403	31277						BatD DUF11 like domain [PF13584.7]
ALJR11	k141_29869	30	31490	32017	K00950	2-amino-4-hydroxy-6-hydroxymethyldihydropteridine diphosphokinase [EC:2.7.6.3]				7,8-dihydro-6-hydroxymethylpterin-pyrophosphokinase (HPPK) [PF01288.21]
ALJR11	k141_29869	31	32250	33209	K08974	putative membrane protein				Domain of unknown function (DUF368) [PF04018.14]
ALJR11	k141_29869	32	33274	33585	K07574	RNA-binding protein				CRS1 / YhbY (CRM) domain [PF01985.22]
ALJR11	k141_29869	33	33856	35211	K00800	3-phosphoshikimate 1-carboxyvinyltransferase [EC:2.5.1.19]				EPSP synthase (3-phosphoshikimate 1-carboxyvinyltransferase) [PF00275.21]
ALJR11	k141_29869	34	35208	35876	K00945	CMP/dCMP kinase [EC:2.7.4.25]				Cytidylate kinase [PF02224.19]; Cytidylate kinase-like family [PF13189.7]
ALJR11	k141_29869	35	36015	37697	K02945,K02945	small subunit ribosomal protein S1; small subunit ribosomal protein S1				S1 RNA binding domain [PF00575.24]
ALJR11	k141_29869	36	37767	38111	K05788	integration host factor subunit beta				Bacterial DNA-binding protein [PF00216.22]		sp|P0A3H0|DBH_GEOSE DNA-binding protein HU; Xr
ALJR11	k141_29869	37	38455	39756	K07636	two-component system, OmpR family, phosphate regulon sensor histidine kinase PhoR [EC:2.7.13.3]				Histidine kinase-, DNA gyrase B-, and HSP90-like ATPase [PF02518.27]; His Kinase A (phospho-acceptor) domain [PF00512.26]; Phosphate regulon sensor protein PhoR [PF11808.9]; PAS fold [PF08448.11]; PAS fold [PF00989.26]; PAS domain [PF13188.8]
ALJR11	k141_29869	38	39837	40529	K02483,K07657	two-component system, OmpR family, response regulator; two-component system, OmpR family, phosphate regulon response regulator PhoB				Response regulator receiver domain [PF00072.25]; Transcriptional regulatory protein, C terminal [PF00486.29]
ALJR11	k141_29869	39	40674	40874
ALJR11	k141_29869	40	40871	42370	K03307,K11928	solute:Na+ symporter, SSS family; sodium/proline symporter				Sodium:solute symporter family [PF00474.18]
ALJR11	k141_29869	41	42583	43149	K01515	ADP-ribose pyrophosphatase [EC:3.6.1.13]				NUDIX domain [PF00293.29]
ALJR11	k141_29869	42	43493	44116	K02120	V/A-type H+/Na+-transporting ATPase subunit D				ATP synthase subunit D [PF01813.18]
ALJR11	k141_29869	43	44460	45182						Putative MetA-pathway of phenol degradation [PF13557.7]
ALJR11	k141_29869	44	45436	47109	K06132	cardiolipin synthase C [EC:2.7.8.-]				PLD-like domain [PF13091.7]
ALJR11	k141_29869	45	47354	47920
ALJR11	k141_29869	46	48287	48823
ALJR11	k141_29869	47	49136	49441
ALJR11	k141_29869	48	49487	50281
ALJR11	k141_29869	49	50313	51131
ALJR11	k141_29869	50	51239	52540	K00784	ribonuclease Z [EC:3.1.26.11]				Beta-lactamase superfamily domain [PF12706.8]
ALJR11	k141_29869	51	52573	53145						Bacterial regulatory proteins, tetR family [PF00440.24]
ALJR11	k141_29869	52	53210	53344
ALJR11	k141_29869	53	53410	53871
ALJR11	k141_3015622	1	1	1179
ALJR11	k141_3015622	2	1469	1930						PAS domain [PF13426.8]; PAS fold [PF08448.11]; PAS fold [PF00989.26]; PAS fold [PF08447.13]
ALJR11	k141_3015622	3	2619	3662	K00254	dihydroorotate dehydrogenase [EC:1.3.5.2]				Dihydroorotate dehydrogenase [PF01180.22]
ALJR11	k141_3015622	4	3736	5187	K02434	aspartyl-tRNA(Asn)/glutamyl-tRNA(Gln) amidotransferase subunit B [EC:6.3.5.6 6.3.5.7]				GatB/GatE catalytic domain [PF02934.16]; GatB domain [PF02637.19]
ALJR11	k141_3015622	5	5184	6638	K01426,K02433	amidase [EC:3.5.1.4]; aspartyl-tRNA(Asn)/glutamyl-tRNA(Gln) amidotransferase subunit A [EC:6.3.5.6 6.3.5.7]				Amidase [PF01425.22]
ALJR11	k141_3015622	6	6638	6925	K02435	aspartyl-tRNA(Asn)/glutamyl-tRNA(Gln) amidotransferase subunit C [EC:6.3.5.6 6.3.5.7]				Glu-tRNAGln amidotransferase C subunit [PF02686.16]
ALJR11	k141_3015622	7	7173	8219	K03569	rod shape-determining protein MreB and related proteins				MreB/Mbl protein [PF06723.14]; Hsp70 protein [PF00012.21]; Actin [PF00022.20]; Cell division protein FtsA [PF14450.7]; Type IV pilus assembly protein PilM; [PF11104.9]
ALJR11	k141_3015622	8	8389	9147	K03570	rod shape-determining protein MreC				rod shape-determining protein MreC [PF04085.15]
ALJR11	k141_3015622	9	9144	9632	K03571	rod shape-determining protein MreD				rod shape-determining protein MreD [PF04093.13]
ALJR11	k141_3015622	10	9636	11507	K05515	penicillin-binding protein 2 [EC:3.4.16.4]				Penicillin binding protein transpeptidase domain [PF00905.23]; Penicillin-binding Protein dimerisation domain [PF03717.16]
ALJR11	k141_3015622	11	11527	12681	K05837	rod shape determining protein RodA				Cell cycle protein [PF01098.20]
ALJR11	k141_3015622	12	12753	13811	K08305	membrane-bound lytic murein transglycosylase B [EC:4.2.2.-]				Transglycosylase SLT domain [PF13406.7]	GH103 peptidoglycan lytic transglycosylase (EC 3.2.1.-) [GH103]
ALJR11	k141_3015622	13	13860	14999	K07258	serine-type D-Ala-D-Ala carboxypeptidase (penicillin-binding protein 5/6) [EC:3.4.16.4]	MER0351117	S11	MER0351117 - family S11 unassigned peptidases (Thiocapsa marina) [S11.UPW]#S11#{peptidase unit: 29-368}~source ZP_08772256~	D-alanyl-D-alanine carboxypeptidase [PF00768.21]; Penicillin-binding protein 5, C-terminal domain [PF07943.14]; Beta-lactamase enzyme family [PF13354.7]
ALJR11	k141_3015622	14	15022	15888	K00824	D-alanine transaminase [EC:2.6.1.21]				Amino-transferase class IV [PF01063.20]
ALJR11	k141_3015622	15	15986	16198	K09158	uncharacterized protein				Protein of unknown function (DUF493) [PF04359.15]
ALJR11	k141_3015622	16	16195	16869	K03801	lipoyl(octanoyl) transferase [EC:2.3.1.181]				Biotin/lipoate A/B protein ligase family [PF03099.20]
ALJR11	k141_3015622	17	17083	18579	K02585	nitrogen fixation protein NifB				Dinitrogenase iron-molybdenum cofactor [PF02579.18]; Radical SAM superfamily [PF04055.22]
ALJR11	k141_3015622	18	18549	18827						4Fe-4S dicluster domain [PF13187.7]; 4Fe-4S dicluster domain [PF14697.7]; 4Fe-4S dicluster domain [PF12838.8]; 4Fe-4S dicluster domain [PF13237.7]
ALJR11	k141_3015622	19	19028	20356	K22405	NADH oxidase (H2O-forming) [EC:1.6.3.4]				Metallo-beta-lactamase superfamily [PF00753.28]; Flavodoxin [PF00258.26]; Beta-lactamase superfamily domain [PF12706.8]; Flavodoxin domain [PF12724.8]
ALJR11	k141_3015622	20	20361	20645						2Fe-2S iron-sulfur cluster binding domain [PF00111.28]
ALJR11	k141_3015622	21	20754	21101
ALJR11	k141_3015622	22	21106	21693	K15790	nitrogen fixation protein NifQ				NifQ [PF04891.13]
ALJR11	k141_3015622	23	21668	22642	K05521	ADP-ribosyl-[dinitrogen reductase] hydrolase [EC:3.2.2.24]				ADP-ribosylglycohydrolase [PF03747.15]		sp|A8GG79|TRI1_SERP5 ADP-ribosylarginine hydrolase Tri1; Xu
ALJR11	k141_3015622	24	22793	22972
ALJR11	k141_3057023	1	2	112						Transposase DNA-binding [PF14706.7]
ALJR11	k141_3057023	2	461	1597						Carbon-nitrogen hydrolase [PF00795.23]
ALJR11	k141_3057023	3	1633	2664
ALJR11	k141_3057023	4	3184	3633	K03365	cytosine/creatinine deaminase [EC:3.5.4.1 3.5.4.21]				MafB19-like deaminase [PF14437.7]; Cytidine and deoxycytidylate deaminase zinc-binding region [PF00383.24]
ALJR11	k141_3057023	5	3781	5118						Permease family [PF00860.21]
ALJR11	k141_3057023	6	5128	6018						Single Cache domain 2 [PF17200.5]; Cache domain [PF08269.12]
ALJR11	k141_3076328	1	1	432						Formamidopyrimidine-DNA glycosylase H2TH domain [PF06831.15]; Zinc finger found in FPG and IleRS [PF06827.15]		sp|Q5UQ00|FPG_MIMIV Probable formamidopyrimidine-DNA glycosylase; Xh
ALJR11	k141_3076328	2	650	1597
ALJR11	k141_3076328	3	1708	2262
ALJR11	k141_3076328	4	2396	3442
ALJR11	k141_3076328	5	3512	3934
ALJR11	k141_3333598	1	164	316
ALJR11	k141_3333598	2	434	676						Gamma-butyrobetaine hydroxylase-like, N-terminal [PF06155.13]
ALJR11	k141_3333598	3	793	1224			MER0236128	M50B	MER0236128 - subfamily M50B non-peptidase homologues (Thermus scotoductus) [M50.UNB]#M50B#{peptidase unit: 49-121}~source YP_004201344~	CBS domain [PF00571.29]
ALJR11	k141_3333598	4	1517	3337	K06147	ATP-binding cassette, subfamily B, bacterial				ABC transporter [PF00005.28]; ABC transporter transmembrane region [PF00664.24]
ALJR11	k141_3333598	5	3408	3794
ALJR11	k141_3333598	6	3908	4369						Enoyl-(Acyl carrier protein) reductase [PF13561.7]; short chain dehydrogenase [PF00106.26]		REFSEQ hypothetical protein; Xu
ALJR11	k141_3334570	1	3	1817
ALJR11	k141_3334570	2	2026	2763	K01674	carbonic anhydrase [EC:4.2.1.1]				Eukaryotic-type carbonic anhydrase [PF00194.22]
ALJR11	k141_3334570	3	3308	3751						Archease protein family (MTH1598/TM1083) [PF01951.17]
ALJR11	k141_3334570	4	3883	5307	K14415	tRNA-splicing ligase RtcB (3'-phosphate/5'-hydroxy nucleic acid ligase) [EC:6.5.1.8]				tRNA-splicing ligase RtcB [PF01139.18]		sp|P46850|RTCB_ECOLI RNA-splicing ligase RtcB; XhXr
ALJR11	k141_3334570	5	5999	6613
ALJR11	k141_3334570	6	6958	8640
ALJR11	k141_3334570	7	8660	9766			MER0154551	S33	MER0154551 - family S33 unassigned peptidases (Agrobacterium tumefaciens) [S33.UPW]#S33#{peptidase unit: 13-335}~source ACM27645~	Serine aminopeptidase, S33 [PF12146.9]; Alpha/beta hydrolase family [PF12697.8]; alpha/beta hydrolase fold [PF00561.21]; Alpha/beta hydrolase of unknown function (DUF1057) [PF06342.13]; Prolyl oligopeptidase family [PF00326.22]
ALJR11	k141_3334570	8	10071	10784						short chain dehydrogenase [PF00106.26]; Enoyl-(Acyl carrier protein) reductase [PF13561.7]; KR domain [PF08659.11]
ALJR11	k141_3334570	9	10960	11283
ALJR11	k141_3334570	10	11367	12170						Bifunctional DNA primase/polymerase, N-terminal [PF09250.12]; Primase C terminal 1 (PriCT-1) [PF08708.12]		REFSEQ hypothetical protein; Xu
ALJR11	k141_3334570	11	12757	14187	K07576	metallo-beta-lactamase family protein				Metallo-beta-lactamase superfamily domain [PF16661.6]; Beta-Casp domain [PF10996.9]; Beta-lactamase superfamily domain [PF12706.8]; Zn-dependent metallo-hydrolase RNA specificity domain [PF07521.13]; Metallo-beta-lactamase superfamily [PF00753.28]
ALJR11	k141_3334570	12	14479	16101
ALJR11	k141_3334570	13	16309	17307						Phosphodiester glycosidase [PF09992.10]
ALJR11	k141_3334570	14	17481	17954						Domain of unknown function (DUF5658) [PF18902.1]
ALJR11	k141_3349155	1	2	1033			MER0488737	S01X	MER0488737 - family S1 unassigned peptidases (Thiocapsa marina) [S01.UPW]#S01X#{peptidase unit: 156-325}~source ZP_08769730~	Trypsin-like peptidase domain [PF13365.7]; Trypsin [PF00089.27]
ALJR11	k141_3349155	2	1224	2000						Methyltransferase FkbM domain [PF05050.13]; Methyltransferase small domain [PF05175.15]
ALJR11	k141_3349155	3	2304	3131						Glycosyl transferase family 2 [PF13704.7]; Glycosyl transferase family 2 [PF00535.27]; Glycosyltransferase family 92 [PF01697.28]
ALJR11	k141_3349155	4	3455	4027	K12262	superoxide oxidase [EC:1.10.3.17]				Prokaryotic cytochrome b561 [PF01292.21]
ALJR11	k141_3349155	5	4554	4658
ALJR11	k141_3349155	6	4802	4981
ALJR11	k141_3436467	1	2	250
ALJR11	k141_3436467	2	567	740
ALJR11	k141_3436467	3	847	2100	K21071	ATP-dependent phosphofructokinase / diphosphate-dependent phosphofructokinase [EC:2.7.1.11 2.7.1.90]				Phosphofructokinase [PF00365.21]
ALJR11	k141_3436467	4	2102	2305
ALJR11	k141_3436467	5	2415	2963	K01507	inorganic pyrophosphatase [EC:3.6.1.1]				Inorganic pyrophosphatase [PF00719.20]
ALJR11	k141_3436467	6	3078	3572	K03637	cyclic pyranopterin monophosphate synthase [EC:4.6.1.17]				MoaC family [PF01967.22]
ALJR11	k141_3436467	7	3622	4125						Hemerythrin HHE cation binding domain [PF01814.24]
ALJR11	k141_3436467	8	4147	4791	K03978	GTP-binding protein				50S ribosome-binding GTPase [PF01926.24]
ALJR11	k141_3436467	9	4941	5729
ALJR11	k141_3436467	10	6151	7638						Phosphoglucomutase/phosphomannomutase, alpha/beta/alpha domain I [PF02878.17]; Phosphoglucomutase/phosphomannomutase, alpha/beta/alpha domain II [PF02879.17]; Phosphoglucomutase/phosphomannomutase, alpha/beta/alpha domain III [PF02880.17]; Phosphoglucomutase/phosphomannomutase, C-terminal domain [PF00408.21]
ALJR11	k141_3436467	11	7652	9394	K08483	phosphoenolpyruvate-protein phosphotransferase (PTS system enzyme I) [EC:2.7.3.9]				PEP-utilising enzyme, PEP-binding domain [PF02896.19]; PEP-utilising enzyme, N-terminal [PF05524.14]; PEP-utilising enzyme, mobile domain [PF00391.24]
ALJR11	k141_3436467	12	9391	9660	K02784	phosphocarrier protein HPr				PTS HPr component phosphorylation site [PF00381.20]
ALJR11	k141_3436467	13	9657	10064	K02793	mannose PTS system EIIA component [EC:2.7.1.191]				PTS system fructose IIA component [PF03610.17]
ALJR11	k141_3436467	14	10061	10984	K06958	RNase adapter protein RapZ				P-loop ATPase protein family [PF03668.16]
ALJR11	k141_3436467	15	10981	11943	K06023	HPr kinase/phosphorylase [EC:2.7.11.- 2.7.4.-]				HPr Serine kinase N terminus [PF02603.17]; HPr Serine kinase C-terminal domain [PF07475.13]
ALJR11	k141_3436467	16	11964	12413	K02806	nitrogen PTS system EIIA component [EC:2.7.1.-]				Phosphoenolpyruvate-dependent sugar phosphotransferase system, EIIA 2 [PF00359.23]
ALJR11	k141_3436467	17	12650	12985	K05808	putative sigma-54 modulation protein				Sigma 54 modulation protein / S30EA ribosomal protein [PF02482.20]
ALJR11	k141_3436467	18	13016	14500	K03092	RNA polymerase sigma-54 factor				Sigma-54, DNA binding domain [PF04552.14]; Sigma-54 factor, core binding domain [PF04963.14]; Sigma-54 factor, Activator interacting domain (AID) [PF00309.21]
ALJR11	k141_3436467	19	14781	15533	K06861,K10822	lipopolysaccharide export system ATP-binding protein [EC:3.6.3.-]; nonpolar-amino-acid-transporting ATPase [EC:7.4.2.2]				ABC transporter [PF00005.28]
ALJR11	k141_3436467	20	15530	16045	K09774	lipopolysaccharide export system protein LptA				LptA/(LptD N-terminal domain) LPS transport protein [PF03968.15]
ALJR11	k141_3436467	21	16042	16653	K11719	lipopolysaccharide export system protein LptC				Lipopolysaccharide-assembly, LptC-related [PF06835.14]
ALJR11	k141_3436467	22	16650	17171	K03270	3-deoxy-D-manno-octulosonate 8-phosphate phosphatase (KDO 8-P phosphatase) [EC:3.1.3.45]
ALJR11	k141_3436467	23	17351	18370	K06041	arabinose-5-phosphate isomerase [EC:5.3.1.13]				SIS domain [PF01380.23]; CBS domain [PF00571.29]		sp|Q47334|KPSF5_ECOLX Arabinose 5-phosphate isomerase KpsF; Xh
ALJR11	k141_3436467	24	18519	19085
ALJR11	k141_3436467	25	19290	20084	K02065,K10822	phospholipid/cholesterol/gamma-HCH transport system ATP-binding protein; nonpolar-amino-acid-transporting ATPase [EC:7.4.2.2]				ABC transporter [PF00005.28]
ALJR11	k141_3436467	26	20084	20866	K02066	phospholipid/cholesterol/gamma-HCH transport system permease protein				Permease MlaE [PF02405.17]
ALJR11	k141_3436467	27	20871	21335	K02067	phospholipid/cholesterol/gamma-HCH transport system substrate-binding protein				MlaD protein [PF02470.21]
ALJR11	k141_3436467	28	21335	21952	K07323	phospholipid transport system substrate-binding protein				MlaC protein [PF05494.13]
ALJR11	k141_3436467	29	21949	22248	K07122	phospholipid transport system transporter-binding protein				STAS domain [PF13466.7]
ALJR11	k141_3436467	30	22364	23650	K00790	UDP-N-acetylglucosamine 1-carboxyvinyltransferase [EC:2.5.1.7]				EPSP synthase (3-phosphoshikimate 1-carboxyvinyltransferase) [PF00275.21]
ALJR11	k141_3436467	31	23659	24342	K00765	ATP phosphoribosyltransferase [EC:2.4.2.17]				ATP phosphoribosyltransferase [PF01634.19]
ALJR11	k141_3436467	32	24339	25643	K00013	histidinol dehydrogenase [EC:1.1.1.23]				Histidinol dehydrogenase [PF00815.21]
ALJR11	k141_3436467	33	25704	26846	K00817	histidinol-phosphate aminotransferase [EC:2.6.1.9]				Aminotransferase class I and II [PF00155.22]
ALJR11	k141_3436467	34	26942	27448	K09005	uncharacterized protein				Uncharacterized ACR, COG1430 [PF02643.16]
ALJR11	k141_3436467	35	27697	28278						Complex I intermediate-associated protein 30 (CIA30) [PF08547.13]
ALJR11	k141_3436467	36	28337	28801						NapC/NirT cytochrome c family, N-terminal region [PF03264.15]
ALJR11	k141_3436467	37	28974	29942
ALJR11	k141_3436467	38	30217	31473	K03628	transcription termination factor Rho				ATP synthase alpha/beta family, nucleotide-binding domain [PF00006.26]; Rho termination factor, RNA-binding domain [PF07497.13]; Rho termination factor, N-terminal domain [PF07498.13]
ALJR11	k141_3436467	39	31670	31996	K03671	thioredoxin 1				Thioredoxin [PF00085.21]; Redoxin [PF08534.11]; Thioredoxin-like [PF13899.7]; Thioredoxin-like [PF13905.7]; Thioredoxin [PF14595.7]; AhpC/TSA family [PF00578.22]
ALJR11	k141_3436467	40	32232	33785	K03732	ATP-dependent RNA helicase RhlB [EC:3.6.4.13]				DEAD/DEAH box helicase [PF00270.30]; Helicase conserved C-terminal domain [PF00271.32]
ALJR11	k141_3436467	41	33890	34582	K20881	5'-nucleotidase [EC:3.1.3.5]				Haloacid dehalogenase-like hydrolase [PF13419.7]
ALJR11	k141_3436467	42	34652	35197	K08312	ADP-ribose diphosphatase [EC:3.6.1.-]				NUDIX domain [PF00293.29]
ALJR11	k141_3436467	43	35279	36313						Thioredoxin-like domain [PF13098.7]; Thioredoxin-like [PF13899.7]
ALJR11	k141_3436467	44	36552	38690	K13788	phosphate acetyltransferase [EC:2.3.1.8]				Phosphate acetyl/butaryl transferase [PF01515.20]; AAA domain [PF13500.7]; DRTGG domain [PF07085.13]
ALJR11	k141_3436467	45	38707	39930	K00925	acetate kinase [EC:2.7.2.1]				Acetokinase family [PF00871.18]
ALJR11	k141_3436467	46	40254	42155	K03286,K03286	OmpA-OmpF porin, OOP family; OmpA-OmpF porin, OOP family				OmpA family [PF00691.21]
ALJR11	k141_3436467	47	42244	43092	K03190	urease accessory protein				UreD urease accessory protein [PF01774.18]
ALJR11	k141_3436467	48	43107	45782						Histidine kinase-, DNA gyrase B-, and HSP90-like ATPase [PF02518.27]; Response regulator receiver domain [PF00072.25]; Single cache domain 4 [PF09984.10]; His Kinase A (phospho-acceptor) domain [PF00512.26]; HAMP domain [PF00672.26]
ALJR11	k141_3436467	49	45794	46693						ABC transporter substrate binding protein [PF04392.13]
ALJR11	k141_3436467	50	46992	47663						Response regulator receiver domain [PF00072.25]; Bacterial regulatory proteins, luxR family [PF00196.20]; Sigma-70, region 4 [PF04545.17]; Sigma-70, region 4 [PF08281.13]
ALJR11	k141_3443304	1	3	779	K15523	protein-ribulosamine 3-kinase [EC:2.7.1.172]				Fructosamine kinase [PF03881.15]; Phosphotransferase enzyme family [PF01636.24]
ALJR11	k141_3443304	2	776	1522						HNH endonuclease [PF14279.7]; HNH endonuclease [PF13395.7]; HNH endonuclease [PF01844.24]
ALJR11	k141_3443304	3	1844	4111	K04066	primosomal protein N' (replication factor Y) (superfamily II helicase) [EC:3.6.4.-]				3'DNA-binding domain (3'BD) [PF17764.2]; Primosomal protein N C-terminal domain [PF18074.2]; Type III restriction enzyme, res subunit [PF04851.16]; DEAD/DEAH box helicase [PF00270.30]; PriA DNA helicase Cys-rich region (CRR) domain [PF18319.2]
ALJR11	k141_3443304	4	4482	6254	K01887	arginyl-tRNA synthetase [EC:6.1.1.19]				tRNA synthetases class I (R) [PF00750.20]; DALR anticodon binding domain [PF05746.16]; Arginyl tRNA synthetase N terminal domain [PF03485.17]
ALJR11	k141_3443304	5	6256	6843	K03591,K03749	cell division protein FtsN; DedD protein				SPOR domain [PF05036.14]
ALJR11	k141_3443304	6	6902	8779						RyR domain [PF02026.17]
ALJR11	k141_3443304	7	8807	9268						OsmC-like protein [PF02566.20]
ALJR11	k141_3443304	8	9280	10080	K19761	gamma-glutamylaminecyclotransferase [EC:2.3.2.-]	MER0027334	C56	MER0027334 - family C56 unassigned peptidases (Escherichia coli) [C56.UPW]#C56#{peptidase unit: 28-182}~source YP_002394165~	Gamma-glutamyl cyclotransferase, AIG2-like [PF06094.13]		sp|Q58909|Y1514_METJA Putative gamma-glutamylcyclotransferase MJ1514; Xh
ALJR11	k141_3443304	9	10299	11411	K17248	N-acetylgalactosamine-N,N'-diacetylbacillosaminyl-diphospho-undecaprenol 4-alpha-N-acetylgalactosaminyltransferase [EC:2.4.1.291]				Glycosyl transferases group 1 [PF00534.21]; Glycosyl transferases group 1 [PF13692.7]; Glycosyltransferase Family 4 [PF13439.7]	GT4 sucrose synthase (EC 2.4.1.13); sucrose-phosphate synthase (EC 2.4.1.14); alpha-glucosyltransferase (EC 2.4.1.52); lipopolysaccharide N-acetylglucosaminyltransferase (EC 2.4.1.56); phosphatidylinositol alpha-mannosyltransferase (EC 2.4.1.57); GDP-Man: Man1GlcNAc2-PP-dolichol alpha-1,3-mannosyltransferase (EC 2.4.1.132); GDP-Man: Man3GlcNAc2-PP-dolichol/Man4GlcNAc2-PP-dolichol alpha-1,2-mannos…
ALJR11	k141_3443304	10	11577	13022	K03498	trk system potassium uptake protein				Cation transport protein [PF02386.17]
ALJR11	k141_3443304	11	13429	15138	K05939	acyl-[acyl-carrier-protein]-phospholipid O-acyltransferase / long-chain-fatty-acid--[acyl-carrier-protein] ligase [EC:2.3.1.40 6.2.1.20]				Transmembrane secretion effector [PF05977.14]; Acyltransferase [PF01553.22]
ALJR11	k141_3453719	1	2	940	K02012	iron(III) transport system substrate-binding protein				Bacterial extracellular solute-binding protein [PF13343.7]; Bacterial extracellular solute-binding protein [PF13531.7]; Bacterial extracellular solute-binding protein [PF13416.7]
ALJR11	k141_3453719	2	1230	2876	K02011	iron(III) transport system permease protein				Binding-protein-dependent transport system inner membrane component [PF00528.23]
ALJR11	k141_3453719	3	2860	3954	K02010	iron(III) transport system ATP-binding protein [EC:7.2.2.7]				ABC transporter [PF00005.28]; TOBE domain [PF08402.11]
ALJR11	k141_3453719	4	3951	4286
ALJR11	k141_3453719	5	4286	4702
ALJR11	k141_3453719	6	4680	5888						Barrel-sandwich domain of CusB or HlyD membrane-fusion [PF16576.6]; HlyD family secretion protein [PF13437.7]
ALJR11	k141_3453719	7	5885	8248	K02004,K02004	putative ABC transport system permease protein; putative ABC transport system permease protein
ALJR11	k141_3453719	8	8245	8970	K02003	putative ABC transport system ATP-binding protein				ABC transporter [PF00005.28]; RecF/RecN/SMC N terminal domain [PF02463.20]
ALJR11	k141_3453719	9	9194	9853	K00860	adenylylsulfate kinase [EC:2.7.1.25]				Adenylylsulphate kinase [PF01583.21]; AAA domain [PF13671.7]
ALJR11	k141_3453719	10	9933	10988						Uncharacterized protein conserved in bacteria (DUF2333) [PF10095.10]
ALJR11	k141_3453719	11	11240	12376
ALJR11	k141_3453719	12	12641	13822	K06203,K09539	CysZ protein; DnaJ homolog subfamily C member 19				Etoposide-induced protein 2.4 (EI24) [PF07264.12]; Pam16 [PF03656.14]; DnaJ domain [PF00226.32]
ALJR11	k141_3453719	13	14117	15217	K03585	membrane fusion protein, multidrug efflux system				Barrel-sandwich domain of CusB or HlyD membrane-fusion [PF16576.6]; HlyD family secretion protein [PF13437.7]; HlyD membrane-fusion protein of T1SS [PF00529.21]
ALJR11	k141_3453719	14	15214	18294						AcrB/AcrD/AcrF family [PF00873.20]
ALJR11	k141_3453719	15	18739	19851						ATP-grasp domain [PF02655.15]; Carbamoyl-phosphate synthase L chain, ATP binding domain [PF02786.18]; RimK-like ATP-grasp domain [PF08443.12]
ALJR11	k141_3453719	16	19976	20914	K13051	L-asparaginase / beta-aspartyl-peptidase [EC:3.5.1.1 3.4.19.5]	MER1096951	T02	MER1096951 - family T2 unassigned peptidases (Thiohalocapsa sp. PB-PSB1) [T02.UPW]#T02#{peptidase unit: 33-293}~source V4JFR2~	Asparaginase [PF01112.19]
ALJR11	k141_3453719	17	21032	21544
ALJR11	k141_3453719	18	22192	23469	K01740	O-acetylhomoserine (thiol)-lyase [EC:2.5.1.49]				Cys/Met metabolism PLP-dependent enzyme [PF01053.21]; Aminotransferase class-V [PF00266.20]		sp|Q83A83|METC_COXBU Cystathionine beta-lyase; Xh
ALJR11	k141_3453719	19	23887	24741	K15352,K15352	secreted effector protein PipB2; secreted effector protein PipB2				Pentapeptide repeats (9 copies) [PF13599.7]; Pentapeptide repeats (8 copies) [PF00805.23]		sp|Q52118|YMO3_PANSE Uncharacterized protein in mobD 3'region; Xh
ALJR11	k141_3453719	20	24745	26025	K01854	UDP-galactopyranose mutase [EC:5.4.99.9]				Flavin containing amine oxidoreductase [PF01593.25]; NAD(P)-binding Rossmann-like domain [PF13450.7]; Pyridine nucleotide-disulphide oxidoreductase [PF13738.7]; Flavin-binding monooxygenase-like [PF00743.20]
ALJR11	k141_3453719	21	26022	27017	K07027	glycosyltransferase 2 family protein				Lysylphosphatidylglycerol synthase TM region [PF03706.14]
ALJR11	k141_3453719	22	27154	28875
ALJR11	k141_3453719	23	29044	30231	K00958	sulfate adenylyltransferase [EC:2.7.7.4]				ATP-sulfurylase [PF01747.18]; PUA-like domain [PF14306.7]
ALJR11	k141_3453719	24	30809	31027
ALJR11	k141_3453719	25	31117	31803	K08309	soluble lytic murein transglycosylase [EC:4.2.2.-]				Transglycosylase SLT domain [PF01464.21]	GH23 lysozyme type G (EC 3.2.1.17); peptidoglycan lyase (EC 4.2.2.n1) also known in the literature as peptidoglycan lytic transglycosylase; chitinase (EC 3.2.1.14) [GH23]
ALJR11	k141_3453719	26	32439	32966			MER0197881	M15A	MER0197881 - subfamily M15A non-peptidase homologues (Allochromatium vinosum) [M15.UNA]#M15A#{peptidase unit: 42-178}~source ADC62225~	Bacterial protein of unknown function (DUF882) [PF05951.14]; Peptidase M15 [PF08291.12]
ALJR11	k141_3453719	27	33203	35032	K01147	exoribonuclease II [EC:3.1.13.1]				RNB domain [PF00773.20]
ALJR11	k141_3453719	28	35189	36232	K06980	tRNA-modifying protein YgfZ				Aminomethyltransferase folate-binding domain [PF01571.22]
ALJR11	k141_3453719	29	36316	37878	K04567	lysyl-tRNA synthetase, class II [EC:6.1.1.6]				tRNA synthetases class II (D, K and N) [PF00152.21]; OB-fold nucleic acid binding domain [PF01336.26]		sp|P58693|SYN_CLOPE Asparagine--tRNA ligase; Xh
ALJR11	k141_3453719	30	38040	39086	K02836	peptide chain release factor 2				PCRF domain [PF03462.19]; RF-1 domain [PF00472.21]		REFSEQ hypothetical protein; Xu
ALJR11	k141_3453719	31	39462	40178	K07491	putative transposase				Transposase IS200 like [PF01797.17]
ALJR11	k141_3453719	32	40175	40579						Glucose-6-phosphate isomerase (GPI) [PF06560.12]; Mannose-6-phosphate isomerase [PF01050.19]; Cupin [PF00190.23]
ALJR11	k141_3453719	33	40602	40892						Putative polyhydroxyalkanoic acid system protein (PHA_gran_rgn) [PF09650.11]
ALJR11	k141_3453719	34	40929	41513						Flavin reductase like domain [PF01613.19]
ALJR11	k141_3453719	35	41783	43231	K00873	pyruvate kinase [EC:2.7.1.40]				Pyruvate kinase, barrel domain [PF00224.22]; Pyruvate kinase, alpha/beta domain [PF02887.17]
ALJR11	k141_3453719	36	43224	44192			MER0202255	S33	MER0202255 - family S33 unassigned peptidases (Nitrosococcus halophilus) [S33.UPW]#S33#{peptidase unit: 11-277}~source ADE16240~	alpha/beta hydrolase fold [PF00561.21]; Serine aminopeptidase, S33 [PF12146.9]; Alpha/beta hydrolase family [PF12697.8]; Prolyl oligopeptidase family [PF00326.22]
ALJR11	k141_3453719	37	44256	45698	K07182	CBS domain-containing protein				Putative nucleotidyltransferase substrate binding domain [PF10335.10]; Putative nucleotidyltransferase DUF294 [PF03445.14]; CBS domain [PF00571.29]
ALJR11	k141_3474843	1	1	90
ALJR11	k141_3474843	2	353	577
ALJR11	k141_3474843	3	614	1246						NapC/NirT cytochrome c family, N-terminal region [PF03264.15]
ALJR11	k141_3474843	4	1246	2697	K10535	hydroxylamine dehydrogenase [EC:1.7.2.6]				Seven times multi-haem cytochrome CxxCH [PF13447.7]; Cytochrome c554 and c-prime [PF13435.7]; Cytochrome c7 and related cytochrome c [PF14522.7]; Cytochrome c3 [PF14537.7]
ALJR11	k141_3474843	5	3230	4543						Cytochrome c554 and c-prime [PF13435.7]
ALJR11	k141_3474843	6	4608	5420	K01674	carbonic anhydrase [EC:4.2.1.1]				Eukaryotic-type carbonic anhydrase [PF00194.22]
ALJR11	k141_3474843	7	5425	5697
ALJR11	k141_3474843	8	5728	7779	K01972	DNA ligase (NAD+) [EC:6.5.1.2]				NAD-dependent DNA ligase adenylation domain [PF01653.19]; NAD-dependent DNA ligase OB-fold domain [PF03120.17]; Helix-hairpin-helix motif [PF12826.8]; BRCA1 C Terminus (BRCT) domain [PF00533.27]; NAD-dependent DNA ligase C4 zinc finger domain [PF03119.17]; twin BRCT domain [PF12738.8]; Helix-hairpin-helix domain [PF14520.7]		sp|Q5UPZ0|DNLJ_MIMIV DNA ligase; XhXr
ALJR11	k141_3474843	9	7755	8492	K03528,K03528	cell division protein ZipA; cell division protein ZipA				ZipA, C-terminal FtsZ-binding domain [PF04354.14]
ALJR11	k141_3474843	10	8598	12185	K03529	chromosome segregation protein				RecF/RecN/SMC N terminal domain [PF02463.20]; Eukaryotic membrane protein family [PF05346.12]; AAA domain [PF13476.7]		sp|P04522|EXO2_BPT4 Exonuclease subunit 2; XhXp
ALJR11	k141_3508155	1	1	627						Integrase [PF12835.8]
ALJR11	k141_3508155	2	1714	2241
ALJR11	k141_3508155	3	3436	4269
ALJR11	k141_3508155	4	4334	4873	K03753	molybdopterin-guanine dinucleotide biosynthesis adapter protein				Molybdopterin guanine dinucleotide synthesis protein B [PF03205.15]
ALJR11	k141_3508155	5	5096	6763	K06020	energy-dependent translational throttle protein EttA				ABC transporter [PF00005.28]; ABC transporter [PF12848.8]; RecF/RecN/SMC N terminal domain [PF02463.20]
ALJR11	k141_3508155	6	6783	8786	K21023	diguanylate cyclase [EC:2.7.7.65]				EAL domain [PF00563.21]; Diguanylate cyclase, GGDEF domain [PF00990.22]; HlyD membrane-fusion protein of T1SS [PF00529.21]; PAS fold [PF00989.26]		sp|Q5PLI4|DGCQ_SALPA Probable diguanylate cyclase DgcQ; Xh
ALJR11	k141_3509083	1	2	625
ALJR11	k141_3509083	2	636	1607	K12510	tight adherence protein B
ALJR11	k141_3509083	3	1773	3152	K02283	pilus assembly protein CpaF [EC:7.4.2.8]				Type II/IV secretion system protein [PF00437.21]
ALJR11	k141_3509083	4	3164	4354	K02282	pilus assembly protein CpaE				AAA domain [PF13614.7]; Cellulose biosynthesis protein BcsQ [PF06564.13]; NUBPL iron-transfer P-loop NTPase [PF10609.10]
ALJR11	k141_3509083	5	4421	4696
ALJR11	k141_3509083	6	4730	5158						Bacterial type II and III secretion system protein [PF00263.22]
ALJR11	k141_3525835	1	3	1082						Glycosyl transferases group 1 [PF00534.21]; Glycosyl transferases group 1 [PF13692.7]	GT4 sucrose synthase (EC 2.4.1.13); sucrose-phosphate synthase (EC 2.4.1.14); alpha-glucosyltransferase (EC 2.4.1.52); lipopolysaccharide N-acetylglucosaminyltransferase (EC 2.4.1.56); phosphatidylinositol alpha-mannosyltransferase (EC 2.4.1.57); GDP-Man: Man1GlcNAc2-PP-dolichol alpha-1,3-mannosyltransferase (EC 2.4.1.132); GDP-Man: Man3GlcNAc2-PP-dolichol/Man4GlcNAc2-PP-dolichol alpha-1,2-mannos…
ALJR11	k141_3525835	2	1075	2034						Methyltransferase domain [PF13847.7]
ALJR11	k141_3525835	3	1986	2831						RibD C-terminal domain [PF01872.18]
ALJR11	k141_3525835	4	3269	4540	K03547	DNA repair protein SbcD/Mre11				Calcineurin-like phosphoesterase [PF00149.29]; Calcineurin-like phosphoesterase superfamily domain [PF12850.8]
ALJR11	k141_3525835	5	4537	6357						AAA domain [PF13514.7]; AAA domain [PF13476.7]
ALJR11	k141_3568419	1	3	191	K01737	6-pyruvoyltetrahydropterin/6-carboxytetrahydropterin synthase [EC:4.2.3.12 4.1.2.50]				6-pyruvoyl tetrahydropterin synthase [PF01242.20]
ALJR11	k141_3568419	2	276	1253						Glucose dehydrogenase C-terminus [PF16912.6]; Alanine dehydrogenase/PNT, C-terminal domain [PF01262.22]
ALJR11	k141_3568419	3	1362	2126						Methyltransferase FkbM domain [PF05050.13]
ALJR11	k141_3568419	4	2132	3961	K03669	membrane glycosyltransferase [EC:2.4.1.-]				Glycosyl transferase family group 2 [PF13632.7]; Glycosyl transferase family 21 [PF13506.7]
ALJR11	k141_3568419	5	4193	5497			MER0462545	C82A	MER0462545 - subfamily C82A unassigned peptidases (Thiorhodococcus drewsii) [C82.UPA]#C82A#{peptidase unit: 87-223}~source ZP_08824764~	L,D-transpeptidase catalytic domain [PF03734.15]
ALJR11	k141_3568419	6	5494	6639						Aminotransferase class-V [PF00266.20]; Pyridoxal-dependent decarboxylase conserved domain [PF00282.20]
ALJR11	k141_3568419	7	6724	7161						Protein of unknown function (DUF2750) [PF11042.9]
ALJR11	k141_3568419	8	7256	8845						Glycosyl hydrolase family 57 [PF03065.16]
ALJR11	k141_3568419	9	8908	10224	K22451	4-alpha-glucanotransferase [EC:2.4.1.25]				Glycosyl hydrolase family 57 [PF03065.16]	GH57 alpha-amylase (EC 3.2.1.1); alpha-galactosidase (EC 3.2.1.22); amylopullulanase (EC 3.2.1.41); cyclomaltodextrinase (EC 3.2.1.54); branching enzyme (EC 2.4.1.18); 4-alpha-glucanotransferase (EC 2.4.1.25) [GH57]
ALJR11	k141_3568419	10	10446	10685
ALJR11	k141_3568419	11	10932	11390						Protein of unknown function (DUF2934) [PF11154.9]
ALJR11	k141_3568419	12	11545	12048						Rubrerythrin [PF02915.18]
ALJR11	k141_3568419	13	12045	13889						Dihydroprymidine dehydrogenase domain II, 4Fe-4S cluster [PF14691.7]; Pyridine nucleotide-disulphide oxidoreductase [PF07992.15]; 4Fe-4S dicluster domain [PF12838.8]; 4Fe-4S dicluster domain [PF14697.7]; Pyridine nucleotide-disulphide oxidoreductase [PF13738.7]; 4Fe-4S dicluster domain [PF13187.7]; 4Fe-4S dicluster domain [PF13237.7]; NAD(P)-binding Rossmann-like domain [PF13450.7]; Flavin-bindin…
ALJR11	k141_3568419	14	13889	15031						Respiratory-chain NADH dehydrogenase, 49 Kd subunit [PF00346.20]
ALJR11	k141_3568419	15	15021	15599						Respiratory-chain NADH dehydrogenase, 30 Kd subunit [PF00329.20]
ALJR11	k141_3568419	16	15752	16522						NADH ubiquinone oxidoreductase, 20 Kd subunit [PF01058.23]
ALJR11	k141_3568419	17	16699	17598						NADH dehydrogenase [PF00146.22]
ALJR11	k141_3568419	18	17614	19113						Proton-conducting membrane transporter [PF00361.21]
ALJR11	k141_3593492	1	3	1124	K18800	2-polyprenylphenol 6-hydroxylase [EC:1.14.13.240]				FAD binding domain [PF01494.20]; Tryptophan halogenase [PF04820.15]; Lycopene cyclase protein [PF05834.13]; Squalene epoxidase [PF08491.11]
ALJR11	k141_3593492	2	1117	2349	K03185	2-octaprenyl-6-methoxyphenol hydroxylase [EC:1.14.13.-]				FAD binding domain [PF01494.20]; Lycopene cyclase protein [PF05834.13]; FAD dependent oxidoreductase [PF01266.25]
ALJR11	k141_3593492	3	2402	3706	K01262	Xaa-Pro aminopeptidase [EC:3.4.11.9]	MER0319194	M24B	MER0319194 - aminopeptidase P (bacteria) (Thiocapsa marina) [M24.004]#M24B#{peptidase unit: 168-430}~source ZP_08769674~	Metallopeptidase family M24 [PF00557.25]; Aminopeptidase P, N-terminal domain [PF05195.17]
ALJR11	k141_3593492	4	3703	4356	K09895	uncharacterized protein				Uncharacterised protein family (UPF0149) [PF03695.14]
ALJR11	k141_3593492	5	4397	4606	K09892	cell division protein ZapB				Cell division protein ZapB [PF06005.13]
ALJR11	k141_3593492	6	4603	4938	K09888	cell division protein ZapA				Cell division protein ZapA [PF05164.14]
ALJR11	k141_3593492	7	5361	5774	K01934	5-formyltetrahydrofolate cyclo-ligase [EC:6.3.3.2]				5-formyltetrahydrofolate cyclo-ligase family [PF01812.21]
ALJR11	k141_3593492	8	5881	7413	K01754,K01754	threonine dehydratase [EC:4.3.1.19]; threonine dehydratase [EC:4.3.1.19]				Pyridoxal-phosphate dependent enzyme [PF00291.26]; C-terminal regulatory domain of Threonine dehydratase [PF00585.19]
ALJR11	k141_3593492	9	7657	8316	K01807	ribose 5-phosphate isomerase A [EC:5.3.1.6]				Ribose 5-phosphate isomerase A (phosphoriboisomerase A) [PF06026.15]
ALJR11	k141_3593492	10	8599	9369						Gram-negative porin [PF13609.7]
ALJR11	k141_3598026	1	20	445
ALJR11	k141_3598026	2	466	1536	K03651	3',5'-cyclic-AMP phosphodiesterase [EC:3.1.4.53]				Calcineurin-like phosphoesterase [PF00149.29]
ALJR11	k141_3598026	3	1548	2684	K00428	cytochrome c peroxidase [EC:1.11.1.5]				Di-haem cytochrome c peroxidase [PF03150.15]; Di-haem oxidoreductase, putative peroxidase [PF06537.12]
ALJR11	k141_3598026	4	3085	3654	K08310	dihydroneopterin triphosphate diphosphatase [EC:3.6.1.67]				NUDIX domain [PF00293.29]
ALJR11	k141_3598026	5	3662	5440	K01876	aspartyl-tRNA synthetase [EC:6.1.1.12]				tRNA synthetases class II (D, K and N) [PF00152.21]; GAD domain [PF02938.15]; OB-fold nucleic acid binding domain [PF01336.26]		sp|P58693|SYN_CLOPE Asparagine--tRNA ligase; Xh
ALJR11	k141_3942438	1	37	183
ALJR11	k141_3942438	2	255	1169	K00406	cytochrome c oxidase cbb3-type subunit III				N-terminal domain of cytochrome oxidase-cbb3, FixP [PF14715.7]; Cytochrome C oxidase, cbb3-type, subunit III [PF13442.7]
ALJR11	k141_3942438	3	1156	1371	K00407	cytochrome c oxidase cbb3-type subunit IV				Cbb3-type cytochrome oxidase component FixQ [PF05545.12]
ALJR11	k141_3942438	4	1364	2110	K00405	cytochrome c oxidase cbb3-type subunit II				Cytochrome C oxidase, mono-heme subunit/FixO [PF02433.16]
ALJR11	k141_3942438	5	2130	3563	K00404	cytochrome c oxidase cbb3-type subunit I [EC:7.1.1.9]				Cytochrome C and Quinol oxidase polypeptide I [PF00115.21]
ALJR11	k141_3942438	6	3824	4837	K03087	RNA polymerase nonessential primary-like sigma factor				Sigma-70 region 3 [PF04539.17]; Sigma-70 factor, region 1.2 [PF00140.21]; Sigma-70, region 4 [PF04545.17]; Sigma-70 region 2 [PF04542.15]		sp|P33658|RPSG_CLOAB RNA polymerase sigma-G factor; Xh
ALJR11	k141_3942438	7	4868	5776	K06194	lipoprotein NlpD	MER0479414	M23B	MER0479414 - subfamily M23B non-peptidase homologues (Thiocapsa marina) [M23.UNB]#M23B#{peptidase unit: 109-270}~source ZP_08770524~	Peptidase family M23 [PF01551.23]
ALJR11	k141_3942438	8	6055	6738	K00573	protein-L-isoaspartate(D-aspartate) O-methyltransferase [EC:2.1.1.77]				Protein-L-isoaspartate(D-aspartate) O-methyltransferase (PCMT) [PF01135.20]; Methyltransferase domain [PF13847.7]; Nodulation protein S (NodS) [PF05401.12]; Methyltransferase domain [PF13489.7]; Methyltransferase domain [PF08241.13]; O-methyltransferase [PF01596.18]; ubiE/COQ5 methyltransferase family [PF01209.19]; Ribosomal RNA adenine dimethylase [PF00398.21]; tRNA methyltransferase complex GCD…
ALJR11	k141_3942438	9	6717	7487	K03787	5'-nucleotidase [EC:3.1.3.5]				Survival protein SurE [PF01975.18]
ALJR11	k141_3942438	10	7980	8375						Smr domain [PF01713.22]
ALJR11	k141_3942438	11	8443	9270	K13292	phosphatidylglycerol---prolipoprotein diacylglyceryl transferase [EC:2.5.1.145]				Prolipoprotein diacylglyceryl transferase [PF01790.19]
ALJR11	k141_3942438	12	9377	9640	K02968	small subunit ribosomal protein S20				Ribosomal protein S20 [PF01649.19]
ALJR11	k141_3942438	13	9964	11499	K03980	putative peptidoglycan lipid II flippase				Lipid II flippase MurJ [PF03023.15]; Polysaccharide biosynthesis protein [PF13440.7]
ALJR11	k141_3942438	14	11635	12591	K11753	riboflavin kinase / FMN adenylyltransferase [EC:2.7.1.26 2.7.7.2]				FAD synthetase [PF06574.13]; Riboflavin kinase [PF01687.18]
ALJR11	k141_3942438	15	12819	15650	K01870	isoleucyl-tRNA synthetase [EC:6.1.1.5]				tRNA synthetases class I (I, L, M and V) [PF00133.23]; Anticodon-binding domain of tRNA ligase [PF08264.14]; tRNA synthetases class I (M) [PF09334.12]; tRNA synthetases class I (C) catalytic domain [PF01406.20]; tRNA synthetases class I (K) [PF01921.19]; Leucyl-tRNA synthetase, Domain 2 [PF13603.7]		sp|F4JLM5|SYIC_ARATH Isoleucine--tRNA ligase, cytoplasmic; Xh
ALJR11	k141_3942438	16	15643	16203	K03101	signal peptidase II [EC:3.4.23.36]	MER0324519	A08	MER0324519 - signal peptidase II (Thiocapsa marina) [A08.001]#A08#{peptidase unit: 43-190}~source ZP_08770502~	Signal peptidase (SPase) II [PF01252.19]
ALJR11	k141_3942438	17	16200	17105	K05844	ribosomal protein S6--L-glutamate ligase [EC:6.3.2.-]				RimK-like ATP-grasp domain [PF08443.12]; RimK PreATP-grasp domain [PF18030.2]; Prokaryotic glutathione synthetase, ATP-grasp domain [PF02955.17]; ATP-grasp domain [PF02655.15]; D-ala D-ala ligase C-terminus [PF07478.14]; Sugar-transfer associated ATP-grasp [PF14397.7]		sp|A0KFE0|RIMK_AERHH Probable alpha-L-glutamate ligase; Xh
ALJR11	k141_3942438	18	17178	18221	K06987	uncharacterized protein	MER0194562	M14X	MER0194562 - family M14 non-peptidase homologues (Desulfovibrio salexigens) [M14.UNW]#M14X#{peptidase unit: 53-163}~source ACS79796~	Succinylglutamate desuccinylase / Aspartoacylase family [PF04952.15]; Zinc carboxypeptidase [PF00246.25]
ALJR11	k141_3942438	19	18256	19704	K06131	cardiolipin synthase A/B [EC:2.7.8.-]				PLD-like domain [PF13091.7]
ALJR11	k141_3942438	20	19940	20716	K06985	aspartyl protease family protein	MER0427833	A32	MER0427833 - family A32 unassigned peptidases (Thiorhodococcus drewsii) [A32.UPW]#A32#{peptidase unit: 158-238}~source ZP_08821548~	gag-polyprotein putative aspartyl protease [PF13975.7]; Aspartyl protease [PF13650.7]
ALJR11	k141_3942438	21	21073	23040						Sodium:sulfate symporter transmembrane region [PF00939.20]; Citrate transporter [PF03600.17]; TrkA-C domain [PF02080.22]
ALJR11	k141_3942438	22	23124	24353						ATPase family associated with various cellular activities (AAA) [PF00004.30]; AAA domain (dynein-related subfamily) [PF07728.15]; Holliday junction DNA helicase RuvB P-loop domain [PF05496.13]
ALJR11	k141_3942438	23	24459	24638
ALJR11	k141_3942438	24	24851	25549						Prokaryotic cytochrome b561 [PF01292.21]
ALJR11	k141_3942438	25	25702	26136	K06204	DnaK suppressor protein				Prokaryotic dksA/traR C4-type zinc finger [PF01258.18]
ALJR11	k141_3942438	26	26165	27148	K01894	glutamyl-Q tRNA(Asp) synthetase [EC:6.1.1.-]				tRNA synthetases class I (E and Q), catalytic domain [PF00749.22]
ALJR11	k141_3942438	27	27121	27996	K00963	UTP--glucose-1-phosphate uridylyltransferase [EC:2.7.7.9]				Nucleotidyl transferase [PF00483.24]; MobA-like NTP transferase domain [PF12804.8]		sp|Q5UNV4|UNAP_MIMIV Probable UDP-N-acetylglucosamine pyrophosphorylase; Xh
ALJR11	k141_3942438	28	28097	28795	K01591	orotidine-5'-phosphate decarboxylase [EC:4.1.1.23]				Orotidine 5'-phosphate decarboxylase / HUMPS family [PF00215.25]
ALJR11	k141_3942438	29	28917	30119	K19804	lipopolysaccharide assembly protein B				Rubredoxin metal binding domain [PF18073.2]
ALJR11	k141_3942438	30	30541	30774						short chain dehydrogenase [PF00106.26]; Enoyl-(Acyl carrier protein) reductase [PF13561.7]
ALJR11	k141_4098089	1	1066	1380
ALJR11	k141_4098089	2	1382	2572						Phosphate-selective porin O and P [PF07396.12]
ALJR11	k141_4098089	3	2572	5115	K21023	diguanylate cyclase [EC:2.7.7.65]				EAL domain [PF00563.21]; Diguanylate cyclase, GGDEF domain [PF00990.22]; HlyD membrane-fusion protein of T1SS [PF00529.21]		sp|Q5PLI4|DGCQ_SALPA Probable diguanylate cyclase DgcQ; Xh
ALJR11	k141_4098089	4	5261	6472	K11473	glycolate oxidase iron-sulfur subunit				4Fe-4S dicluster domain [PF13183.7]; Cysteine-rich domain [PF02754.17]; 4Fe-4S dicluster domain [PF13534.7]; 4Fe-4S dicluster domain [PF12838.8]; 4Fe-4S dicluster domain [PF13237.7]; 4Fe-4S dicluster domain [PF13187.7]
ALJR11	k141_4098089	5	6482	7618	K11472	glycolate oxidase FAD binding subunit				FAD binding domain [PF01565.24]; FAD linked oxidases, C-terminal domain [PF02913.20]
ALJR11	k141_4098089	6	7733	8341	K03550	holliday junction DNA helicase RuvA [EC:3.6.4.12]				RuvA N terminal domain [PF01330.22]
ALJR11	k141_4098089	7	8346	8903	K01159	crossover junction endodeoxyribonuclease RuvC [EC:3.1.22.4]				Crossover junction endodeoxyribonuclease RuvC [PF02075.18]		sp|P13004|YLYS_BPPHV Uncharacterized protein near lysin gene (Fragment); Xu
ALJR11	k141_4098089	8	8944	9693	K18189	translational activator of cytochrome c oxidase 1	MER1153440	M20A	MER1153440 - subfamily M20A non-peptidase homologues (Paraoerskovia marina) [M20.UNA]#M20A#{peptidase unit: 39-214}~source WP_029253489~	Transcriptional regulator [PF01709.21]
ALJR11	k141_4098089	9	9907	11883						Possible lysine decarboxylase [PF03641.15]
ALJR11	k141_4098089	10	12085	12852	K18778	cell division protein ZapD				Cell division protein [PF07072.12]
ALJR11	k141_4098089	11	12894	12998	K09862	uncharacterized protein				DNA gyrase inhibitor YacG [PF03884.15]
ALJR11	k141_4148538	1	2	211
ALJR11	k141_4148538	2	139	489	K21498	antitoxin HigA-1
ALJR11	k141_4148538	3	1188	1634						Single Cache domain 2 [PF17200.5]; Cache domain [PF08269.12]
ALJR11	k141_4148538	4	1788	2123
ALJR11	k141_4148538	5	2120	2596						ChrR Cupin-like domain [PF12973.8]; Domain of unknown function (DUF4437) [PF14499.7]; Cupin domain [PF07883.12]
ALJR11	k141_4148538	6	2704	3714						Thioredoxin-like [PF13899.7]
ALJR11	k141_4148538	7	3850	4848	K05555	cyclase [EC:4.-.-.-]				Metallo-beta-lactamase superfamily [PF00753.28]
ALJR11	k141_4148538	8	4958	5299						Ankyrin repeats (many copies) [PF13857.7]
ALJR11	k141_4148538	9	5337	5666
ALJR11	k141_4148538	10	5716	5997						Protein of unknown function (DUF3604) [PF12228.9]
ALJR11	k141_4148538	11	5994	6533	K03192	urease accessory protein				HupE / UreJ protein [PF04955.13]
ALJR11	k141_4148538	12	6503	6766
ALJR11	k141_4148538	13	7649	8023
ALJR11	k141_4148538	14	8071	9264						Patatin-like phospholipase [PF01734.23]
ALJR11	k141_4148538	15	9473	9763						Tyrosine phosphatase family [PF13350.7]
ALJR11	k141_4148538	16	10208	11575						Putative metallopeptidase domain [PF13203.7]; VWA-like domain (DUF2201) [PF09967.10]		REFSEQ hypothetical protein; Xu
ALJR11	k141_4148538	17	11756	12865						AAA domain (dynein-related subfamily) [PF07728.15]; ATPase family associated with various cellular activities (AAA) [PF07726.12]
ALJR11	k141_4148538	18	12930	14030
ALJR11	k141_4148538	19	14484	15260	K01069	hydroxyacylglutathione hydrolase [EC:3.1.2.6]				Hydroxyacylglutathione hydrolase C-terminus [PF16123.6]; Metallo-beta-lactamase superfamily [PF00753.28]; Beta-lactamase superfamily domain [PF12706.8]
ALJR11	k141_4148538	20	15348	16958	K01992,K03820	ABC-2 type transport system permease protein; apolipoprotein N-acyltransferase [EC:2.3.1.269]				Carbon-nitrogen hydrolase [PF00795.23]
ALJR11	k141_4148538	21	17072	17587
ALJR11	k141_4148538	22	17602	18969	K02558	UDP-N-acetylmuramate: L-alanyl-gamma-D-glutamyl-meso-diaminopimelate ligase [EC:6.3.2.45]				Mur ligase middle domain [PF08245.13]; Mur ligase family, glutamate ligase domain [PF02875.22]
ALJR11	k141_4148538	23	19170	19823	K03186	flavin prenyltransferase [EC:2.5.1.129]				Flavoprotein [PF02441.20]
ALJR11	k141_4148538	24	20199	20882						YfdX protein [PF10938.9]
ALJR11	k141_4148538	25	21197	22429	K00658	2-oxoglutarate dehydrogenase E2 component (dihydrolipoamide succinyltransferase) [EC:2.3.1.61]				2-oxoacid dehydrogenases acyltransferase (catalytic domain) [PF00198.24]; Biotin-requiring enzyme [PF00364.23]; e3 binding domain [PF02817.18]
ALJR11	k141_4148538	26	22426	25284	K00164	2-oxoglutarate dehydrogenase E1 component [EC:1.2.4.2]				Dehydrogenase E1 component [PF00676.21]; 2-oxoglutarate dehydrogenase C-terminal [PF16870.6]; Transketolase, pyrimidine binding domain [PF02779.25]; 2-oxoglutarate dehydrogenase N-terminus [PF16078.6]
ALJR11	k141_4148538	27	25445	25693
ALJR11	k141_4148538	28	25889	26815	K01749	hydroxymethylbilane synthase [EC:2.5.1.61]				Porphobilinogen deaminase, dipyromethane cofactor binding domain [PF01379.21]; Porphobilinogen deaminase, C-terminal domain [PF03900.16]
ALJR11	k141_4148538	29	26812	27582	K01719	uroporphyrinogen-III synthase [EC:4.2.1.75]				Uroporphyrinogen-III synthase HemD [PF02602.16]
ALJR11	k141_4148538	30	27647	28264
ALJR11	k141_4148538	31	28410	29468	K00523	CDP-4-dehydro-6-deoxyglucose reductase, E3 [EC:1.17.1.1]				Oxidoreductase NAD-binding domain [PF00175.22]; Oxidoreductase FAD-binding domain [PF00970.25]; 2Fe-2S iron-sulfur cluster binding domain [PF00111.28]; FAD-binding domain [PF08022.13]
ALJR11	k141_4148538	32	29761	29955
ALJR11	k141_4170130	1	2	349						TruB family pseudouridylate synthase (N terminal domain) [PF01509.19]
ALJR11	k141_4170130	2	433	849	K02834	ribosome-binding factor A				Ribosome-binding factor A [PF02033.19]
ALJR11	k141_4170130	3	893	3748	K02519	translation initiation factor IF-2				Translation-initiation factor 2 [PF11987.9]; Elongation factor Tu GTP binding domain [PF00009.28]; ADP-ribosylation factor family [PF00025.22]; Ethanolamine utilisation - propanediol utilisation [PF10662.10]; Translation initiation factor IF-2, N-terminal region [PF04760.16]
ALJR11	k141_4170130	4	3764	4549	K02600	transcription termination/antitermination protein NusA				NusA-like KH domain [PF13184.7]
ALJR11	k141_4193086	1	3	476						Protein of unknown function (DUF1343) [PF07075.12]
ALJR11	k141_4193086	2	992	2062	K07568	S-adenosylmethionine:tRNA ribosyltransferase-isomerase [EC:2.4.99.17]				Queuosine biosynthesis protein [PF02547.16]
ALJR11	k141_4193086	3	2255	2662	K03746	DNA-binding protein H-NS				H-NS histone family [PF00816.22]
ALJR11	k141_4193086	4	3482	4780	K11927	ATP-dependent RNA helicase RhlE [EC:3.6.4.13]				DEAD/DEAH box helicase [PF00270.30]; Helicase conserved C-terminal domain [PF00271.32]; Type III restriction enzyme, res subunit [PF04851.16]		sp|P20703|UVSW_BPT4 ATP-dependent DNA helicase uvsW; Xh
ALJR11	k141_4193086	5	5151	5426						RNA recognition motif. (a.k.a. RRM, RBD, or RNP domain) [PF00076.23]; RNA recognition motif. (a.k.a. RRM, RBD, or RNP domain) [PF13893.7]
ALJR11	k141_4193086	6	5506	7329			MER0191114	M61	MER0191114 - family M61 unassigned peptidases (Allochromatium vinosum) [M61.UPW]#M61#{peptidase unit: 13-604}~source ZP_04772517~	Peptidase M61 N-terminal domain [PF17899.2]; M61 glycyl aminopeptidase [PF05299.13]
ALJR11	k141_4193086	7	7336	8331	K03524	BirA family transcriptional regulator, biotin operon repressor / biotin---[acetyl-CoA-carboxylase] ligase [EC:6.3.4.15]				Biotin/lipoate A/B protein ligase family [PF03099.20]; Biotin protein ligase C terminal domain [PF02237.18]; Biotin/lipoate A/B protein ligase family [PF16917.6]
ALJR11	k141_4193086	8	8328	9080	K03525	type III pantothenate kinase [EC:2.7.1.33]				Type III pantothenate kinase [PF03309.15]
ALJR11	k141_4193086	9	9613	9879
ALJR11	k141_4193086	10	9919	11124	K10960	geranylgeranyl diphosphate/geranylgeranyl-bacteriochlorophyllide a reductase [EC:1.3.1.83 1.3.1.111]				Lycopene cyclase protein [PF05834.13]; FAD binding domain [PF01494.20]; Tryptophan halogenase [PF04820.15]; FAD dependent oxidoreductase [PF12831.8]; GMC oxidoreductase [PF00732.20]; Pyridine nucleotide-disulphide oxidoreductase [PF07992.15]; FAD dependent oxidoreductase [PF01266.25]; HI0933-like protein [PF03486.15]; FAD binding domain [PF00890.25]; NAD(P)-binding Rossmann-like domain [PF13450.7…
ALJR11	k141_4193086	11	11351	12166	K04040	chlorophyll/bacteriochlorophyll a synthase [EC:2.5.1.62 2.5.1.133]				UbiA prenyltransferase family [PF01040.19]
ALJR11	k141_4193086	12	12265	13710						PAS fold [PF00989.26]; Bacterial regulatory protein, Fis family [PF02954.20]; PAS fold [PF08448.11]
ALJR11	k141_4193086	13	14235	14771	K11336	3-vinyl bacteriochlorophyllide hydratase [EC:4.2.1.165]				2-vinyl bacteriochlorophyllide hydratase (BCHF) [PF07284.12]
ALJR11	k141_4193086	14	14768	16054	K04038	light-independent protochlorophyllide reductase subunit N [EC:1.3.7.7]				Nitrogenase component 1 type Oxidoreductase [PF00148.20]
ALJR11	k141_4193086	15	16059	17636	K04039	light-independent protochlorophyllide reductase subunit B [EC:1.3.7.7]				Nitrogenase component 1 type Oxidoreductase [PF00148.20]; Proto-chlorophyllide reductase 57 kD subunit [PF08369.11]
ALJR11	k141_4193086	16	17611	21357	K03403	magnesium chelatase subunit H [EC:6.6.1.1]				CobN/Magnesium Chelatase [PF02514.17]; Domain of unknown function (DUF3479) [PF11965.9]
ALJR11	k141_4193086	17	21354	22265	K04037	light-independent protochlorophyllide reductase subunit L [EC:1.3.7.7]				4Fe-4S iron sulfur cluster binding proteins, NifH/frxC family [PF00142.19]; AAA domain [PF13614.7]; NUBPL iron-transfer P-loop NTPase [PF10609.10]; CobQ/CobB/MinD/ParA nucleotide binding domain [PF01656.24]; ATPase MipZ [PF09140.12]; Anion-transporting ATPase [PF02374.16]
ALJR11	k141_4193086	18	22265	22966	K03428	magnesium-protoporphyrin O-methyltransferase [EC:2.1.1.11]				Magnesium-protoporphyrin IX methyltransferase C-terminus [PF07109.12]; Methyltransferase domain [PF13847.7]; Methyltransferase domain [PF08241.13]; Methyltransferase small domain [PF05175.15]; Methyltransferase domain [PF13649.7]; Methyltransferase domain [PF13489.7]; Conserved hypothetical protein 95 [PF03602.16]; Mycolic acid cyclopropane synthetase [PF02353.21]; ubiE/COQ5 methyltransferase fam…
ALJR11	k141_4193086	19	23243	24010	K13991	photosynthetic reaction center H subunit				Photosynthetic reaction centre, H-chain N-terminal region [PF03967.14]; PRC-barrel domain [PF05239.17]
ALJR11	k141_4193086	20	24007	24663
ALJR11	k141_4193086	21	24676	25131
ALJR11	k141_4193086	22	25536	26450						Protein of unknown function (DUF3623) [PF12291.9]
ALJR11	k141_4193086	23	26839	28494	K04034	anaerobic magnesium-protoporphyrin IX monomethyl ester cyclase [EC:1.21.98.3]				Radical SAM superfamily [PF04055.22]; B12 binding domain [PF02310.20]
ALJR11	k141_4193086	24	28508	29875	K02495	oxygen-independent coproporphyrinogen III oxidase [EC:1.3.98.3]				Radical SAM superfamily [PF04055.22]
ALJR11	k141_4193086	25	29851	30480	K04036	divinyl protochlorophyllide a 8-vinyl-reductase [EC:1.-.-.-]				V4R domain [PF02830.19]
ALJR11	k141_4193086	26	30710	31900	K01911	O-succinylbenzoic acid---CoA ligase [EC:6.2.1.26]				AMP-binding enzyme [PF00501.29]; AMP-binding enzyme C-terminal domain [PF13193.7]
ALJR11	k141_4193086	27	32171	33025						Protein of unknown function (DUF533) [PF04391.13]
ALJR11	k141_4193086	28	33294	33731						BON domain [PF04972.18]; Phage Tail Protein X [PF05489.13]
ALJR11	k141_4193086	29	33935	34234
ALJR11	k141_4193086	30	34546	36084	K01524	exopolyphosphatase / guanosine-5'-triphosphate,3'-diphosphate pyrophosphatase [EC:3.6.1.11 3.6.1.40]				Ppx/GppA phosphatase family [PF02541.17]
ALJR11	k141_4193086	31	36402	37628
ALJR11	k141_4193086	32	37625	38563
ALJR11	k141_4193086	33	38676	40157
ALJR11	k141_4193086	34	40173	41225						Glycosyl transferases group 1 [PF00534.21]; Glycosyl transferases group 1 [PF13692.7]; Glycosyl transferases group 1 [PF13524.7]	GT4 sucrose synthase (EC 2.4.1.13); sucrose-phosphate synthase (EC 2.4.1.14); alpha-glucosyltransferase (EC 2.4.1.52); lipopolysaccharide N-acetylglucosaminyltransferase (EC 2.4.1.56); phosphatidylinositol alpha-mannosyltransferase (EC 2.4.1.57); GDP-Man: Man1GlcNAc2-PP-dolichol alpha-1,3-mannosyltransferase (EC 2.4.1.132); GDP-Man: Man3GlcNAc2-PP-dolichol/Man4GlcNAc2-PP-dolichol alpha-1,2-mannos…
ALJR11	k141_4193086	35	41435	42514						Glycosyl transferases group 1 [PF00534.21]; Glycosyl transferases group 1 [PF13692.7]; Glycosyl transferase 4-like domain [PF13579.7]; Glycosyltransferase Family 4 [PF13439.7]; Glycosyl transferase 4-like [PF13477.7]; Glycosyl transferases group 1 [PF13524.7]	GT4 sucrose synthase (EC 2.4.1.13); sucrose-phosphate synthase (EC 2.4.1.14); alpha-glucosyltransferase (EC 2.4.1.52); lipopolysaccharide N-acetylglucosaminyltransferase (EC 2.4.1.56); phosphatidylinositol alpha-mannosyltransferase (EC 2.4.1.57); GDP-Man: Man1GlcNAc2-PP-dolichol alpha-1,3-mannosyltransferase (EC 2.4.1.132); GDP-Man: Man3GlcNAc2-PP-dolichol/Man4GlcNAc2-PP-dolichol alpha-1,2-mannos…
ALJR11	k141_4193086	36	42511	43548	K02841	heptosyltransferase I [EC:2.4.-.-]				Glycosyltransferase family 9 (heptosyltransferase) [PF01075.18]	GT9 lipopolysaccharide N-acetylglucosaminyltransferase (EC 2.4.1.56); heptosyltransferase (EC 2.4.-.-). [GT9]
ALJR11	k141_4193086	37	43545	44885	K02847	O-antigen ligase [EC:2.4.1.-]				O-Antigen ligase [PF04932.16]
ALJR11	k141_4193086	38	45450	46526	K17248	N-acetylgalactosamine-N,N'-diacetylbacillosaminyl-diphospho-undecaprenol 4-alpha-N-acetylgalactosaminyltransferase [EC:2.4.1.291]				Glycosyl transferases group 1 [PF00534.21]; Glycosyl transferases group 1 [PF13692.7]; Glycosyltransferase Family 4 [PF13439.7]; Glycosyl transferase 4-like domain [PF13579.7]	GT4 sucrose synthase (EC 2.4.1.13); sucrose-phosphate synthase (EC 2.4.1.14); alpha-glucosyltransferase (EC 2.4.1.52); lipopolysaccharide N-acetylglucosaminyltransferase (EC 2.4.1.56); phosphatidylinositol alpha-mannosyltransferase (EC 2.4.1.57); GDP-Man: Man1GlcNAc2-PP-dolichol alpha-1,3-mannosyltransferase (EC 2.4.1.132); GDP-Man: Man3GlcNAc2-PP-dolichol/Man4GlcNAc2-PP-dolichol alpha-1,2-mannos…
ALJR11	k141_4193086	39	46592	47752	K17248	N-acetylgalactosamine-N,N'-diacetylbacillosaminyl-diphospho-undecaprenol 4-alpha-N-acetylgalactosaminyltransferase [EC:2.4.1.291]				Glycosyl transferases group 1 [PF00534.21]; Glycosyl transferases group 1 [PF13692.7]; Glycosyl transferase 4-like domain [PF13579.7]	GT4 sucrose synthase (EC 2.4.1.13); sucrose-phosphate synthase (EC 2.4.1.14); alpha-glucosyltransferase (EC 2.4.1.52); lipopolysaccharide N-acetylglucosaminyltransferase (EC 2.4.1.56); phosphatidylinositol alpha-mannosyltransferase (EC 2.4.1.57); GDP-Man: Man1GlcNAc2-PP-dolichol alpha-1,3-mannosyltransferase (EC 2.4.1.132); GDP-Man: Man3GlcNAc2-PP-dolichol/Man4GlcNAc2-PP-dolichol alpha-1,2-mannos…
ALJR11	k141_4193086	40	47766	49595	K01953	asparagine synthase (glutamine-hydrolysing) [EC:6.3.5.4]	MER0197924	C44	MER0197924 - family C44 non-peptidase homologues (Allochromatium vinosum) [C44.UNW]#C44#{peptidase unit: 2-336}~source ADC63632~	Asparagine synthase [PF00733.22]; Glutamine amidotransferase domain [PF13537.7]; Glutamine amidotransferase domain [PF13522.7]; Queuosine biosynthesis protein QueC [PF06508.14]		sp|P19891|ASNS_CRIGR Asparagine synthetase [glutamine-hydrolyzing]; Xh
ALJR11	k141_4193086	41	50034	50525						Protein of unknown function (DUF861) [PF05899.13]; Cupin domain [PF07883.12]
ALJR11	k141_4193086	42	50482	51240						PEP-utilising enzyme, PEP-binding domain [PF02896.19]
ALJR11	k141_4193086	43	51613	52368						Methyltransferase domain [PF08241.13]; ubiE/COQ5 methyltransferase family [PF01209.19]; Methyltransferase domain [PF13489.7]; Methyltransferase domain [PF13649.7]; Methyltransferase domain [PF13847.7]; Mycolic acid cyclopropane synthetase [PF02353.21]; Putative S-adenosyl-L-methionine-dependent methyltransferase [PF03141.17]
ALJR11	k141_4193086	44	52387	53262	K07052	uncharacterized protein	MER0939495	M79	MER0939495 - family M79 unassigned peptidases (Thiorhodococcus sp. AK35) [M79.UPW]#M79#{peptidase unit: 34-232}~source W9W2A4~	CPBP intramembrane metalloprotease [PF02517.17]
ALJR11	k141_4193086	45	53310	54725	K01755	argininosuccinate lyase [EC:4.3.2.1]				Lyase [PF00206.21]; Argininosuccinate lyase C-terminal [PF14698.7]
ALJR11	k141_4193086	46	54715	55074	K16904	dCTP diphosphatase [EC:3.6.1.12]				MazG-like family [PF12643.8]
ALJR11	k141_4193086	47	55178	56344	K01438	acetylornithine deacetylase [EC:3.5.1.16]	MER0843900	M20A	MER0843900 - subfamily M20A unassigned peptidases (Thiocapsa marina) [M20.UPA]#M20A#{peptidase unit: 26-380}~source F9UE06~	Peptidase family M20/M25/M40 [PF01546.29]; Peptidase dimerisation domain [PF07687.15]
ALJR11	k141_4193086	48	56532	57659						Peptidase_C39 like family [PF11814.9]; Acetyltransferase (GNAT) domain [PF13420.8]; Acetyltransferase (GNAT) family [PF00583.26]; Peptidase_C39 like family [PF13529.7]; Acetyltransferase (GNAT) domain [PF13673.8]
ALJR11	k141_4193086	49	57652	59133						RimK-like ATPgrasp N-terminal domain [PF14401.7]; RimK-like ATP-grasp domain [PF08443.12]; ATP-grasp domain [PF02655.15]; D-ala D-ala ligase C-terminus [PF07478.14]; Carbamoyl-phosphate synthase L chain, ATP binding domain [PF02786.18]
ALJR11	k141_4193086	50	59141	60628	K11392,K22446	16S rRNA (cytosine1407-C5)-methyltransferase [EC:2.1.1.178]; tRNA (cytosine49-C5)-methyltransferase [EC:2.1.1.-]				16S rRNA methyltransferase RsmB/F [PF01189.18]; N-terminal domain of 16S rRNA methyltransferase RsmF [PF17125.6]; ubiE/COQ5 methyltransferase family [PF01209.19]; FtsJ-like methyltransferase [PF01728.20]
ALJR11	k141_4193086	51	60815	61879	K02536	UDP-3-O-[3-hydroxymyristoyl] glucosamine N-acyltransferase [EC:2.3.1.191]				UDP-3-O-[3-hydroxymyristoyl] glucosamine N-acyltransferase, LpxD [PF04613.15]; Bacterial transferase hexapeptide (six repeats) [PF00132.25]
ALJR11	k141_4193086	52	61994	64000	K15987	K(+)-stimulated pyrophosphate-energized sodium pump				Inorganic H+ pyrophosphatase [PF03030.17]
ALJR11	k141_4193086	53	64260	66221						Transcriptional repressor TCF25 [PF04910.15]
ALJR11	k141_4193086	54	66777	71648						Anaphase-promoting complex subunit 4 WD40 domain [PF12894.8]; WD domain, G-beta repeat [PF00400.33]; Eukaryotic translation initiation factor eIF2A [PF08662.12]; AAA ATPase domain [PF13191.7]; Lactonase, 7-bladed beta-propeller [PF10282.10]
ALJR11	k141_4193086	55	71705	72607						EamA-like transporter family [PF00892.21]
ALJR11	k141_4193086	56	72824	74101
ALJR11	k141_4193086	57	74203	74847	K18480	cholesterol transport system auxiliary component				ABC-type transport auxiliary lipoprotein component [PF03886.14]
ALJR11	k141_4193086	58	74981	76096	K02067	phospholipid/cholesterol/gamma-HCH transport system substrate-binding protein
ALJR11	k141_4193086	59	76093	76830						ABC transporter [PF00005.28]
ALJR11	k141_4193086	60	76937	77746	K02066	phospholipid/cholesterol/gamma-HCH transport system permease protein				Permease MlaE [PF02405.17]
ALJR11	k141_4193086	61	77928	78593	K02039	phosphate transport system protein				PhoU domain [PF01895.20]
ALJR11	k141_4193086	62	78919	79200	K09801	uncharacterized protein				RnfH family Ubiquitin [PF03658.15]
ALJR11	k141_4193086	63	79321	80025	K03613	Na+-translocating ferredoxin:NAD+ oxidoreductase subunit E				Rnf-Nqr subunit, membrane protein [PF02508.15]
ALJR11	k141_4193086	64	80229	80909	K03612	Na+-translocating ferredoxin:NAD+ oxidoreductase subunit G				FMN-binding domain [PF04205.15]
ALJR11	k141_4193086	65	80906	81997	K03614	Na+-translocating ferredoxin:NAD+ oxidoreductase subunit D [EC:7.2.1.2]				NQR2, RnfD, RnfE family [PF03116.16]
ALJR11	k141_4193086	66	81999	83477	K03615	Na+-translocating ferredoxin:NAD+ oxidoreductase subunit C [EC:7.2.1.2]				Respiratory-chain NADH dehydrogenase 51 Kd subunit [PF01512.18]; RnfC Barrel sandwich hybrid domain [PF13375.7]; 4Fe-4S dicluster domain [PF13237.7]; 4Fe-4S dicluster domain [PF13187.7]; 4Fe-4S dicluster domain [PF13534.7]; 4Fe-4S dicluster domain [PF13183.7]; 4Fe-4S dicluster domain [PF12838.8]; 4Fe-4S dicluster domain [PF14697.7]; 4Fe-4S dicluster domain [PF13247.7]
ALJR11	k141_4193086	67	83611	84144	K03616	Na+-translocating ferredoxin:NAD+ oxidoreductase subunit B [EC:7.2.1.2]				4Fe-4S dicluster domain [PF14697.7]; 4Fe-4S dicluster domain [PF13187.7]; Putative Fe-S cluster [PF04060.14]; 4Fe-4S dicluster domain [PF13237.7]; 4Fe-4S dicluster domain [PF12838.8]; 4Fe-4S double cluster binding domain [PF13484.7]; 4Fe-4S dicluster domain [PF13247.7]
ALJR11	k141_4193086	68	84233	84808	K03617	Na+-translocating ferredoxin:NAD+ oxidoreductase subunit A				Rnf-Nqr subunit, membrane protein [PF02508.15]
ALJR11	k141_4193086	69	85182	86822	K23916	nitrogen fixation regulatory protein				PAS fold [PF08448.11]; Histidine kinase-, DNA gyrase B-, and HSP90-like ATPase [PF02518.27]; PAS domain [PF13426.8]; PAS fold [PF00989.26]
ALJR11	k141_4193086	70	86840	88420	K02584	Nif-specific regulatory protein				Sigma-54 interaction domain [PF00158.27]; Sigma-54 interaction domain [PF14532.7]; GAF domain [PF13492.7]
ALJR11	k141_4193086	71	88506	88949
ALJR11	k141_4193086	72	88939	89208
ALJR11	k141_4193086	73	89468	90340						Haloacid dehalogenase-like hydrolase [PF13344.7]; HAD-hyrolase-like [PF13242.7]
ALJR11	k141_4193086	74	90315	92255	K03455	monovalent cation:H+ antiporter-2, CPA2 family				Sodium/hydrogen exchanger family [PF00999.22]; TrkA-N domain [PF02254.19]
ALJR11	k141_4193086	75	92259	92909	K11748	glutathione-regulated potassium-efflux system ancillary protein KefG				Flavodoxin-like fold [PF02525.18]
ALJR11	k141_4193086	76	92927	93613
ALJR11	k141_4193086	77	93861	94736	K00020	3-hydroxyisobutyrate dehydrogenase [EC:1.1.1.31]				NAD binding domain of 6-phosphogluconate dehydrogenase [PF03446.16]; NAD-binding of NADP-dependent 3-hydroxyisobutyrate dehydrogenase [PF14833.7]
ALJR11	k141_4193086	78	94858	95688	K00014	shikimate dehydrogenase [EC:1.1.1.25]				Shikimate dehydrogenase substrate binding domain [PF08501.12]; Shikimate / quinate 5-dehydrogenase [PF01488.21]; Shikimate 5'-dehydrogenase C-terminal domain [PF18317.2]
ALJR11	k141_4193086	79	95944	96963	K01698	porphobilinogen synthase [EC:4.2.1.24]				Delta-aminolevulinic acid dehydratase [PF00490.22]
ALJR11	k141_4193086	80	97140	97526	K03671	thioredoxin 1				Thioredoxin [PF00085.21]; Thioredoxin-like [PF13899.7]; Thioredoxin-like [PF13905.7]; Redoxin [PF08534.11]; Thioredoxin-like domain [PF13098.7]; AhpC/TSA family [PF00578.22]; F plasmid transfer operon protein [PF13728.7]; Hydrogenase-1 expression protein HyaE [PF07449.12]
ALJR11	k141_4193086	81	97623	100865						AcrB/AcrD/AcrF family [PF00873.20]
ALJR11	k141_4193086	82	100858	101925						Barrel-sandwich domain of CusB or HlyD membrane-fusion [PF16576.6]; HlyD family secretion protein [PF13437.7]; HlyD membrane-fusion protein of T1SS [PF00529.21]
ALJR11	k141_4193086	83	102351	104168	K01897	long-chain acyl-CoA synthetase [EC:6.2.1.3]				AMP-binding enzyme [PF00501.29]
ALJR11	k141_4193086	84	104291	104518
ALJR11	k141_4193086	85	104692	105783	K03575	A/G-specific adenine glycosylase [EC:3.2.2.31]				NUDIX domain [PF14815.7]; HhH-GPD superfamily base excision DNA repair protein [PF00730.26]; Helix-hairpin-helix motif [PF00633.24]
ALJR11	k141_4193086	86	105780	106052						Bacterial Fe(2+) trafficking [PF04362.15]
ALJR11	k141_4193086	87	106702	107541	K03089	RNA polymerase sigma-32 factor				Sigma-70, region 4 [PF04545.17]		sp|P33658|RPSG_CLOAB RNA polymerase sigma-G factor; Xh
ALJR11	k141_4193086	88	108171	109136	K09811	cell division transport system permease protein				FtsX extracellular domain [PF18075.2]
ALJR11	k141_4193086	89	109139	109807	K09812	cell division transport system ATP-binding protein				ABC transporter [PF00005.28]
ALJR11	k141_4193086	90	109820	111109	K03110	fused signal recognition particle receptor				SRP54-type protein, GTPase domain [PF00448.23]; SRP54-type protein, helical bundle domain [PF02881.20]
ALJR11	k141_4193086	91	111357	112733	K07263	zinc protease [EC:3.4.24.-]	MER0921487	M16B	MER0921487 - subfamily M16B unassigned peptidases (Methylomonas denitrificans) [M16.UPB]#M16B#{peptidase unit: 30-425}~source A0A0A6QZG0~	Insulinase (Peptidase family M16) [PF00675.21]; Peptidase M16 inactive domain [PF05193.22]		sp|Q5UPX9|YL233_MIMIV Putative zinc protease L233; Xh
ALJR11	k141_4193086	92	112723	114078	K07263,K07263	zinc protease [EC:3.4.24.-]; zinc protease [EC:3.4.24.-]	MER0923289	M16B	MER0923289 - subfamily M16B non-peptidase homologues (Thiorhodococcus drewsii) [M16.UNB]#M16B#{peptidase unit: 47-399}~source G2DVE8~	Peptidase M16 inactive domain [PF05193.22]; Insulinase (Peptidase family M16) [PF00675.21]		sp|Q5UPX9|YL233_MIMIV Putative zinc protease L233; Xh
ALJR11	k141_4193086	93	114065	114667	K08316	16S rRNA (guanine966-N2)-methyltransferase [EC:2.1.1.171]				Conserved hypothetical protein 95 [PF03602.16]; S-adenosylmethionine-dependent methyltransferase [PF10672.10]; Methyltransferase small domain [PF05175.15]; tRNA (Uracil-5-)-methyltransferase [PF05958.12]; Protein-L-isoaspartate(D-aspartate) O-methyltransferase (PCMT) [PF01135.20]; Putative RNA methylase family UPF0020 [PF01170.19]; Putative SAM-dependent methyltransferase [PF04445.14]
ALJR11	k141_4193086	94	114952	115428	K00954	pantetheine-phosphate adenylyltransferase [EC:2.7.7.3]				Cytidylyltransferase-like [PF01467.27]
ALJR11	k141_4193086	95	115493	115744						4Fe-4S dicluster domain [PF14697.7]; 4Fe-4S dicluster domain [PF13187.7]; 4Fe-4S dicluster domain [PF12838.8]; 4Fe-4S dicluster domain [PF13237.7]; 4Fe-4S dicluster domain [PF13247.7]
ALJR11	k141_4193086	96	115719	117461	K00681	gamma-glutamyltranspeptidase / glutathione hydrolase [EC:2.3.2.2 3.4.19.13]	MER0307312	T03	MER0307312 - gamma-glutamyltransferase 1 (bacterial-type) (Thiocapsa marina) [T03.001]#T03#{peptidase unit: 47-572}~source ZP_08770913~	Gamma-glutamyltranspeptidase [PF01019.22]
ALJR11	k141_4193086	97	117582	118514						Tim44-like domain [PF04280.16]
ALJR11	k141_4193086	98	119075	120523						Glycosyl transferase family group 2 [PF13632.7]; Glycosyltransferase like family 2 [PF13641.7]; Glycosyl transferase family 21 [PF13506.7]; Glycosyl transferase family 2 [PF00535.27]	GT2 cellulose synthase (EC 2.4.1.12); chitin synthase (EC 2.4.1.16); dolichyl-phosphate beta-D-mannosyltransferase (EC 2.4.1.83); dolichyl-phosphate beta-glucosyltransferase (EC 2.4.1.117); N-acetylglucosaminyltransferase (EC 2.4.1.-); N-acetylgalactosaminyltransferase (EC 2.4.1.-); hyaluronan synthase (EC 2.4.1.212); chitin oligosaccharide synthase (EC 2.4.1.-); beta-1,3-glucan synthase (EC 2.4.…	REFSEQ hypothetical protein; Xu
ALJR11	k141_4193086	99	120705	123218	K00688	glycogen phosphorylase [EC:2.4.1.1]				Carbohydrate phosphorylase [PF00343.21]	GT35 glycogen or starch phosphorylase (EC 2.4.1.1). [GT35]
ALJR11	k141_4193086	100	123472	124011						Protein of unknown function (DUF2939) [PF11159.9]
ALJR11	k141_4193086	101	124025	125944	K06158	ATP-binding cassette, subfamily F, member 3				ABC transporter [PF00005.28]; ABC transporter [PF12848.8]
ALJR11	k141_4193086	102	125990	127582	K07391	magnesium chelatase family protein	MER0248500	S16	MER0248500 - family S16 non-peptidase homologues (Methylomonas methanica) [S16.UNW]#S16#{peptidase unit: 3-414}~source YP_004511236~	Magnesium chelatase, subunit ChlI [PF01078.22]; Subunit ChlI of Mg-chelatase [PF13541.7]; Magnesium chelatase, subunit ChlI C-terminal [PF13335.7]; MCM P-loop domain [PF00493.24]; AAA domain (dynein-related subfamily) [PF07728.15]; Sigma-54 interaction domain [PF00158.27]
ALJR11	k141_4193086	103	127533	127799	K09806	uncharacterized protein				Membrane fusogenic activity [PF04380.14]
ALJR11	k141_4193086	104	128174	128941						Bacterial protein of unknown function (Gcw_chp) [PF09694.11]
ALJR11	k141_4193086	105	129021	129359	K04751,K04752	nitrogen regulatory protein P-II 1; nitrogen regulatory protein P-II 2				Nitrogen regulatory protein P-II [PF00543.23]
ALJR11	k141_4193086	106	129383	130699	K03320	ammonium transporter, Amt family				Ammonium Transporter Family [PF00909.22]
ALJR11	k141_4193086	107	130904	132166	K03320	ammonium transporter, Amt family				Ammonium Transporter Family [PF00909.22]
ALJR11	k141_4193086	108	132411	133274	K00797	spermidine synthase [EC:2.5.1.16]				Spermine/spermidine synthase domain [PF01564.18]; Spermidine synthase tetramerisation domain [PF17284.3]
ALJR11	k141_4193086	109	133343	133678	K22042	ArsR family transcriptional regulator, virulence genes transcriptional regulator				Bacterial regulatory protein, arsR family [PF01022.21]; Helix-turn-helix domain [PF12840.8]
ALJR11	k141_4193086	110	133714	134604						Response regulator receiver domain [PF00072.25]; PAS fold [PF08448.11]; PAS fold [PF00989.26]; PAS domain [PF13426.8]; PAS domain [PF13188.8]; PAS fold [PF12860.8]
ALJR11	k141_4193086	111	134982	137465						Histidine kinase-, DNA gyrase B-, and HSP90-like ATPase [PF02518.27]; His Kinase A (phospho-acceptor) domain [PF00512.26]; Response regulator receiver domain [PF00072.25]		sp|Q9HUI3|ARUS_PSEAE Sensor histidine kinase AruS; Xh
ALJR11	k141_4193086	112	137490	137954	K03564	thioredoxin-dependent peroxiredoxin [EC:1.11.1.24]				AhpC/TSA family [PF00578.22]; Redoxin [PF08534.11]
ALJR11	k141_4193086	113	137993	139360	K07638	two-component system, OmpR family, osmolarity sensor histidine kinase EnvZ [EC:2.7.13.3]				Histidine kinase-, DNA gyrase B-, and HSP90-like ATPase [PF02518.27]; HAMP domain [PF00672.26]; Periplasmic domain of Sensor histidine kinase RisS [PF16524.6]; His Kinase A (phospho-acceptor) domain [PF00512.26]
ALJR11	k141_4193086	114	139357	140076	K02483,K07659	two-component system, OmpR family, response regulator; two-component system, OmpR family, phosphate regulon response regulator OmpR				Response regulator receiver domain [PF00072.25]; Transcriptional regulatory protein, C terminal [PF00486.29]
ALJR11	k141_4193086	115	140278	140433
ALJR11	k141_4193086	116	140647	141240	K00564	16S rRNA (guanine1207-N2)-methyltransferase [EC:2.1.1.172]				Methyltransferase small domain [PF05175.15]; Ribosomal protein L11 methyltransferase (PrmA) [PF06325.14]; Methyltransferase domain [PF13847.7]; Protein-L-isoaspartate(D-aspartate) O-methyltransferase (PCMT) [PF01135.20]; Mycolic acid cyclopropane synthetase [PF02353.21]; Methyltransferase domain [PF13649.7]
ALJR11	k141_4193086	117	141454	142809						Nickel-dependent hydrogenase [PF00374.20]
ALJR11	k141_4193086	118	142848	143132	K04653	hydrogenase expression/formation protein HypC				HupF/HypC family [PF01455.19]
ALJR11	k141_4193086	119	143129	144268	K04654	hydrogenase expression/formation protein HypD				Hydrogenase formation hypA family [PF01924.17]
ALJR11	k141_4193086	120	144265	145311	K04655	hydrogenase expression/formation protein HypE				AIR synthase related protein, C-terminal domain [PF02769.23]; AIR synthase related protein, N-terminal domain [PF00586.25]
ALJR11	k141_4193086	121	145346	145780						Putative transmembrane protein (PGPGW) [PF09656.11]
ALJR11	k141_4193086	122	145979	146896	K01990	ABC-2 type transport system ATP-binding protein				ABC transporter [PF00005.28]
ALJR11	k141_4193086	123	146893	147630						ABC-2 family transporter protein [PF12679.8]
ALJR11	k141_4193086	124	147627	149000						ABC-type uncharacterized transport system [PF09822.10]
ALJR11	k141_4193086	125	148997	150091
ALJR11	k141_4193086	126	150091	150627	K10563	formamidopyrimidine-DNA glycosylase [EC:3.2.2.23 4.2.99.18]				Formamidopyrimidine-DNA glycosylase N-terminal domain [PF01149.25]; Formamidopyrimidine-DNA glycosylase H2TH domain [PF06831.15]		sp|Q5UQ00|FPG_MIMIV Probable formamidopyrimidine-DNA glycosylase; Xh
ALJR11	k141_4196084	1	1	390						Elongation factor Tu GTP binding domain [PF00009.28]		sp|Q0VSL7|EFTU_ALCBS Elongation factor Tu; XhXr
ALJR11	k141_4196084	2	413	2464	K02355	elongation factor G				Elongation factor G, domain IV [PF03764.19]; Elongation factor Tu GTP binding domain [PF00009.28]; Elongation Factor G, domain III [PF14492.7]; Elongation factor G C-terminus [PF00679.25]; Elongation factor Tu domain 2 [PF03144.26]
ALJR11	k141_4196084	3	2551	3021	K02992	small subunit ribosomal protein S7				Ribosomal protein S7p/S5e [PF00177.22]
ALJR11	k141_4196084	4	3071	3445	K02950	small subunit ribosomal protein S12				Ribosomal protein S12/S23 [PF00164.26]
ALJR11	k141_4196084	5	3749	7966	K03046	DNA-directed RNA polymerase subunit beta' [EC:2.7.7.6]				RNA polymerase Rpb1, domain 5 [PF04998.18]; RNA polymerase Rpb1, domain 1 [PF04997.13]; RNA polymerase Rpb1, domain 2 [PF00623.21]; RNA polymerase Rpb1, domain 3 [PF04983.19]; RNA polymerase Rpb1, domain 4 [PF05000.18]		sp|O57204|RP147_VACCA DNA-directed RNA polymerase 147 kDa polypeptide; XhXrXs
ALJR11	k141_4196084	6	8125	12297	K03043	DNA-directed RNA polymerase subunit beta [EC:2.7.7.6]				RNA polymerase Rpb2, domain 6 [PF00562.29]; RNA polymerase beta subunit [PF04563.16]; RNA polymerase Rpb2, domain 2 [PF04561.15]; RNA polymerase Rpb2, domain 3 [PF04565.17]; RNA polymerase beta subunit external 1 domain [PF10385.10]; RNA polymerase Rpb2, domain 7 [PF04560.21]
ALJR11	k141_4196084	7	12521	12904	K02935	large subunit ribosomal protein L7/L12				Ribosomal protein L7/L12 C-terminal domain [PF00542.20]; Ribosomal protein L7/L12 dimerisation domain [PF16320.6]
ALJR11	k141_4196084	8	12957	13580	K02864	large subunit ribosomal protein L10				Ribosomal protein L10 [PF00466.21]
ALJR11	k141_4196084	9	13757	14452	K02863	large subunit ribosomal protein L1				Ribosomal protein L1p/L10e family [PF00687.22]
ALJR11	k141_4196084	10	14452	14886	K02867	large subunit ribosomal protein L11				Ribosomal protein L11, RNA binding domain [PF00298.20]; Ribosomal protein L11, N-terminal domain [PF03946.15]
ALJR11	k141_4196084	11	15074	15607	K02601	transcription termination/antitermination protein NusG				Transcription termination factor nusG [PF02357.20]; KOW motif [PF00467.30]
ALJR11	k141_4196084	12	15610	15987	K03073	preprotein translocase subunit SecE				SecE/Sec61-gamma subunits of protein translocation complex [PF00584.21]
ALJR11	k141_4196084	13	16162	16299						Elongation factor Tu C-terminal domain [PF03143.18]
ALJR11	k141_4196089	1	1	390						Elongation factor Tu GTP binding domain [PF00009.28]		sp|Q0VSL7|EFTU_ALCBS Elongation factor Tu; XhXr
ALJR11	k141_4196089	2	749	1318
ALJR11	k141_4196089	3	1446	2783	K00012	UDPglucose 6-dehydrogenase [EC:1.1.1.22]				UDP-glucose/GDP-mannose dehydrogenase family, NAD binding domain [PF03721.15]; UDP-glucose/GDP-mannose dehydrogenase family, central domain [PF00984.20]; UDP-glucose/GDP-mannose dehydrogenase family, UDP binding domain [PF03720.16]		sp|O33952|UDG8_ECOLX UDP-glucose 6-dehydrogenase; Xh
ALJR11	k141_4196089	4	3030	4511	K06076	long-chain fatty acid transport protein				Outer membrane protein transport protein (OMPP1/FadL/TodX) [PF03349.17]
ALJR11	k141_4196089	5	4995	5591	K01056	peptidyl-tRNA hydrolase, PTH1 family [EC:3.1.1.29]				Peptidyl-tRNA hydrolase [PF01195.20]
ALJR11	k141_4196089	6	5781	6389	K02897	large subunit ribosomal protein L25				Ribosomal L25p family [PF01386.20]; Ribosomal protein TL5, C-terminal domain [PF14693.7]
ALJR11	k141_4196089	7	6466	7419	K00948	ribose-phosphate pyrophosphokinase [EC:2.7.6.1]				Phosphoribosyl synthetase-associated domain [PF14572.7]; N-terminal domain of ribose phosphate pyrophosphokinase [PF13793.7]; Phosphoribosyl transferase domain [PF00156.28]		sp|O67556|KPRS_AQUAE Ribose-phosphate pyrophosphokinase; XhXr
ALJR11	k141_4196089	8	7525	8463	K00919	4-diphosphocytidyl-2-C-methyl-D-erythritol kinase [EC:2.7.1.148]
ALJR11	k141_4196089	9	8460	10217						Tetratricopeptide repeat [PF13429.7]; Protein kinase G tetratricopeptide repeat [PF16918.6]
ALJR11	k141_4196089	10	10534	11808	K02492	glutamyl-tRNA reductase [EC:1.2.1.70]				Glutamyl-tRNAGlu reductase, N-terminal domain [PF05201.16]; Glutamyl-tRNAGlu reductase, dimerisation domain [PF00745.21]; Shikimate / quinate 5-dehydrogenase [PF01488.21]
ALJR11	k141_4196089	11	11805	12884	K02835	peptide chain release factor 1				PCRF domain [PF03462.19]; RF-1 domain [PF00472.21]		REFSEQ hypothetical protein; Xu
ALJR11	k141_4196089	12	12877	13785	K02493	release factor glutamine methyltransferase [EC:2.1.1.297]				Methyltransferase small domain [PF05175.15]; PrmC N-terminal domain [PF17827.2]; Methyltransferase domain [PF13649.7]; ubiE/COQ5 methyltransferase family [PF01209.19]; Methyltransferase domain [PF08241.13]; Putative methyltransferase [PF02390.18]; RNA methyltransferase [PF05971.13]; Putative RNA methylase family UPF0020 [PF01170.19]
ALJR11	k141_4196089	13	14065	14895	K00655	1-acyl-sn-glycerol-3-phosphate acyltransferase [EC:2.3.1.51]				Acyltransferase [PF01553.22]
ALJR11	k141_4196089	14	15114	15524
ALJR11	k141_4196089	15	15531	16325	K21029	molybdopterin-synthase adenylyltransferase [EC:2.7.7.80]				ThiF family [PF00899.22]
ALJR11	k141_4196089	16	16347	16886
ALJR11	k141_4196089	17	16981	17979	K03179	4-hydroxybenzoate polyprenyltransferase [EC:2.5.1.39]				UbiA prenyltransferase family [PF01040.19]
ALJR11	k141_4196089	18	17966	20140	K03655	ATP-dependent DNA helicase RecG [EC:3.6.4.12]				RecG wedge domain [PF17191.5]; Helicase conserved C-terminal domain [PF00271.32]; Type III restriction enzyme, res subunit [PF04851.16]; DEAD/DEAH box helicase [PF00270.30]
ALJR11	k141_4196089	19	20333	20749						Uncharacterised protein family UPF0047 [PF01894.18]
ALJR11	k141_4196089	20	20901	22034	K08305	membrane-bound lytic murein transglycosylase B [EC:4.2.2.-]				Transglycosylase SLT domain [PF13406.7]; Transglycosylase SLT domain [PF01464.21]	GH103 peptidoglycan lytic transglycosylase (EC 3.2.1.-) [GH103]
ALJR11	k141_4196089	21	22129	22515	K09022	2-iminobutanoate/2-iminopropanoate deaminase [EC:3.5.99.10]				Endoribonuclease L-PSP [PF01042.22]; YjgF/chorismate_mutase-like, putative endoribonuclease [PF14588.7]
ALJR11	k141_4196089	22	22720	23607	K01923	phosphoribosylaminoimidazole-succinocarboxamide synthase [EC:6.3.2.6]				SAICAR synthetase [PF01259.19]
ALJR11	k141_4196089	23	23712	24290						Domain of unknown function DUF302 [PF03625.15]
ALJR11	k141_4196089	24	24335	24847	K03611	protein dithiol:quinone oxidoreductase [EC:1.8.5.9]				Disulfide bond formation protein DsbB [PF02600.17]
ALJR11	k141_4196089	25	25075	26061	K03639	GTP 3',8-cyclase [EC:4.1.99.22]				Molybdenum Cofactor Synthesis C [PF06463.14]; Radical SAM superfamily [PF04055.22]; 4Fe-4S single cluster domain [PF13353.7]; 4Fe-4S single cluster domain [PF13394.7]
ALJR11	k141_4196089	26	26171	27835	K03321	sulfate permease, SulP family				Sulfate permease family [PF00916.21]
ALJR11	k141_4196089	27	28658	30073	K01601	ribulose-bisphosphate carboxylase large chain [EC:4.1.1.39]				Ribulose bisphosphate carboxylase large chain, catalytic domain [PF00016.21]; Ribulose bisphosphate carboxylase large chain, N-terminal domain [PF02788.17]
ALJR11	k141_4196089	28	30193	30537	K01602	ribulose-bisphosphate carboxylase small chain [EC:4.1.1.39]				Ribulose bisphosphate carboxylase, small chain [PF00101.21]
ALJR11	k141_4196089	29	30662	31210
ALJR11	k141_4196089	30	31268	33106						Carboxysome shell peptide mid-region [PF12288.9]
ALJR11	k141_4196089	31	33409	34818						Carboxysome Shell Carbonic Anhydrase [PF08936.11]
ALJR11	k141_4196089	32	34818	35099	K04028	ethanolamine utilization protein EutN				Ethanolamine utilisation protein EutN/carboxysome [PF03319.14]
ALJR11	k141_4196089	33	35099	35395	K04028	ethanolamine utilization protein EutN				Ethanolamine utilisation protein EutN/carboxysome [PF03319.14]
ALJR11	k141_4196089	34	35506	35811	K04027	ethanolamine utilization protein EutM				BMC domain [PF00936.20]
ALJR11	k141_4196089	35	35887	36189	K04027	ethanolamine utilization protein EutM				BMC domain [PF00936.20]
ALJR11	k141_4196089	36	36235	36711	K03594	bacterioferritin [EC:1.16.3.1]				Ferritin-like domain [PF00210.25]
ALJR11	k141_4196089	37	36724	37029	K01724	4a-hydroxytetrahydrobiopterin dehydratase [EC:4.2.1.96]				Pterin 4 alpha carbinolamine dehydratase [PF01329.20]
ALJR11	k141_4196089	38	37663	38601	K21703	LysR family transcriptional regulator, low CO2-responsive transcriptional regulator				LysR substrate binding domain [PF03466.21]; Bacterial regulatory helix-turn-helix protein, lysR family [PF00126.28]
ALJR11	k141_4196089	39	38916	40070						Diguanylate cyclase, GGDEF domain [PF00990.22]; HlyD membrane-fusion protein of T1SS [PF00529.21]		sp|Q5PLI4|DGCQ_SALPA Probable diguanylate cyclase DgcQ; Xh
ALJR11	k141_4196089	40	40116	40490
ALJR11	k141_4196089	41	41560	41721
ALJR11	k141_4196089	42	41752	43209	K17218	sulfide:quinone oxidoreductase [EC:1.8.5.4]				Pyridine nucleotide-disulphide oxidoreductase [PF07992.15]
ALJR11	k141_4196089	43	43405	45162	K03321	sulfate permease, SulP family				Sulfate permease family [PF00916.21]; STAS domain [PF01740.22]
ALJR11	k141_4196089	44	45268	45531	K05337	ferredoxin				4Fe-4S single cluster domain of Ferredoxin I [PF13370.7]; 4Fe-4S single cluster domain [PF13459.7]
ALJR11	k141_4196089	45	46004	46489
ALJR11	k141_4196089	46	46708	48123	K00526	ribonucleoside-diphosphate reductase beta chain [EC:1.17.4.1]				Ribonucleotide reductase, small chain [PF00268.22]		sp|P69924|RIR2_ECOLI Ribonucleoside-diphosphate reductase 1 subunit beta; XhXr
ALJR11	k141_4196089	47	48852	49919	K07301	cation:H+ antiporter				Sodium/calcium exchanger protein [PF01699.25]
ALJR11	k141_4196089	48	50232	51377	K00721	dolichol-phosphate mannosyltransferase [EC:2.4.1.83]				Glycosyl transferase family 2 [PF00535.27]; GtrA-like protein [PF04138.15]	GT2 cellulose synthase (EC 2.4.1.12); chitin synthase (EC 2.4.1.16); dolichyl-phosphate beta-D-mannosyltransferase (EC 2.4.1.83); dolichyl-phosphate beta-glucosyltransferase (EC 2.4.1.117); N-acetylglucosaminyltransferase (EC 2.4.1.-); N-acetylgalactosaminyltransferase (EC 2.4.1.-); hyaluronan synthase (EC 2.4.1.212); chitin oligosaccharide synthase (EC 2.4.1.-); beta-1,3-glucan synthase (EC 2.4.…
ALJR11	k141_4196089	49	51926	52315
ALJR11	k141_4196089	50	52343	53893						Dolichyl-phosphate-mannose-protein mannosyltransferase [PF13231.7]	GT83 undecaprenyl phosphate-alpha-L-Ara4N: 4-amino-4-deoxy-beta-L-arabinosyltransferase (EC 2.4.2.43); dodecaprenyl phosphate-beta-galacturonic acid: lipopolysaccharide core alpha-galacturonosyl transferase (EC 2.4.1.-) [GT83]
ALJR11	k141_4196089	51	53916	54620	K07458	DNA mismatch endonuclease, patch repair protein [EC:3.1.-.-]				REase_MTES_1575 [PF18741.2]; Protein of unknown function (DUF559) [PF04480.13]		sp|P09184|VSR_ECOLI Very short patch repair protein; Xu
ALJR11	k141_4196089	52	55830	56360						Uncharacterized protein family, UPF0114 [PF03350.17]
ALJR11	k141_4196089	53	56866	58116	K06889,K07397	uncharacterized protein; putative redox protein	MER0197897	S09X	MER0197897 - family S9 unassigned peptidases (Allochromatium vinosum) [S09.UPW]#S09X#{peptidase unit: 3-251}~source ADC62755~	OsmC-like protein [PF02566.20]; Prolyl oligopeptidase family [PF00326.22]; Serine aminopeptidase, S33 [PF12146.9]; X-Pro dipeptidyl-peptidase (S15 family) [PF02129.19]; Alpha/beta hydrolase family [PF12697.8]
ALJR11	k141_4196089	54	58413	58994	K03744	LemA protein				LemA family [PF04011.13]
ALJR11	k141_4196089	55	59008	60900	K03799	heat shock protein HtpX [EC:3.4.24.-]	MER0349365	M48B	MER0349365 - subfamily M48B unassigned peptidases (Thiocapsa marina) [M48.UPB]#M48B#{peptidase unit: 117-321}~source ZP_08768616~	Peptidase family M48 [PF01435.19]
ALJR11	k141_4196089	56	60900	62642	K07462	single-stranded-DNA-specific exonuclease [EC:3.1.-.-]				RecJ OB domain [PF17768.2]; DHH family [PF01368.21]; DHHA1 domain [PF02272.20]		sp|P28355|RECJ_SALTY Single-stranded-DNA-specific exonuclease RecJ; Xu
ALJR11	k141_4196089	57	62639	63184	K09889	ribosome-associated protein				Protein of unknown function (DUF615) [PF04751.15]
ALJR11	k141_4196089	58	63281	64354						Glycosyl transferase family 2 [PF00535.27]; Glycosyltransferase like family 2 [PF13641.7]	GT2 cellulose synthase (EC 2.4.1.12); chitin synthase (EC 2.4.1.16); dolichyl-phosphate beta-D-mannosyltransferase (EC 2.4.1.83); dolichyl-phosphate beta-glucosyltransferase (EC 2.4.1.117); N-acetylglucosaminyltransferase (EC 2.4.1.-); N-acetylgalactosaminyltransferase (EC 2.4.1.-); hyaluronan synthase (EC 2.4.1.212); chitin oligosaccharide synthase (EC 2.4.1.-); beta-1,3-glucan synthase (EC 2.4.…	sp|O22007|GTRB_BPSF5 Bactoprenol glucosyl transferase; Xh
ALJR11	k141_4196089	59	64351	65982	K07264	4-amino-4-deoxy-L-arabinose transferase [EC:2.4.2.43]					GT83 undecaprenyl phosphate-alpha-L-Ara4N: 4-amino-4-deoxy-beta-L-arabinosyltransferase (EC 2.4.2.43); dodecaprenyl phosphate-beta-galacturonic acid: lipopolysaccharide core alpha-galacturonosyl transferase (EC 2.4.1.-) [GT83]
ALJR11	k141_4196089	60	65979	66854						PAP2 superfamily [PF01569.22]; PAP2 superfamily [PF14378.7]
ALJR11	k141_4196089	61	66892	67398						Domain of unknown function DUF302 [PF03625.15]
ALJR11	k141_4196089	62	67447	68094						Cytochrome C oxidase, cbb3-type, subunit III [PF13442.7]; Cytochrome c [PF00034.22]
ALJR11	k141_4196089	63	68369	69682						Flavin containing amine oxidoreductase [PF01593.25]; NAD(P)-binding Rossmann-like domain [PF13450.7]; Flavin-binding monooxygenase-like [PF00743.20]; Pyridine nucleotide-disulphide oxidoreductase [PF13738.7]; FAD binding domain [PF01494.20]; FAD binding domain [PF00890.25]; Thi4 family [PF01946.18]; HI0933-like protein [PF03486.15]; FAD dependent oxidoreductase [PF12831.8]; FAD dependent oxidored…
ALJR11	k141_4196089	64	69965	71518	K06876	deoxyribodipyrimidine photolyase-related protein				Deoxyribodipyrimidine photo-lyase-related protein [PF04244.14]; FAD binding domain of DNA photolyase [PF03441.15]		sp|A9CH39|PHRB_AGRFC (6-4) photolyase; Xh
ALJR11	k141_4196089	65	71552	73111	K10747	DNA ligase 1 [EC:6.5.1.1 6.5.1.6 6.5.1.7]				ATP dependent DNA ligase domain [PF01068.22]; DNA ligase N terminus [PF04675.15]; ATP dependent DNA ligase C terminal region [PF04679.16]		sp|P00970|DNLI_BPT4 DNA ligase; XhXr
ALJR11	k141_4196089	66	73132	73875	K00528	ferredoxin/flavodoxin---NADP+ reductase [EC:1.18.1.2 1.19.1.1]				Oxidoreductase FAD-binding domain [PF00970.25]; Oxidoreductase NAD-binding domain [PF00175.22]
ALJR11	k141_4196089	67	74143	74688	K00432	glutathione peroxidase [EC:1.11.1.9]				Glutathione peroxidase [PF00255.20]		sp|O70325|GPX4_MOUSE Phospholipid hydroperoxide glutathione peroxidase; Xh
ALJR11	k141_4196089	68	75005	75544
ALJR11	k141_4236622	1	1	123						Helix-turn-helix domain [PF12833.8]
ALJR11	k141_4236622	2	354	1190						ABC transporter [PF00005.28]
ALJR11	k141_4236622	3	1178	3070	K02031,K02034	peptide/nickel transport system ATP-binding protein; peptide/nickel transport system permease protein				ABC transporter [PF00005.28]; Oligopeptide/dipeptide transporter, C-terminal region [PF08352.13]
ALJR11	k141_4236622	4	3082	4032	K02033	peptide/nickel transport system permease protein
ALJR11	k141_4236622	5	4029	5681	K02035	peptide/nickel transport system substrate-binding protein				Bacterial extracellular solute-binding proteins, family 5 Middle [PF00496.23]
ALJR11	k141_4236622	6	5722	7866
ALJR11	k141_4236622	7	8197	10206	K22452	protein-glutamine gamma-glutamyltransferase [EC:2.3.2.13]	MER0627270	C110	MER0627270 - family C110 unassigned peptidases (Catenovulum agarivorans) [C110.UPW]#C110#{peptidase unit: 414-481}~source WP_035016106~	Domain of unknown function (DUF3488) [PF11992.9]; Transglutaminase-like superfamily [PF01841.20]; Domain of unknown function (DUF4129) [PF13559.7]
ALJR11	k141_4236622	8	10169	11158						Protein of unknown function DUF58 [PF01882.19]
ALJR11	k141_4236622	9	11142	12089	K03924	MoxR-like ATPase [EC:3.6.3.-]				ATPase family associated with various cellular activities (AAA) [PF07726.12]; AAA domain (dynein-related subfamily) [PF07728.15]; AAA lid domain [PF17863.2]; Holliday junction DNA helicase RuvB P-loop domain [PF05496.13]; ATPase family associated with various cellular activities (AAA) [PF00004.30]; MCM P-loop domain [PF00493.24]
ALJR11	k141_4236622	10	12157	12555	K03495	tRNA uridine 5-carboxymethylaminomethyl modification enzyme				Glucose inhibited division protein A [PF01134.23]; FAD dependent oxidoreductase [PF12831.8]; Pyridine nucleotide-disulphide oxidoreductase [PF07992.15]
ALJR11	k141_4370028	1	175	531
ALJR11	k141_4370028	2	616	1440	K11725	phospholysine phosphohistidine inorganic pyrophosphate phosphatase [EC:3.6.1.1 3.1.3.-]				Haloacid dehalogenase-like hydrolase [PF13344.7]; HAD-hyrolase-like [PF13242.7]; Haloacid dehalogenase-like hydrolase [PF13419.7]
ALJR11	k141_4370028	3	1698	2285	K16868	tellurite methyltransferase [EC:2.1.1.265]				Tellurite resistance protein TehB [PF03848.15]; Methyltransferase domain [PF13489.7]; Thiopurine S-methyltransferase (TPMT) [PF05724.12]; Nodulation protein S (NodS) [PF05401.12]
ALJR11	k141_4370028	4	2346	2618
ALJR11	k141_4370028	5	2724	3911
ALJR11	k141_4370028	6	4146	4217						UDP-N-acetylenolpyruvoylglucosamine reductase, C-terminal domain [PF02873.17]
ALJR11	k141_4370460	1	1	1038						Protein of unknown function (DUF2950) [PF11453.9]
ALJR11	k141_4370460	2	1137	2756						Protein of unknown function (DUF3300) [PF11737.9]
ALJR11	k141_4370460	3	3219	3908						Protein of unknown function (DUF533) [PF04391.13]
ALJR11	k141_4370460	4	3997	4491
ALJR11	k141_4370460	5	4505	5518
ALJR11	k141_4370460	6	5515	7923	K21023,K21084	diguanylate cyclase [EC:2.7.7.65]; diguanylate cyclase [EC:2.7.7.65]				EAL domain [PF00563.21]; Diguanylate cyclase, GGDEF domain [PF00990.22]; HlyD membrane-fusion protein of T1SS [PF00529.21]; PAS domain [PF13426.8]; PAS fold [PF00989.26]; PAS fold [PF08448.11]; PAS fold [PF08447.13]		sp|Q5PLI4|DGCQ_SALPA Probable diguanylate cyclase DgcQ; Xh
ALJR11	k141_4370460	7	7945	8220
ALJR11	k141_4370460	8	8836	11244						Tetratricopeptide repeat [PF13429.7]; Cytochrome c554 and c-prime [PF13435.7]; Anaphase-promoting complex, cyclosome, subunit 3 [PF12895.8]; TPR repeat [PF13414.7]; Tetratricopeptide repeat [PF14559.7]; Cytochrome c552 [PF02335.16]; Cytochrome c3 [PF14537.7]
ALJR11	k141_4370460	9	11332	11862
ALJR11	k141_4370460	10	11924	12820	K07054	uncharacterized protein				Putative neutral zinc metallopeptidase [PF04228.14]
ALJR11	k141_4370460	11	13037	13360
ALJR11	k141_4370460	12	13371	13823
ALJR11	k141_4370460	13	13961	15235	K01875	seryl-tRNA synthetase [EC:6.1.1.11]				tRNA synthetase class II core domain (G, H, P, S and T) [PF00587.26]; Seryl-tRNA synthetase N-terminal domain [PF02403.23]
ALJR11	k141_4370460	14	15229	15549	K09137	uncharacterized protein				Uncharacterized ACR, COG1993 [PF02641.16]
ALJR11	k141_4370460	15	15546	15920	K06199	fluoride exporter				CrcB-like protein, Camphor Resistance (CrcB) [PF02537.16]
ALJR11	k141_4370460	16	16143	16724						Methyltransferase domain [PF13649.7]; Methyltransferase domain [PF13847.7]; ubiE/COQ5 methyltransferase family [PF01209.19]
ALJR11	k141_4370460	17	16742	17356
ALJR11	k141_4370460	18	17418	18092	K07457	endonuclease III related protein				HhH-GPD superfamily base excision DNA repair protein [PF00730.26]
ALJR11	k141_4370460	19	18102	19361	K00975	glucose-1-phosphate adenylyltransferase [EC:2.7.7.27]				Nucleotidyl transferase [PF00483.24]
ALJR11	k141_4370460	20	19595	21175	K15633	2,3-bisphosphoglycerate-independent phosphoglycerate mutase [EC:5.4.2.12]				BPG-independent PGAM N-terminus (iPGM_N) [PF06415.14]; Metalloenzyme superfamily [PF01676.19]
ALJR11	k141_4370460	21	21436	22191	K03474	pyridoxine 5-phosphate synthase [EC:2.6.99.2]				Pyridoxal phosphate biosynthesis protein PdxJ [PF03740.14]
ALJR11	k141_4370460	22	22195	23001	K03584	DNA repair protein RecO (recombination protein O)				Recombination protein O C terminal [PF02565.16]; Recombination protein O N terminal [PF11967.9]
ALJR11	k141_4370460	23	23011	23913	K03595	GTPase				MnmE helical domain [PF12631.8]; 50S ribosome-binding GTPase [PF01926.24]; Ferrous iron transport protein B [PF02421.19]; KH domain [PF07650.18]; Elongation factor Tu GTP binding domain [PF00009.28]; Ethanolamine utilisation - propanediol utilisation [PF10662.10]; AIG1 family [PF04548.17]; Ras family [PF00071.23]; RsgA GTPase [PF03193.17]
ALJR11	k141_4370460	24	23906	24583	K03685	ribonuclease III [EC:3.1.26.3]				Ribonuclease-III-like [PF14622.7]; Ribonuclease III domain [PF00636.27]; Double-stranded RNA binding motif [PF00035.27]
ALJR11	k141_4370460	25	24580	24930						Domain of unknown function (DUF4845) [PF16137.6]
ALJR11	k141_4370460	26	25203	26054	K03100	signal peptidase I [EC:3.4.21.89]	MER0265640	S26A	MER0265640 - signal peptidase I (Thiocapsa marina) [S26.001]#S26A#{peptidase unit: 75-268}~source ZP_08772523~	Signal peptidase, peptidase S26 [PF10502.10]
ALJR11	k141_4370460	27	26131	27933	K03596	GTP-binding protein LepA				GTP-binding protein LepA C-terminus [PF06421.13]; Elongation factor Tu GTP binding domain [PF00009.28]; Elongation factor G C-terminus [PF00679.25]; Elongation factor Tu domain 2 [PF03144.26]; Elongation Factor G, domain III [PF14492.7]; RsgA GTPase [PF03193.17]; ADP-ribosylation factor family [PF00025.22]
ALJR11	k141_4370460	28	28151	29569	K04771,K04771	serine protease Do [EC:3.4.21.107]; serine protease Do [EC:3.4.21.107]	MER0281259	S01C	MER0281259 - subfamily S1C unassigned peptidases (Methylomicrobium alcaliphilum) [S01.UPC]#S01C#{peptidase unit: 85-430}~source YP_004915868~	Trypsin-like peptidase domain [PF13365.7]; PDZ domain [PF13180.7]; PDZ domain [PF17820.2]		REFSEQ putative peptidase/serine protease; Xu
ALJR11	k141_4370460	29	29729	30214	K03803	sigma-E factor negative regulatory protein RseC				Positive regulator of sigma(E), RseC/MucC [PF04246.13]
ALJR11	k141_4370460	30	30211	31200	K03598	sigma-E factor negative regulatory protein RseB				MucB/RseB N-terminal domain [PF03888.15]; MucB/RseB C-terminal domain [PF17188.5]
ALJR11	k141_4370460	31	31166	31726	K03597	sigma-E factor negative regulatory protein RseA				Anti sigma-E protein RseA, N-terminal domain [PF03872.14]
ALJR11	k141_4370460	32	31955	32533	K03088	RNA polymerase sigma-70 factor, ECF subfamily				ECF sigma factor [PF07638.12]; Sigma-70, region 4 [PF08281.13]; Sigma-70 region 2 [PF04542.15]; Sigma-70, region 4 [PF04545.17]		sp|P33658|RPSG_CLOAB RNA polymerase sigma-G factor; Xh
ALJR11	k141_4370460	33	32786	34414	K00278	L-aspartate oxidase [EC:1.4.3.16]				FAD binding domain [PF00890.25]; Fumarate reductase flavoprotein C-term [PF02910.21]
ALJR11	k141_4370460	34	34780	37155	K01007	pyruvate, water dikinase [EC:2.7.9.2]				Pyruvate phosphate dikinase, AMP/ATP-binding domain [PF01326.20]; PEP-utilising enzyme, PEP-binding domain [PF02896.19]; PEP-utilising enzyme, mobile domain [PF00391.24]
ALJR11	k141_4370460	35	37360	39222	K01596	phosphoenolpyruvate carboxykinase (GTP) [EC:4.1.1.32]				Phosphoenolpyruvate carboxykinase C-terminal P-loop domain [PF00821.19]; Phosphoenolpyruvate carboxykinase N-terminal domain [PF17297.3]
ALJR11	k141_4370460	36	39802	40824	K13444	formylglycine-generating enzyme [EC:1.8.3.7]				Sulfatase-modifying factor enzyme 1 [PF03781.17]; PEGA domain [PF08308.12]		sp|A0A0H3MBJ2|PKN1_CHLT2 Serine/threonine-protein kinase Pkn1; Xh
ALJR11	k141_4370460	37	41014	43023	K00127	formate dehydrogenase subunit gamma				NapC/NirT cytochrome c family, N-terminal region [PF03264.15]
ALJR11	k141_4370460	38	43354	43929
ALJR11	k141_4370460	39	44262	44918	K08084	type IV fimbrial biogenesis protein FimT
ALJR11	k141_4370460	40	44912	45715	K02672,K02680	type IV pilus assembly protein PilW; prepilin peptidase dependent protein B
ALJR11	k141_4370460	41	45776	46777	K02673	type IV pilus assembly protein PilX
ALJR11	k141_4370460	42	46774	47208	K02458,K02671	general secretion pathway protein I; type IV pilus assembly protein PilV
ALJR11	k141_4370460	43	47255	48424	K10764	O-succinylhomoserine sulfhydrylase [EC:2.5.1.-]				Cys/Met metabolism PLP-dependent enzyme [PF01053.21]; Aminotransferase class-V [PF00266.20]; L-seryl-tRNA selenium transferase [PF03841.14]; DegT/DnrJ/EryC1/StrS aminotransferase family [PF01041.18]; Orn/Lys/Arg decarboxylase, major domain [PF01276.21]		sp|Q83A83|METC_COXBU Cystathionine beta-lyase; Xh
ALJR11	k141_4370460	44	48480	49994	K00764	amidophosphoribosyltransferase [EC:2.4.2.14]	MER0197877	C44	MER0197877 - amidophosphoribosyltransferase precursor (Allochromatium vinosum) [C44.001]#C44#{peptidase unit: 2-251}~source ADC61965~	Glutamine amidotransferase domain [PF13522.7]; Glutamine amidotransferase domain [PF13537.7]; Phosphoribosyl transferase domain [PF00156.28]; Glutamine amidotransferases class-II [PF13230.7]
ALJR11	k141_4370460	45	50166	50657	K03558	membrane protein required for colicin V production				Colicin V production protein [PF02674.17]
ALJR11	k141_4370460	46	50708	51328	K03749	DedD protein				SPOR domain [PF05036.14]
ALJR11	k141_4370460	47	51567	52850	K11754	dihydrofolate synthase / folylpolyglutamate synthase [EC:6.3.2.12 6.3.2.17]				Mur ligase middle domain [PF08245.13]
ALJR11	k141_4370460	48	52869	53912	K01963	acetyl-CoA carboxylase carboxyl transferase subunit beta [EC:6.4.1.2 2.1.3.15]				Carboxyl transferase domain [PF01039.23]; Acetyl-coA carboxylase zinc finger domain [PF17848.2]
ALJR11	k141_4370460	49	53902	54723	K01695	tryptophan synthase alpha chain [EC:4.2.1.20]				Tryptophan synthase alpha chain [PF00290.21]
ALJR11	k141_4370460	50	54720	55985	K01696	tryptophan synthase beta chain [EC:4.2.1.20]				Pyridoxal-phosphate dependent enzyme [PF00291.26]
ALJR11	k141_4370460	51	55966	56595	K01817	phosphoribosylanthranilate isomerase [EC:5.3.1.24]				N-(5'phosphoribosyl)anthranilate (PRA) isomerase [PF00697.23]
ALJR11	k141_4370460	52	56788	57711	K06173	tRNA pseudouridine38-40 synthase [EC:5.4.99.12]				tRNA pseudouridine synthase [PF01416.21]
ALJR11	k141_4370460	53	57656	60985	K08086	pilus assembly protein FimV
ALJR11	k141_4370460	54	61234	62349	K00133	aspartate-semialdehyde dehydrogenase [EC:1.2.1.11]				Semialdehyde dehydrogenase, dimerisation domain [PF02774.19]; Semialdehyde dehydrogenase, NAD binding domain [PF01118.25]
ALJR11	k141_4370460	55	62677	63753	K00052	3-isopropylmalate dehydrogenase [EC:1.1.1.85]				Isocitrate/isopropylmalate dehydrogenase [PF00180.21]
ALJR11	k141_4370460	56	64052	64693	K01704	3-isopropylmalate/(R)-2-methylmalate dehydratase small subunit [EC:4.2.1.33 4.2.1.35]				Aconitase C-terminal domain [PF00694.20]
ALJR11	k141_4370460	57	64693	66096	K01703	3-isopropylmalate/(R)-2-methylmalate dehydratase large subunit [EC:4.2.1.33 4.2.1.35]				Aconitase family (aconitate hydratase) [PF00330.21]
ALJR11	k141_4370460	58	66342	67304						Calcineurin-like phosphoesterase [PF00149.29]
ALJR11	k141_4370460	59	67384	68379						Phosphotransferase enzyme family [PF01636.24]
ALJR11	k141_4370460	60	68604	68717
ALJR11	k141_4418445	1	1	957						Tetratricopeptide repeat [PF13424.7]; MalT-like TPR region [PF17874.2]; Tetratricopeptide repeat [PF13374.7]; Tetratricopeptide repeat [PF13429.7]
ALJR11	k141_4418445	2	1517	1699
ALJR11	k141_4418445	3	3017	4552	K00529,K22747	3-phenylpropionate/trans-cinnamate dioxygenase ferredoxin reductase component [EC:1.18.1.3]; apoptosis-inducing factor 3				Pyridine nucleotide-disulphide oxidoreductase [PF07992.15]; Rieske [2Fe-2S] domain [PF00355.27]; Rieske-like [2Fe-2S] domain [PF13806.7]; Reductase C-terminal [PF14759.7]; Pyridine nucleotide-disulphide oxidoreductase [PF00070.28]; Pyridine nucleotide-disulphide oxidoreductase [PF13738.7]
ALJR11	k141_4418445	4	4650	4952
ALJR11	k141_4418445	5	5485	7134	K03455	monovalent cation:H+ antiporter-2, CPA2 family				TrkA-N domain [PF02254.19]; Sodium/hydrogen exchanger family [PF00999.22]
ALJR11	k141_4418445	6	7297	8670						Alpha/beta hydrolase of unknown function (DUF900) [PF05990.13]
ALJR11	k141_4418445	7	8681	9841	K10112	multiple sugar transport system ATP-binding protein				ABC transporter [PF00005.28]; MalK OB fold domain [PF17912.2]
ALJR11	k141_4418445	8	9844	10680	K02026	multiple sugar transport system permease protein				Binding-protein-dependent transport system inner membrane component [PF00528.23]
ALJR11	k141_4418445	9	10677	11555	K02025	multiple sugar transport system permease protein				Binding-protein-dependent transport system inner membrane component [PF00528.23]
ALJR11	k141_4418445	10	11552	12811						Bacterial extracellular solute-binding protein [PF01547.26]; Bacterial extracellular solute-binding protein [PF13416.7]
ALJR11	k141_4418445	11	13034	14026
ALJR11	k141_4418445	12	14328	15401						Protein of unknown function (DUF1295) [PF06966.13]; Ergosterol biosynthesis ERG4/ERG24 family [PF01222.18]; Phospholipid methyltransferase [PF04191.14]; 3-oxo-5-alpha-steroid 4-dehydrogenase [PF02544.17]
ALJR11	k141_4418445	13	15600	16670	K01993	HlyD family secretion protein				Barrel-sandwich domain of CusB or HlyD membrane-fusion [PF16576.6]; Biotin-lipoyl like [PF13533.7]
ALJR11	k141_4418445	14	16634	19369	K01990,K01990,K01992,K13926	ABC-2 type transport system ATP-binding protein; ABC-2 type transport system ATP-binding protein; ABC-2 type transport system permease protein; ribosome-dependent ATPase				ABC transporter [PF00005.28]
ALJR11	k141_4418445	15	19371	20495	K01992	ABC-2 type transport system permease protein				ABC-2 family transporter protein [PF12698.8]; ABC-2 type transporter [PF01061.25]; ABC-2 family transporter protein [PF12679.8]
ALJR11	k141_4418445	16	21018	22640						BT1 family [PF03092.17]
ALJR11	k141_4418445	17	22806	23429	K07101	uncharacterized protein				Phosphoribosyl transferase domain [PF00156.28]
ALJR11	k141_4418445	18	24007	24363						Response regulator receiver domain [PF00072.25]
ALJR11	k141_4418445	19	24360	24923
ALJR11	k141_4418445	20	25241	25633						Domain of unknown function DUF302 [PF03625.15]
ALJR11	k141_4418445	21	25806	26201						SpoIIAA-like [PF11964.9]
ALJR11	k141_4418445	22	26467	27729	K07304,K12267	peptide-methionine (S)-S-oxide reductase [EC:1.8.4.11]; peptide methionine sulfoxide reductase msrA/msrB [EC:1.8.4.11 1.8.4.12]				Peptide methionine sulfoxide reductase [PF01625.22]; SelR domain [PF01641.19]
ALJR11	k141_4418445	23	27784	27990
ALJR11	k141_4418445	24	28025	29926	K03798	cell division protease FtsH [EC:3.4.24.-]	MER0202202	M41	MER0202202 - FtsH peptidase (Nitrosococcus halophilus) [M41.001]#M41#{peptidase unit: 394-641}~source ADE14724~	Peptidase family M41 [PF01434.19]; ATPase family associated with various cellular activities (AAA) [PF00004.30]; AAA+ lid domain [PF17862.2]; AAA domain (dynein-related subfamily) [PF07728.15]; Holliday junction DNA helicase RuvB P-loop domain [PF05496.13]; TIP49 P-loop domain [PF06068.14]; AAA domain (Cdc48 subfamily) [PF07724.15]; FtsH Extracellular [PF06480.16]		sp|Q5Z974|FTSH1_ORYSJ ATP-dependent zinc metalloprotease FTSH 1, chloroplastic; Xh
ALJR11	k141_4418445	25	30639	34652
ALJR11	k141_4418445	26	34766	36733			MER0494225	S09C	MER0494225 - dpf-6 g.p. ({Caenorhabditis elegans}) (Vitrella brassicaformis) [S09.A77]#S09C#{peptidase unit: 390-678}~source Vbra_6634~	Prolyl oligopeptidase family [PF00326.22]; Dienelactone hydrolase family [PF01738.19]; alpha/beta hydrolase fold [PF07859.14]; Serine aminopeptidase, S33 [PF12146.9]; X-Pro dipeptidyl-peptidase (S15 family) [PF02129.19]; Acetyl xylan esterase (AXE1) [PF05448.13]; Alpha/beta hydrolase of unknown function (DUF1100) [PF06500.12]; BAAT / Acyl-CoA thioester hydrolase C terminal [PF08840.12]; Chlorophy…	CE10 arylesterase (EC 3.1.1.-); carboxyl esterase (EC 3.1.1.3); acetylcholinesterase (EC 3.1.1.7); cholinesterase (EC 3.1.1.8); sterol esterase (EC 3.1.1.13); brefeldin A esterase (EC 3.1.1.-). [CE10]
ALJR11	k141_4418445	27	36730	37980						Protein of unknown function (DUF2914) [PF11141.9]
ALJR11	k141_4418445	28	38270	39250	K03799	heat shock protein HtpX [EC:3.4.24.-]	MER0884652	M48A	MER0884652 - subfamily M48A unassigned peptidases (Thiomargarita nelsonii) [M48.UPA]#M48A#{peptidase unit: 19-277}~source A0A0A6RLC2~	Peptidase family M48 [PF01435.19]; BlaR1 peptidase M56 [PF05569.12]
ALJR11	k141_4418445	29	40063	40263
ALJR11	k141_4418445	30	40279	43434						AcrB/AcrD/AcrF family [PF00873.20]; MMPL family [PF03176.16]
ALJR11	k141_4418445	31	43431	44609	K03585	membrane fusion protein, multidrug efflux system				Barrel-sandwich domain of CusB or HlyD membrane-fusion [PF16576.6]; HlyD membrane-fusion protein of T1SS [PF00529.21]; HlyD family secretion protein [PF13437.7]; Biotin-lipoyl like [PF13533.7]
ALJR11	k141_4418445	32	45231	46250						Sulfotransferase family [PF13469.7]
ALJR11	k141_4418445	33	46455	47246						Glycosyl transferases group 1 [PF00534.21]
ALJR11	k141_461853	1	1	1212						AcrB/AcrD/AcrF family [PF00873.20]; MMPL family [PF03176.16]
ALJR11	k141_461853	2	1425	2786						Diguanylate cyclase, GGDEF domain [PF00990.22]; Metallo-beta-lactamase superfamily [PF00753.28]		sp|Q5PLI4|DGCQ_SALPA Probable diguanylate cyclase DgcQ; Xh
ALJR11	k141_461853	3	3019	3873						Cytochrome C oxidase, cbb3-type, subunit III [PF13442.7]; Cytochrome c [PF00034.22]
ALJR11	k141_461853	4	4193	4657			MER0231653	M50	MER0231653 - family M50 non-peptidase homologues (Desulfovibrio aespoeensis) [M50.UNW]#M50#{peptidase unit: 1-130}~source YP_004122941~	CBS domain [PF00571.29]
ALJR11	k141_461853	5	5089	8019	K00525	ribonucleoside-diphosphate reductase alpha chain [EC:1.17.4.1]				Ribonucleotide reductase, barrel domain [PF02867.16]; Ribonucleotide reductase, all-alpha domain [PF00317.22]; ATP cone domain [PF03477.17]		sp|P00452|RIR1_ECOLI Ribonucleoside-diphosphate reductase 1 subunit alpha; XhXr
ALJR11	k141_461853	6	8507	9034	K05785	transcriptional antiterminator RfaH				Transcription termination factor nusG [PF02357.20]
ALJR11	k141_461853	7	9038	9367
ALJR11	k141_4814267	1	1	1968	K03583	exodeoxyribonuclease V gamma subunit [EC:3.1.11.5]				Exodeoxyribonuclease V, gamma subunit [PF04257.15]; RecC C-terminal domain [PF17946.2]
ALJR11	k141_4814267	2	1965	5780	K03582	exodeoxyribonuclease V beta subunit [EC:3.1.11.5]				UvrD/REP helicase N-terminal domain [PF00580.22]; UvrD-like helicase C-terminal domain [PF13361.7]; AAA domain [PF13245.7]; PD-(D/E)XK nuclease superfamily [PF12705.8]
ALJR11	k141_4814267	3	5896	8046	K03581	exodeoxyribonuclease V alpha subunit [EC:3.1.11.5]				AAA domain [PF13604.7]; UvrD-like helicase C-terminal domain [PF13538.7]; AAA domain [PF13245.7]; PIF1-like helicase [PF05970.15]
ALJR11	k141_4814267	4	8877	9569						Sulfotransferase family [PF03567.15]
ALJR11	k141_4814267	5	9604	13008	K05802	potassium-dependent mechanosensitive channel				Mechanosensitive ion channel inner membrane domain 1 [PF12794.8]; Mechanosensitive ion channel [PF00924.19]; Mechanosensitive ion channel porin domain [PF12795.8]
ALJR11	k141_4814267	6	13330	14745	K14682	amino-acid N-acetyltransferase [EC:2.3.1.1]				Amino acid kinase family [PF00696.29]; Acetyltransferase (GNAT) domain [PF13508.8]; Acetyltransferase (GNAT) domain [PF13527.8]; Acetyltransferase (GNAT) family [PF00583.26]
ALJR11	k141_4814267	7	14784	16133	K02667	two-component system, NtrC family, response regulator PilR				Sigma-54 interaction domain [PF00158.27]; Sigma-54 interaction domain [PF14532.7]; Response regulator receiver domain [PF00072.25]; Bacterial regulatory protein, Fis family [PF02954.20]
ALJR11	k141_4814267	8	16314	17960	K02668	two-component system, NtrC family, sensor histidine kinase PilS [EC:2.7.13.3]				Histidine kinase-, DNA gyrase B-, and HSP90-like ATPase [PF02518.27]; His Kinase A (phospho-acceptor) domain [PF00512.26]
ALJR11	k141_4814267	9	18117	19307	K01903	succinyl-CoA synthetase beta subunit [EC:6.2.1.5]				ATP-grasp domain [PF08442.11]; CoA-ligase [PF00549.20]; ATP-grasp domain [PF13549.7]; ATP citrate lyase citrate-binding [PF16114.6]
ALJR11	k141_4814267	10	19309	20208	K01902	succinyl-CoA synthetase alpha subunit [EC:6.2.1.5]				CoA-ligase [PF00549.20]; CoA binding domain [PF02629.20]; Succinyl-CoA ligase like flavodoxin domain [PF13607.7]; CoA binding domain [PF13380.7]
ALJR11	k141_4814267	11	20383	22020	K01950	NAD+ synthase (glutamine-hydrolysing) [EC:6.3.5.1]				NAD synthase [PF02540.18]; Carbon-nitrogen hydrolase [PF00795.23]		sp|A8MHN7|NADE_ALKOO NH(3)-dependent NAD(+) synthetase; Xh
ALJR11	k141_4814267	12	22343	22681	K04751	nitrogen regulatory protein P-II 1				Nitrogen regulatory protein P-II [PF00543.23]
ALJR11	k141_4814267	13	22744	23571	K05807	outer membrane protein assembly factor BamD				Tetratricopeptide repeat [PF13512.7]; Outer membrane lipoprotein [PF13525.7]
ALJR11	k141_4814267	14	23740	24690	K06180	23S rRNA pseudouridine1911/1915/1917 synthase [EC:5.4.99.23]				RNA pseudouridylate synthase [PF00849.23]; S4 domain [PF01479.26]
ALJR11	k141_4814267	15	24681	25466	K05810	polyphenol oxidase [EC:1.10.3.-]				Multi-copper polyphenol oxidoreductase laccase [PF02578.16]
ALJR11	k141_4814267	16	25459	25980	K03567	glycine cleavage system transcriptional repressor				ACT domain [PF13740.7]
ALJR11	k141_4814267	17	25986	26489	K01462	peptide deformylase [EC:3.5.1.88]				Polypeptide deformylase [PF01327.22]		sp|P73441|DEF_SYNY3 Peptide deformylase; Xh
ALJR11	k141_4814267	18	26640	28745	K03797	carboxyl-terminal processing protease [EC:3.4.21.102]	MER1056222	S41A	MER1056222 - subfamily S41A unassigned peptidases (Thiorhodococcus sp. AK35) [S41.UPA]#S41A#{peptidase unit: 212-546}~source W9VGN7~	Tail specific protease N-terminal domain [PF17804.2]; Peptidase family S41 [PF03572.19]; C-terminal domain of tail specific protease (DUF3340) [PF11818.9]; PDZ domain [PF00595.25]
ALJR11	k141_4814267	19	28816	30456	K01919	glutamate--cysteine ligase [EC:6.3.2.2]				Glutamate-cysteine ligase [PF04262.15]
ALJR11	k141_4814267	20	30621	32018	K00322	NAD(P) transhydrogenase [EC:1.6.1.1]				Pyridine nucleotide-disulphide oxidoreductase [PF07992.15]; Pyridine nucleotide-disulphide oxidoreductase, dimerisation domain [PF02852.23]; Pyridine nucleotide-disulphide oxidoreductase [PF00070.28]; Pyridine nucleotide-disulphide oxidoreductase [PF13738.7]; Thi4 family [PF01946.18]
ALJR11	k141_4814267	21	32165	32596						Protein required for attachment to host cells [PF10116.10]; Bacterial archaeo-eukaryotic release factor family 12 [PF18856.2]
ALJR11	k141_4814267	22	32744	33190						Domain of unknown function (DUF1841) [PF08897.12]
ALJR11	k141_4814267	23	33921	34673						ubiE/COQ5 methyltransferase family [PF01209.19]; Methyltransferase domain [PF13847.7]; Methyltransferase domain [PF08241.13]; Methyltransferase domain [PF13649.7]; Mycolic acid cyclopropane synthetase [PF02353.21]; Methyltransferase domain [PF13489.7]; Methyltransferase domain [PF08242.13]; Methyltransferase small domain [PF05175.15]; Tellurite resistance protein TehB [PF03848.15]; Protein-L-isoa…
ALJR11	k141_4814267	24	34780	34920						Transposase DNA-binding [PF14706.7]
ALJR11	k141_4814267	25	34941	35087
ALJR11	k141_4814267	26	35110	35373
ALJR11	k141_4814267	27	35435	35833
ALJR11	k141_4814267	28	35936	36142
ALJR11	k141_4827715	1	3	1052						Metallo-beta-lactamase superfamily domain [PF16661.6]; Beta-lactamase superfamily domain [PF12706.8]; Metallo-beta-lactamase superfamily [PF00753.28]; Beta-Casp domain [PF10996.9]
ALJR11	k141_4827715	2	1415	1672
ALJR11	k141_4827715	3	2521	2766
ALJR11	k141_4827715	4	2916	3035
ALJR11	k141_4827715	5	3521	3955	K01167	ribonuclease T1 [EC:4.6.1.24]				ribonuclease [PF00545.21]
ALJR11	k141_4827715	6	3955	4365						Barstar (barnase inhibitor) [PF01337.19]
ALJR11	k141_4827715	7	4431	5318	K07491	putative transposase				Transposase IS200 like [PF01797.17]
ALJR11	k141_4827715	8	5341	5898
ALJR11	k141_4827715	9	5952	6800	K01776	glutamate racemase [EC:5.1.1.3]				Asp/Glu/Hydantoin racemase [PF01177.23]
ALJR11	k141_4827715	10	6851	7210
ALJR11	k141_4827715	11	7269	8087	K01142	exodeoxyribonuclease III [EC:3.1.11.2]				Endonuclease/Exonuclease/phosphatase family [PF03372.24]		sp|P43138|APEX1_RAT DNA-(apurinic or apyrimidinic site) lyase; XhXr
ALJR11	k141_4827715	12	8422	11097	K21023,K21084	diguanylate cyclase [EC:2.7.7.65]; diguanylate cyclase [EC:2.7.7.65]				EAL domain [PF00563.21]; Diguanylate cyclase, GGDEF domain [PF00990.22]; HlyD membrane-fusion protein of T1SS [PF00529.21]; PAS fold [PF00989.26]; PAS fold [PF08448.11]; GAF domain [PF13185.7]; PAS domain [PF13426.8]		sp|Q5PLI4|DGCQ_SALPA Probable diguanylate cyclase DgcQ; Xh
ALJR11	k141_4827715	13	11129	11788	K00992	N-acetyl-alpha-D-muramate 1-phosphate uridylyltransferase [EC:2.7.7.99]				Nucleotidyl transferase [PF00483.24]; MobA-like NTP transferase domain [PF12804.8]; 2-C-methyl-D-erythritol 4-phosphate cytidylyltransferase [PF01128.20]
ALJR11	k141_4827715	14	11875	13296						Glutamate-cysteine ligase family 2(GCS2) [PF04107.14]
ALJR11	k141_4827715	15	13366	14499						Succinylglutamate desuccinylase / Aspartoacylase family [PF04952.15]
ALJR11	k141_4827715	16	14826	15800	K03644	lipoyl synthase [EC:2.8.1.8]				N-terminal domain of lipoyl synthase of Radical_SAM family [PF16881.6]; Radical SAM superfamily [PF04055.22]
ALJR11	k141_4827715	17	16074	16646	K01823	isopentenyl-diphosphate Delta-isomerase [EC:5.3.3.2]				NUDIX domain [PF00293.29]
ALJR11	k141_4827715	18	16692	17993	K01601	ribulose-bisphosphate carboxylase large chain [EC:4.1.1.39]				Ribulose bisphosphate carboxylase large chain, catalytic domain [PF00016.21]; Ribulose bisphosphate carboxylase large chain, N-terminal domain [PF02788.17]
ALJR11	k141_4827715	19	17997	18425						Uncharacterised protein family UPF0047 [PF01894.18]
ALJR11	k141_4827715	20	18512	18712	K08926	light-harvesting complex 1 alpha chain				Antenna complex alpha/beta subunit [PF00556.21]
ALJR11	k141_4827715	21	18801	18944	K08927	light-harvesting complex 1 beta chain				Antenna complex alpha/beta subunit [PF00556.21]
ALJR11	k141_4827715	22	19076	19210	K08926	light-harvesting complex 1 alpha chain				Antenna complex alpha/beta subunit [PF00556.21]
ALJR11	k141_4827715	23	19292	19438	K08927	light-harvesting complex 1 beta chain				Antenna complex alpha/beta subunit [PF00556.21]
ALJR11	k141_4827715	24	19627	20700	K13992	photosynthetic reaction center cytochrome c subunit				Photosynthetic reaction centre cytochrome C subunit [PF02276.19]
ALJR11	k141_4827715	25	20697	21671	K08929	photosynthetic reaction center M subunit				Photosynthetic reaction centre protein [PF00124.20]
ALJR11	k141_4827715	26	21688	22524	K08928	photosynthetic reaction center L subunit				Photosynthetic reaction centre protein [PF00124.20]
ALJR11	k141_4827715	27	22640	22852	K08926	light-harvesting complex 1 alpha chain				Antenna complex alpha/beta subunit [PF00556.21]
ALJR11	k141_4827715	28	22932	23075	K08927	light-harvesting complex 1 beta chain				Antenna complex alpha/beta subunit [PF00556.21]
ALJR11	k141_4827715	29	23561	25000	K11335	3,8-divinyl chlorophyllide a/chlorophyllide a reductase subunit Z [EC:1.3.7.14 1.3.7.15]				Nitrogenase component 1 type Oxidoreductase [PF00148.20]; Proto-chlorophyllide reductase 57 kD subunit [PF08369.11]
ALJR11	k141_4827715	30	25026	26510	K11334	3,8-divinyl chlorophyllide a/chlorophyllide a reductase subunit Y [EC:1.3.7.14 1.3.7.15]				Nitrogenase component 1 type Oxidoreductase [PF00148.20]
ALJR11	k141_4827715	31	26503	27486	K11333	3,8-divinyl chlorophyllide a/chlorophyllide a reductase subunit X [EC:1.3.7.14 1.3.7.15]				4Fe-4S iron sulfur cluster binding proteins, NifH/frxC family [PF00142.19]; NUBPL iron-transfer P-loop NTPase [PF10609.10]; AAA domain [PF13614.7]; CobQ/CobB/MinD/ParA nucleotide binding domain [PF01656.24]; Cellulose biosynthesis protein BcsQ [PF06564.13]
ALJR11	k141_4827715	32	27483	28436	K11337	bacteriochlorophyllide a dehydrogenase [EC:1.1.1.396]				Alcohol dehydrogenase GroES-like domain [PF08240.13]; Zinc-binding dehydrogenase [PF00107.27]
ALJR11	k141_4827715	33	28601	29611	K09846	demethylspheroidene O-methyltransferase [EC:2.1.1.210]				O-methyltransferase domain [PF00891.19]; Dimerisation domain [PF16864.6]; Methyltransferase domain [PF13649.7]; Methyltransferase domain [PF13847.7]; Methyltransferase small domain [PF05175.15]; Methyltransferase domain [PF08241.13]; Methyltransferase domain [PF13489.7]; ubiE/COQ5 methyltransferase family [PF01209.19]
ALJR11	k141_4836561	1	81	1568	K04485	DNA repair protein RadA/Sms	MER0281224	S16	MER0281224 - DNA repair protein RadA ({Escherichia coli}) (Glaciecola nitratireducens) [S16.A04]#S16#{peptidase unit: 1-455}~source YP_004871223~	KaiC [PF06745.14]; Subunit ChlI of Mg-chelatase [PF13541.7]; AAA domain [PF13481.7]; DnaB-like helicase C terminal domain [PF03796.16]; Lon protease (S16) C-terminal proteolytic domain [PF05362.14]; Rubredoxin metal binding domain [PF18073.2]; Rad51 [PF08423.12]		sp|P04530|VG41_BPT4 ATP-dependent helicase 41; XhXr
ALJR11	k141_4836561	2	1728	3005	K03699	putative hemolysin				Cyclin M transmembrane N-terminal domain [PF01595.21]; Transporter associated domain [PF03471.18]; CBS domain [PF00571.29]
ALJR11	k141_4836561	3	3344	4381						Domain of unknown function (DUF4214) [PF13946.7]; Methyltransferase domain [PF13578.7]
ALJR11	k141_4836561	4	5313	6038	K03554	recombination associated protein RdgC				Putative exonuclease, RdgC [PF04381.13]		sp|A7MT92|RDGC_VIBCB Recombination-associated protein RdgC; Xr
ALJR11	k141_4836561	5	6374	8107	K00958	sulfate adenylyltransferase [EC:2.7.7.4]				ATP-sulfurylase [PF01747.18]; Adenylylsulphate kinase [PF01583.21]; PUA-like domain [PF14306.7]
ALJR11	k141_4836561	6	8470	9477	K08679	UDP-glucuronate 4-epimerase [EC:5.1.3.6]				GDP-mannose 4,6 dehydratase [PF16363.6]; NAD dependent epimerase/dehydratase family [PF01370.22]; RmlD substrate binding domain [PF04321.18]; 3-beta hydroxysteroid dehydrogenase/isomerase family [PF01073.20]; Polysaccharide biosynthesis protein [PF02719.16]; Male sterility protein [PF07993.13]		sp|Q9EQC1|3BHS7_MOUSE 3 beta-hydroxysteroid dehydrogenase type 7; Xh
ALJR11	k141_4836561	7	9482	11161	K03631	DNA repair protein RecN (Recombination protein N)				RecF/RecN/SMC N terminal domain [PF02463.20]; AAA domain [PF13476.7]
ALJR11	k141_4836561	8	11166	12059	K00858	NAD+ kinase [EC:2.7.1.23]				ATP-NAD kinase [PF01513.22]
ALJR11	k141_4836561	9	12370	13422	K03705	heat-inducible transcriptional repressor				HrcA protein C terminal domain [PF01628.22]; Winged helix-turn-helix transcription repressor, HrcA DNA-binding [PF03444.16]
ALJR11	k141_4836561	10	13499	14131	K03687	molecular chaperone GrpE				GrpE [PF01025.20]
ALJR11	k141_4836561	11	14221	16161	K04043	molecular chaperone DnaK				Hsp70 protein [PF00012.21]; MreB/Mbl protein [PF06723.14]		sp|Q83047|MVP_LIYV9 Movement protein Hsp70h; XhXs
ALJR11	k141_4836561	12	16290	17426	K03686	molecular chaperone DnaJ				DnaJ C terminal domain [PF01556.19]; DnaJ central domain [PF00684.20]; DnaJ domain [PF00226.32]		sp|Q04960|DNJH_CUCSA DnaJ protein homolog; Xh
ALJR11	k141_4836561	13	17491	18306	K00215	4-hydroxy-tetrahydrodipicolinate reductase [EC:1.17.1.8]				Dihydrodipicolinate reductase, C-terminus [PF05173.15]; Dihydrodipicolinate reductase, N-terminus [PF01113.21]
ALJR11	k141_4836561	14	18511	18897						Protein of unknown function (DUF3775) [PF12616.9]
ALJR11	k141_4836561	15	19284	20084	K01423,K23010	beta-barrel assembly-enhancing protease [EC:3.4.-.-]; metalloendopeptidase OMA1, mitochondrial [EC:3.4.24.-]	MER0888898	M48C	MER0888898 - subfamily M48C unassigned peptidases (Thiocystis violascens) [M48.UPC]#M48C#{peptidase unit: 20-256}~source I3YHC5~	Peptidase family M48 [PF01435.19]
ALJR11	k141_4836561	16	20137	21573
ALJR11	k141_4836561	17	21600	22094
ALJR11	k141_4836561	18	22770	23717						Protein of unknown function (DUF3179) [PF11376.9]
ALJR11	k141_4836561	19	24282	24527						ParD-like antitoxin of type II bacterial toxin-antitoxin system [PF11903.9]
ALJR11	k141_4836561	20	24897	27212	K01533,K17686	P-type Cu2+ transporter [EC:7.2.2.9]; P-type Cu+ transporter [EC:7.2.2.8]				haloacid dehalogenase-like hydrolase [PF00702.27]; E1-E2 ATPase [PF00122.21]; YHS domain [PF04945.14]; haloacid dehalogenase-like hydrolase [PF12710.8]
ALJR11	k141_4836561	21	27691	28917	K04487	cysteine desulfurase [EC:2.8.1.7]				Aminotransferase class-V [PF00266.20]; Pyridoxal-dependent decarboxylase conserved domain [PF00282.20]		sp|A5I4Z9|ISCS_CLOBH Cysteine desulfurase IscS; Xh
ALJR11	k141_4836561	22	28996	29880	K13819	NifU-like protein				NifU-like N terminal domain [PF01592.17]; NifU-like domain [PF01106.18]; BFD-like [2Fe-2S] binding domain [PF04324.16]
ALJR11	k141_4836561	23	30130	30393	K02597	nitrogen fixation protein NifZ				NifZ domain [PF04319.14]
ALJR11	k141_4836561	24	30704	31453	K01069,K17725	hydroxyacylglutathione hydrolase [EC:3.1.2.6]; sulfur dioxygenase [EC:1.13.11.18]				Metallo-beta-lactamase superfamily [PF00753.28]
ALJR11	k141_4836561	25	31344	32159
ALJR11	k141_4836561	26	32501	32773						Domain of unknown function (DUF1840) [PF08895.12]
ALJR11	k141_4836561	27	32847	33572	K07395	putative proteasome-type protease	MER0194330	T01X	MER0194330 - family T1 unassigned peptidases (Halothiobacillus neapolitanus) [T01.UPW]#T01X#{peptidase unit: 2-190}~source ACX96145~	Proteasome subunit [PF00227.27]
ALJR11	k141_4836561	28	33865	34428						Transglutaminase-like superfamily [PF01841.20]
ALJR11	k141_4836561	29	34572	35708	K02017	molybdate transport system ATP-binding protein [EC:7.3.2.5]				ABC transporter [PF00005.28]; TOBE domain [PF03459.18]; RecF/RecN/SMC N terminal domain [PF02463.20]
ALJR11	k141_4836561	30	35705	36376	K02018	molybdate transport system permease protein				Binding-protein-dependent transport system inner membrane component [PF00528.23]
ALJR11	k141_4836561	31	36390	37139	K02020	molybdate transport system substrate-binding protein				Bacterial extracellular solute-binding protein [PF13531.7]
ALJR11	k141_4836561	32	37265	37387						TOBE domain [PF03459.18]
ALJR11	k141_4857525	1	1	1212						Alpha amylase, catalytic domain [PF00128.25]	GH13 alpha-amylase (EC 3.2.1.1); pullulanase (EC 3.2.1.41); cyclomaltodextrin glucanotransferase (EC 2.4.1.19); cyclomaltodextrinase (EC 3.2.1.54); trehalose-6-phosphate hydrolase (EC 3.2.1.93); oligo-alpha-glucosidase (EC 3.2.1.10); maltogenic amylase (EC 3.2.1.133); neopullulanase (EC 3.2.1.135); alpha-glucosidase (EC 3.2.1.20); maltotetraose-forming alpha-amylase (EC 3.2.1.60); isoamylase (EC …
ALJR11	k141_4857525	2	1870	2745						Polysaccharide deacetylase [PF01522.22]	CE4 acetyl xylan esterase (EC 3.1.1.72); chitin deacetylase (EC 3.5.1.41); chitooligosaccharide deacetylase (EC 3.5.1.-); peptidoglycan GlcNAc deacetylase (EC 3.5.1.-); peptidoglycan N-acetylmuramic acid deacetylase (EC 3.5.1.-). [CE4]
ALJR11	k141_4857525	3	2775	3146
ALJR11	k141_4857525	4	3255	3998						ZIP Zinc transporter [PF02535.23]
ALJR11	k141_4857525	5	4289	5146	K07321	CO dehydrogenase maturation factor				NUBPL iron-transfer P-loop NTPase [PF10609.10]; CobQ/CobB/MinD/ParA nucleotide binding domain [PF01656.24]; VirC1 protein [PF07015.12]; mRNA cleavage and polyadenylation factor CLP1 P-loop [PF16575.6]; AAA domain [PF13614.7]; Cellulose biosynthesis protein BcsQ [PF06564.13]; ATPase MipZ [PF09140.12]
ALJR11	k141_4857525	6	5211	5945	K06897	7,8-dihydropterin-6-yl-methyl-4-(beta-D-ribofuranosyl)aminobenzene 5'-phosphate synthase [EC:2.5.1.105]				Metallo-beta-lactamase superfamily [PF00753.28]; Beta-lactamase superfamily domain [PF12706.8]
ALJR11	k141_4857525	7	6230	7330	K01622	fructose 1,6-bisphosphate aldolase/phosphatase [EC:4.1.2.13 3.1.3.11]				Fructose-1,6-bisphosphatase [PF01950.17]
ALJR11	k141_4857525	8	7662	8429	K06897	7,8-dihydropterin-6-yl-methyl-4-(beta-D-ribofuranosyl)aminobenzene 5'-phosphate synthase [EC:2.5.1.105]				Metallo-beta-lactamase superfamily [PF00753.28]; Beta-lactamase superfamily domain [PF12706.8]
ALJR11	k141_4857525	9	8554	9819	K01251	adenosylhomocysteinase [EC:3.3.1.1]				S-adenosyl-L-homocysteine hydrolase, NAD binding domain [PF00670.22]; S-adenosyl-L-homocysteine hydrolase [PF05221.18]; D-isomer specific 2-hydroxyacid dehydrogenase, NAD binding domain [PF02826.20]		sp|O67240|SAHH_AQUAE Adenosylhomocysteinase; Xh
ALJR11	k141_4857525	10	9893	11842						Neurotransmitter-gated ion-channel ligand binding domain [PF02931.24]
ALJR11	k141_4857525	11	12288	14180						AAA ATPase domain [PF13191.7]; AAA domain [PF13401.7]; AAA domain [PF13604.7]; DNA polymerase III, delta subunit [PF13177.7]
ALJR11	k141_4857525	12	14308	15165	K06889	uncharacterized protein	MER0478579	S09B	MER0478579 - subfamily S9B unassigned peptidases (Sulfurovum sp. NBC37-1) [S09.UPB]#S09B#{peptidase unit: 39-278}~source YP_001358763~	Serine aminopeptidase, S33 [PF12146.9]; Prolyl oligopeptidase family [PF00326.22]; BAAT / Acyl-CoA thioester hydrolase C terminal [PF08840.12]; Dienelactone hydrolase family [PF01738.19]; alpha/beta hydrolase fold [PF00561.21]; Alpha/beta hydrolase family [PF12697.8]; Phospholipase/Carboxylesterase [PF02230.17]; Acyl transferase [PF02273.16]; Alpha/beta hydrolase of unknown function (DUF1100) [PF…		sp|O64252|PRXH_BPMD2 Putative non-heme haloperoxidase; Xh
ALJR11	k141_4857525	13	15724	17091	K07798,K15727	membrane fusion protein, copper/silver efflux system; membrane fusion protein, heavy metal efflux system				Barrel-sandwich domain of CusB or HlyD membrane-fusion [PF16576.6]
ALJR11	k141_4857525	14	17128	19677	K07787	copper/silver efflux system protein				AcrB/AcrD/AcrF family [PF00873.20]
ALJR11	k141_4860527	1	3	1298
ALJR11	k141_4860527	2	1295	3316
ALJR11	k141_4873014	1	26	355
ALJR11	k141_4873014	2	931	1305						MerR HTH family regulatory protein [PF13411.7]; MerR family regulatory protein [PF00376.24]
ALJR11	k141_4873014	3	1286	1585	K04764	integration host factor subunit alpha				Bacterial DNA-binding protein [PF00216.22]		sp|P0A3H0|DBH_GEOSE DNA-binding protein HU; Xr
ALJR11	k141_4873014	4	1590	3968	K01890	phenylalanyl-tRNA synthetase beta chain [EC:6.1.1.20]				Phenylalanyl tRNA synthetase beta chain CLM domain [PF17759.2]; B3/4 domain [PF03483.18]; Putative tRNA binding domain [PF01588.21]; Ferredoxin-fold anticodon binding domain [PF03147.15]; tRNA synthetase B5 domain [PF03484.16]
ALJR11	k141_4873014	5	4218	5249	K01889	phenylalanyl-tRNA synthetase alpha chain [EC:6.1.1.20]				tRNA synthetases class II core domain (F) [PF01409.21]; Aminoacyl tRNA synthetase class II, N-terminal domain [PF02912.19]
ALJR11	k141_4873014	6	5352	5708	K02887	large subunit ribosomal protein L20				Ribosomal protein L20 [PF00453.19]
ALJR11	k141_4873014	7	5747	5995	K02916	large subunit ribosomal protein L35				Ribosomal protein L35 [PF01632.20]
ALJR11	k141_4873014	8	6096	6500	K02520	translation initiation factor IF-3				Translation initiation factor IF-3, C-terminal domain [PF00707.23]; Translation initiation factor IF-3, N-terminal domain [PF05198.17]		sp|O67653|IF3_AQUAE Translation initiation factor IF-3; Xh
ALJR11	k141_4873014	9	6689	8608	K01868	threonyl-tRNA synthetase [EC:6.1.1.3]				tRNA synthetase class II core domain (G, H, P, S and T) [PF00587.26]; Anticodon binding domain [PF03129.21]; Threonyl and Alanyl tRNA synthetase second additional domain [PF07973.15]; TGS domain [PF02824.22]
ALJR11	k141_4873014	10	9031	10554	K01676	fumarate hydratase, class I [EC:4.2.1.2]				Fumarate hydratase (Fumerase) [PF05681.15]; Fumarase C-terminus [PF05683.13]
ALJR11	k141_4873014	11	10555	11568	K19745	acrylyl-CoA reductase (NADPH) [EC:1.3.1.-]				Alcohol dehydrogenase GroES-like domain [PF08240.13]
ALJR11	k141_4873014	12	11612	11851
ALJR11	k141_4873014	13	11953	12195						BolA-like protein [PF01722.19]
ALJR11	k141_4873014	14	12475	14055	K02837	peptide chain release factor 3				Class II release factor RF3, C-terminal domain [PF16658.6]; Elongation factor Tu GTP binding domain [PF00009.28]
ALJR11	k141_4873014	15	14344	14808	K03789	[ribosomal protein S18]-alanine N-acetyltransferase [EC:2.3.1.266]				Acetyltransferase (GNAT) family [PF00583.26]; Acetyltransferase (GNAT) domain [PF13673.8]; Acetyltransferase (GNAT) domain [PF13508.8]; FR47-like protein [PF08445.11]; Acetyltransferase (GNAT) domain [PF13420.8]
ALJR11	k141_4873014	16	15157	18780	K03737	pyruvate-ferredoxin/flavodoxin oxidoreductase [EC:1.2.7.1 1.2.7.-]				Pyruvate flavodoxin/ferredoxin oxidoreductase, thiamine diP-bdg [PF01855.20]; Pyruvate ferredoxin/flavodoxin oxidoreductase [PF01558.19]; 4Fe-4S double cluster binding domain [PF13484.7]; Domain of unknown function [PF10371.10]; Pyruvate:ferredoxin oxidoreductase core domain II [PF17147.5]; 4Fe-4S dicluster domain [PF14697.7]; 4Fe-4S dicluster domain [PF13237.7]; 4Fe-4S dicluster domain [PF12838.…
ALJR11	k141_4873014	17	18786	19802	K00226	dihydroorotate dehydrogenase (fumarate) [EC:1.3.98.1]				Dihydroorotate dehydrogenase [PF01180.22]
ALJR11	k141_4873014	18	19843	21588	K17224	S-sulfosulfanyl-L-cysteine sulfohydrolase [EC:3.1.6.20]				5'-nucleotidase, C-terminal domain [PF02872.19]
ALJR11	k141_4873014	19	21966	22340	K17223	L-cysteine S-thiosulfotransferase [EC:2.8.5.2]				Cytochrome c [PF00034.22]; Cytochrome C oxidase, cbb3-type, subunit III [PF13442.7]
ALJR11	k141_4873014	20	22364	23203	K17222	L-cysteine S-thiosulfotransferase [EC:2.8.5.2]
ALJR11	k141_4873014	21	23289	23840
ALJR11	k141_4873014	22	23911	24588
ALJR11	k141_4873014	23	24816	26324	K07711	two-component system, NtrC family, sensor histidine kinase GlrK [EC:2.7.13.3]				Histidine kinase-, DNA gyrase B-, and HSP90-like ATPase [PF02518.27]; His Kinase A (phospho-acceptor) domain [PF00512.26]
ALJR11	k141_4873014	24	26321	27028
ALJR11	k141_4873014	25	27035	28015						Sigma-54 interaction domain [PF00158.27]; Sigma-54 interaction domain [PF14532.7]; Response regulator receiver domain [PF00072.25]; Flagellar regulatory protein FleQ [PF06490.12]
ALJR11	k141_4882117	1	2	1852
ALJR11	k141_4882117	2	2077	2835						Tn3 transposase DDE domain [PF01526.18]
ALJR11	k141_4882117	3	2837	2935
ALJR11	k141_4882117	4	2932	3459						Protein of Unknown function (DUF2784) [PF10861.9]
ALJR11	k141_4882117	5	3596	4684	K01768	adenylate cyclase [EC:4.6.1.1]				Adenylate and Guanylate cyclase catalytic domain [PF00211.21]
ALJR11	k141_4882117	6	5129	5557
ALJR11	k141_4882117	7	5863	6357	K09790	uncharacterized protein				Protein of unknown function (DUF454) [PF04304.14]
ALJR11	k141_4882117	8	6427	7287						Oxidoreductase NAD-binding domain [PF00175.22]; Oxidoreductase FAD-binding domain [PF00970.25]
ALJR11	k141_4882117	9	7280	7573
ALJR11	k141_4882117	10	7566	8156	K03617	Na+-translocating ferredoxin:NAD+ oxidoreductase subunit A				Rnf-Nqr subunit, membrane protein [PF02508.15]
ALJR11	k141_4882117	11	8146	8808	K03613	Na+-translocating ferredoxin:NAD+ oxidoreductase subunit E				Rnf-Nqr subunit, membrane protein [PF02508.15]
ALJR11	k141_4882117	12	8843	9529	K03612	Na+-translocating ferredoxin:NAD+ oxidoreductase subunit G				FMN-binding domain [PF04205.15]
ALJR11	k141_4882117	13	9534	10583	K03614	Na+-translocating ferredoxin:NAD+ oxidoreductase subunit D [EC:7.2.1.2]				NQR2, RnfD, RnfE family [PF03116.16]
ALJR11	k141_4882117	14	10576	11934	K03615	Na+-translocating ferredoxin:NAD+ oxidoreductase subunit C [EC:7.2.1.2]				Respiratory-chain NADH dehydrogenase 51 Kd subunit [PF01512.18]; RnfC Barrel sandwich hybrid domain [PF13375.7]; 4Fe-4S dicluster domain [PF13237.7]; 4Fe-4S dicluster domain [PF13183.7]; 4Fe-4S dicluster domain [PF13187.7]; 4Fe-4S dicluster domain [PF13534.7]; 4Fe-4S dicluster domain [PF12838.8]; 4Fe-4S dicluster domain [PF14697.7]
ALJR11	k141_4882117	15	12033	16943	K03737,K03737	pyruvate-ferredoxin/flavodoxin oxidoreductase [EC:1.2.7.1 1.2.7.-]; pyruvate-ferredoxin/flavodoxin oxidoreductase [EC:1.2.7.1 1.2.7.-]				Pyruvate flavodoxin/ferredoxin oxidoreductase, thiamine diP-bdg [PF01855.20]; Pyruvate ferredoxin/flavodoxin oxidoreductase [PF01558.19]; Pyruvate:ferredoxin oxidoreductase core domain II [PF17147.5]; 4Fe-4S single cluster domain of Ferredoxin I [PF13370.7]
ALJR11	k141_4882117	16	17047	17913	K03616	Na+-translocating ferredoxin:NAD+ oxidoreductase subunit B [EC:7.2.1.2]				4Fe-4S dicluster domain [PF14697.7]; Putative Fe-S cluster [PF04060.14]; 4Fe-4S dicluster domain [PF13187.7]; 4Fe-4S dicluster domain [PF13247.7]; 4Fe-4S dicluster domain [PF12838.8]; 4Fe-4S dicluster domain [PF13237.7]; 4Fe-4S binding domain [PF12837.8]; 4Fe-4S binding domain [PF12797.8]; 4Fe-4S dicluster domain [PF13534.7]; 4Fe-4S dicluster domain [PF13183.7]
ALJR11	k141_4882117	17	18208	19095						Clp protease [PF00574.24]
ALJR11	k141_4882117	18	19095	20681	K01663,K02500,K02501	imidazole glycerol-phosphate synthase [EC:4.3.2.10]; imidazole glycerol-phosphate synthase subunit HisF [EC:4.3.2.10]; imidazole glycerol-phosphate synthase subunit HisH [EC:4.3.2.10]	MER0449371	C26	MER0449371 - family C26 unassigned peptidases (Thiocapsa marina) [C26.UPW]#C26#{peptidase unit: 2-199}~source ZP_08772086~	Histidine biosynthesis protein [PF00977.22]; Glutamine amidotransferase class-I [PF00117.29]; SNO glutamine amidotransferase family [PF01174.20]
ALJR11	k141_4882117	19	20900	21916						MerR HTH family regulatory protein [PF13411.7]; MerR family regulatory protein [PF00376.24]
ALJR11	k141_4882117	20	22382	23485	K11073	putrescine transport system substrate-binding protein				Bacterial extracellular solute-binding protein [PF13343.7]; Bacterial extracellular solute-binding protein [PF13416.7]; Bacterial extracellular solute-binding protein [PF13531.7]
ALJR11	k141_4882117	21	23500	24636	K11076	putrescine transport system ATP-binding protein				ABC transporter [PF00005.28]; TOBE domain [PF08402.11]
ALJR11	k141_4882117	22	24740	25660	K11071,K11075	spermidine/putrescine transport system permease protein; putrescine transport system permease protein				Binding-protein-dependent transport system inner membrane component [PF00528.23]
ALJR11	k141_4882117	23	25657	26451	K11070,K11074	spermidine/putrescine transport system permease protein; putrescine transport system permease protein				Binding-protein-dependent transport system inner membrane component [PF00528.23]
ALJR11	k141_4882117	24	26597	27778	K07091	lipopolysaccharide export system permease protein				Lipopolysaccharide export system permease LptF/LptG [PF03739.15]
ALJR11	k141_4882117	25	28210	30870	K01256	aminopeptidase N [EC:3.4.11.2]	MER0197876	M01	MER0197876 - family M1 unassigned peptidases (Allochromatium vinosum) [M01.UPW]#M01#{peptidase unit: 6-427}~source ADC61963~	Domain of unknown function (DUF3458_C) ARM repeats [PF17432.3]; Peptidase family M1 domain [PF01433.21]; Domain of unknown function (DUF3458) Ig-like fold [PF11940.9]; Peptidase M1 N-terminal domain [PF17900.2]
ALJR11	k141_4882117	26	31204	31470	K03676	glutaredoxin 3				Glutaredoxin [PF00462.25]; SH3-binding, glutamic acid-rich protein [PF04908.16]		sp|P68692|GLRX1_VACCW Glutaredoxin-1; XhXs
ALJR11	k141_4882117	27	31460	31873	K04762	ribosome-associated heat shock protein Hsp15				S4 domain [PF01479.26]
ALJR11	k141_4882117	28	31881	32336
ALJR11	k141_4882117	29	32303	32821			MER0462563	C82A	MER0462563 - subfamily C82A unassigned peptidases (Thioalkalimicrobium aerophilum) [C82.UPA]#C82A#{peptidase unit: 5-158}~source ZP_08931880~	L,D-transpeptidase catalytic domain [PF03734.15]
ALJR11	k141_4882117	30	32955	34289	K03215	23S rRNA (uracil1939-C5)-methyltransferase [EC:2.1.1.190]				tRNA (Uracil-5-)-methyltransferase [PF05958.12]; Methyltransferase domain [PF13847.7]; Protein-L-isoaspartate(D-aspartate) O-methyltransferase (PCMT) [PF01135.20]; Met-10+ like-protein [PF02475.17]; Ribosomal RNA adenine dimethylase [PF00398.21]; TRAM domain [PF01938.21]; Conserved hypothetical protein 95 [PF03602.16]; RNA cap guanine-N2 methyltransferase [PF09445.11]; 16S rRNA methyltransferase …
ALJR11	k141_4882117	31	34393	35346	K12339	S-sulfo-L-cysteine synthase (O-acetyl-L-serine-dependent) [EC:2.5.1.144]				Pyridoxal-phosphate dependent enzyme [PF00291.26]
ALJR11	k141_4882117	32	35457	35648
ALJR11	k141_4951807	1	3	125
ALJR11	k141_4951807	2	234	875	K10026	7-carboxy-7-deazaguanine synthase [EC:4.3.99.3]				4Fe-4S single cluster domain [PF13394.7]; Radical SAM superfamily [PF04055.22]; 4Fe-4S single cluster domain [PF13353.7]		sp|Q9ZCV2|QUEE_RICPR 7-carboxy-7-deazaguanine synthase; Xh
ALJR11	k141_4951807	3	872	1966	K01737,K01737,K01737	6-pyruvoyltetrahydropterin/6-carboxytetrahydropterin synthase [EC:4.2.3.12 4.1.2.50]; 6-pyruvoyltetrahydropterin/6-carboxytetrahydropterin synthase [EC:4.2.3.12 4.1.2.50]; 6-pyruvoyltetrahydropterin/6-carboxytetrahydropterin synthase [EC:4.2.3.12 4.1.2.50]				6-pyruvoyl tetrahydropterin synthase [PF01242.20]		sp|Q1RHI6|QUED_RICBR 6-carboxy-5,6,7,8-tetrahydropterin synthase; Xh
ALJR11	k141_4951807	4	1980	2675	K06920	7-cyano-7-deazaguanine synthase [EC:6.3.4.20]				Queuosine biosynthesis protein QueC [PF06508.14]		sp|A4XFR8|QUEC_CALS8 7-cyano-7-deazaguanine synthase; Xh
ALJR11	k141_4951807	5	2803	3228						PilZ domain [PF07238.15]
ALJR11	k141_4951807	6	3803	3967						Antenna complex alpha/beta subunit [PF00556.21]
ALJR11	k141_4951807	7	3992	4129	K08927	light-harvesting complex 1 beta chain
ALJR11	k141_4951807	8	4609	4824	K08927	light-harvesting complex 1 beta chain
ALJR11	k141_4951807	9	5078	6859	K02426,K11717	cysteine desulfuration protein SufE; cysteine desulfurase / selenocysteine lyase [EC:2.8.1.7 4.4.1.16]				Aminotransferase class-V [PF00266.20]; Fe-S metabolism associated domain [PF02657.16]
ALJR11	k141_4951807	10	6866	8335	K00703	starch synthase [EC:2.4.1.21]				Starch synthase catalytic domain [PF08323.12]; Glycosyl transferases group 1 [PF00534.21]; Glycosyl transferases group 1 [PF13692.7]	GT5 UDP-Glc: glycogen glucosyltransferase (EC 2.4.1.11); ADP-Glc: starch glucosyltransferase (EC 2.4.1.21); NDP-Glc: starch glucosyltransferase (EC 2.4.1.242); UDP-Glc: alpha-1,3-glucan synthase (EC 2.4.1.183) UDP-Glc: alpha-1,4-glucan synthase (EC 2.4.1.-) [GT5]
ALJR11	k141_4951807	11	8408	9622
ALJR11	k141_4951807	12	9619	10848	K22451	4-alpha-glucanotransferase [EC:2.4.1.25]				Glycosyl hydrolase family 57 [PF03065.16]; Polysaccharide deacetylase [PF01522.22]	GH57 alpha-amylase (EC 3.2.1.1); alpha-galactosidase (EC 3.2.1.22); amylopullulanase (EC 3.2.1.41); cyclomaltodextrinase (EC 3.2.1.54); branching enzyme (EC 2.4.1.18); 4-alpha-glucanotransferase (EC 2.4.1.25) [GH57]
ALJR11	k141_4951807	13	11030	13120						Alpha amylase, catalytic domain [PF00128.25]; Carbohydrate-binding module 48 (Isoamylase N-terminal domain) [PF02922.19]	GH13 alpha-amylase (EC 3.2.1.1); pullulanase (EC 3.2.1.41); cyclomaltodextrin glucanotransferase (EC 2.4.1.19); cyclomaltodextrinase (EC 3.2.1.54); trehalose-6-phosphate hydrolase (EC 3.2.1.93); oligo-alpha-glucosidase (EC 3.2.1.10); maltogenic amylase (EC 3.2.1.133); neopullulanase (EC 3.2.1.135); alpha-glucosidase (EC 3.2.1.20); maltotetraose-forming alpha-amylase (EC 3.2.1.60); isoamylase (EC …
ALJR11	k141_4951807	14	13292	14458	K05820	MFS transporter, PPP family, 3-phenylpropionic acid transporter				MFS_1 like family [PF12832.8]; Nucleoside H+ symporter [PF03825.17]; Major Facilitator Superfamily [PF07690.17]
ALJR11	k141_4951807	15	14516	15619	K01736	chorismate synthase [EC:4.2.3.5]				Chorismate synthase [PF01264.22]		sp|A3PAU4|AROC_PROM0 Chorismate synthase; Xh
ALJR11	k141_4951807	16	15622	16971	K12340	outer membrane protein				Outer membrane efflux protein [PF02321.19]
ALJR11	k141_4951807	17	17120	18142	K07019	uncharacterized protein	MER0202237	S33	MER0202237 - YheT protein ({Escherichi coli}) (Nitrosococcus halophilus) [S33.A46]#S33#{peptidase unit: 1-315}~source ADE15769~	Serine aminopeptidase, S33 [PF12146.9]; alpha/beta hydrolase fold [PF00561.21]
ALJR11	k141_4951807	18	18183	19076
ALJR11	k141_4951807	19	19490	21583						Molybdopterin oxidoreductase [PF00384.23]; Molydopterin dinucleotide binding domain [PF01568.22]
ALJR11	k141_4951807	20	21697	22449						ABC transporter [PF00005.28]
ALJR11	k141_4951807	21	22446	24170	K05845,K05846	osmoprotectant transport system substrate-binding protein; osmoprotectant transport system permease protein				Substrate binding domain of ABC-type glycine betaine transport system [PF04069.13]
ALJR11	k141_4951807	22	24959	25984	K03651	3',5'-cyclic-AMP phosphodiesterase [EC:3.1.4.53]				Calcineurin-like phosphoesterase [PF00149.29]
ALJR11	k141_4951807	23	25999	26520
ALJR11	k141_4951807	24	26624	27148						Protein of unknown function (DUF1566) [PF07603.12]
ALJR11	k141_4951807	25	27120	27260
ALJR11	k141_4951807	26	27507	27839						High potential iron-sulfur protein [PF01355.18]
ALJR11	k141_4951807	27	28209	29447	K13992	photosynthetic reaction center cytochrome c subunit				Photosynthetic reaction centre cytochrome C subunit [PF02276.19]
ALJR11	k141_4951807	28	29601	30035						SnoaL-like domain [PF13474.7]
ALJR11	k141_4951807	29	30434	31009	K00995,K08744	CDP-diacylglycerol---glycerol-3-phosphate 3-phosphatidyltransferase [EC:2.7.8.5]; cardiolipin synthase (CMP-forming) [EC:2.7.8.41]				CDP-alcohol phosphatidyltransferase [PF01066.22]
ALJR11	k141_4951807	30	31013	32878	K03703	excinuclease ABC subunit C				UvrC RIbonuclease H-like domain [PF08459.12]; Helix-hairpin-helix motif [PF12826.8]; GIY-YIG catalytic domain [PF01541.25]; Helix-hairpin-helix domain [PF14520.7]
ALJR11	k141_4951807	31	32927	34588	K06872	uncharacterized protein				Tetratricopeptide repeat [PF13371.7]
ALJR11	k141_4951807	32	34643	35539	K03744	LemA protein				LemA family [PF04011.13]
ALJR11	k141_4951807	33	35869	36462						CDP-alcohol phosphatidyltransferase [PF01066.22]
ALJR11	k141_4951807	34	36555	36704
ALJR11	k141_4951807	35	36988	38172						Carbohydrate-selective porin, OprB family [PF04966.13]
ALJR11	k141_4951807	36	38804	39139
ALJR11	k141_4951807	37	39597	40079
ALJR11	k141_4951807	38	40203	40898						Periplasmic lysozyme inhibitor of I-type lysozyme [PF16743.6]
ALJR11	k141_4951807	39	41028	41819						Fatty acid hydroxylase superfamily [PF04116.14]
ALJR11	k141_4951807	40	41816	42517						Glycosyltransferase like family 2 [PF13641.7]; Glycosyl transferase family 21 [PF13506.7]; Glycosyl transferase family group 2 [PF13632.7]
ALJR11	k141_4951807	41	42847	43347	K03594	bacterioferritin [EC:1.16.3.1]				Ferritin-like domain [PF00210.25]; Rubrerythrin [PF02915.18]
ALJR11	k141_4951807	42	43440	44483	K00428	cytochrome c peroxidase [EC:1.11.1.5]				Di-haem cytochrome c peroxidase [PF03150.15]
ALJR11	k141_4951807	43	44750	45055
ALJR11	k141_4953753	1	100	288
ALJR11	k141_4953753	2	457	2919	K01434	penicillin G amidase [EC:3.5.1.11]	MER0312231	S45	MER0312231 - cephalosporin C acylase precursor (Thiocapsa marina) [S45.003]#S45#{peptidase unit: 266-605}~source ZP_08771003~	Penicillin amidase [PF01804.19]
ALJR11	k141_4953753	3	3129	3683
ALJR11	k141_4953753	4	3816	4751	K00228	coproporphyrinogen III oxidase [EC:1.3.3.3]				Coproporphyrinogen III oxidase [PF01218.19]
ALJR11	k141_4953753	5	4753	5169
ALJR11	k141_4953753	6	5307	7634	K01139	GTP diphosphokinase / guanosine-3',5'-bis(diphosphate) 3'-diphosphatase [EC:2.7.6.5 3.1.7.2]				HD domain [PF13328.7]; Region found in RelA / SpoT proteins [PF04607.18]; TGS domain [PF02824.22]; ACT domain [PF13291.7]		sp|O87331|RELA_CORGL GTP pyrophosphokinase; Xh
ALJR11	k141_4953753	7	7643	7945	K03060	DNA-directed RNA polymerase subunit omega [EC:2.7.7.6]				RNA polymerase Rpb6 [PF01192.23]
ALJR11	k141_4953753	8	8134	8745	K00942	guanylate kinase [EC:2.7.4.8]				Guanylate kinase [PF00625.22]; Chloramphenicol phosphotransferase-like protein [PF07931.13]; AAA domain [PF13671.7]
ALJR11	k141_4953753	9	8769	9635						YicC-like family, N-terminal region [PF03755.14]; Domain of unknown function (DUF1732) [PF08340.12]
ALJR11	k141_4953753	10	10026	10994						Protein kinase domain [PF00069.26]; Protein tyrosine and serine/threonine kinase [PF07714.18]
ALJR11	k141_4953753	11	11054	11773	K00989	ribonuclease PH [EC:2.7.7.56]				3' exoribonuclease family, domain 1 [PF01138.22]; 3' exoribonuclease family, domain 2 [PF03725.16]
ALJR11	k141_4953753	12	11897	12520	K02428	XTP/dITP diphosphohydrolase [EC:3.6.1.66]				Ham1 family [PF01725.17]
ALJR11	k141_4953753	13	12521	13252	K06997	PLP dependent protein				Alanine racemase, N-terminal domain [PF01168.21]
ALJR11	k141_4953753	14	13479	14309	K00286	pyrroline-5-carboxylate reductase [EC:1.5.1.2]				Pyrroline-5-carboxylate reductase dimerisation [PF14748.7]; NADP oxidoreductase coenzyme F420-dependent [PF03807.18]; NAD binding domain of 6-phosphogluconate dehydrogenase [PF03446.16]
ALJR11	k141_4953753	15	14306	14881	K02221,K02221	YggT family protein; YggT family protein				YGGT family [PF02325.18]
ALJR11	k141_4953753	16	14903	15187	K09131	uncharacterized protein				Uncharacterised ACR, YggU family COG1872 [PF02594.17]
ALJR11	k141_4953753	17	15294	15740						Domain of unknown function (DUF4426) [PF14467.7]
ALJR11	k141_4953753	18	15826	16527	K09792	uncharacterized protein				Cytochrome C biogenesis protein transmembrane region [PF13386.7]; Cytochrome C biogenesis protein transmembrane region [PF02683.16]
ALJR11	k141_4953753	19	16746	17387	K00762	orotate phosphoribosyltransferase [EC:2.4.2.10]				Phosphoribosyl transferase domain [PF00156.28]
ALJR11	k141_4953753	20	17542	18438	K00930	acetylglutamate kinase [EC:2.7.2.8]				Amino acid kinase family [PF00696.29]
ALJR11	k141_4953753	21	18467	19753	K15778	phosphomannomutase / phosphoglucomutase [EC:5.4.2.8 5.4.2.2]				Phosphoglucomutase/phosphomannomutase, alpha/beta/alpha domain I [PF02878.17]; Phosphoglucomutase/phosphomannomutase, alpha/beta/alpha domain II [PF02879.17]; Phosphoglucomutase/phosphomannomutase, alpha/beta/alpha domain III [PF02880.17]
ALJR11	k141_4965277	1	3	485						3,4-dihydroxy-2-butanone 4-phosphate synthase [PF00926.20]
ALJR11	k141_4965277	2	535	1377	K00793	riboflavin synthase [EC:2.5.1.9]				Lumazine binding domain [PF00677.18]
ALJR11	k141_4965277	3	1429	2604	K11752	diaminohydroxyphosphoribosylaminopyrimidine deaminase / 5-amino-6-(5-phosphoribosylamino)uracil reductase [EC:3.5.4.26 1.1.1.193]				RibD C-terminal domain [PF01872.18]; Cytidine and deoxycytidylate deaminase zinc-binding region [PF00383.24]; MafB19-like deaminase [PF14437.7]		sp|P16006|DCTD_BPT4 Deoxycytidylate deaminase; XhXr
ALJR11	k141_4965277	4	2601	3116	K07738	transcriptional repressor NrdR				ATP cone domain [PF03477.17]
ALJR11	k141_4965277	5	3117	4373	K00600	glycine hydroxymethyltransferase [EC:2.1.2.1]				Serine hydroxymethyltransferase [PF00464.20]; Aminotransferase class-V [PF00266.20]		sp|A6Q478|GLYA_NITSB Serine hydroxymethyltransferase; Xh
ALJR11	k141_4965277	6	4637	5356	K00568	2-polyprenyl-6-hydroxyphenyl methylase / 3-demethylubiquinone-9 3-methyltransferase [EC:2.1.1.222 2.1.1.64]				Methyltransferase domain [PF13489.7]; Methyltransferase domain [PF08241.13]; Methyltransferase domain [PF13847.7]; Protein of unknown function (DUF1698) [PF08003.12]; Methyltransferase domain [PF13649.7]; Mycolic acid cyclopropane synthetase [PF02353.21]; ubiE/COQ5 methyltransferase family [PF01209.19]; Methyltransferase domain [PF08242.13]; Nodulation protein S (NodS) [PF05401.12]; Ribosomal pro…
ALJR11	k141_4965277	7	5489	6337						Squalene/phytoene synthase [PF00494.20]
ALJR11	k141_4965277	8	6415	7182						short chain dehydrogenase [PF00106.26]; Enoyl-(Acyl carrier protein) reductase [PF13561.7]; KR domain [PF08659.11]
ALJR11	k141_4965277	9	7251	7859
ALJR11	k141_4965277	10	7933	8994	K04568	elongation factor P--(R)-beta-lysine ligase [EC:6.3.1.-]				tRNA synthetases class II (D, K and N) [PF00152.21]
ALJR11	k141_4965277	11	9000	9572	K02356	elongation factor P				Elongation factor P, C-terminal [PF09285.12]; Elongation factor P (EF-P) KOW-like domain [PF08207.13]; Elongation factor P (EF-P) OB domain [PF01132.21]
ALJR11	k141_4965277	12	9607	10617	K19810	L-lysine 2,3-aminomutase [EC:5.4.3.-]				4Fe-4S single cluster domain [PF13394.7]; 4Fe-4S single cluster domain [PF13353.7]
ALJR11	k141_4965277	13	10850	12937	K21025	multidomain signaling protein FimX				EAL domain [PF00563.21]
ALJR11	k141_4965277	14	12991	13905						5'-nucleotidase [PF06189.13]
ALJR11	k141_4965277	15	13999	14544
ALJR11	k141_4965277	16	14820	15452						VirC1 protein [PF07015.12]; ATPase MipZ [PF09140.12]; CobQ/CobB/MinD/ParA nucleotide binding domain [PF01656.24]; AAA domain [PF13614.7]; 4Fe-4S iron sulfur cluster binding proteins, NifH/frxC family [PF00142.19]; NUBPL iron-transfer P-loop NTPase [PF10609.10]; Cellulose biosynthesis protein BcsQ [PF06564.13]		sp|P07620|PARA_ECOLX Plasmid partition protein A; Xh
ALJR11	k141_4965277	17	15499	16272
ALJR11	k141_4965277	18	16436	17182
ALJR11	k141_4965277	19	17350	21213						AcrB/AcrD/AcrF family [PF00873.20]
ALJR11	k141_4965277	20	21310	22467						Barrel-sandwich domain of CusB or HlyD membrane-fusion [PF16576.6]; HlyD family secretion protein [PF13437.7]
ALJR11	k141_4965277	21	23008	24534						Dynamin family [PF00350.24]
ALJR11	k141_4965277	22	24601	25671	K03517	quinolinate synthase [EC:2.5.1.72]				Quinolinate synthetase A protein [PF02445.17]
ALJR11	k141_4965277	23	25826	26398						NapC/NirT cytochrome c family, N-terminal region [PF03264.15]
ALJR11	k141_4965277	24	26433	27413	K06867,K08507,K08507,K08507,K08507,K08507,K08507	uncharacterized protein; unconventional SNARE in the endoplasmic reticulum protein 1; unconventional SNARE in the endoplasmic reticulum protein 1; unconventional SNARE in the endoplasmic reticulum protein 1; unconventional SNARE in the endoplasmic reticulum protein 1; unconventional SNARE in the endoplasmic reticulum protein 1; unconventional SNARE in the endoplasmic reticulum protein 1				Ankyrin repeats (3 copies) [PF12796.8]; Ankyrin repeats (many copies) [PF13857.7]; Ankyrin repeats (many copies) [PF13637.7]; Ankyrin repeat [PF00023.31]; Ankyrin repeat [PF13606.7]
ALJR11	k141_4965277	25	27557	28174	K17230	cytochrome subunit of sulfide dehydrogenase
ALJR11	k141_4965277	26	28196	29488	K17229	sulfide dehydrogenase [flavocytochrome c] flavoprotein chain [EC:1.8.2.3]				Flavocytochrome c sulphide dehydrogenase, flavin-binding [PF09242.12]; Pyridine nucleotide-disulphide oxidoreductase [PF07992.15]
ALJR11	k141_4965277	27	29681	30643
ALJR11	k141_4965277	28	30854	31132
ALJR11	k141_4965277	29	31278	33872	K03695	ATP-dependent Clp protease ATP-binding subunit ClpB				AAA domain (Cdc48 subfamily) [PF07724.15]; AAA lid domain [PF17871.2]; C-terminal, D2-small domain, of ClpB protein [PF10431.10]; AAA domain (dynein-related subfamily) [PF07728.15]; Clp amino terminal domain, pathogenicity island component [PF02861.21]; ATPase family associated with various cellular activities (AAA) [PF00004.30]; Bacterial TniB protein [PF05621.12]; AAA domain [PF13401.7]		sp|P0ABH9|CLPA_ECOLI ATP-dependent Clp protease ATP-binding subunit ClpA; Xh
ALJR11	k141_4965277	30	34150	35067	K04761	LysR family transcriptional regulator, hydrogen peroxide-inducible genes activator				LysR substrate binding domain [PF03466.21]; Bacterial regulatory helix-turn-helix protein, lysR family [PF00126.28]
ALJR11	k141_4965277	31	35448	35642
ALJR11	k141_4965277	32	35793	36236
ALJR11	k141_4965277	33	36247	37254						Domain of unknown function (DUF389) [PF04087.15]
ALJR11	k141_4965277	34	37318	37647	K11312	cupin 2 domain-containing protein				Cupin domain [PF07883.12]; Mannose-6-phosphate isomerase [PF01050.19]
ALJR11	k141_4965277	35	37647	41573						Protein of unknown function (DUF3683) [PF12447.9]; FAD linked oxidases, C-terminal domain [PF02913.20]; Domain of unknown function (DUF3400) [PF11880.9]; FAD binding domain [PF01565.24]; Cysteine-rich domain [PF02754.17]; 4Fe-4S dicluster domain [PF13183.7]
ALJR11	k141_4965277	36	41669	42229						Putative restriction endonuclease [PF05685.13]
ALJR11	k141_4965277	37	42286	43260	K07139	uncharacterized protein				Radical_SAM C-terminal domain [PF16199.6]; Radical SAM superfamily [PF04055.22]
ALJR11	k141_4965277	38	43279	44274	K08303	putative protease [EC:3.4.-.-]	MER0197878	U32	MER0197878 - family U32 unassigned peptidases (Allochromatium vinosum) [U32.UPW]#U32#{peptidase unit: 1-330}~source ADC62004~	Peptidase family U32 [PF01136.20]
ALJR11	k141_4965277	39	44426	45361			MER0197879	U32	MER0197879 - YhbV protein ({Escherichia coli}) (Allochromatium vinosum) [U32.A01]#U32#{peptidase unit: 42-299}~source ADC62005~	Peptidase family U32 [PF01136.20]
ALJR11	k141_4965277	40	45436	45630
ALJR11	k141_4967408	1	231	539
ALJR11	k141_4967408	2	566	2569	K02014	iron complex outermembrane recepter protein	MER0182283	I39	MER0182283 - family I39 unassigned peptidase inhibitors (Desulfovibrio magneticus) [I39.UPW]#I39#{inhibitor unit: 32-163}~source BAH76254~	TonB dependent receptor [PF00593.25]; TonB-dependent Receptor Plug Domain [PF07715.16]
ALJR11	k141_4967408	3	2972	3274	K01430	urease subunit gamma [EC:3.5.1.5]				Urease, gamma subunit [PF00547.19]
ALJR11	k141_4967408	4	3388	3708	K01429	urease subunit beta [EC:3.5.1.5]	MER0004826	M38	MER0004826 - urease (Klebsiella aerogenes) [M38.982]#M38#{peptidase unit: 11-90}~source URE2_KLEAE~	Urease beta subunit [PF00699.21]
ALJR11	k141_4967408	5	3705	5408	K01428	urease subunit alpha [EC:3.5.1.5]	MER0281021	M38	MER0281021 - urease (Methylomicrobium alcaliphilum) [M38.982]#M38#{peptidase unit: 3-567}~source YP_004917052~	Urease alpha-subunit, N-terminal domain [PF00449.21]; Amidohydrolase family [PF01979.21]; Amidohydrolase family [PF07969.12]
ALJR11	k141_4967408	6	5421	6194						Barrel-sandwich domain of CusB or HlyD membrane-fusion [PF16576.6]; HlyD family secretion protein [PF13437.7]; Biotin-lipoyl like [PF13533.7]
ALJR11	k141_4967408	7	6191	7174
ALJR11	k141_4967408	8	7658	7855						Prokaryotic lipoprotein-attachment site [PF13627.7]
ALJR11	k141_4967408	9	7878	9128	K01586	diaminopimelate decarboxylase [EC:4.1.1.20]				Pyridoxal-dependent decarboxylase, pyridoxal binding domain [PF02784.17]; Pyridoxal-dependent decarboxylase, C-terminal sheet domain [PF00278.23]		sp|P11926|DCOR_HUMAN Ornithine decarboxylase; Xh
ALJR11	k141_4967408	10	9125	9796						ubiE/COQ5 methyltransferase family [PF01209.19]; Methyltransferase domain [PF08242.13]; Methyltransferase domain [PF13847.7]; Methyltransferase domain [PF13649.7]; Methyltransferase domain [PF08241.13]; Methyltransferase domain [PF13489.7]; Methyltransferase small domain [PF05175.15]
ALJR11	k141_4967408	11	9793	10623	K01778	diaminopimelate epimerase [EC:5.1.1.7]				Diaminopimelate epimerase [PF01678.20]; Phenazine biosynthesis-like protein [PF02567.17]
ALJR11	k141_4967408	12	10595	11362	K09921	uncharacterized protein				Protein of unknown function, DUF484 [PF04340.13]
ALJR11	k141_4967408	13	11546	12463	K03733,K04763	integrase/recombinase XerC; integrase/recombinase XerD				Phage integrase family [PF00589.23]; Phage integrase, N-terminal SAM-like domain [PF02899.18]; Phage integrase, N-terminal SAM-like domain [PF13495.7]		sp|O10330|VLF1_NPVOP Very late expression factor 1; Xr
ALJR11	k141_4967408	14	12682	13344						Sulfotransferase family [PF03567.15]
ALJR11	k141_4967408	15	13395	14090	K18480	cholesterol transport system auxiliary component				ABC-type transport auxiliary lipoprotein component [PF03886.14]
ALJR11	k141_4967408	16	14090	15037	K02067	phospholipid/cholesterol/gamma-HCH transport system substrate-binding protein				MlaD protein [PF02470.21]
ALJR11	k141_4967408	17	15022	15717	K02065	phospholipid/cholesterol/gamma-HCH transport system ATP-binding protein				ABC transporter [PF00005.28]
ALJR11	k141_4967408	18	15846	17027	K02066	phospholipid/cholesterol/gamma-HCH transport system permease protein				Permease MlaE [PF02405.17]; STAS domain [PF13466.7]
ALJR11	k141_4967408	19	17157	18518	K06213	magnesium transporter				Divalent cation transporter [PF01769.17]; MgtE intracellular N domain [PF03448.18]
ALJR11	k141_4967408	20	18711	19496						Predicted integral membrane protein (DUF2189) [PF09955.10]
ALJR11	k141_4967408	21	19813	20775						Metallo-beta-lactamase superfamily [PF00753.28]
ALJR11	k141_4967408	22	20961	22079						Phosphotransferase enzyme family [PF01636.24]
ALJR11	k141_4967408	23	22120	24333	K01139	GTP diphosphokinase / guanosine-3',5'-bis(diphosphate) 3'-diphosphatase [EC:2.7.6.5 3.1.7.2]				Region found in RelA / SpoT proteins [PF04607.18]; HD domain [PF13328.7]; ACT domain [PF13291.7]; TGS domain [PF02824.22]
ALJR11	k141_4967408	24	24700	24981
ALJR11	k141_4967408	25	25196	26452						Protein of unknown function (DUF1015) [PF06245.12]
ALJR11	k141_4969350	1	1	228	K03630	DNA repair protein RadC				RadC-like JAB domain [PF04002.16]
ALJR11	k141_4969350	2	309	677
ALJR11	k141_4969350	3	2009	2221
ALJR11	k141_4969350	4	2202	2963
ALJR11	k141_4969350	5	3167	3691
ALJR11	k141_4969350	6	3963	5762						Sodium/hydrogen exchanger family [PF00999.22]; TrkA-N domain [PF02254.19]
ALJR11	k141_4969350	7	6101	6511
ALJR11	k141_5035707	1	325	672						DsrC like protein [PF04358.14]
ALJR11	k141_5035707	2	1581	2063	K02650	type IV pilus assembly protein PilA				Pilin (bacterial filament) [PF00114.20]
ALJR11	k141_5035707	3	2334	3851	K01002	phosphoglycerol transferase [EC:2.7.8.20]				Sulfatase [PF00884.24]
ALJR11	k141_5035707	4	4154	4510						Response regulator receiver domain [PF00072.25]
ALJR11	k141_5066515	1	77	1864						Citrate transporter [PF03600.17]; Sodium:sulfate symporter transmembrane region [PF00939.20]; TrkA-C domain [PF02080.22]
ALJR11	k141_5066515	2	1884	4052						Alpha amylase, catalytic domain [PF00128.25]; Starch-binding module 26 [PF16738.6]	CBM26 Starch-binding function demonstrated in two cases. [CBM26]; GH13 alpha-amylase (EC 3.2.1.1); pullulanase (EC 3.2.1.41); cyclomaltodextrin glucanotransferase (EC 2.4.1.19); cyclomaltodextrinase (EC 3.2.1.54); trehalose-6-phosphate hydrolase (EC 3.2.1.93); oligo-alpha-glucosidase (EC 3.2.1.10); maltogenic amylase (EC 3.2.1.133); neopullulanase (EC 3.2.1.135); alpha-glucosidase (EC 3.2.1.20); …
ALJR11	k141_5066515	3	4459	6555						Amylo-alpha-1,6-glucosidase [PF06202.15]; Glycogen debranching enzyme N terminal [PF12439.9]; Bacterial alpha-L-rhamnosidase 6 hairpin glycosidase domain [PF17389.3]; Glycosyl hydrolase 36 superfamily, catalytic domain [PF17167.5]	GH133 amylo-alpha-1,6-glucosidase (EC 3.2.1.33); [GH133]
ALJR11	k141_5066515	4	6745	7761	K04774	serine protease SohB [EC:3.4.21.-]	MER0321512	S49B	MER0321512 - subfamily S49B unassigned peptidases (Thiocapsa marina) [S49.UPB]#S49B#{peptidase unit: 129-310}~source ZP_08771156~	Peptidase family S49 N-terminal [PF08496.11]; Peptidase family S49 [PF01343.19]; Serine dehydrogenase proteinase [PF01972.17]		sp|P03711|SCAF_LAMBD Capsid assembly protease C; XhXs
ALJR11	k141_5066515	5	7821	8660	K00560	thymidylate synthase [EC:2.1.1.45]				Thymidylate synthase [PF00303.20]		sp|P00471|TYSY_BPT4 Thymidylate synthase; Xr
ALJR11	k141_5066515	6	8664	10211	K15633	2,3-bisphosphoglycerate-independent phosphoglycerate mutase [EC:5.4.2.12]				BPG-independent PGAM N-terminus (iPGM_N) [PF06415.14]; Metalloenzyme superfamily [PF01676.19]
ALJR11	k141_5066515	7	10413	11672	K00975	glucose-1-phosphate adenylyltransferase [EC:2.7.7.27]				Nucleotidyl transferase [PF00483.24]
ALJR11	k141_5066515	8	11695	12552						short chain dehydrogenase [PF00106.26]; Enoyl-(Acyl carrier protein) reductase [PF13561.7]; KR domain [PF08659.11]
ALJR11	k141_5066515	9	12549	12749						Predicted membrane protein (DUF2061) [PF09834.10]
ALJR11	k141_5066515	10	12930	14039
ALJR11	k141_5066515	11	14060	14374
ALJR11	k141_5066515	12	14580	15959	K02224	cobyrinic acid a,c-diamide synthase [EC:6.3.5.9 6.3.5.11]	MER0183725	C26	MER0183725 - family C26 non-peptidase homologues (Cenarchaeum symbiosum) [C26.UNW]#C26#{peptidase unit: 1-423}~source YP_876856~	CobB/CobQ-like glutamine amidotransferase domain [PF07685.15]; AAA domain [PF13500.7]
ALJR11	k141_5066515	13	16102	17352	K00185	dimethyl sulfoxide reductase membrane subunit				Polysulphide reductase, NrfD [PF03916.15]
ALJR11	k141_5066515	14	17374	18150						4Fe-4S dicluster domain [PF13247.7]; 4Fe-4S dicluster domain [PF13187.7]; 4Fe-4S dicluster domain [PF14697.7]; 4Fe-4S dicluster domain [PF12838.8]; 4Fe-4S dicluster domain [PF13237.7]
ALJR11	k141_5066515	15	18152	18625
ALJR11	k141_5066515	16	18643	20607						Dihydroprymidine dehydrogenase domain II, 4Fe-4S cluster [PF14691.7]; Pyridine nucleotide-disulphide oxidoreductase [PF07992.15]; 4Fe-4S dicluster domain [PF14697.7]; 4Fe-4S dicluster domain [PF12838.8]; Flavin-binding monooxygenase-like [PF00743.20]; 4Fe-4S dicluster domain [PF13187.7]; NAD(P)-binding Rossmann-like domain [PF13450.7]; Pyridine nucleotide-disulphide oxidoreductase [PF13738.7]; FA…
ALJR11	k141_5066515	17	20715	22250						4Fe-4S dicluster domain [PF13183.7]; 4Fe-4S dicluster domain [PF13534.7]
ALJR11	k141_5066515	18	22289	23020						Nitrate reductase gamma subunit [PF02665.15]
ALJR11	k141_5066515	19	23100	23438	K11179,K23077	tRNA 2-thiouridine synthesizing protein E [EC:2.8.1.-]; dissimilatory sulfite reductase related protein				DsrC like protein [PF04358.14]
ALJR11	k141_5066515	20	23474	23782	K07237	tRNA 2-thiouridine synthesizing protein B				DsrH like protein [PF04077.13]
ALJR11	k141_5066515	21	23791	24201	K07236	tRNA 2-thiouridine synthesizing protein C				DsrE/DsrF-like family [PF02635.16]
ALJR11	k141_5066515	22	24214	24606	K07235	tRNA 2-thiouridine synthesizing protein D [EC:2.8.1.-]				DsrE/DsrF-like family [PF02635.16]
ALJR11	k141_5066515	23	24660	25730	K11181	dissimilatory sulfite reductase beta subunit [EC:1.8.99.5]				Nitrite and sulphite reductase 4Fe-4S domain [PF01077.23]
ALJR11	k141_5066515	24	25845	27098	K11180	dissimilatory sulfite reductase alpha subunit [EC:1.8.99.5]				Nitrite and sulphite reductase 4Fe-4S domain [PF01077.23]
ALJR11	k141_5066515	25	27513	28487						Taurine catabolism dioxygenase TauD, TfdA family [PF02668.17]
ALJR11	k141_5066515	26	28544	28735
ALJR11	k141_5066515	27	28758	29012
ALJR11	k141_5147555	1	1	429						DNA polymerase III tau subunit V interacting with alpha [PF12170.9]
ALJR11	k141_5147555	2	616	939	K09747	uncharacterized protein				YbaB/EbfC DNA-binding family [PF02575.17]
ALJR11	k141_5147555	3	956	1552	K06187	recombination protein RecR				Toprim domain [PF13662.7]; RecR protein [PF02132.16]
ALJR11	k141_5147555	4	1587	1931	K02503	histidine triad (HIT) family protein				HIT domain [PF01230.24]; Scavenger mRNA decapping enzyme C-term binding [PF11969.9]
ALJR11	k141_5147555	5	2078	2866	K03610	septum site-determining protein MinC				Septum formation inhibitor MinC, C-terminal domain [PF03775.17]; Septum formation inhibitor MinC, N-terminal domain [PF05209.14]
ALJR11	k141_5147555	6	2916	3725	K03609	septum site-determining protein MinD				NUBPL iron-transfer P-loop NTPase [PF10609.10]; AAA domain [PF13614.7]; Cellulose biosynthesis protein BcsQ [PF06564.13]; ATPase MipZ [PF09140.12]; CobQ/CobB/MinD/ParA nucleotide binding domain [PF01656.24]; Anion-transporting ATPase [PF02374.16]; VirC1 protein [PF07015.12]; 4Fe-4S iron sulfur cluster binding proteins, NifH/frxC family [PF00142.19]		sp|P07620|PARA_ECOLX Plasmid partition protein A; Xh
ALJR11	k141_5147555	7	3729	3998	K03608	cell division topological specificity factor				Septum formation topological specificity factor MinE [PF03776.15]
ALJR11	k141_5147555	8	4148	4762			MER0462532	C82A	MER0462532 - YafK protein ({Escherichia coli}) (Thiocapsa marina) [C82.A01]#C82A#{peptidase unit: 62-190}~source ZP_08771229~	L,D-transpeptidase catalytic domain [PF03734.15]
ALJR11	k141_5147555	9	5154	5480	K03892	ArsR family transcriptional regulator, arsenate/arsenite/antimonite-responsive transcriptional repressor				Helix-turn-helix domain [PF12840.8]; Bacterial regulatory protein, arsR family [PF01022.21]
ALJR11	k141_5243733	1	3	653						Protein of unknown function (DUF3604) [PF12228.9]
ALJR11	k141_5243733	2	784	1812	K04033	AraC family transcriptional regulator, ethanolamine operon transcriptional activator
ALJR11	k141_5243733	3	2112	2768
ALJR11	k141_5243733	4	2783	3841	K00574	cyclopropane-fatty-acyl-phospholipid synthase [EC:2.1.1.79]				Mycolic acid cyclopropane synthetase [PF02353.21]; Methyltransferase domain [PF13847.7]; Methyltransferase domain [PF13649.7]; Methyltransferase domain [PF08241.13]; Methyltransferase domain [PF13489.7]; Methyltransferase domain [PF08242.13]; ubiE/COQ5 methyltransferase family [PF01209.19]; Tellurite resistance protein TehB [PF03848.15]; Methyltransferase small domain [PF05175.15]; Methionine bio…
ALJR11	k141_5243733	5	3956	6265	K03168,K03168	DNA topoisomerase I [EC:5.6.2.1]; DNA topoisomerase I [EC:5.6.2.1]				DNA topoisomerase [PF01131.21]; Toprim domain [PF01751.23]; Topoisomerase DNA binding C4 zinc finger [PF01396.20]		sp|Q5UQB5|TOP1P_MIMIV DNA topoisomerase 1 type prokaryotic; XhXs
ALJR11	k141_5243733	6	6463	6939	K03747	Smg protein				Protein of unknown function (DUF494) [PF04361.14]
ALJR11	k141_5243733	7	7013	8161	K04096	DNA processing protein				DNA recombination-mediator protein A [PF02481.16]; DprA winged helix domain [PF17782.2]
ALJR11	k141_5243733	8	8177	9394
ALJR11	k141_5243733	9	9527	10060	K01462	peptide deformylase [EC:3.5.1.88]				Polypeptide deformylase [PF01327.22]		sp|P73441|DEF_SYNY3 Peptide deformylase; Xh
ALJR11	k141_5243733	10	10110	11075	K00604	methionyl-tRNA formyltransferase [EC:2.1.2.9]				Formyl transferase [PF00551.20]; Formyl transferase, C-terminal domain [PF02911.19]		sp|P08179|PUR3_ECOLI Phosphoribosylglycinamide formyltransferase; Xh
ALJR11	k141_5243733	11	11041	12417	K03500	16S rRNA (cytosine967-C5)-methyltransferase [EC:2.1.1.176]				16S rRNA methyltransferase RsmB/F [PF01189.18]; N-terminal domain of 16S rRNA methyltransferase RsmF [PF17125.6]; NusB family [PF01029.19]
ALJR11	k141_5243733	12	12414	12986						Domain of unknown function (DUF4390) [PF14334.7]
ALJR11	k141_5243733	13	12968	15169	K13598	two-component system, NtrC family, nitrogen regulation sensor histidine kinase NtrY [EC:2.7.13.3]				Histidine kinase-, DNA gyrase B-, and HSP90-like ATPase [PF02518.27]; HAMP domain [PF00672.26]; His Kinase A (phospho-acceptor) domain [PF00512.26]; PAS fold [PF12860.8]
ALJR11	k141_5243733	14	15166	16536	K13599	two-component system, NtrC family, nitrogen regulation response regulator NtrX				Sigma-54 interaction domain [PF00158.27]; Sigma-54 interaction domain [PF14532.7]; Response regulator receiver domain [PF00072.25]; Bacterial regulatory protein, Fis family [PF02954.20]
ALJR11	k141_5243733	15	16732	18105	K03499,K03499	trk system potassium uptake protein; trk system potassium uptake protein				TrkA-N domain [PF02254.19]
ALJR11	k141_5243733	16	18172	18729	K06867	uncharacterized protein				Ankyrin repeats (3 copies) [PF12796.8]; Ankyrin repeats (many copies) [PF13857.7]; Ankyrin repeats (many copies) [PF13637.7]; Ankyrin repeat [PF00023.31]; Ankyrin repeat [PF13606.7]
ALJR11	k141_5243733	17	18851	19174	K05527	BolA family transcriptional regulator, general stress-responsive regulator				BolA-like protein [PF01722.19]
ALJR11	k141_5243733	18	19200	20585	K03310	alanine or glycine:cation symporter, AGCS family				Sodium:alanine symporter family [PF01235.18]
ALJR11	k141_5243733	19	20913	21587	K06190	intracellular septation protein				Intracellular septation protein A [PF04279.16]
ALJR11	k141_5243733	20	21589	21891	K09780	uncharacterized protein				YCII-related domain [PF03795.15]
ALJR11	k141_5243733	21	21995	22867	K03769	peptidyl-prolyl cis-trans isomerase C [EC:5.2.1.8]				PPIC-type PPIASE domain [PF13616.7]; PPIC-type PPIASE domain [PF00639.22]; PPIC-type PPIASE domain [PF13145.7]
ALJR11	k141_52675	1	1	1482						Domain of unknown function (DUF4082) [PF13313.7]; Bacterial Ig-like domain [PF13205.7]; Putative Ig domain [PF05345.13]
ALJR11	k141_52675	2	2049	3248	K15736	(S)-2-hydroxyglutarate dehydrogenase [EC:1.1.5.13]				FAD dependent oxidoreductase [PF01266.25]; Malate:quinone oxidoreductase (Mqo) [PF06039.16]
ALJR11	k141_52675	3	3456	5171						G-rich domain on putative tyrosine kinase [PF13807.7]; Chain length determinant protein [PF02706.16]
ALJR11	k141_5285405	1	1	177
ALJR11	k141_5285405	2	306	761
ALJR11	k141_5285405	3	816	1118
ALJR11	k141_5285405	4	1284	1883	K02226	alpha-ribazole phosphatase [EC:3.1.3.73]				Histidine phosphatase superfamily (branch 1) [PF00300.23]
ALJR11	k141_5285405	5	2120	3172	K01626	3-deoxy-7-phosphoheptulonate synthase [EC:2.5.1.54]				DAHP synthetase I family [PF00793.21]		sp|P00888|AROF_ECOLI Phospho-2-dehydro-3-deoxyheptonate aldolase, Tyr-sensitive; Xh
ALJR11	k141_5285405	6	3252	4022	K03814	monofunctional glycosyltransferase [EC:2.4.1.129]				Transglycosylase [PF00912.23]	GT51 murein polymerase (EC 2.4.1.129). [GT51]
ALJR11	k141_5285405	7	4229	4477
ALJR11	k141_5285405	8	4488	6497	K03702	excinuclease ABC subunit B				Type III restriction enzyme, res subunit [PF04851.16]; UvrB interaction domain [PF17757.2]; Ultra-violet resistance protein B [PF12344.9]; Helicase conserved C-terminal domain [PF00271.32]
ALJR11	k141_5285405	9	6637	7821	K00812	aspartate aminotransferase [EC:2.6.1.1]				Aminotransferase class I and II [PF00155.22]; Alanine-glyoxylate amino-transferase [PF12897.8]; DegT/DnrJ/EryC1/StrS aminotransferase family [PF01041.18]
ALJR11	k141_5329614	1	7	843						ATP synthase [PF00231.20]
ALJR11	k141_5329614	2	827	2359	K02111	F-type H+/Na+-transporting ATPase subunit alpha [EC:7.1.2.2 7.2.2.1]				ATP synthase alpha/beta family, nucleotide-binding domain [PF00006.26]; ATP synthase alpha/beta chain, C terminal domain [PF00306.28]; ATP synthase alpha/beta family, beta-barrel domain [PF02874.24]
ALJR11	k141_5329614	3	2356	3096	K02109	F-type H+-transporting ATPase subunit b				ATP synthase B/B' CF(0) [PF00430.19]; ATP synthase delta (OSCP) subunit [PF00213.19]
ALJR11	k141_5329614	4	3283	3540	K02110	F-type H+-transporting ATPase subunit c				ATP synthase subunit C [PF00137.22]
ALJR11	k141_5329614	5	3553	4248	K02108	F-type H+-transporting ATPase subunit a				ATP synthase A chain [PF00119.21]
ALJR11	k141_5329614	6	4280	4564	K02116	ATP synthase protein I				Putative F0F1-ATPase subunit Ca2+/Mg2+ transporter [PF09527.11]
ALJR11	k141_5329614	7	4561	4971						ATP synthase, Delta/Epsilon chain, beta-sandwich domain [PF02823.17]
ALJR11	k141_5329614	8	4968	6383	K02112	F-type H+/Na+-transporting ATPase subunit beta [EC:7.1.2.2 7.2.2.1]				ATP synthase alpha/beta family, nucleotide-binding domain [PF00006.26]; ATP synthase alpha/beta family, beta-barrel domain [PF02874.24]
ALJR11	k141_5329614	9	6833	7804	K03284	magnesium transporter				CorA-like Mg2+ transporter protein [PF01544.19]
ALJR11	k141_5329614	10	7990	9207	K02005	HlyD family secretion protein				Barrel-sandwich domain of CusB or HlyD membrane-fusion [PF16576.6]; HlyD family secretion protein [PF13437.7]; HlyD membrane-fusion protein of T1SS [PF00529.21]; Biotin-lipoyl like [PF13533.7]
ALJR11	k141_5329614	11	9292	10032	K02003	putative ABC transport system ATP-binding protein				ABC transporter [PF00005.28]
ALJR11	k141_5329614	12	10029	11189	K02004	putative ABC transport system permease protein
ALJR11	k141_5329614	13	11234	12607	K02004	putative ABC transport system permease protein
ALJR11	k141_5329614	14	12630	13079						Protein of unknown function (DUF3604) [PF12228.9]
ALJR11	k141_5329614	15	14296	14889						Putative restriction endonuclease [PF05685.13]
ALJR11	k141_5329614	16	15544	17187						Proton-conducting membrane transporter [PF00361.21]; NADH-Ubiquinone oxidoreductase (complex I), chain 5 N-terminus [PF00662.21]
ALJR11	k141_5329614	17	17234	19867	K09822	uncharacterized protein				Uncharacterized protein conserved in bacteria (DUF2309) [PF10070.10]
ALJR11	k141_5329614	18	19976	20083
ALJR11	k141_5329614	19	20080	21438	K01929	UDP-N-acetylmuramoyl-tripeptide--D-alanyl-D-alanine ligase [EC:6.3.2.10]				Mur ligase middle domain [PF08245.13]; Mur ligase family, glutamate ligase domain [PF02875.22]; Mur ligase family, catalytic domain [PF01225.26]
ALJR11	k141_5329614	20	21561	21938						Glucose-6-phosphate dehydrogenase, NAD binding domain [PF00479.23]
ALJR11	k141_5329614	21	21830	22546	K00390	phosphoadenosine phosphosulfate reductase [EC:1.8.4.8 1.8.4.10]				Phosphoadenosine phosphosulfate reductase family [PF01507.20]
ALJR11	k141_5329614	22	22539	22889
ALJR11	k141_5329614	23	23007	23933						LysR substrate binding domain [PF03466.21]; Bacterial regulatory helix-turn-helix protein, lysR family [PF00126.28]
ALJR11	k141_5329614	24	24464	25834						ATP synthase alpha/beta family, nucleotide-binding domain [PF00006.26]
ALJR11	k141_5329614	25	25850	26455						ATP synthase subunit D [PF01813.18]
ALJR11	k141_5329614	26	26452	28257	K02123	V/A-type H+/Na+-transporting ATPase subunit I				V-type ATPase 116kDa subunit family [PF01496.20]
ALJR11	k141_5329614	27	28254	28700	K02124	V/A-type H+/Na+-transporting ATPase subunit K				ATP synthase subunit C [PF00137.22]
ALJR11	k141_5329614	28	28708	29433	K02121	V/A-type H+/Na+-transporting ATPase subunit E
ALJR11	k141_5329614	29	29450	30160						Protein of unknown function (DUF2764) [PF10962.9]
ALJR11	k141_5329614	30	30360	32303						ATP synthase alpha/beta family, nucleotide-binding domain [PF00006.26]; ATPsynthase alpha/beta subunit N-term extension [PF16886.6]; ATP synthase alpha/beta family, beta-barrel domain [PF02874.24]
ALJR11	k141_5329614	31	32434	32868						Universal stress protein family [PF00582.27]
ALJR11	k141_5329614	32	33112	33723	K21908	membrane protein HdeD
ALJR11	k141_5329614	33	34023	34955	K00077	2-dehydropantoate 2-reductase [EC:1.1.1.169]				Ketopantoate reductase PanE/ApbA [PF02558.17]; Ketopantoate reductase PanE/ApbA C terminal [PF08546.12]
ALJR11	k141_5329614	34	35016	36623	K23555	lipase maturation factor 1				Lipase maturation factor [PF06762.15]; Vitamin K-dependent gamma-carboxylase [PF05090.15]
ALJR11	k141_5329614	35	36620	37852						PEP-utilising enzyme, PEP-binding domain [PF02896.19]
ALJR11	k141_5509959	1	2	256
ALJR11	k141_5509959	2	464	814	K15724	iron-sulfur cluster insertion protein				Iron-sulphur cluster biosynthesis [PF01521.21]		sp|A0KNY6|ERPA_AERHH Iron-sulfur cluster insertion protein ErpA; Xh
ALJR11	k141_5509959	3	1093	1908
ALJR11	k141_5509959	4	1967	2998	K00145	N-acetyl-gamma-glutamyl-phosphate reductase [EC:1.2.1.38]				Semialdehyde dehydrogenase, NAD binding domain [PF01118.25]; Semialdehyde dehydrogenase, dimerisation domain [PF02774.19]
ALJR11	k141_5509959	5	3151	3516						Iron-sulphur cluster biosynthesis [PF01521.21]
ALJR11	k141_5509959	6	3599	4108						Domain of unknown function (DUF5063) [PF16702.6]
ALJR11	k141_5509959	7	4234	4398						Rubredoxin [PF00301.21]
ALJR11	k141_5509959	8	4673	5464						Phosphomethylpyrimidine kinase [PF08543.13]
ALJR11	k141_5509959	9	5461	6096	K00788	thiamine-phosphate pyrophosphorylase [EC:2.5.1.3]				Thiamine monophosphate synthase [PF02581.18]
ALJR11	k141_5509959	10	6093	7376	K01845	glutamate-1-semialdehyde 2,1-aminomutase [EC:5.4.3.8]				Aminotransferase class-III [PF00202.22]
ALJR11	k141_5509959	11	7500	8387	K03417	methylisocitrate lyase [EC:4.1.3.30]				Phosphoenolpyruvate phosphomutase [PF13714.7]; Isocitrate lyase family [PF00463.22]; Sybindin-like family [PF04099.13]
ALJR11	k141_5509959	12	8583	9737	K01659	2-methylcitrate synthase [EC:2.3.3.5]				Citrate synthase, C-terminal domain [PF00285.22]
ALJR11	k141_5509959	13	9972	11420	K01720	2-methylcitrate dehydratase [EC:4.2.1.79]				MmgE/PrpD family [PF03972.15]
ALJR11	k141_5509959	14	11529	12299
ALJR11	k141_5509959	15	12555	13499
ALJR11	k141_5509959	16	13535	14137	K07000	uncharacterized protein	MER0153285	S09C	MER0153285 - subfamily S9C unassigned peptidases (Thioalkalivibrio sulfidophilus) [S09.UPC]#S09C#{peptidase unit: 5-167}~source ACL72380~	Uncharacterised protein family (UPF0227) [PF05728.13]; Serine aminopeptidase, S33 [PF12146.9]; Alpha/beta hydrolase family [PF12697.8]
ALJR11	k141_5509959	17	14231	15436						TraB family [PF01963.18]
ALJR11	k141_5509959	18	15934	16326
ALJR11	k141_5509959	19	16350	17417	K11744	AI-2 transport protein TqsA				AI-2E family transporter [PF01594.17]
ALJR11	k141_5509959	20	17493	17759
ALJR11	k141_5509959	21	18207	18521						Protein of unknown function (DUF3301) [PF11743.9]
ALJR11	k141_5509959	22	18535	19008	K03600	stringent starvation protein B				Stringent starvation protein B [PF04386.14]		REFSEQ putative stringent starvation protein B; Xu
ALJR11	k141_5509959	23	19029	19634	K00799,K03599	glutathione S-transferase [EC:2.5.1.18]; stringent starvation protein A				Glutathione S-transferase, N-terminal domain [PF13417.7]; Glutathione S-transferase, N-terminal domain [PF13409.7]; Glutathione S-transferase, N-terminal domain [PF02798.21]; Glutaredoxin [PF00462.25]; Glutathione S-transferase, C-terminal domain [PF00043.26]; F plasmid transfer operon protein [PF13728.7]
ALJR11	k141_5509959	24	19879	20610	K00413	ubiquinol-cytochrome c reductase cytochrome c1 subunit				Cytochrome C1 family [PF02167.16]
ALJR11	k141_5509959	25	20607	21851	K00412	ubiquinol-cytochrome c reductase cytochrome b subunit				Cytochrome b/b6/petB [PF00033.20]; Cytochrome b(N-terminal)/b6/petB [PF13631.7]; Cytochrome b(C-terminal)/b6/petD [PF00032.18]
ALJR11	k141_5509959	26	21851	22408	K00411	ubiquinol-cytochrome c reductase iron-sulfur subunit [EC:7.1.1.8]				Rieske [2Fe-2S] domain [PF00355.27]; Ubiquitinol-cytochrome C reductase Fe-S subunit TAT signal [PF10399.10]; AAR2 protein [PF05282.12]
ALJR11	k141_5509959	27	22796	23548						NIF3 (NGG1p interacting factor 3) [PF01784.19]
ALJR11	k141_5509959	28	23791	24912	K04771	serine protease Do [EC:3.4.21.107]	MER0903755	S01C	MER0903755 - AlgW peptidase (Thiohalocapsa sp. PB-PSB1) [S01.477]#S01C#{peptidase unit: 113-386}~source V4LJX5~	Trypsin-like peptidase domain [PF13365.7]; PDZ domain [PF13180.7]; PDZ domain [PF17820.2]		REFSEQ putative peptidase/serine protease; Xu
ALJR11	k141_5509959	29	24959	26020	K07102	N-acetylmuramate 1-kinase [EC:2.7.1.221]				Phosphotransferase enzyme family [PF01636.24]
ALJR11	k141_5509959	30	26182	28701	K04744	LPS-assembly protein				LPS transport system D [PF04453.15]; LptA/(LptD N-terminal domain) LPS transport protein [PF03968.15]
ALJR11	k141_5509959	31	28682	30040	K03771	peptidyl-prolyl cis-trans isomerase SurA [EC:5.2.1.8]				SurA N-terminal domain [PF09312.12]; PPIC-type PPIASE domain [PF13616.7]; PPIC-type PPIASE domain [PF00639.22]; SurA N-terminal domain [PF13624.7]; PPIC-type PPIASE domain [PF13145.7]; SurA N-terminal domain [PF13623.7]
ALJR11	k141_5509959	32	30037	31044	K00097	4-hydroxythreonine-4-phosphate dehydrogenase [EC:1.1.1.262]				Pyridoxal phosphate biosynthetic protein PdxA [PF04166.13]
ALJR11	k141_5509959	33	30992	31930						Oxidoreductase family, NAD-binding Rossmann fold [PF01408.23]; Oxidoreductase family, C-terminal alpha/beta domain [PF02894.18]
ALJR11	k141_5509959	34	32013	32240
ALJR11	k141_5509959	35	32338	32712	K06195	ApaG protein				ApaG domain [PF04379.15]
ALJR11	k141_5509959	36	32808	33647	K01525	bis(5'-nucleosyl)-tetraphosphatase (symmetrical) [EC:3.6.1.41]				Calcineurin-like phosphoesterase [PF00149.29]; Calcineurin-like phosphoesterase superfamily domain [PF12850.8]
ALJR11	k141_5509959	37	33644	34168	K00287	dihydrofolate reductase [EC:1.5.1.3]				Dihydrofolate reductase [PF00186.20]		sp|Q920D2|DYR_RAT Dihydrofolate reductase; Xh
ALJR11	k141_5509959	38	34290	35270						WYL domain [PF13280.7]
ALJR11	k141_5509959	39	35281	35637	K09710	ribosome-associated protein				Ribosomal silencing factor during starvation [PF02410.16]
ALJR11	k141_5509959	40	35790	36419	K00969	nicotinate-nucleotide adenylyltransferase [EC:2.7.7.18]				Cytidylyltransferase-like [PF01467.27]
ALJR11	k141_5509959	41	36458	37732	K00147	glutamate-5-semialdehyde dehydrogenase [EC:1.2.1.41]				Aldehyde dehydrogenase family [PF00171.23]
ALJR11	k141_5509959	42	37842	38411	K06211	HTH-type transcriptional regulator, transcriptional repressor of NAD biosynthesis genes [EC:2.7.7.1 2.7.1.22]				AAA domain [PF13521.7]		sp|P24518|NADR_SALTY Trifunctional NAD biosynthesis/regulator protein NadR; Xh
ALJR11	k141_5509959	43	38594	39625	K02340	DNA polymerase III subunit delta [EC:2.7.7.7]				DNA polymerase III, delta subunit [PF06144.14]; Processivity clamp loader gamma complex DNA pol III C-term [PF14840.7]
ALJR11	k141_5509959	44	39658	40293	K03643	LPS-assembly lipoprotein
ALJR11	k141_5509959	45	40326	42992	K01869	leucyl-tRNA synthetase [EC:6.1.1.4]				tRNA synthetases class I (I, L, M and V) [PF00133.23]; Leucyl-tRNA synthetase, Domain 2 [PF13603.7]; tRNA synthetases class I (M) [PF09334.12]; Anticodon-binding domain of tRNA ligase [PF08264.14]; tRNA synthetases class I (C) catalytic domain [PF01406.20]
ALJR11	k141_5509959	46	43232	43774						Zinc-ribbon containing domain [PF07295.12]
ALJR11	k141_5509959	47	43621	44202
ALJR11	k141_5509959	48	44289	45380	K00605	aminomethyltransferase [EC:2.1.2.10]				Aminomethyltransferase folate-binding domain [PF01571.22]; Glycine cleavage T-protein C-terminal barrel domain [PF08669.12]
ALJR11	k141_5509959	49	45448	45840	K02437	glycine cleavage system H protein				Glycine cleavage H-protein [PF01597.20]
ALJR11	k141_5509959	50	45895	47172	K00282	glycine dehydrogenase subunit 1 [EC:1.4.4.2]				Glycine cleavage system P-protein [PF02347.17]		sp|A2CDR0|GCSP_PROM3 Glycine dehydrogenase (decarboxylating); Xh
ALJR11	k141_5515206	1	3	3083						Salmonella virulence plasmid 28.1kDa A protein [PF03538.15]
ALJR11	k141_5544017	1	178	528	K07483	transposase				Transposase [PF01527.21]		REFSEQ hypothetical protein; Xu
ALJR11	k141_5544017	2	525	872	K07484	transposase				IS66 Orf2 like protein [PF05717.14]
ALJR11	k141_5544017	3	919	2457						Transposase IS66 family [PF03050.15]; IS66 C-terminal element [PF13817.7]; zinc-finger binding domain of transposase IS66 [PF13005.8]; Transposase C of IS166 homeodomain [PF13007.8]
ALJR11	k141_5544017	4	2436	3119	K07039	uncharacterized protein				Uncharacterised protein family (UPF0149) [PF03695.14]; SEC-C motif [PF02810.16]
ALJR11	k141_5544017	5	3071	3154
ALJR11	k141_5627133	1	3	65
ALJR11	k141_5627133	2	186	1058
ALJR11	k141_5627133	3	1221	1751	K01588	5-(carboxyamino)imidazole ribonucleotide mutase [EC:5.4.99.18]				AIR carboxylase [PF00731.21]
ALJR11	k141_5627133	4	1748	2914	K01589	5-(carboxyamino)imidazole ribonucleotide synthase [EC:6.3.4.18]				ATP-grasp domain [PF02222.23]; Phosphoribosylaminoimidazole carboxylase C-terminal domain [PF17769.2]; Carbamoyl-phosphate synthase L chain, ATP binding domain [PF02786.18]; D-ala D-ala ligase C-terminus [PF07478.14]; ATP-grasp domain [PF02655.15]; D-isomer specific 2-hydroxyacid dehydrogenase, NAD binding domain [PF02826.20]
ALJR11	k141_5627133	5	3381	5897	K21023,K21084	diguanylate cyclase [EC:2.7.7.65]; diguanylate cyclase [EC:2.7.7.65]				EAL domain [PF00563.21]; Diguanylate cyclase, GGDEF domain [PF00990.22]; HlyD membrane-fusion protein of T1SS [PF00529.21]; PAS domain [PF13426.8]; PAS fold [PF08448.11]; PAS fold [PF00989.26]; PAS fold [PF08447.13]		sp|Q5PLI4|DGCQ_SALPA Probable diguanylate cyclase DgcQ; Xh
ALJR11	k141_5627133	6	6081	8897	K05559,K05566,K05566,K05566,K05566,K05566	multicomponent K+:H+ antiporter subunit A; multicomponent Na+:H+ antiporter subunit B; multicomponent Na+:H+ antiporter subunit B; multicomponent Na+:H+ antiporter subunit B; multicomponent Na+:H+ antiporter subunit B; multicomponent Na+:H+ antiporter subunit B				Proton-conducting membrane transporter [PF00361.21]; Domain related to MnhB subunit of Na+/H+ antiporter [PF04039.14]; Domain of unknown function (DUF4040) [PF13244.7]; NADH-Ubiquinone oxidoreductase (complex I), chain 5 N-terminus [PF00662.21]
ALJR11	k141_5627133	7	8911	9252	K05560	multicomponent K+:H+ antiporter subunit C				NADH-ubiquinone/plastoquinone oxidoreductase chain 4L [PF00420.25]
ALJR11	k141_5627133	8	9249	10766	K05561	multicomponent K+:H+ antiporter subunit D				Proton-conducting membrane transporter [PF00361.21]
ALJR11	k141_5627133	9	10770	11264	K05562,K05569	multicomponent K+:H+ antiporter subunit E; multicomponent Na+:H+ antiporter subunit E				Na+/H+ ion antiporter subunit [PF01899.17]
ALJR11	k141_5627133	10	11258	11527	K05563	multicomponent K+:H+ antiporter subunit F				Multiple resistance and pH regulation protein F (MrpF / PhaF) [PF04066.14]
ALJR11	k141_5627133	11	11535	11900	K05564	multicomponent K+:H+ antiporter subunit G				Na+/H+ antiporter subunit [PF03334.15]
ALJR11	k141_5627133	12	11928	13994	K01473	N-methylhydantoinase A [EC:3.5.2.14]				Hydantoinase/oxoprolinase [PF01968.19]; Hydantoinase/oxoprolinase N-terminal region [PF05378.14]
ALJR11	k141_5627133	13	14092	15225	K00507	stearoyl-CoA desaturase (Delta-9 desaturase) [EC:1.14.19.1]				Fatty acid desaturase [PF00487.25]; Transposase [PF01610.18]
ALJR11	k141_5738561	1	3	713						Putative metal-binding domain of cation transport ATPase [PF12156.9]; Heavy-metal-associated domain [PF00403.27]
ALJR11	k141_5738561	2	761	1276						FixH [PF05751.12]
ALJR11	k141_5738561	3	1343	2773						4Fe-4S dicluster domain [PF13746.7]; IG-like fold at C-terminal of FixG, putative oxidoreductase [PF11614.9]; 4Fe-4S dicluster domain [PF13187.7]; 4Fe-4S dicluster domain [PF13237.7]
ALJR11	k141_5738561	4	3112	3216
ALJR11	k141_5829161	1	102	740
ALJR11	k141_5829161	2	766	3069						Sulfate permease family [PF00916.21]; Cyclic nucleotide-binding domain [PF00027.30]; STAS domain [PF01740.22]
ALJR11	k141_5829161	3	3171	4337						Inner membrane component of T3SS, cytoplasmic domain [PF16697.6]; FHA domain [PF00498.27]
ALJR11	k141_5829161	4	4440	5132	K19342	copper chaperone NosL				NosL [PF05573.13]
ALJR11	k141_5829161	5	5201	5905	K09792	uncharacterized protein				Cytochrome C biogenesis protein transmembrane region [PF13386.7]
ALJR11	k141_5829161	6	5902	6411	K02199	cytochrome c biogenesis protein CcmG, thiol:disulfide interchange protein DsbE				AhpC/TSA family [PF00578.22]; Redoxin [PF08534.11]; Thioredoxin-like [PF13905.7]; Thioredoxin-like domain [PF13098.7]; Thioredoxin [PF00085.21]
ALJR11	k141_5829161	7	6934	7104						ABC transporter [PF00005.28]
ALJR11	k141_5829161	8	7292	7678
ALJR11	k141_5829161	9	8065	8376
ALJR11	k141_5829161	10	8405	9775						Trypsin-like peptidase domain [PF13365.7]
ALJR11	k141_5871460	1	1	318						ubiE/COQ5 methyltransferase family [PF01209.19]; Methyltransferase domain [PF13847.7]
ALJR11	k141_5871460	2	1163	1633	K07507	putative Mg2+ transporter-C (MgtC) family protein				MgtC family [PF02308.17]
ALJR11	k141_5871460	3	1821	2261						Glucose-6-phosphate dehydrogenase, C-terminal domain [PF02781.17]; Glucose-6-phosphate dehydrogenase, NAD binding domain [PF00479.23]
ALJR11	k141_5871460	4	2403	4220	K22934	alpha,alpha-trehalase [EC:3.2.1.28]	MER0500276	I04	MER0500276 - family I4 unassigned peptidase inhibitors (Sulfolobus acidocaldarius) [I04.UPW]#I04#{inhibitor unit: 297-462}~source YP_007436604~	Glycosyl hydrolases family 15 [PF00723.22]	GH15 glucoamylase (EC 3.2.1.3); glucodextranase (EC 3.2.1.70); alpha,alpha-trehalase (EC 3.2.1.28); dextran dextrinase (EC 2.4.1.2) [GH15]
ALJR11	k141_5871460	5	4682	5065	K00330	NADH-quinone oxidoreductase subunit A [EC:7.1.1.2]				NADH-ubiquinone/plastoquinone oxidoreductase, chain 3 [PF00507.20]
ALJR11	k141_5871460	6	5067	5765	K00331	NADH-quinone oxidoreductase subunit B [EC:7.1.1.2]				NADH ubiquinone oxidoreductase, 20 Kd subunit [PF01058.23]
ALJR11	k141_5871460	7	5758	7617	K00333,K13378	NADH-quinone oxidoreductase subunit D [EC:7.1.1.2]; NADH-quinone oxidoreductase subunit C/D [EC:7.1.1.2]				Respiratory-chain NADH dehydrogenase, 49 Kd subunit [PF00346.20]; Respiratory-chain NADH dehydrogenase, 30 Kd subunit [PF00329.20]
ALJR11	k141_5871460	8	7688	8164	K00334	NADH-quinone oxidoreductase subunit E [EC:7.1.1.2]				Thioredoxin-like [2Fe-2S] ferredoxin [PF01257.20]
ALJR11	k141_5871460	9	8192	12577	K00575,K13924	chemotaxis protein methyltransferase CheR [EC:2.1.1.80]; two-component system, chemotaxis family, CheB/CheR fusion protein [EC:2.1.1.80 3.1.1.61]				CheR methyltransferase, SAM binding domain [PF01739.19]; CheB methylesterase [PF01339.18]; PAS domain [PF13596.7]; Histidine kinase-, DNA gyrase B-, and HSP90-like ATPase [PF02518.27]; PAS fold [PF08448.11]; PAS fold [PF08447.13]; Response regulator receiver domain [PF00072.25]; CheR methyltransferase, all-alpha domain [PF03705.16]; PAS fold [PF00989.26]; His Kinase A (phospho-acceptor) domain [P…		sp|Q9HUI3|ARUS_PSEAE Sensor histidine kinase AruS; Xh
ALJR11	k141_5871460	10	12966	13181						SpoIIAA-like [PF11964.9]
ALJR11	k141_5871460	11	13780	14616						Uncharacterised protein family (UPF0182) [PF03699.14]
ALJR11	k141_604457	1	3	641						ABC transporter [PF00005.28]
ALJR11	k141_604457	2	952	5613	K03724	ATP-dependent helicase Lhr and Lhr-like helicase [EC:3.6.4.-]				DEAD/H associated [PF08494.12]; DEAD/DEAH box helicase [PF00270.30]; Helicase conserved C-terminal domain [PF00271.32]; Winged helix DNA-binding domain [PF06224.13]; Type III restriction enzyme, res subunit [PF04851.16]
ALJR11	k141_604457	3	5928	6368						Protein required for attachment to host cells [PF10116.10]; Bacterial archaeo-eukaryotic release factor family 12 [PF18856.2]
ALJR11	k141_604457	4	6535	6696
ALJR11	k141_6054202	1	340	2439						Diguanylate cyclase, GGDEF domain [PF00990.22]; HlyD membrane-fusion protein of T1SS [PF00529.21]; PAS fold [PF00989.26]; PAS fold [PF08448.11]; GAF domain [PF01590.27]		sp|Q5PLI4|DGCQ_SALPA Probable diguanylate cyclase DgcQ; Xh
ALJR11	k141_6054202	2	2501	3058						PDZ domain [PF13180.7]; PDZ domain [PF17820.2]; PDZ domain [PF00595.25]
ALJR11	k141_6054202	3	3200	3469	K02078	acyl carrier protein
ALJR11	k141_6054202	4	3466	4692						2-oxoacid dehydrogenases acyltransferase (catalytic domain) [PF00198.24]; Biotin-requiring enzyme [PF00364.23]; e3 binding domain [PF02817.18]
ALJR11	k141_6054202	5	4689	5678	K00162	pyruvate dehydrogenase E1 component beta subunit [EC:1.2.4.1]				Transketolase, pyrimidine binding domain [PF02779.25]; Transketolase, C-terminal domain [PF02780.21]
ALJR11	k141_6054202	6	5675	6661	K00161	pyruvate dehydrogenase E1 component alpha subunit [EC:1.2.4.1]				Dehydrogenase E1 component [PF00676.21]		REFSEQ putative transketolase central region-containing protein; Xu
ALJR11	k141_6054202	7	6661	8331						AMP-binding enzyme [PF00501.29]; AMP-binding enzyme C-terminal domain [PF13193.7]
ALJR11	k141_6123948	1	3	821	K07315	phosphoserine phosphatase RsbU/P [EC:3.1.3.3]				Stage II sporulation protein E (SpoIIE) [PF07228.13]
ALJR11	k141_6123948	2	1283	1882
ALJR11	k141_6123948	3	1952	4216						Adenylate and Guanylate cyclase catalytic domain [PF00211.21]; CHASE2 domain [PF05226.12]
ALJR11	k141_6123948	4	4706	5662						Cytochrome c3 [PF14537.7]; Cytochrome c7 and related cytochrome c [PF14522.7]; Class III cytochrome C family [PF02085.17]; Cytochrome c554 and c-prime [PF13435.7]
ALJR11	k141_6123948	5	5662	5952						Prokaryotic cytochrome b561 [PF01292.21]
ALJR11	k141_6202908	1	102	1520	K07175	PhoH-like ATPase				PhoH-like protein [PF02562.17]; PIN domain [PF13638.7]		sp|P46343|PHOL_BACSU PhoH-like protein; Xh
ALJR11	k141_6202908	2	1685	2158	K03564	thioredoxin-dependent peroxiredoxin [EC:1.11.1.24]				AhpC/TSA family [PF00578.22]
ALJR11	k141_6202908	3	2268	2807	K03567	glycine cleavage system transcriptional repressor				ACT domain [PF13740.7]
ALJR11	k141_6202908	4	2904	3464						Zinc ribbon domain [PF09723.11]
ALJR11	k141_6202908	5	3575	4249	K07336	PKHD-type hydroxylase [EC:1.14.11.-]				2OG-Fe(II) oxygenase superfamily [PF13640.7]; PKHD-type hydroxylase C-terminal domain [PF18331.2]		sp|A4XQF5|Y803_PSEMY PKHD-type hydroxylase Pmen_0803; Xh
ALJR11	k141_6202908	6	4339	4923
ALJR11	k141_6202908	7	4940	5293
ALJR11	k141_6202908	8	5301	7088						Citrate transporter [PF03600.17]; Sodium:sulfate symporter transmembrane region [PF00939.20]; TrkA-C domain [PF02080.22]
ALJR11	k141_6202908	9	7422	8285	K07261	penicillin-insensitive murein DD-endopeptidase [EC:3.4.24.-]	MER0313046	M74	MER0313046 - murein endopeptidase (Thiocapsa marina) [M74.001]#M74#{peptidase unit: 32-258}~source ZP_08771657~	Penicillin-insensitive murein endopeptidase [PF03411.14]
ALJR11	k141_6202908	10	8332	8757
ALJR11	k141_6240290	1	1	168
ALJR11	k141_6240290	2	165	1007	K02001,K02002	glycine betaine/proline transport system permease protein; glycine betaine/proline transport system substrate-binding protein				Binding-protein-dependent transport system inner membrane component [PF00528.23]
ALJR11	k141_6240290	3	1044	1907	K02002	glycine betaine/proline transport system substrate-binding protein	MER0510604	I25A	MER0510604 - subfamily I25A unassigned peptidase inhibitors (Rhizobium etli) [I25.UPA]#I25A#{inhibitor unit: 110-203}~source YP_008369107~	Substrate binding domain of ABC-type glycine betaine transport system [PF04069.13]
ALJR11	k141_6240290	4	1996	2814	K18896	glycine/sarcosine N-methyltransferase [EC:2.1.1.156]				Methyltransferase domain [PF13649.7]; Methyltransferase domain [PF08241.13]; Tellurite resistance protein TehB [PF03848.15]
ALJR11	k141_6240290	5	2811	3224						Mycolic acid cyclopropane synthetase [PF02353.21]; Methyltransferase domain [PF08241.13]; ubiE/COQ5 methyltransferase family [PF01209.19]; Methyltransferase domain [PF13847.7]
ALJR11	k141_6241346	1	3	791	K06213	magnesium transporter				MgtE intracellular N domain [PF03448.18]; CBS domain [PF00571.29]
ALJR11	k141_6241346	2	1250	1480
ALJR11	k141_6241346	3	1546	3147						Cephalosporin hydroxylase [PF04989.13]; Glycosyl transferase family 2 [PF00535.27]
ALJR11	k141_6241346	4	3362	4675						Methyltransferase domain [PF13578.7]
ALJR11	k141_6241346	5	5177	5983
ALJR11	k141_6241346	6	6105	6656
ALJR11	k141_6241346	7	6892	7719						Glycosyl transferase family 2 [PF13704.7]; Glycosyltransferase family 92 [PF01697.28]; Glycosyl transferase family 2 [PF00535.27]
ALJR11	k141_6241346	8	8001	8726						Methyltransferase FkbM domain [PF05050.13]; Methyltransferase domain [PF13383.7]; Methyltransferase small domain [PF05175.15]
ALJR11	k141_6384918	1	2	142
ALJR11	k141_6384918	2	480	1925	K07033,K09014	uncharacterized protein; Fe-S cluster assembly protein SufB				SUF system FeS cluster assembly, SufBD [PF01458.18]
ALJR11	k141_6384918	3	2133	2888	K09013	Fe-S cluster assembly ATP-binding protein				ABC transporter [PF00005.28]
ALJR11	k141_6384918	4	2885	4210	K09015	Fe-S cluster assembly protein SufD				SUF system FeS cluster assembly, SufBD [PF01458.18]
ALJR11	k141_6384918	5	4293	4697						Iron-sulfur cluster assembly protein [PF01883.20]
ALJR11	k141_6384918	6	4719	5888						Type I phosphodiesterase / nucleotide pyrophosphatase [PF01663.23]
ALJR11	k141_6384918	7	5915	6532	K03975	membrane-associated protein				SNARE associated Golgi protein [PF09335.12]
ALJR11	k141_6384918	8	6539	7351	K06153	undecaprenyl-diphosphatase [EC:3.6.1.27]				Bacitracin resistance protein BacA [PF02673.19]
ALJR11	k141_6384918	9	7484	8182	K06133	4'-phosphopantetheinyl transferase [EC:2.7.8.-]				4'-phosphopantetheinyl transferase superfamily [PF01648.21]
ALJR11	k141_6384918	10	8355	8561
ALJR11	k141_6384918	11	8646	11015	K06959	protein Tex				Tex-like protein N-terminal domain [PF09371.11]; Tex protein YqgF-like domain [PF16921.6]; HHH domain [PF17674.2]; S1 RNA binding domain [PF00575.24]; Helix-hairpin-helix motif [PF14635.7]; Helix-hairpin-helix motif [PF12836.8]; Holliday-junction resolvase-like of SPT6 [PF14639.7]
ALJR11	k141_6384918	12	11047	11382						SET domain [PF00856.29]
ALJR11	k141_6384918	13	11447	12679						Biotin-lipoyl like [PF13533.7]; Barrel-sandwich domain of CusB or HlyD membrane-fusion [PF16576.6]
ALJR11	k141_6384918	14	12676	15822						AcrB/AcrD/AcrF family [PF00873.20]; MMPL family [PF03176.16]
ALJR11	k141_6396672	1	2	676	K01637	isocitrate lyase [EC:4.1.3.1]				Isocitrate lyase family [PF00463.22]
ALJR11	k141_6396672	2	1036	4080	K21023	diguanylate cyclase [EC:2.7.7.65]				EAL domain [PF00563.21]; HlyD membrane-fusion protein of T1SS [PF00529.21]; Diguanylate cyclase, GGDEF domain [PF00990.22]; PAS fold [PF08448.11]; Chemoreceptor zinc-binding domain [PF13682.7]; PAS fold [PF00989.26]		sp|Q5PLI4|DGCQ_SALPA Probable diguanylate cyclase DgcQ; Xh
ALJR11	k141_6396672	3	4163	6049	K00906	isocitrate dehydrogenase kinase/phosphatase [EC:2.7.11.5 3.1.3.-]				Isocitrate dehydrogenase kinase/phosphatase (AceK) [PF06315.12]
ALJR11	k141_6396672	4	6254	7312						Thioredoxin-like domain [PF13098.7]; Thioredoxin-like [PF13899.7]; Redoxin [PF08534.11]; F plasmid transfer operon protein [PF13728.7]; Thioredoxin [PF00085.21]
ALJR11	k141_6396672	5	7457	9037	K08218	MFS transporter, PAT family, beta-lactamase induction signal transducer AmpG				Acetyl-coenzyme A transporter 1 [PF13000.8]; BT1 family [PF03092.17]
ALJR11	k141_6396672	6	10068	12329						Phosphate acetyl/butaryl transferase [PF01515.20]; Malic enzyme, NAD binding domain [PF03949.16]; Malic enzyme, N-terminal domain [PF00390.20]
ALJR11	k141_6396672	7	12488	13540	K00548	5-methyltetrahydrofolate--homocysteine methyltransferase [EC:2.1.1.13]				Homocysteine S-methyltransferase [PF02574.17]
ALJR11	k141_6396672	8	13748	14227	K00783	23S rRNA (pseudouridine1915-N3)-methyltransferase [EC:2.1.1.177]				Predicted SPOUT methyltransferase [PF02590.18]
ALJR11	k141_6396672	9	14234	14917	K06287	septum formation protein				Maf-like protein [PF02545.15]
ALJR11	k141_6396672	10	15097	16551	K08301	ribonuclease G [EC:3.1.26.-]				Ribonuclease E/G family [PF10150.10]
ALJR11	k141_6396672	11	16574	20596						Protein of unknown function [PF13116.7]; AsmA-like C-terminal region [PF13502.7]
ALJR11	k141_6396672	12	20831	21628	K11206	deaminated glutathione amidase [EC:3.5.1.128]				Carbon-nitrogen hydrolase [PF00795.23]		sp|Q3HVN1|AGUB_SOLTU N-carbamoylputrescine amidase; Xh
ALJR11	k141_6396672	13	21716	23158	K03568	TldD protein	MER0197918	M103	MER0197918 - TldD peptidase ({Escherichia coli}) (Allochromatium vinosum) [M103.001]#M103#{peptidase unit: 7-468}~source ADC63430~	Putative modulator of DNA gyrase [PF01523.17]
ALJR11	k141_6396672	14	23250	24599	K03592	PmbA protein	MER0239527	M103	MER0239527 - family M103 non-peptidase homologues (Thiocapsa marina) [M103.UNW]#M103#{peptidase unit: 35-449}~source ZP_08769147~	Putative modulator of DNA gyrase [PF01523.17]
ALJR11	k141_6396672	15	25105	26448	K06954	uncharacterized protein				Flavin containing amine oxidoreductase [PF01593.25]; NAD(P)-binding Rossmann-like domain [PF13450.7]
ALJR11	k141_6396672	16	26445	27212	K09701	uncharacterized protein				Protein of unknown function (DUF1365) [PF07103.12]
ALJR11	k141_6396672	17	27212	28435	K00574	cyclopropane-fatty-acyl-phospholipid synthase [EC:2.1.1.79]				Mycolic acid cyclopropane synthetase [PF02353.21]; Methyltransferase domain [PF13489.7]; Methyltransferase domain [PF08241.13]; Methyltransferase domain [PF13649.7]; Methyltransferase domain [PF13847.7]; ubiE/COQ5 methyltransferase family [PF01209.19]; Methyltransferase domain [PF08242.13]; Methyltransferase small domain [PF05175.15]; Protein-L-isoaspartate(D-aspartate) O-methyltransferase (PCMT)…
ALJR11	k141_6396672	18	28432	29673	K01079	phosphoserine phosphatase [EC:3.1.3.3]				haloacid dehalogenase-like hydrolase [PF12710.8]; ACT domain [PF13740.7]; Putative Phosphatase [PF06888.13]; haloacid dehalogenase-like hydrolase [PF08282.13]; Haloacid dehalogenase-like hydrolase [PF13419.7]; haloacid dehalogenase-like hydrolase [PF00702.27]
ALJR11	k141_6396672	19	29745	32543	K21023,K21084	diguanylate cyclase [EC:2.7.7.65]; diguanylate cyclase [EC:2.7.7.65]				EAL domain [PF00563.21]; Diguanylate cyclase, GGDEF domain [PF00990.22]; HlyD membrane-fusion protein of T1SS [PF00529.21]; PAS fold [PF00989.26]; PAS fold [PF08448.11]; PAS fold [PF08447.13]; PAS domain [PF13426.8]; GAF domain [PF13185.7]; PAS domain [PF13188.8]		sp|Q5PLI4|DGCQ_SALPA Probable diguanylate cyclase DgcQ; Xh
ALJR11	k141_6396672	20	32941	34263						Major Facilitator Superfamily [PF07690.17]
ALJR11	k141_6396672	21	34408	35376	K02523	octaprenyl-diphosphate synthase [EC:2.5.1.90]				Polyprenyl synthetase [PF00348.18]
ALJR11	k141_6396672	22	35632	35946	K02888	large subunit ribosomal protein L21				Ribosomal prokaryotic L21 protein [PF00829.22]
ALJR11	k141_6396672	23	35960	36241	K02899	large subunit ribosomal protein L27				Ribosomal L27 protein [PF01016.20]
ALJR11	k141_6396672	24	36330	37433	K03979	GTPase [EC:3.6.5.-]				GTP1/OBG [PF01018.23]; 50S ribosome-binding GTPase [PF01926.24]; Ferrous iron transport protein B [PF02421.19]
ALJR11	k141_6396672	25	37452	38576	K00931	glutamate 5-kinase [EC:2.7.2.11]				Amino acid kinase family [PF00696.29]; PUA domain [PF01472.21]
ALJR11	k141_6396672	26	38685	39836	K13017	UDP-2-acetamido-2-deoxy-ribo-hexuluronate aminotransferase [EC:2.6.1.98]				DegT/DnrJ/EryC1/StrS aminotransferase family [PF01041.18]; Aminotransferase class-V [PF00266.20]; Cys/Met metabolism PLP-dependent enzyme [PF01053.21]; Orn/Lys/Arg decarboxylase, major domain [PF01276.21]		sp|Q9ALN8|SPNQ_SACSN dTDP-4-dehydro-2,6-dideoxy-D-glucose 3-dehydratase; Xh
ALJR11	k141_6475759	1	2	733	K01126	glycerophosphoryl diester phosphodiesterase [EC:3.1.4.46]				Glycerophosphoryl diester phosphodiesterase family [PF03009.18]
ALJR11	k141_6475759	2	720	1322
ALJR11	k141_6475759	3	1473	4340						Domain of Unknown Function (DUF349) [PF03993.13]
ALJR11	k141_6475759	4	4564	5334
ALJR11	k141_6475759	5	5467	6099	K01069	hydroxyacylglutathione hydrolase [EC:3.1.2.6]				Metallo-beta-lactamase superfamily [PF00753.28]; Metallo-beta-lactamase superfamily [PF14597.7]; Beta-lactamase superfamily domain [PF12706.8]
ALJR11	k141_6475759	6	6415	6651	K09794	uncharacterized protein				Protein of unknown function (DUF465) [PF04325.14]
ALJR11	k141_6475759	7	6839	7354	K06142	outer membrane protein				Outer membrane protein (OmpH-like) [PF03938.15]
ALJR11	k141_6475759	8	7939	8478	K09912	uncharacterized protein				Uncharacterized protein conserved in bacteria (DUF2058) [PF09831.10]
ALJR11	k141_6475759	9	8565	9311						NYN domain [PF01936.19]; OST-HTH/LOTUS domain [PF12872.8]
ALJR11	k141_6475759	10	9380	10171	K03424	TatD DNase family protein [EC:3.1.21.-]				TatD related DNase [PF01026.22]
ALJR11	k141_6475759	11	10246	11220						FAD binding domain of DNA photolyase [PF03441.15]; Protein of unknown function (DUF2867) [PF11066.9]		sp|P00914|PHR_ECOLI Deoxyribodipyrimidine photo-lyase; Xh
ALJR11	k141_6765537	1	1	75
ALJR11	k141_6765537	2	301	831
ALJR11	k141_6765537	3	942	1508	K03271	D-sedoheptulose 7-phosphate isomerase [EC:5.3.1.28]				SIS domain [PF13580.7]
ALJR11	k141_6765537	4	1630	2562						Methyltransferase domain [PF08241.13]; Methyltransferase domain [PF13489.7]; ubiE/COQ5 methyltransferase family [PF01209.19]
ALJR11	k141_6765537	5	2947	5124	K20444	O-antigen biosynthesis protein [EC:2.4.1.-]				Glycosyltransferase like family 2 [PF13641.7]; Glycosyl transferase family 2 [PF00535.27]; Glycosyltransferase like family 2 [PF10111.10]; Glycosyl transferases group 1 [PF13692.7]; Glycosyl transferase family 21 [PF13506.7]; Glycosyl transferase family group 2 [PF13632.7]; Glycosyl transferases group 1 [PF00534.21]	GT27 polypeptide alpha-N-acetylgalactosaminyltransferase (EC 2.4.1.41) [GT27]; GT2 cellulose synthase (EC 2.4.1.12); chitin synthase (EC 2.4.1.16); dolichyl-phosphate beta-D-mannosyltransferase (EC 2.4.1.83); dolichyl-phosphate beta-glucosyltransferase (EC 2.4.1.117); N-acetylglucosaminyltransferase (EC 2.4.1.-); N-acetylgalactosaminyltransferase (EC 2.4.1.-); hyaluronan synthase (EC 2.4.1.212); …
ALJR11	k141_6765537	6	5207	6037						Methyltransferase domain [PF13649.7]; Methyltransferase domain [PF13489.7]; Methyltransferase domain [PF08241.13]; Methyltransferase domain [PF13847.7]; Methyltransferase domain [PF08242.13]; Methionine biosynthesis protein MetW [PF07021.13]; Mycolic acid cyclopropane synthetase [PF02353.21]; ubiE/COQ5 methyltransferase family [PF01209.19]; Tellurite resistance protein TehB [PF03848.15]
ALJR11	k141_6905883	1	1	156
ALJR11	k141_6905883	2	750	1031
ALJR11	k141_6905883	3	1610	1867
ALJR11	k141_6905883	4	1879	2043						HicA toxin of bacterial toxin-antitoxin, [PF07927.13]
ALJR11	k141_6905883	5	2246	2404
ALJR11	k141_6905883	6	3013	3738
ALJR11	k141_6905883	7	3837	4037
ALJR11	k141_6905883	8	4027	4296	K09803	uncharacterized protein				Ribonuclease toxin, BrnT, of type II toxin-antitoxin system [PF04365.14]
ALJR11	k141_6905883	9	4795	5166						Phage integrase family [PF00589.23]; Phage integrase, N-terminal SAM-like domain [PF13495.7]
ALJR11	k141_6905883	10	5293	6696	K02314	replicative DNA helicase [EC:3.6.4.12]				DnaB-like helicase C terminal domain [PF03796.16]; DnaB-like helicase N terminal domain [PF00772.22]; AAA domain [PF13481.7]; KaiC [PF06745.14]		sp|P04530|VG41_BPT4 ATP-dependent helicase 41; XhXr
[truncated: 132,223 more rows]
