# Supplementary material for: Diversity at single nucleotide to pangenome scales among sulfur cycling bacteria in salt marshes
Source: Appl Environ Microbiol. 2023 Oct 26;89(11):e00988-23. doi: 10.1128/aem.00988-23 (PMC10686091; doi:10.1128/aem.00988-23)
Supplement: Supplemental Data 3 — Contig-specific coverage values of the Alabama and Massachusetts salt marsh samples. [file aem.00988-23-s0003.xlsx]

## Sheet: Caption
Supplementary Data 3. Contig-specific coverage values of the Alabama and Massachusetts salt marsh samples included in this study.

## Sheet: Percentages
Percentage of contigs forming a MAG that successfully recruit reads (CPM >0).
	Samples (grouped by origin)
Average by MAG (grouped by assembly)	ALJR	ALSA	MASA	MASP
ALJR	99.7467	99.2288	92.7061	73.3589
ALSA	99.8619	99.9201	91.5833	80.7473
MASA	94.2974	92.4458	100	95.0844
MASP	96.488	95.7921	95.3326	98.4984

## Sheet: ALJR2
											percentage of contigs coverage >0	100	100	100	100	100	100	46.3668	92.7336	38.0623	92.7336	86.1592	40.4844	95.5017	41.1765	83.391	69.8962	100	100	100	100	100	100	100	100
												ALSA SRR10854653	ALJR SRR11061153	ALJR SRR11061154	ALSA SRR11567157	ALJR SRR11567260	ALJR SRR11567261	MASP SRR11828593	MASA SRR11828800	MASP SRR11828889	MASA SRR11828899	MASA SRR11829000	MASP SRR11829102	MASA SRR11829104	MASP SRR11829268	MASA SRR11829269	MASP SRR12659820	ALJR SRR9045291	ALSA SRR9045292	ALSA SRR9045293	ALJR SRR9045294	ALJR SRR9045295	ALSA SRR9045296	ALJR SRR9045297	ALSA SRR9045298
												0.292987	2.42024	2.51895	4.3863	1.61148	0.881644	0	0	0	0	0	0	0	0	0	0	1.99585	0.806153	2.43086	0.883932	0.926942	4.97565	0.256038	2.16699
												0.552535	2.64784	2.55362	4.39673	1.61413	1.0752	0	0	0	0	0	0	0	0	0	0	2.05354	0.878873	2.50592	0.924473	1.07007	5.87535	0.378374	2.1911
												0.579586	2.65605	3.10663	4.54719	1.67453	1.08689	0	0	0	0	0	0	0	0	0	0	2.12724	0.999813	2.51397	1.04712	1.21648	6.17818	0.465886	2.229
												0.598784	2.67533	3.1671	4.60438	1.68041	1.12715	0	0	0	0	0	0	0	0	0	0	2.2356	1.06438	2.5215	1.17385	1.26451	6.35235	0.476872	2.30674
												0.707691	2.73349	3.17528	4.69764	1.69625	1.17999	0	0	0	0	0	0	0	0	0	0	2.28688	1.08753	2.61303	1.18844	1.30279	6.38969	0.483538	2.31676
												0.743886	2.74573	3.23059	4.70089	1.73231	1.23513	0	0	0	0	0	0	0	0	0	0	2.4644	1.16435	2.63353	1.18896	1.30431	6.42623	0.507154	2.41146
												0.772158	2.77408	3.23834	4.76617	1.74544	1.26799	0	0	0	0	0	0	0	0	0	0	2.46803	1.1647	2.65178	1.21348	1.32032	6.44937	0.511329	2.52897
												0.772393	2.90016	3.2467	4.79188	1.78176	1.37948	0	0	0	0	0	0	0	0	0	0	2.59263	1.17485	2.73117	1.21453	1.32393	6.55743	0.511404	2.53326
												0.79124	2.93088	3.27339	4.82955	1.78232	1.42015	0	0	0	0	0	0	0	0	0	0	2.61932	1.19317	2.78893	1.26018	1.32589	6.57767	0.522274	2.56249
												0.820463	2.93203	3.27762	4.87528	1.80068	1.49649	0	0	0	0	0	0	0	0	0	0	2.62635	1.19472	2.80032	1.26141	1.35507	6.70056	0.523115	2.57402
												0.825859	2.99183	3.2992	4.88741	1.80416	1.51111	0	0	0	0	0	0	0	0	0	0	2.62908	1.21421	2.8031	1.26503	1.35847	6.72678	0.547748	2.58881
												0.840744	2.99978	3.32316	4.9367	1.80574	1.51534	0	0	0	0	0	0	0	0	0	0	2.69027	1.21905	2.81367	1.26583	1.40179	6.73922	0.550966	2.64756
												0.842668	3.01462	3.34291	4.94409	1.84508	1.54274	0	0	0	0	0	0	0	0	0	0	2.70287	1.22071	2.81436	1.27338	1.42023	6.74695	0.555324	2.65774
												0.849822	3.07669	3.37284	4.96211	1.85109	1.55836	0	0	0	0	0	0	0.430111	0	0	0	2.7204	1.22108	2.81874	1.2763	1.44202	6.8292	0.560781	2.69394
												0.857536	3.0801	3.4058	4.99202	1.85165	1.56398	0	0	0	0	0	0	0.468307	0	0	0	2.73212	1.22588	2.86099	1.28408	1.45236	6.87669	0.562845	2.71554
												0.85779	3.10541	3.4856	4.99406	1.85526	1.58232	0	0	0	0	0	0	0.472918	0	0	0	2.73753	1.23567	2.86775	1.28445	1.46011	6.88116	0.562984	2.73654
												0.861818	3.11867	3.49236	5.01666	1.85695	1.58237	0	0	0	0	0	0	0.504913	0	0	0	2.75328	1.24323	2.88596	1.29109	1.49242	6.89431	0.563269	2.78587
												0.864091	3.11987	3.50507	5.01678	1.86514	1.58288	0	0	0	0	0	0	0.678488	0	0	0	2.77165	1.24841	2.89426	1.30124	1.50443	6.92513	0.573315	2.78831
												0.86906	3.12575	3.5332	5.08387	1.88023	1.59186	0	0	0	0	0	0	0.687142	0	0	0	2.77931	1.28092	2.90227	1.31613	1.50581	6.99911	0.57603	2.80468
												0.870734	3.14615	3.53644	5.09753	1.88181	1.60774	0	0	0	0	0	0	0.697364	0	0	0	2.78538	1.283	2.90666	1.32808	1.51529	7.01777	0.583274	2.80597
												0.922047	3.14623	3.54046	5.10231	1.88591	1.63071	0	0	0	0	0	0	0.721769	0	0	0	2.79175	1.28594	2.91889	1.33857	1.52612	7.07098	0.583375	2.81143
												0.953614	3.15563	3.55008	5.10622	1.88808	1.63785	0	0.294941	0	0.115789	0	0	0.731488	0	0	0	2.8012	1.30173	2.92753	1.33948	1.52721	7.09127	0.584035	2.8181
												0.967881	3.17207	3.55487	5.13052	1.88944	1.65301	0	0.321512	0	0.197699	0	0	0.742856	0	0	0	2.81733	1.31417	2.93291	1.34148	1.53205	7.09513	0.584104	2.86796
												0.970609	3.1849	3.55549	5.15062	1.89041	1.66472	0	0.346633	0	0.201667	0	0	0.751229	0	0	0	2.82489	1.31766	2.93535	1.34216	1.54218	7.10596	0.585054	2.86916
												0.975025	3.20324	3.57272	5.15305	1.89673	1.70003	0	0.356132	0	0.25169	0	0	0.769244	0	0	0	2.8256	1.32615	2.93853	1.36099	1.55093	7.12017	0.589324	2.87203
												0.996526	3.20455	3.58501	5.157	1.9022	1.70252	0	0.456128	0	0.292859	0	0	0.804796	0	0	0	2.83189	1.32682	2.9411	1.36155	1.55141	7.12638	0.598955	2.87896
												1.00161	3.21336	3.588	5.15741	1.9166	1.70548	0	0.457727	0	0.30213	0	0	0.843702	0	0	0	2.85229	1.32815	2.95241	1.37462	1.55179	7.13211	0.607774	2.92847
												1.00405	3.21372	3.59346	5.17265	1.9193	1.72129	0	0.457803	0	0.313034	0	0	0.844215	0	0	0	2.85305	1.33538	2.95788	1.37744	1.561	7.14014	0.608382	2.94809
												1.02753	3.21623	3.59851	5.17278	1.92416	1.72568	0	0.458336	0	0.316685	0	0	0.882009	0	0	0	2.8609	1.34417	2.95841	1.37846	1.57733	7.15094	0.61073	2.95013
												1.03213	3.25539	3.60864	5.17386	1.9245	1.72643	0	0.464041	0	0.325823	0	0	0.901112	0	0	0	2.86943	1.34982	2.96195	1.37976	1.58134	7.15402	0.61459	2.96597
												1.03472	3.25562	3.62228	5.17486	1.93643	1.7585	0	0.47546	0	0.328403	0	0	0.912756	0	0	0	2.86999	1.35096	2.9709	1.38433	1.59162	7.1564	0.614716	2.96859
												1.03604	3.25604	3.65174	5.21615	1.94112	1.76653	0	0.478799	0	0.354592	0	0	0.920388	0	0	0	2.87694	1.35101	2.97673	1.38593	1.59186	7.16407	0.621467	3.01092
												1.03943	3.26032	3.65786	5.22667	1.9422	1.77081	0	0.498193	0	0.371151	0	0	0.927084	0	0	0	2.88374	1.35989	2.98723	1.39049	1.59684	7.1901	0.624121	3.01905
												1.04113	3.26647	3.67169	5.24095	1.94336	1.77294	0	0.512655	0	0.380588	0	0	0.934583	0	0	0	2.88408	1.36459	2.98757	1.39325	1.60249	7.19792	0.626903	3.01974
												1.04831	3.26674	3.67754	5.25945	1.9444	1.77714	0	0.518159	0	0.388893	0	0	0.970433	0	0	0	2.90308	1.36466	2.98773	1.39479	1.61337	7.244	0.630523	3.05056
												1.05088	3.2741	3.67768	5.26754	1.94763	1.78899	0	0.536514	0	0.403022	0	0	0.972291	0	0	0	2.90467	1.3648	3.0164	1.39767	1.6144	7.26595	0.632086	3.05611
												1.06839	3.28395	3.68813	5.27478	1.95019	1.78976	0	0.580963	0	0.416336	0	0	0.972566	0	0	0	2.90546	1.36979	3.03824	1.41247	1.61981	7.27401	0.632349	3.05657
												1.06985	3.28448	3.69508	5.27818	1.95674	1.79123	0	0.600493	0	0.420835	0	0	0.977748	0	0	0	2.91905	1.37136	3.04329	1.41265	1.6304	7.28686	0.63312	3.05793
												1.07523	3.28818	3.71657	5.30321	1.96587	1.82856	0	0.664052	0	0.433836	0	0	0.982321	0	0	0	2.92543	1.37387	3.0459	1.41283	1.63338	7.28953	0.641014	3.06018
												1.08966	3.28887	3.71767	5.30844	1.9667	1.83428	0	0.686683	0	0.435659	0	0	0.983426	0	0	0	2.92808	1.37397	3.04768	1.41602	1.63444	7.29235	0.641151	3.06504
												1.09321	3.29723	3.719	5.31329	1.96685	1.84437	0	0.707598	0	0.439944	0.170552	0	0.998894	0	0	0	2.92908	1.37836	3.05719	1.41635	1.63516	7.30288	0.641335	3.06558
												1.09441	3.30151	3.72398	5.31784	1.97671	1.86144	0	0.73076	0	0.44947	0.184435	0	1.01479	0	0	0	2.93611	1.37924	3.06075	1.41844	1.64328	7.30581	0.64614	3.06585
												1.0962	3.32201	3.73014	5.3287	1.97776	1.86295	0	0.737213	0	0.452333	0.214654	0	1.01581	0	0	0	2.95007	1.3815	3.06353	1.42067	1.64681	7.31849	0.646563	3.06681
												1.1005	3.32247	3.74673	5.335	1.97914	1.88022	0	0.749881	0	0.468647	0.237854	0	1.04024	0	0	0	2.95553	1.38303	3.06381	1.425	1.64961	7.35644	0.648181	3.07224
												1.10581	3.32517	3.75697	5.35126	1.98164	1.88029	0	0.757084	0	0.469512	0.251537	0	1.04133	0	0	0	2.96265	1.38315	3.07323	1.42644	1.65284	7.36233	0.648956	3.07928
												1.10581	3.32833	3.76174	5.35637	1.99439	1.88058	0	0.762936	0	0.482063	0.265173	0	1.06039	0	0	0	2.9791	1.38359	3.07699	1.43264	1.65521	7.39274	0.649193	3.09723
												1.11181	3.3479	3.76668	5.35804	2.0146	1.89006	0	0.768923	0	0.48939	0.275652	0	1.08819	0	0	0	2.98443	1.38427	3.09733	1.43812	1.65732	7.39847	0.650659	3.09781
												1.11736	3.3502	3.7719	5.35926	2.01642	1.90733	0	0.780572	0	0.491768	0.28554	0	1.09942	0	0	0	2.99957	1.39579	3.10486	1.44038	1.65946	7.40839	0.655642	3.09943
												1.12934	3.35224	3.77374	5.37064	2.02018	1.90747	0	0.789612	0	0.493643	0.295747	0	1.13154	0	0.209506	0	3.00727	1.39586	3.11538	1.44729	1.66063	7.41337	0.657785	3.11813
												1.13188	3.36367	3.77645	5.37927	2.02083	1.9095	0	0.806356	0	0.504717	0.297917	0	1.13651	0	0.210423	0	3.01314	1.39866	3.11539	1.44836	1.67041	7.41991	0.664074	3.11925
												1.14016	3.38619	3.79385	5.38141	2.02472	1.92762	0	0.830805	0	0.520331	0.332962	0	1.13957	0	0.234791	0	3.01582	1.40275	3.11738	1.45127	1.67331	7.43044	0.66582	3.12043
												1.14048	3.387	3.79752	5.387	2.02541	1.94139	0	0.873382	0	0.532648	0.340892	0	1.19885	0	0.245711	0	3.02189	1.40353	3.12378	1.45174	1.67418	7.45043	0.666788	3.12427
												1.14626	3.40094	3.80394	5.39152	2.03067	1.95573	0	0.881339	0	0.535588	0.341228	0	1.21867	0	0.246286	0	3.02722	1.40451	3.12379	1.45655	1.67555	7.46876	0.667997	3.13627
												1.14849	3.40498	3.81035	5.39219	2.03446	1.95968	0	0.889146	0	0.537973	0.349557	0	1.23327	0	0.250727	0	3.03711	1.40507	3.12757	1.46609	1.67623	7.48907	0.676563	3.1432
												1.15229	3.40652	3.81121	5.40071	2.03952	1.96397	0	0.894862	0	0.556379	0.360454	0	1.27129	0	0.254911	0	3.05674	1.4061	3.12905	1.46888	1.6763	7.5007	0.679224	3.14589
												1.15278	3.41827	3.82074	5.4023	2.04626	1.96778	0	0.902701	0	0.558977	0.369956	0	1.27712	0	0.274877	0	3.05807	1.40751	3.14422	1.46902	1.67986	7.5037	0.680253	3.14929
												1.15307	3.42507	3.83854	5.40336	2.05088	1.96936	0	0.911205	0	0.568463	0.372946	0	1.29595	0	0.278618	0	3.07026	1.40755	3.14531	1.47106	1.68291	7.5066	0.682389	3.15265
												1.16083	3.42716	3.83904	5.40502	2.05133	1.97343	0	0.921074	0	0.570977	0.373045	0	1.32418	0	0.311216	0	3.08344	1.40884	3.15306	1.47122	1.68336	7.51407	0.685883	3.15385
												1.16098	3.43217	3.84086	5.41405	2.06232	1.97735	0	0.934191	0	0.571645	0.392128	0	1.32506	0	0.311768	0	3.08764	1.41003	3.15564	1.47187	1.69601	7.52138	0.689492	3.15683
												1.16172	3.44219	3.84156	5.41784	2.07313	1.97895	0	0.935344	0	0.575901	0.398127	0	1.32633	0	0.349094	0	3.10001	1.41053	3.15809	1.47506	1.7006	7.5342	0.693169	3.15924
												1.17941	3.44739	3.84516	5.43291	2.07847	1.98662	0	0.955991	0	0.58973	0.419389	0	1.32712	0	0.355261	0	3.10404	1.41072	3.16129	1.47636	1.7039	7.57672	0.695122	3.16037
												1.18132	3.44977	3.85287	5.43511	2.07856	1.99476	0	0.969733	0	0.594513	0.421036	0	1.33517	0	0.37293	0	3.10689	1.41263	3.16829	1.4793	1.70436	7.58367	0.695155	3.17028
												1.18152	3.45679	3.86181	5.4378	2.07858	1.9951	0	0.975926	0	0.600699	0.426003	0	1.35737	0	0.374094	0	3.10853	1.41788	3.1752	1.48322	1.70496	7.58485	0.69603	3.17224
												1.18203	3.45797	3.86334	5.43961	2.08505	2.00776	0	0.976432	0	0.623023	0.439107	0	1.37575	0	0.376371	0	3.11101	1.41956	3.18092	1.48353	1.71687	7.61351	0.699775	3.17414
												1.18337	3.46339	3.87212	5.44025	2.08739	2.01401	0	0.981567	0	0.631267	0.449389	0	1.3919	0	0.382277	0	3.11426	1.42201	3.18556	1.48442	1.72089	7.64615	0.699803	3.18594
												1.18529	3.47105	3.87457	5.44046	2.09173	2.01704	0	0.989284	0	0.634284	0.451002	0	1.40036	0	0.386549	0	3.11597	1.42203	3.18724	1.48468	1.72232	7.65334	0.70026	3.18705
												1.18734	3.47137	3.89503	5.44417	2.09215	2.0298	0	0.994196	0	0.634326	0.458616	0	1.4012	0	0.391413	0	3.12614	1.42522	3.18796	1.48689	1.72692	7.65551	0.702177	3.19352
												1.19382	3.48798	3.89785	5.44901	2.09344	2.03668	0	1.00508	0	0.635066	0.472314	0	1.42098	0	0.403783	0	3.131	1.42712	3.19257	1.48762	1.72951	7.65719	0.703284	3.19409
												1.1967	3.49417	3.90977	5.45299	2.09578	2.03825	0	1.01603	0	0.637368	0.478368	0	1.42247	0	0.407764	0	3.13591	1.43145	3.19476	1.48833	1.72988	7.66261	0.704042	3.19449
												1.19692	3.49896	3.91575	5.4539	2.09601	2.04559	0	1.02172	0	0.654942	0.510822	0	1.43217	0	0.431142	0	3.14225	1.43164	3.19652	1.49243	1.73128	7.66997	0.712093	3.19787
												1.20085	3.49948	3.92287	5.46074	2.09781	2.04676	0	1.05194	0	0.659105	0.522783	0	1.45076	0	0.435149	0	3.14495	1.43241	3.19882	1.49248	1.73949	7.67078	0.714197	3.20571
												1.20149	3.49958	3.93652	5.46184	2.09966	2.05011	0	1.05548	0	0.663432	0.527788	0	1.45215	0	0.435648	0	3.14815	1.4325	3.21087	1.49359	1.73993	7.67393	0.715997	3.20636
												1.2051	3.50242	3.94604	5.46399	2.10052	2.05667	0	1.05905	0	0.665368	0.535948	0	1.45749	0	0.448318	0	3.1566	1.4409	3.22558	1.49373	1.75061	7.67806	0.718582	3.2101
												1.20584	3.50753	3.94777	5.46753	2.10964	2.05862	0	1.08052	0	0.674338	0.543112	0	1.48571	0	0.44837	0	3.15987	1.44154	3.2338	1.49766	1.75419	7.68701	0.719683	3.22561
												1.20924	3.51473	3.94783	5.47328	2.11098	2.05954	0	1.08204	0	0.685242	0.545325	0	1.49955	0	0.448389	0	3.16016	1.44158	3.23955	1.49768	1.75454	7.69088	0.721009	3.22626
												1.21083	3.51647	3.95421	5.47373	2.11214	2.06299	0	1.10024	0	0.708084	0.576801	0	1.5084	0	0.455666	0	3.164	1.44223	3.23984	1.50473	1.76986	7.70364	0.721029	3.22798
												1.21109	3.52027	3.95493	5.48107	2.11524	2.06488	0	1.11775	0	0.718001	0.578294	0	1.51014	0	0.477592	0	3.17437	1.44311	3.25157	1.51316	1.77201	7.77085	0.724984	3.2292
												1.2133	3.53478	3.95685	5.4827	2.11673	2.06636	0	1.15571	0	0.718707	0.591756	0	1.51023	0	0.488693	0	3.17898	1.44349	3.25222	1.51359	1.77926	7.77139	0.725068	3.22975
												1.21372	3.53487	3.95722	5.49058	2.11683	2.07018	0	1.18091	0	0.719161	0.594249	0	1.51033	0	0.490768	0	3.18785	1.44495	3.25528	1.51497	1.79076	7.77264	0.727073	3.23175
												1.2174	3.53823	3.9598	5.4947	2.11918	2.07215	0	1.19751	0	0.731851	0.618948	0	1.51126	0	0.516341	0	3.18832	1.44875	3.25651	1.5151	1.79494	7.77583	0.728551	3.233
												1.21818	3.54433	3.96574	5.49715	2.1193	2.07573	0	1.20413	0	0.741658	0.63176	0	1.51128	0	0.52003	0	3.19013	1.44936	3.2622	1.5173	1.79677	7.7823	0.735154	3.23439
												1.21846	3.54698	3.97131	5.49853	2.12607	2.07867	0	1.20447	0	0.749062	0.640007	0	1.51845	0	0.523512	0	3.19984	1.4554	3.26419	1.51879	1.79743	7.79502	0.736487	3.23459
												1.21852	3.54755	3.97638	5.49868	2.12684	2.08293	0	1.21234	0	0.767071	0.647592	0	1.54895	0	0.532455	0	3.20057	1.45548	3.26567	1.51955	1.80454	7.8019	0.737527	3.23699
												1.22328	3.54975	3.98224	5.49887	2.12991	2.0833	0	1.2203	0	0.775093	0.657925	0	1.54999	0	0.554311	0	3.20139	1.45744	3.26876	1.52234	1.8084	7.80251	0.739302	3.23801
												1.2276	3.55509	3.99742	5.50254	2.13124	2.09117	0	1.23476	0	0.779373	0.679743	0	1.55477	0	0.554593	0	3.21106	1.45839	3.2735	1.52273	1.80964	7.85757	0.73965	3.23868
												1.23148	3.55961	3.99769	5.50824	2.13355	2.09899	0	1.2369	0	0.780113	0.681762	0	1.56259	0	0.555714	0	3.2138	1.45884	3.27365	1.52329	1.81001	7.87474	0.740707	3.24067
												1.24212	3.571	3.99807	5.50958	2.13496	2.10702	0	1.2481	0	0.781715	0.684254	0	1.56988	0	0.574102	0	3.21411	1.46027	3.2761	1.52512	1.81539	7.87852	0.742463	3.24975
												1.24595	3.58322	4.00903	5.51064	2.13714	2.10879	0	1.25247	0	0.787161	0.690069	0	1.57247	0	0.576736	0.036661	3.21421	1.46226	3.28432	1.52888	1.82032	7.88273	0.743885	3.25
												1.24713	3.58437	4.02738	5.51634	2.13867	2.11456	0	1.2531	0	0.793735	0.701384	0	1.59142	0	0.593246	0.044715	3.2146	1.46707	3.28812	1.53045	1.82168	7.88627	0.744007	3.25155
												1.25028	3.59122	4.04809	5.52381	2.14179	2.12397	0	1.28408	0	0.798958	0.701686	0	1.59482	0	0.60525	0.049324	3.21464	1.4671	3.29014	1.53184	1.82195	7.88748	0.74412	3.25437
												1.25667	3.59831	4.05922	5.52944	2.14429	2.12625	0	1.29894	0	0.808185	0.714724	0	1.64109	0	0.605541	0.062984	3.21541	1.46799	3.2931	1.53822	1.82265	7.88752	0.747444	3.25539
												1.26783	3.60116	4.06144	5.53526	2.14611	2.1274	0	1.31402	0	0.820246	0.748591	0	1.65181	0	0.609655	0.072341	3.22026	1.47035	3.29437	1.54132	1.82281	7.90792	0.747579	3.25706
												1.27187	3.60365	4.06985	5.53669	2.14784	2.13066	0	1.33396	0	0.838951	0.754561	0	1.66088	0	0.619511	0.072564	3.22198	1.47162	3.29706	1.54875	1.8308	7.90976	0.749053	3.25858
												1.27314	3.60559	4.07083	5.54195	2.15136	2.13208	0	1.33997	0	0.862159	0.755051	0	1.66768	0	0.619679	0.072658	3.22996	1.472	3.30034	1.54888	1.83349	7.91118	0.749478	3.27453
												1.27849	3.60832	4.07134	5.55373	2.15422	2.13355	0	1.35807	0	0.864529	0.761852	0	1.67619	0	0.620161	0.074415	3.23116	1.47378	3.30263	1.54992	1.8364	7.91802	0.750213	3.2771
												1.28561	3.61065	4.07824	5.55621	2.15468	2.13784	0	1.3652	0	0.870106	0.764947	0	1.68179	0	0.628808	0.08418	3.23428	1.47638	3.30984	1.55129	1.83759	7.91851	0.752024	3.28648
												1.29362	3.6117	4.0829	5.55644	2.15704	2.13926	0	1.37626	0	0.872966	0.769546	0	1.68466	0	0.634308	0.088984	3.23629	1.47714	3.31097	1.5519	1.84913	7.91859	0.755057	3.30062
												1.29517	3.61251	4.08733	5.57178	2.16043	2.14457	0	1.38181	0	0.873702	0.774305	0	1.70088	0	0.643674	0.089709	3.24512	1.47746	3.31227	1.55282	1.85188	7.91962	0.755778	3.30112
												1.29723	3.61365	4.08807	5.5755	2.16258	2.14677	0	1.38764	0	0.876663	0.776623	0	1.7101	0	0.644483	0.090348	3.25278	1.47941	3.31228	1.55506	1.85314	7.94252	0.758049	3.30596
												1.29933	3.61698	4.09871	5.57674	2.16298	2.15422	0	1.38891	0	0.890466	0.783553	0	1.71649	0	0.645661	0.09244	3.25358	1.47996	3.31538	1.56084	1.86012	7.95754	0.759312	3.31325
												1.30715	3.61764	4.10236	5.57773	2.1686	2.15429	0	1.4002	0	0.89737	0.795196	0	1.72555	0	0.653057	0.098469	3.25477	1.48088	3.32261	1.56228	1.86701	7.9756	0.764061	3.31482
												1.30814	3.62201	4.10414	5.58137	2.17151	2.15668	0	1.40563	0	0.900956	0.804814	0	1.72971	0	0.675394	0.098596	3.25598	1.48518	3.32931	1.56821	1.86885	7.9816	0.764789	3.31593
												1.30907	3.62355	4.10741	5.58434	2.17635	2.15787	0	1.40827	0	0.911824	0.823953	0	1.73438	0	0.675832	0.10233	3.25754	1.49038	3.32989	1.57046	1.87145	7.98714	0.764872	3.31823
												1.31358	3.62782	4.11519	5.59339	2.17666	2.16111	0	1.411	0	0.931054	0.837468	0	1.73565	0	0.682403	0.104191	3.25845	1.49045	3.33126	1.57234	1.87827	7.98769	0.76662	3.32811
												1.316	3.63045	4.11881	5.60215	2.18377	2.1638	0	1.4124	0	0.936804	0.838182	0	1.73728	0	0.682426	0.110551	3.26644	1.49442	3.33403	1.57471	1.88483	8.00893	0.767735	3.33395
												1.33493	3.63528	4.1212	5.61031	2.18719	2.16513	0	1.41247	0	0.939892	0.865126	0	1.73925	0	0.690952	0.111395	3.26906	1.49447	3.33473	1.57477	1.88778	8.01119	0.771599	3.33563
												1.3355	3.63602	4.12523	5.61237	2.19188	2.16566	0	1.42416	0	0.947784	0.876994	0	1.75438	0	0.696997	0.113872	3.26963	1.49622	3.33597	1.57599	1.88784	8.01729	0.775557	3.34127
												1.33645	3.63641	4.13155	5.61246	2.19209	2.16922	0	1.44449	0	0.949828	0.88264	0	1.81238	0	0.721805	0.118738	3.2762	1.49719	3.34211	1.57612	1.88936	8.01952	0.775777	3.35454
												1.34411	3.64378	4.1402	5.61817	2.19575	2.17565	0	1.44492	0	0.954975	0.887174	0	1.82261	0	0.734875	0.119719	3.27962	1.49815	3.34301	1.57698	1.89305	8.02115	0.77762	3.36433
												1.34703	3.64438	4.14489	5.62583	2.21156	2.17671	0	1.45102	0	0.96768	0.897725	0	1.8277	0	0.736275	0.119943	3.28037	1.49948	3.34378	1.57803	1.89879	8.02366	0.783062	3.37163
												1.35675	3.64693	4.14538	5.63552	2.2188	2.1806	0	1.45697	0	0.976492	0.900893	0	1.8412	0	0.739973	0.120272	3.28513	1.50123	3.34532	1.57854	1.89983	8.03734	0.784879	3.38164
												1.35767	3.65077	4.1475	5.63638	2.23013	2.18495	0	1.45846	0	0.981306	0.903624	0	1.86173	0	0.753418	0.120394	3.28579	1.50123	3.34778	1.57862	1.90098	8.04508	0.788809	3.38396
												1.36302	3.65243	4.14784	5.63801	2.23448	2.18632	0	1.46608	0	0.998198	0.915404	0	1.86303	0	0.759531	0.123508	3.28648	1.50197	3.35387	1.58197	1.90774	8.05302	0.789988	3.38461
												1.36474	3.65262	4.15793	5.63995	2.24064	2.18814	0	1.47676	0	1.00212	0.917283	0	1.87086	0	0.759684	0.127096	3.28818	1.50228	3.35469	1.58306	1.90957	8.05471	0.790731	3.38647
												1.36517	3.6555	4.16168	5.64914	2.24807	2.18969	0	1.47885	0	1.0054	0.917353	0	1.87756	0	0.763026	0.12872	3.31552	1.50598	3.3555	1.59356	1.91008	8.06728	0.792797	3.38989
												1.36623	3.65755	4.16665	5.65265	2.24861	2.1974	0	1.48619	0	1.00912	0.917756	0	1.88271	0	0.765491	0.129752	3.31718	1.50654	3.35821	1.59567	1.91247	8.07033	0.798831	3.39581
												1.36717	3.66545	4.1676	5.66615	2.25097	2.20365	0	1.49011	0	1.01144	0.920698	0	1.88526	0	0.772019	0.131508	3.32087	1.50658	3.36387	1.60503	1.91247	8.07732	0.804745	3.40753
												1.36904	3.6658	4.18304	5.66859	2.25129	2.20473	0	1.50179	0	1.01327	0.946375	0	1.91634	0	0.775791	0.137932	3.32516	1.507	3.36838	1.60605	1.91526	8.08305	0.811227	3.41519
												1.37129	3.66688	4.18427	5.66913	2.25514	2.20964	0	1.50903	0	1.02443	0.957454	0	1.92149	0	0.785643	0.148018	3.34904	1.50739	3.36946	1.60665	1.91623	8.08553	0.814545	3.41669
												1.37505	3.67075	4.18568	5.67337	2.25713	2.21475	0	1.51144	0	1.02999	0.959132	0	1.9291	0	0.803713	0.15121	3.35498	1.50806	3.37042	1.60724	1.91638	8.10046	0.815633	3.4215
												1.38187	3.67126	4.18619	5.67475	2.25902	2.21508	0	1.51247	0	1.03613	0.968522	0	1.93274	0	0.813631	0.154475	3.3624	1.50853	3.37052	1.60981	1.9214	8.10222	0.819033	3.42529
												1.38274	3.67241	4.18736	5.697	2.26066	2.21942	0	1.51371	0	1.04478	1.00841	0	1.94352	0	0.81424	0.155601	3.36519	1.51067	3.37061	1.61019	1.9222	8.12243	0.82046	3.42757
												1.38702	3.67416	4.20784	5.70897	2.26118	2.22755	0	1.5289	0	1.04487	1.01712	0	1.97273	0	0.845293	0.172465	3.3676	1.51161	3.3735	1.6139	1.92298	8.12289	0.820952	3.42976
												1.38979	3.68065	4.20994	5.70964	2.26151	2.2298	0	1.53456	0	1.04509	1.02114	0	1.97483	0	0.845588	0.172571	3.36987	1.5121	3.37503	1.61644	1.92592	8.12651	0.822696	3.43322
												1.39024	3.68366	4.20995	5.71747	2.26269	2.24262	0	1.53656	0	1.05816	1.02454	0	1.97578	0	0.847277	0.176079	3.37176	1.51409	3.37722	1.61834	1.92596	8.13042	0.822951	3.43518
												1.40199	3.68852	4.21044	5.71988	2.26387	2.24532	0	1.55176	0	1.06396	1.0423	0	1.98419	0	0.848016	0.176085	3.37288	1.51444	3.38135	1.61871	1.92756	8.13594	0.824104	3.44104
												1.40495	3.69081	4.21565	5.72093	2.26459	2.24893	0	1.55912	0	1.11385	1.0451	0	1.98662	0	0.850904	0.180044	3.37493	1.52135	3.38663	1.6201	1.92785	8.14897	0.826279	3.44933
												1.40528	3.69875	4.21813	5.7232	2.27169	2.2507	0	1.56327	0	1.11597	1.05635	0	1.99522	0	0.85574	0.180521	3.3773	1.52371	3.38849	1.6219	1.92867	8.15428	0.830372	3.46476
												1.40788	3.69918	4.21847	5.72335	2.27983	2.25108	0	1.58257	0	1.11772	1.07675	0	2.00388	0	0.866743	0.188974	3.38201	1.52537	3.3943	1.62349	1.93318	8.15694	0.83376	3.47924
												1.41197	3.71856	4.2202	5.73523	2.28531	2.25821	0	1.58382	0	1.12757	1.10151	0	2.00903	0	0.872579	0.192207	3.38357	1.5261	3.39988	1.6253	1.93356	8.16342	0.834579	3.47963
												1.41335	3.72959	4.22397	5.73742	2.28567	2.26026	0	1.6042	0	1.13036	1.1054	0	2.02106	0	0.873397	0.192931	3.39842	1.5281	3.40242	1.6266	1.93693	8.19405	0.835864	3.48574
												1.41711	3.73394	4.22728	5.73808	2.29096	2.27624	0	1.60708	0	1.13257	1.11244	0	2.02284	0	0.88427	0.194528	3.40185	1.52826	3.40416	1.62735	1.9392	8.19552	0.837304	3.48599
												1.42047	3.73744	4.22868	5.74026	2.29576	2.2875	0	1.6225	0	1.14264	1.1172	0	2.02684	0	0.902682	0.200593	3.40496	1.52996	3.40717	1.62914	1.93984	8.20222	0.837484	3.48773
												1.42086	3.73876	4.23311	5.74321	2.29793	2.28834	0	1.62658	0	1.14341	1.12978	0	2.03135	0	0.920179	0.201297	3.41147	1.53316	3.41471	1.62991	1.9467	8.20298	0.83772	3.48798
												1.42174	3.74289	4.23566	5.74531	2.29866	2.28988	0	1.62712	0	1.14487	1.14297	0	2.0318	0	0.933047	0.202379	3.41161	1.53543	3.42212	1.6317	1.94695	8.20319	0.837925	3.49929
												1.42358	3.74637	4.23632	5.75296	2.29884	2.29258	0	1.63015	0	1.15091	1.16041	0	2.035	0	0.937841	0.203108	3.41477	1.53628	3.42998	1.63387	1.94882	8.20552	0.838039	3.50121
												1.42374	3.75022	4.24369	5.75734	2.30314	2.2939	0	1.63048	0	1.15238	1.16096	0	2.03568	0	0.948038	0.209045	3.4151	1.53826	3.43322	1.63536	1.94909	8.20643	0.838925	3.50776
												1.43769	3.75299	4.25026	5.76275	2.30674	2.30064	0	1.66132	0	1.15884	1.16404	0	2.03953	0	0.971483	0.209187	3.4165	1.54385	3.43335	1.64008	1.95028	8.20818	0.841188	3.5137
												1.43864	3.75969	4.2606	5.76295	2.30716	2.30471	0	1.66512	0	1.17134	1.1832	0	2.08806	0	0.972966	0.211556	3.42266	1.54753	3.4356	1.64165	1.95229	8.21082	0.84297	3.51571
												1.43879	3.7649	4.26429	5.77089	2.30851	2.30521	0	1.66611	0	1.1746	1.18791	0	2.09119	0	0.99543	0.219328	3.43083	1.54763	3.43945	1.64321	1.95556	8.23252	0.847016	3.51767
												1.43911	3.77033	4.26588	5.77581	2.30999	2.31127	0	1.67303	0	1.19371	1.22231	0	2.09459	0	0.997188	0.222528	3.43227	1.54815	3.44341	1.64555	1.96085	8.23597	0.84766	3.52279
												1.43953	3.77092	4.26778	5.77653	2.31112	2.31388	0	1.68336	0	1.19916	1.23457	0	2.17347	0	1.00667	0.235084	3.43471	1.54967	3.44507	1.64685	1.96487	8.23675	0.849038	3.52633
												1.44134	3.77136	4.27593	5.77653	2.31313	2.32043	0	1.69531	0	1.20004	1.24491	0	2.1744	0	1.00842	0.235634	3.43539	1.55544	3.45419	1.64745	1.96507	8.24007	0.849214	3.53371
												1.44192	3.77253	4.28485	5.78388	2.31492	2.32233	0	1.69961	0	1.20137	1.2462	0	2.17517	0	1.0157	0.238242	3.44035	1.55605	3.4542	1.64851	1.97823	8.24044	0.853283	3.53899
												1.44337	3.7778	4.28781	5.78683	2.31808	2.33541	0	1.70849	0	1.20452	1.26154	0	2.17571	0	1.03104	0.248889	3.44124	1.55801	3.45679	1.64853	1.97971	8.24407	0.854768	3.54398
												1.44784	3.77994	4.29129	5.7922	2.32043	2.33909	0	1.70955	0	1.22016	1.27691	0	2.20746	0	1.03406	0.251479	3.44698	1.56035	3.46079	1.65523	1.97999	8.28519	0.856377	3.54692
												1.44867	3.7805	4.29538	5.79429	2.32077	2.34091	0	1.73923	0	1.22421	1.28535	0	2.22263	0	1.03682	0.257522	3.46006	1.56051	3.46259	1.65611	2.00063	8.28566	0.86112	3.55413
												1.44913	3.78115	4.30767	5.79451	2.32111	2.34278	0	1.76118	0	1.22601	1.29744	0	2.22334	0	1.04974	0.258335	3.46597	1.56082	3.46312	1.66235	2.00311	8.28622	0.865348	3.56214
												1.45338	3.78531	4.31081	5.81041	2.32215	2.34282	0	1.76924	0	1.22612	1.35358	0	2.23391	0	1.05397	0.265111	3.47275	1.56146	3.46471	1.67365	2.00622	8.29222	0.867674	3.56384
												1.45708	3.78652	4.31128	5.82276	2.3229	2.35066	0	1.76939	0	1.22676	1.35923	0	2.24487	0	1.07091	0.265591	3.4801	1.56261	3.46652	1.67418	2.00809	8.29774	0.868644	3.56498
												1.45845	3.79778	4.3197	5.83107	2.32485	2.36171	0	1.78309	0	1.22958	1.36213	0	2.27922	0	1.08331	0.265869	3.48744	1.56416	3.47478	1.67573	2.01227	8.30759	0.869165	3.56884
												1.46056	3.79925	4.32822	5.83607	2.33293	2.36401	0	1.79051	0	1.23729	1.36781	0	2.28329	0	1.09489	0.269765	3.48935	1.56821	3.47626	1.67669	2.01446	8.31671	0.870009	3.57159
												1.46982	3.80221	4.32931	5.83761	2.33381	2.36752	0	1.79322	0	1.24198	1.36844	0	2.3081	0	1.09716	0.271005	3.49259	1.56872	3.48378	1.68059	2.01861	8.3231	0.870418	3.57215
												1.46997	3.80692	4.32935	5.83885	2.33421	2.36976	0	1.79711	0	1.24904	1.37323	0	2.30945	0	1.10214	0.275797	3.49592	1.57221	3.48548	1.68748	2.02045	8.32399	0.872259	3.5744
												1.47049	3.80713	4.33308	5.84785	2.33912	2.37113	0	1.81228	0	1.26013	1.38458	0	2.32323	0	1.10891	0.277454	3.50187	1.57408	3.48724	1.6892	2.03013	8.32885	0.873145	3.60069
												1.47595	3.80722	4.33437	5.853	2.33965	2.37729	0.250873	1.82318	0	1.27021	1.39895	0	2.32857	0	1.11364	0.278065	3.50526	1.57513	3.50102	1.69277	2.0381	8.33382	0.87381	3.60234
												1.47821	3.81036	4.34335	5.86976	2.34125	2.3782	0.268316	1.84102	0	1.29785	1.39911	0	2.33298	0	1.13157	0.280562	3.50577	1.58031	3.50367	1.69352	2.03812	8.33673	0.87447	3.60366
												1.47915	3.81707	4.34565	5.86998	2.34462	2.38679	0.312647	1.84429	0	1.30279	1.40961	0	2.35941	0	1.13279	0.281862	3.50673	1.58047	3.51388	1.6951	2.04339	8.3496	0.876783	3.60454
												1.48006	3.82738	4.35444	5.87312	2.34517	2.39111	0.33749	1.85139	0	1.30452	1.4125	0	2.3765	0	1.15316	0.296398	3.50751	1.58047	3.51462	1.69551	2.04685	8.35887	0.878025	3.60472
												1.48498	3.83018	4.35622	5.87378	2.3537	2.39427	0.368227	1.8523	0	1.30462	1.44728	0	2.39168	0	1.15872	0.309086	3.51027	1.58554	3.52193	1.69657	2.047	8.3595	0.878265	3.60861
												1.493	3.83183	4.3596	5.87652	2.35979	2.40231	0.395595	1.89054	0	1.30709	1.47315	0	2.42836	0	1.15999	0.321146	3.51047	1.58574	3.52473	1.69765	2.05324	8.36783	0.879315	3.60937
												1.50676	3.83779	4.3629	5.88286	2.36306	2.40579	0.398541	1.90052	0	1.32034	1.48513	0	2.43528	0	1.16727	0.326319	3.51057	1.59196	3.52534	1.698	2.06714	8.36915	0.884541	3.60945
												1.5096	3.84465	4.37174	5.88342	2.37655	2.42358	0.404028	1.92962	0	1.32632	1.49503	0	2.43537	0	1.20669	0.327228	3.51111	1.59346	3.52673	1.69983	2.06847	8.37063	0.884874	3.62305
												1.51221	3.85338	4.38125	5.88463	2.37714	2.42366	0.408315	1.95337	0	1.33713	1.50735	0	2.4497	0	1.26579	0.33105	3.51203	1.59447	3.53038	1.70088	2.07438	8.37231	0.888525	3.62737
												1.51368	3.85501	4.38711	5.88724	2.37769	2.42823	0.430408	1.95356	0	1.33965	1.51855	0	2.4516	0	1.26745	0.332621	3.5177	1.59547	3.53469	1.70369	2.07849	8.37382	0.888705	3.62927
												1.51384	3.8602	4.38813	5.88786	2.38951	2.44072	0.43902	1.97851	0	1.35696	1.53786	0	2.46533	0	1.26896	0.338209	3.52066	1.59676	3.5449	1.70621	2.08013	8.37469	0.890451	3.63216
												1.51543	3.86323	4.39357	5.88976	2.3913	2.44763	0.463546	2.02089	0	1.35698	1.54613	0	2.47318	0	1.30072	0.342162	3.52988	1.60182	3.55212	1.71023	2.08059	8.37542	0.891143	3.63322
												1.51949	3.87125	4.39803	5.91233	2.39244	2.44807	0.480046	2.05813	0	1.36625	1.5578	0	2.47908	0	1.30732	0.342735	3.5354	1.60242	3.55839	1.71103	2.08089	8.40114	0.893645	3.63429
												1.52072	3.88144	4.39906	5.93003	2.39277	2.44813	0.49301	2.06992	0	1.3673	1.56749	0	2.49777	0	1.30902	0.343872	3.53769	1.6052	3.57194	1.71457	2.08093	8.40355	0.89553	3.63735
												1.52077	3.883	4.42525	5.93305	2.39343	2.45122	0.512173	2.08084	0	1.38054	1.56999	0	2.49989	0	1.31048	0.344886	3.53854	1.60689	3.57326	1.71559	2.08213	8.40453	0.895732	3.64957
												1.52876	3.88538	4.4298	5.93758	2.39814	2.45528	0.516068	2.09162	0	1.38227	1.59509	0	2.50929	0.132186	1.32581	0.353629	3.5387	1.61139	3.57655	1.72736	2.08412	8.40747	0.899813	3.65396
												1.53442	3.88598	4.43564	5.94843	2.39826	2.45765	0.517616	2.09849	0	1.39057	1.59522	0	2.54195	0.166151	1.35572	0.355351	3.53993	1.61533	3.57785	1.7294	2.08674	8.4138	0.900085	3.65839
												1.53669	3.88958	4.43572	5.95085	2.4024	2.45931	0.520756	2.12179	0	1.39528	1.61038	0.189324	2.54344	0.190927	1.40723	0.356295	3.5408	1.6157	3.58353	1.73121	2.08925	8.41568	0.900574	3.66313
												1.53689	3.89801	4.43696	5.95477	2.40775	2.46246	0.526105	2.12575	0	1.44427	1.61967	0.227351	2.58552	0.191988	1.40958	0.363592	3.5574	1.61733	3.58699	1.73125	2.08974	8.42375	0.902193	3.66965
												1.53809	3.89843	4.44369	5.95739	2.40877	2.47408	0.530233	2.1327	0	1.45623	1.64537	0.230946	2.58818	0.217678	1.44273	0.364379	3.55937	1.622	3.59474	1.73328	2.0983	8.43798	0.904665	3.6731
												1.5389	3.90065	4.45929	5.9643	2.41072	2.47965	0.562215	2.18367	0	1.46271	1.65022	0.232504	2.59089	0.224866	1.46618	0.374886	3.56207	1.62412	3.59509	1.73699	2.09976	8.45963	0.907916	3.67415
												1.53904	3.90089	4.47259	5.96583	2.41189	2.48998	0.583847	2.19035	0	1.47271	1.65887	0.232996	2.59642	0.233868	1.47846	0.376925	3.56364	1.62474	3.59878	1.73798	2.10248	8.46286	0.910202	3.67756
												1.54325	3.90199	4.47509	5.97288	2.41863	2.4956	0.600561	2.19112	0	1.47903	1.66545	0.234884	2.60452	0.249936	1.51739	0.388549	3.59644	1.62494	3.6044	1.73863	2.10901	8.49679	0.911293	3.68831
												1.55189	3.90673	4.47751	5.97499	2.42004	2.503	0.610218	2.1998	0	1.47928	1.66896	0.267793	2.61249	0.265769	1.51935	0.399485	3.59737	1.62605	3.61801	1.73876	2.11301	8.51641	0.912001	3.69486
												1.5562	3.90834	4.47774	5.97638	2.42444	2.50571	0.630514	2.24726	0.242618	1.48645	1.68202	0.278737	2.61304	0.273832	1.54102	0.403631	3.59838	1.63333	3.62271	1.73893	2.11359	8.51743	0.912108	3.69506
												1.55919	3.91651	4.4813	5.9789	2.42897	2.50899	0.63445	2.28215	0.246686	1.50384	1.68239	0.284136	2.62022	0.280551	1.54356	0.405636	3.60316	1.63402	3.62437	1.73954	2.11375	8.53127	0.912956	3.69546
												1.5627	3.91832	4.48228	5.98348	2.43127	2.51525	0.646002	2.28225	0.254211	1.52562	1.68954	0.28771	2.65447	0.282482	1.54738	0.413103	3.61326	1.63616	3.64588	1.73995	2.1173	8.53271	0.920765	3.69812
												1.5681	3.92367	4.48514	5.98411	2.43868	2.51561	0.649588	2.29016	0.266337	1.56214	1.70939	0.289855	2.66868	0.287944	1.57287	0.431116	3.62305	1.63878	3.65081	1.74319	2.11856	8.53328	0.921938	3.7044
												1.57199	3.9309	4.48963	5.99767	2.43873	2.52143	0.701769	2.30092	0.288306	1.56256	1.7212	0.29715	2.6776	0.305157	1.60094	0.45058	3.629	1.63899	3.65135	1.74329	2.1189	8.53374	0.926466	3.70612
												1.57434	3.94261	4.49251	5.99787	2.44847	2.52551	0.708377	2.30526	0.300923	1.56559	1.73373	0.304573	2.6923	0.317174	1.61841	0.464221	3.64557	1.63911	3.66086	1.74638	2.12273	8.54242	0.92673	3.70913
												1.57538	3.95129	4.49716	6.00354	2.44996	2.53047	0.714905	2.31334	0.319794	1.57152	1.75521	0.307481	2.72184	0.324888	1.64748	0.465046	3.6472	1.64387	3.66242	1.74711	2.12277	8.54535	0.930804	3.71478
												1.57664	3.95188	4.51814	6.00672	2.45242	2.53813	0.720309	2.31553	0.32768	1.57621	1.75601	0.313049	2.72752	0.339917	1.67627	0.468095	3.64934	1.6443	3.66357	1.74806	2.12334	8.56081	0.931038	3.71909
												1.57764	3.95512	4.54109	6.01186	2.45531	2.54031	0.74293	2.31879	0.360464	1.5767	1.75696	0.33549	2.73242	0.344955	1.68798	0.477443	3.65063	1.64447	3.66673	1.7484	2.12545	8.56137	0.932749	3.7206
												1.58327	3.95549	4.5426	6.02107	2.45815	2.54113	0.750512	2.3556	0.370238	1.57977	1.77553	0.369232	2.75946	0.345278	1.69763	0.497667	3.6582	1.64468	3.66894	1.74854	2.12766	8.5665	0.939263	3.72327
												1.59459	3.96394	4.54661	6.02125	2.45823	2.54208	0.756751	2.3565	0.377691	1.5992	1.78932	0.370188	2.77042	0.346807	1.71875	0.501787	3.65861	1.64785	3.67255	1.75337	2.13106	8.56731	0.939712	3.72574
												1.59843	3.96589	4.56776	6.02179	2.46523	2.5429	0.760754	2.36246	0.407918	1.59979	1.8027	0.37964	2.8189	0.348412	1.73052	0.503249	3.66586	1.65486	3.69138	1.75936	2.13111	8.57724	0.940628	3.72783
												1.60036	3.97598	4.56848	6.02689	2.46646	2.54478	0.768137	2.3663	0.420352	1.60261	1.85402	0.390198	2.82673	0.353388	1.73971	0.505135	3.6747	1.65886	3.69263	1.75984	2.13804	8.60367	0.940854	3.74192
												1.60867	3.98024	4.57307	6.02826	2.46696	2.55194	0.785256	2.41239	0.423776	1.64419	1.90836	0.39638	2.83999	0.355173	1.76542	0.513577	3.67742	1.65907	3.69647	1.76278	2.13992	8.62258	0.942368	3.75069
												1.61133	3.99123	4.57391	6.03454	2.47404	2.56207	0.837295	2.42125	0.446314	1.68457	1.9305	0.424762	2.84273	0.357926	1.76846	0.518511	3.69032	1.66592	3.69831	1.7652	2.14547	8.62505	0.947779	3.751
												1.61541	3.99272	4.57615	6.0372	2.47733	2.56386	0.841611	2.4248	0.471716	1.68513	1.93244	0.440082	2.84301	0.359711	1.79126	0.535071	3.69217	1.66641	3.6988	1.76775	2.15118	8.66121	0.951536	3.75236
												1.61562	3.99447	4.581	6.04296	2.4818	2.56407	0.843891	2.42749	0.478034	1.68516	1.94114	0.450942	2.8449	0.367332	1.7969	0.538392	3.69894	1.66641	3.7008	1.7678	2.15279	8.66244	0.951708	3.75934
												1.62114	4.00093	4.58904	6.05064	2.48266	2.56889	0.84583	2.42976	0.488558	1.69205	1.94212	0.461618	2.84589	0.371232	1.80505	0.540386	3.71093	1.67007	3.71335	1.77276	2.15316	8.66353	0.952143	3.7607
												1.62143	4.00711	4.59068	6.05815	2.48311	2.57723	0.855184	2.43981	0.498295	1.69606	1.98192	0.472378	2.85081	0.376865	1.82326	0.550881	3.71685	1.67072	3.71637	1.77319	2.15464	8.66991	0.952201	3.76818
												1.63414	4.0159	4.59228	6.06788	2.49093	2.57725	0.856213	2.44777	0.553515	1.69673	2.00072	0.485663	2.86975	0.384738	1.84888	0.552532	3.73708	1.67156	3.71701	1.78008	2.15967	8.67879	0.954048	3.76829
												1.63415	4.01698	4.5933	6.06844	2.49493	2.5869	0.899022	2.45235	0.558539	1.70212	2.00841	0.509259	2.87638	0.388353	1.86197	0.554386	3.73713	1.67303	3.7314	1.78274	2.16085	8.68186	0.956743	3.77232
												1.63855	4.03037	4.59738	6.07961	2.49516	2.58853	0.921664	2.45413	0.563623	1.70239	2.03361	0.515473	2.87873	0.394785	1.86953	0.564036	3.74712	1.67751	3.73274	1.78384	2.16166	8.68256	0.957795	3.77448
												1.63894	4.03041	4.59816	6.08227	2.50657	2.58875	0.922179	2.47906	0.573794	1.70739	2.05046	0.521573	2.89503	0.405704	1.86964	0.565909	3.74725	1.67838	3.73467	1.78554	2.16184	8.68771	0.958425	3.78864
												1.64592	4.03542	4.59995	6.09914	2.50944	2.60378	0.93371	2.49927	0.592476	1.79738	2.05552	0.531794	2.94493	0.411064	1.87296	0.577863	3.74789	1.67911	3.73491	1.78765	2.1674	8.70796	0.960965	3.81153
												1.64695	4.03767	4.61722	6.11079	2.51851	2.61745	0.934139	2.51424	0.600952	1.80431	2.07591	0.55327	2.94513	0.415105	1.87846	0.585356	3.75308	1.67918	3.74238	1.7886	2.17218	8.71086	0.965605	3.82904
												1.64759	4.04629	4.62064	6.1125	2.52351	2.61761	0.956096	2.528	0.605829	1.80432	2.10305	0.558608	2.95678	0.415242	1.90308	0.586399	3.77072	1.68108	3.74331	1.7915	2.17375	8.71405	0.968678	3.83025
												1.65275	4.04892	4.62675	6.113	2.53525	2.62108	0.96284	2.54517	0.656089	1.80471	2.13118	0.559018	2.9613	0.422915	1.9035	0.598376	3.78531	1.69307	3.75053	1.79349	2.18008	8.71788	0.971209	3.84839
												1.66151	4.05427	4.63225	6.12315	2.53773	2.63788	0.976964	2.59004	0.675966	1.82752	2.13659	0.580619	3.01136	0.451362	1.91883	0.618369	3.80552	1.69721	3.75211	1.79635	2.18406	8.7279	0.971813	3.85191
												1.66445	4.05949	4.63879	6.13165	2.54429	2.64163	0.979451	2.59574	0.677997	1.83194	2.16294	0.593168	3.01483	0.460625	1.92258	0.619144	3.80682	1.70341	3.75617	1.79826	2.18702	8.73072	0.977258	3.85931
												1.67343	4.07457	4.64018	6.13248	2.54483	2.64474	0.983604	2.61634	0.68308	1.86527	2.23095	0.604307	3.01559	0.460885	1.94958	0.63401	3.81302	1.70353	3.75925	1.8011	2.18902	8.74045	0.986626	3.86133
												1.67681	4.09651	4.64428	6.14063	2.55434	2.6483	0.984504	2.63083	0.704565	1.89796	2.26278	0.609116	3.01873	0.46861	1.99034	0.639233	3.82961	1.70669	3.76132	1.80122	2.18906	8.74893	0.99216	3.87105
												1.67983	4.1063	4.64637	6.14329	2.55494	2.66837	0.985334	2.65856	0.774541	1.90044	2.29332	0.609422	3.02304	0.471223	2.00265	0.649389	3.83046	1.70709	3.77361	1.80619	2.18959	8.75966	0.993263	3.87549
												1.67988	4.10722	4.64742	6.16372	2.55717	2.68507	1.00503	2.69452	0.778999	1.90055	2.31807	0.618702	3.05599	0.47157	2.07959	0.651514	3.8406	1.70713	3.78746	1.80943	2.19134	8.76554	0.993849	3.87931
												1.68265	4.10761	4.67146	6.17517	2.56582	2.69467	1.02987	2.70666	0.783314	1.91638	2.33934	0.618965	3.06048	0.485905	2.14473	0.673882	3.84463	1.70737	3.78897	1.80974	2.19261	8.77116	0.994582	3.88153
												1.69788	4.11243	4.70562	6.17856	2.57148	2.69848	1.05041	2.72684	0.790392	1.92041	2.37904	0.623087	3.0617	0.522819	2.16363	0.681654	3.84466	1.70818	3.79287	1.81385	2.21121	8.78176	0.995919	3.89159
												1.70477	4.11809	4.70882	6.18112	2.57683	2.70066	1.07701	2.74156	0.804865	1.96294	2.39136	0.67434	3.07335	0.549676	2.22751	0.691169	3.84999	1.71022	3.79882	1.8142	2.2295	8.78186	0.996572	3.89659
												1.71452	4.11815	4.71029	6.18389	2.57838	2.70142	1.07813	2.75744	0.80631	1.9849	2.45329	0.676221	3.13745	0.551602	2.25008	0.695336	3.85666	1.7123	3.79914	1.81625	2.2335	8.7823	0.996745	3.90084
												1.71619	4.12547	4.72181	6.19125	2.58435	2.70425	1.0978	2.76358	0.806654	1.98843	2.51048	0.696035	3.13841	0.558798	2.25793	0.738881	3.86778	1.71828	3.80005	1.8186	2.23936	8.78465	0.999926	3.90427
												1.71841	4.12916	4.72301	6.19977	2.58465	2.70946	1.1024	2.76405	0.81147	1.99535	2.573	0.708466	3.16577	0.565804	2.26711	0.757777	3.87275	1.72086	3.80054	1.82505	2.2405	8.7894	1	3.91611
												1.71985	4.13664	4.73263	6.20057	2.58797	2.71198	1.15534	2.80607	0.820722	2.00743	2.6464	0.729642	3.16875	0.568175	2.29073	0.758082	3.87364	1.72503	3.80198	1.82622	2.25212	8.80426	1.00265	3.91841
												1.7272	4.15403	4.73759	6.2007	2.59037	2.72263	1.18899	2.84483	0.83223	2.01763	2.66004	0.731078	3.17202	0.576847	2.3312	0.77595	3.87448	1.72635	3.8097	1.82754	2.25893	8.85451	1.00908	3.92921
												1.72808	4.15522	4.73866	6.2296	2.59729	2.72309	1.21042	2.85306	0.874048	2.03666	2.67542	0.731678	3.17783	0.579133	2.3468	0.792199	3.88327	1.73069	3.80998	1.82795	2.26471	8.86478	1.01001	3.95198
												1.72854	4.16011	4.74978	6.27045	2.60649	2.73421	1.21309	2.85583	0.913107	2.06176	2.68638	0.742574	3.20103	0.582646	2.35611	0.803161	3.88649	1.75129	3.81787	1.82824	2.26506	8.86484	1.01364	3.95866
												1.74298	4.16247	4.75563	6.27408	2.62597	2.74347	1.24006	2.90267	0.913586	2.134	2.6915	0.748458	3.24019	0.612146	2.3612	0.818689	3.89516	1.75366	3.82342	1.83021	2.27252	8.86832	1.01811	3.96378
												1.74387	4.1695	4.75621	6.2843	2.6293	2.75216	1.27281	2.92072	0.933968	2.15647	2.72202	0.753069	3.28758	0.612714	2.39057	0.852736	3.90891	1.7558	3.8248	1.8311	2.27645	8.91101	1.0215	3.96513
												1.74515	4.17115	4.77112	6.29038	2.63917	2.76597	1.27439	2.93215	0.953592	2.16774	2.72393	0.758224	3.33121	0.615204	2.4053	0.858848	3.91718	1.7579	3.82531	1.83935	2.289	8.91184	1.0296	3.96695
												1.74954	4.18253	4.77567	6.30121	2.6448	2.7715	1.29366	2.9725	0.964691	2.1678	2.74653	0.783126	3.33961	0.627218	2.42299	0.864043	3.91721	1.75912	3.82618	1.84434	2.31426	8.91801	1.03028	3.97427
												1.75109	4.1831	4.78461	6.30675	2.64722	2.7811	1.33492	3.02328	0.981315	2.17096	2.75361	0.804881	3.34869	0.637499	2.43037	0.869159	3.93408	1.76006	3.8354	1.84827	2.31831	8.92945	1.03536	4.00006
												1.75186	4.22184	4.79245	6.30729	2.64825	2.78678	1.36179	3.02406	0.986218	2.17947	2.75917	0.836336	3.35989	0.65756	2.43212	0.869598	3.94046	1.76283	3.84001	1.85265	2.31835	8.93249	1.05314	4.00749
												1.7553	4.23843	4.79308	6.32326	2.65501	2.79812	1.38989	3.11359	1e-05	2.20867	2.76842	0.85403	3.40959	0.672491	2.43815	0.898093	3.94299	1.76324	3.84994	1.86401	2.33835	8.9328	1.05588	4.00779
												1.76059	4.24824	4.80466	6.32747	2.65714	2.79812	1.42991	3.13224	1.08815	2.23426	2.8419	0.869518	3.42333	0.726948	2.46588	0.901839	3.97514	1.76488	3.85113	1.86749	2.34929	8.96419	1.05906	4.0133
												1.76344	4.24979	4.80736	6.34103	2.66145	2.80478	1.4335	3.1347	1.10617	2.27237	2.8771	0.880643	3.4323	0.731626	2.4968	0.9059	3.99597	1.76774	3.85833	1.86818	2.35172	8.9647	1.06223	4.01508
												1.78319	4.25328	4.82594	6.37708	2.66718	2.82351	1.454	3.1363	1.13568	2.27512	3.02446	0.888169	3.49704	0.732497	2.57947	0.914604	3.99914	1.77552	3.85999	1.87184	2.35317	8.98434	1.06711	4.01753
												1.78527	4.26722	4.83194	6.38681	2.66773	2.84511	1.46155	3.162	1.17306	2.29135	3.03486	0.894925	3.52859	0.74735	2.61725	0.924979	4.0015	1.78014	3.86466	1.87494	2.35348	9.017	1.06924	4.02234
												1.79106	4.27649	4.83916	6.38786	2.67646	2.85689	1.46614	3.16469	1.26578	2.29309	3.0458	0.927239	3.53323	0.74934	2.6375	0.95848	4.00708	1.78108	3.86657	1.87952	2.3538	9.03976	1.06997	4.03826
												1.80337	4.27812	4.87483	6.38892	2.68297	2.86892	1.49994	3.17902	1.29225	2.31408	3.07636	0.934105	3.56015	0.752437	2.67921	1.00559	4.01682	1.78258	3.89178	1.88056	2.36835	9.04746	1.07364	4.03849
												1.80666	4.28152	4.8947	6.39221	2.69101	2.87077	1.51889	3.19034	1.29698	2.31457	3.14143	0.940507	3.56978	0.756776	2.76328	1.00721	4.03711	1.78278	3.90556	1.89431	2.37804	9.05325	1.09811	4.03925
												1.82238	4.28663	4.92447	6.39782	2.69933	2.8718	1.55211	3.19921	1.3115	2.31676	3.19312	0.942335	3.59297	0.757696	2.78923	1.03143	4.04714	1.81116	3.91787	1.89729	2.37971	9.0867	1.11038	4.03974
												1.82359	4.28831	4.95146	6.39963	2.70185	2.88186	1.55815	3.2361	1.31799	2.31838	3.22608	0.991407	3.5988	0.763397	2.80012	1.05252	4.05334	1.81134	3.9245	1.90053	2.38533	9.09065	1.11075	4.04989
												1.82835	4.29556	4.95422	6.41066	2.70489	2.89143	1.58419	3.30804	1.31806	2.32899	3.2818	0.997163	3.60405	0.793028	2.91117	1.07397	4.07632	1.81241	3.92679	1.91542	2.38747	9.0912	1.11165	4.05941
												1.82872	4.30268	4.95673	6.43528	2.70598	2.89658	1.59555	3.32682	1.3585	2.35453	3.34073	1.00615	3.65375	0.818125	2.91969	1.11514	4.07883	1.81315	3.93917	1.91651	2.39666	9.12826	1.12131	4.08529
												1.85266	4.31606	4.97809	6.44881	2.70966	2.93207	1.59844	3.38418	1.38478	2.37236	3.34552	1.02132	3.65672	0.822221	3.04702	1.13168	4.07959	1.81692	3.94418	1.91861	2.40495	9.19457	1.12144	4.1087
												1.86128	4.3217	4.98074	6.48965	2.71849	2.93936	1.60203	3.40699	1.43539	2.37344	3.36668	1.14299	3.66975	0.901214	3.04798	1.15134	4.08867	1.81766	3.95158	1.92071	2.40763	9.19568	1.13033	4.10971
												1.87027	4.33389	5.01275	6.49112	2.73127	2.94957	1.65165	3.41519	1.46238	2.39939	3.38029	1.16648	3.67385	0.90933	3.04834	1.16574	4.08998	1.83142	3.95654	1.92077	2.40847	9.20108	1.13526	4.11924
												1.87738	4.33666	5.01619	6.52435	2.75846	2.95099	1.69392	3.42972	1.48412	2.41509	3.41402	1.1955	3.74332	0.925793	3.10813	1.17372	4.10621	1.8376	3.98572	1.92731	2.41684	9.21123	1.14244	4.14602
												1.88825	4.33736	5.01891	6.52951	2.77606	2.95469	1.75029	3.44927	1.5	2.46411	3.42294	1.21103	3.75468	0.926998	3.12754	1.17407	4.10978	1.84826	4.01523	1.92788	2.42123	9.2675	1.15608	4.14774
												1.90441	4.34542	5.02371	6.53147	2.78724	2.95682	1.76742	3.44999	1.60832	2.4651	3.44385	1.22628	3.82134	0.943954	3.14599	1.2216	4.11166	1.85315	4.028	1.93029	2.42998	9.27621	1.18962	4.15068
												1.90985	4.35018	5.03021	6.54006	2.80393	2.95844	1.76823	3.53314	1.67241	2.49183	3.44513	1.23233	3.85779	0.964358	3.16506	1.24648	4.12467	1.86362	4.0343	1.9306	2.44178	9.2825	1.19855	4.15672
												1.91094	4.35336	5.03599	6.54621	2.81014	2.96214	1.7884	3.53809	1.72171	2.5117	3.46711	1.23628	3.90571	0.990785	3.23014	1.31609	4.13603	1.87217	4.043	1.9381	2.44334	9.3251	1.20514	4.16931
												1.91151	4.355	5.03649	6.55212	2.83253	2.97703	1.79459	3.54055	1.80433	2.52106	3.47702	1.3008	3.91809	1.00298	3.30142	1.33576	4.14374	1.87231	4.04956	1.93959	2.44414	9.32938	1.21333	4.17535
												1.91894	4.35954	5.07164	6.55213	2.83639	3.00359	1.85938	3.6024	1.82157	2.53079	3.54297	1.33568	3.92345	1.00503	3.36834	1.4086	4.15815	1.87579	4.05538	1.94625	2.44808	9.33372	1.24057	4.18074
												1.93601	4.3617	5.09091	6.56661	2.84458	3.00771	1.92541	3.67754	1.86826	2.64723	3.56997	1.38403	4.04883	1.00587	3.38383	1.47339	4.18313	1.88027	4.0589	1.94759	2.46401	9.35219	1.24615	4.18212
												1.93637	4.36454	5.10505	6.58472	2.85454	3.01347	2.08727	3.67956	1.87182	2.65894	3.59567	1.40322	4.05695	1.06361	3.39764	1.48954	4.20639	1.88684	4.0723	1.95032	2.46635	9.39409	1.24718	4.18386
												1.94517	4.37458	5.11633	6.60585	2.86029	3.02018	2.17948	3.68457	1.87614	2.85725	3.62855	1.40407	4.0942	1.09968	3.41074	1.62295	4.23498	1.89352	4.07589	1.95577	2.49261	9.40579	1.26455	4.19062
												1.9645	4.37645	5.11834	6.61768	2.89903	3.022	2.31569	3.72588	1.95307	2.9606	3.64972	1.43908	4.12515	1.16992	3.4936	1.63897	4.23992	1.89432	4.09767	1.97042	2.51647	9.43458	1.26746	4.2349
												1.97141	4.41184	5.12373	6.68113	2.90374	3.02449	2.41952	3.74948	1.9764	2.99431	3.72113	1.52253	4.12584	1.18854	3.53384	1.6915	4.28837	1.90179	4.10009	1.97173	2.5214	9.45079	1.26955	4.25069
												1.97711	4.48878	5.13655	6.71061	2.90466	3.0318	2.45553	3.96219	2.17816	3.0262	3.74116	1.6055	4.25565	1.24607	3.56862	1.69961	4.30441	1.91358	4.10935	1.97818	2.52892	9.46261	1.27367	4.25135
												1.97721	4.49867	5.14761	6.72036	2.90938	3.04009	2.478	3.99192	2.22878	3.07019	3.76703	1.64213	4.30896	1.27581	3.5849	1.72852	4.31295	1.91537	4.12913	1.9811	2.53419	9.49371	1.27554	4.2533
												1.99102	4.5186	5.16411	6.7212	2.93235	3.05151	2.55116	3.99862	2.26108	3.16038	3.97814	1.73171	4.31181	1.29421	3.80129	1.73983	4.3277	1.91853	4.14747	1.98792	2.5428	9.50915	1.27772	4.25365
												2.02408	4.52833	5.16415	6.72612	2.942	3.05951	2.58694	4.06398	2.34843	3.1615	4.09536	1.74377	4.39034	1.35715	3.85349	1.85635	4.34439	1.9266	4.14916	1.99591	2.57622	9.57149	1.27829	4.29675
												2.04022	4.53518	5.17414	6.72813	2.99286	3.06131	2.61329	4.12288	2.39656	3.31287	4.1025	1.8969	4.40379	1.36325	4.01731	1.86823	4.35528	1.94224	4.15101	2.00629	2.6068	9.58364	1.29721	4.30007
												2.04714	4.55812	5.1769	6.76615	2.99911	3.0689	2.67124	4.12735	2.45651	3.3249	4.11916	1.91308	4.52345	1.40786	4.07215	1.89475	4.38774	1.95302	4.16555	2.01798	2.61311	9.6594	1.30008	4.32167
												2.06283	4.55997	5.19675	6.78553	3.00516	3.11844	2.69203	4.13735	2.56336	3.39378	4.15789	1.98209	5.056	1.45714	4.20806	1.90381	4.39047	1.96424	4.17246	2.05402	2.61393	9.66049	1.31127	4.32848
												2.07489	4.56316	5.22037	6.79026	3.0092	3.1348	2.91243	4.32717	2.58265	3.468	4.18456	1.98416	5.20019	1.46579	4.2352	2.05469	4.40272	1.98502	4.21382	2.069	2.61402	9.73473	1.31567	4.33476
												2.10777	4.5683	5.28271	6.81764	3.07305	3.14602	2.95256	4.41452	2.61369	3.47566	4.32498	2.02124	5.20218	1.5027	4.24425	2.22189	4.41746	1.98506	4.24906	2.07341	2.61911	9.74198	1.31588	4.33755
												2.11272	4.59916	5.33658	6.837	3.07965	3.21219	3.05161	4.42425	2.64303	3.50667	4.39258	2.02148	5.31654	1.52911	4.28688	2.23216	4.45341	1.98817	4.25237	2.08509	2.66314	9.76403	1.3303	4.33894
												2.13731	4.61493	5.3862	6.8627	3.08222	3.23164	3.1572	4.44919	2.7246	3.56142	4.56347	2.08107	5.40881	1.57015	4.33332	2.26399	4.45425	2.01644	4.29404	2.09626	2.66434	9.76446	1.34414	4.37331
												2.16098	4.61753	5.4383	6.92135	3.11384	3.23402	3.25998	4.47669	2.78504	3.75262	4.63211	2.10264	5.4498	1.59817	4.4469	2.26777	4.46778	2.01663	4.30749	2.10358	2.666	9.78855	1.34578	4.40301
												2.17191	4.62249	5.4438	6.94467	3.12298	3.25846	3.28389	4.53335	2.88554	3.77369	4.66368	2.1366	5.47353	1.64349	4.56601	2.35766	4.47621	2.02165	4.31382	2.11427	2.72773	9.89943	1.36501	4.41369
												2.17803	4.62402	5.469	6.98079	3.12759	3.27081	3.3028	4.55007	2.90291	3.84094	4.76805	2.14309	5.53106	1.68805	4.64721	2.36802	4.50486	2.02563	4.40306	2.12798	2.76546	9.91063	1.36856	4.46399
												2.18813	4.65992	5.55825	7.00054	3.14357	3.27485	3.38734	4.58916	2.90793	3.88618	4.79894	2.16519	5.55441	1.71945	4.80608	2.50343	4.5355	2.05307	4.40611	2.13938	2.77622	9.92818	1.37919	4.52909
												2.19234	4.66666	5.56607	7.02531	3.20925	3.27869	3.392	4.59202	3.04113	4.11253	4.85686	2.20288	5.71313	1.72914	4.84548	2.64343	4.57881	2.06236	4.42488	2.14905	2.81216	9.95407	1.38928	4.53545
												2.22736	4.67565	5.58995	7.08709	3.2113	3.29386	3.40011	4.92885	3.2232	4.19205	4.96904	2.27049	5.84995	1.75368	4.9066	2.87417	4.58607	2.06274	4.44686	2.16699	2.81743	9.95801	1.39097	4.53863
												2.23	4.6882	5.63127	7.09025	3.26118	3.30864	3.70701	5.17515	3.33429	4.39737	4.99191	2.37692	6.04779	1.77629	5.08859	2.91546	4.63002	2.13432	4.4935	2.17487	2.85922	10.0501	1.39919	4.5874
												2.24942	4.71114	5.66477	7.12207	3.26151	3.32758	4.01623	5.40679	3.44467	4.56957	5.00578	2.48422	6.07032	1.86487	5.287	2.97877	4.6642	2.1426	4.53469	2.17619	2.86116	10.055	1.44169	4.59579
												2.25432	4.73761	5.6979	7.1508	3.37369	3.39935	4.208	5.45403	3.73232	4.73131	5.14118	2.51488	6.19332	1.93255	5.29101	2.97944	4.69844	2.14518	4.58945	2.18336	2.87858	10.0824	1.46255	4.63787
												2.46266	4.74368	5.7205	7.22097	3.39634	3.39959	4.654	5.61263	4.94738	4.76832	5.15306	2.64235	6.30865	1.95768	5.35947	2.98824	4.72971	2.1536	4.61729	2.19236	2.91658	10.2517	1.46742	4.68346
												2.47144	4.74561	5.73577	7.24266	3.56946	3.40814	4.77965	5.61887	5.02808	4.784	5.83095	2.88627	6.77234	2.47561	5.40055	3.07237	4.80056	2.19106	4.65182	2.22295	2.93166	10.349	1.50459	4.77187
												2.47775	4.77018	5.84968	7.27577	3.63811	3.43151	5.06208	5.68486	5.1679	4.94157	5.92354	3.1369	6.89178	2.51825	5.51535	3.14134	4.80687	2.21699	4.79789	2.2318	2.9933	10.5494	1.54075	4.78536
												2.50102	4.78478	5.8809	7.41612	3.67528	3.48365	5.105	5.78867	5.8272	5.44707	6.1397	3.39018	6.90824	2.58372	6.11935	3.33954	4.90816	2.28144	4.83063	2.33805	3.0606	10.55	1.54405	4.81008
												2.50644	4.90193	5.88872	7.55377	3.71168	3.57039	5.29066	6.49065	5.93509	5.80137	6.62035	3.40763	7.32615	2.75578	6.32354	3.3502	4.95792	2.32181	4.86373	2.35045	3.071	10.6341	1.59376	4.87842
												2.64036	4.95707	5.91831	7.59901	3.74647	3.67559	5.36674	6.50402	5.95502	5.9256	7.08754	3.81597	7.35586	3.0667	6.36171	3.78851	5.01579	2.38154	4.91388	2.37816	3.0903	11.098	1.59564	4.93248
												2.72675	5.06538	5.97035	7.64838	3.76246	3.76019	5.43628	6.59983	6.07447	6.07277	8.04135	3.82322	7.43558	3.1024	6.76386	3.8191	5.12426	2.40209	5.02182	2.38585	3.20639	11.1872	1.66544	4.9823
												2.79243	5.09621	6.17338	7.85453	4.0271	3.78468	5.44346	6.89884	6.20023	6.19005	8.19111	3.96556	7.68871	3.27857	6.83574	3.81962	5.29482	2.4121	5.20147	2.48011	3.35386	11.2159	1.66755	5.02548
												3.34835	5.13164	6.19054	8.57926	4.07042	3.8918	5.63551	7.08565	7.55519	6.73439	8.366	4.2303	8.54199	3.47381	6.99027	3.85437	5.70016	2.47221	5.72823	2.51995	3.36514	12.3137	1.79856	5.44731
												4.01514	5.23749	6.20604	8.69986	4.30363	5.02049	5.78346	7.12615	7.6652	7.05872	8.90169	6.19517	10.1832	3.77019	8.58763	4.11836	6.04388	2.66233	5.96131	2.54667	3.58511	13.1536	2.09295	5.58467
												4.39737	5.53405	6.23273	8.84102	5.72091	5.64525	6.36941	7.33875	8.21655	7.76906	10.9456	6.36849	10.2042	4.74569	10.7435	4.25203	6.07132	2.69385	6.79891	2.62796	3.60947	14.9336	2.6044	5.61447
												4.62482	5.6939	6.31112	9.05566	6.08843	6.17013	8.03502	7.65828	9.95191	7.77325	12.146	7.20003	10.869	4.94566	11.7644	5.06135	6.14131	2.7456	7.40189	2.63787	3.75431	16.4066	2.60922	5.75478
												4.69623	5.82628	6.65148	9.21707	7.01161	6.40813	12.6902	10.2415	13.1136	8.03348	14.801	11.214	14.1724	6.42245	17.0484	7.72328	6.29377	2.82105	7.65959	2.85891	3.93081	17.3361	2.96852	6.12938
												4.96383	6.41022	7.54388	11.133	8.45544	7.97418	13.7996	26.427	14.1349	37.0526	35.6864	11.5929	20.5564	6.54547	27.8897	11.0203	6.41048	2.90604	8.2061	3.51369	4.11806	19.5729	3.00504	6.66724

## Sheet: ALJR4
											percentage of contigs coverage >0	100	100	100	100	100	100	93.5897	98.7179	92.3077	100	100	93.5897	97.4359	87.1795	98.7179	96.1538	100	100	100	100	100	97.4359	100	100
												ALSA SRR10854653	ALJR SRR11061153	ALJR SRR11061154	ALSA SRR11567157	ALJR SRR11567260	ALJR SRR11567261	MASP SRR11828593	MASA SRR11828800	MASP SRR11828889	MASA SRR11828899	MASA SRR11829000	MASP SRR11829102	MASA SRR11829104	MASP SRR11829268	MASA SRR11829269	MASP SRR12659820	ALJR SRR9045291	ALSA SRR9045292	ALSA SRR9045293	ALJR SRR9045294	ALJR SRR9045295	ALSA SRR9045296	ALJR SRR9045297	ALSA SRR9045298
												1.3832	0.11085	0.3938	0.116088	1.05612	0.59295	0	0	0	5.95804	0.755894	0	0	0	0	0	8.42363	0.098456	0.091889	0.117737	3.6148	0	0.929568	0.260496
												1.55893	0.567591	0.690845	0.170069	1.07422	0.649431	0	0.424182	0	6.68398	1.58544	0	0	0	0.823323	0	15.1077	0.142324	0.157546	0.140344	4.07108	0	0.944739	0.30117
												1.93455	0.69164	0.808681	0.211349	1.21051	1.04168	0	0.542333	0	6.69301	1.67825	0	0.522873	0	0.854605	0	16.3229	0.157462	0.201507	0.176994	5.14219	0.162025	0.959254	0.303409
												2.04989	0.837239	0.823287	0.265753	1.22415	1.1494	0	0.702725	0	7.44713	1.69043	0	0.81696	0	0.872554	0.180498	16.5516	0.172999	0.227002	0.188565	5.49232	0.170542	1.16659	0.358793
												2.06141	0.857805	0.930902	0.29383	1.30822	1.23924	0	0.984603	0	7.52576	1.77435	0	0.8547	0	0.909466	0.272322	16.584	0.199438	0.236093	0.204746	5.50481	0.191269	1.16849	0.404156
												2.06402	0.938539	0.971502	0.295121	1.34812	1.27351	0.462821	1.028	0	9.10663	1.80643	0.620391	0.911758	0	0.910005	0.284146	16.7179	0.231693	0.245571	0.247714	5.62472	0.199318	1.21308	0.457334
												2.13011	0.94512	0.97484	0.315939	1.39269	1.31874	0.772525	1.17317	0.583691	9.13961	2.03631	0.70258	1.00723	0	1.06291	0.435337	17.0602	0.231723	0.247179	0.257384	5.83585	0.206513	1.22144	0.482669
												2.13137	0.947579	1.05724	0.316709	1.42597	1.38784	0.785132	1.19607	0.686059	9.25169	2.0783	1.3071	1.05675	0	1.34164	0.479978	17.0835	0.245071	0.248411	0.267732	5.84763	0.231277	1.23198	0.508306
												2.17912	0.963569	1.10498	0.345293	1.43498	1.38999	0.84746	1.40183	1.03384	9.29641	2.34152	1.48186	1.24324	0	1.47311	0.679995	17.2964	0.254172	0.274796	0.2781	5.86389	0.238646	1.25354	0.508927
												2.23978	0.969929	1.10905	0.347207	1.44826	1.41483	0.852343	1.58604	1.41227	9.42469	2.83675	1.54264	1.28111	0	1.49087	0.695795	17.5091	0.258762	0.295663	0.278323	5.94525	0.256251	1.2795	0.560747
												2.24538	0.973484	1.12687	0.354669	1.45731	1.44645	0.965884	1.68808	1.70904	9.58882	2.92878	1.6587	1.30265	0.300613	1.82692	0.866743	17.7693	0.276203	0.298014	0.296219	5.95716	0.259829	1.31414	0.561119
												2.35523	1.00807	1.154	0.359205	1.47034	1.4598	1.10244	1.69799	1.89505	9.80501	2.94809	1.70904	1.44454	0.54358	1.84991	0.915191	17.7899	0.285142	0.307431	0.30527	5.96374	0.262457	1.32445	0.562209
												2.35624	1.01057	1.15447	0.360804	1.49853	1.48833	1.18267	1.71216	1.90161	10.0254	3.00936	1.72086	1.47741	0.821805	2.09267	0.932896	17.8338	0.286629	0.31397	0.312635	5.97685	0.271224	1.33204	0.587041
												2.3744	1.03832	1.20854	0.362335	1.51538	1.50603	1.28222	1.92845	1.94411	10.2339	3.03357	1.73597	1.54524	0.862343	2.14219	1.01986	17.9156	0.288411	0.319174	0.324427	6.02138	0.271846	1.34798	0.592182
												2.3795	1.06597	1.22268	0.376884	1.53368	1.51213	1.33189	1.95342	2.0429	10.5857	3.13996	1.82286	1.64634	0.898884	2.18687	1.08791	17.946	0.291211	0.320197	0.333453	6.02431	0.282157	1.36069	0.593463
												2.39229	1.08916	1.29211	0.381035	1.53954	1.52024	1.39222	2.00674	2.1616	10.6497	3.34443	1.83528	1.67725	0.932217	2.21135	1.0881	17.9605	0.295543	0.32587	0.334629	6.06652	0.28498	1.36563	0.610748
												2.41449	1.09167	1.29868	0.3845	1.54746	1.54656	1.51203	2.08501	2.24025	10.8665	3.53999	1.85131	1.82451	0.943272	2.23537	1.23263	18.2334	0.296101	0.330041	0.339497	6.07389	0.291606	1.37004	0.614657
												2.415	1.09261	1.30749	0.388202	1.55381	1.55147	1.53368	2.10386	2.37254	11.3292	3.64763	1.97897	1.86104	0.96637	2.46727	1.28005	18.5123	0.297787	0.338744	0.36275	6.12818	0.294738	1.37844	0.615239
												2.45772	1.09603	1.33343	0.38821	1.56141	1.58408	1.57856	2.12001	2.43473	11.4385	3.77343	1.99138	2.03575	1.06169	2.64809	1.4154	18.8021	0.302775	0.343538	0.368416	6.13168	0.297343	1.38875	0.620098
												2.47653	1.11732	1.34269	0.398446	1.58115	1.58706	1.80151	2.14221	2.52915	11.5513	3.79643	2.12561	2.33122	1.28346	2.73807	1.42708	19.1213	0.304722	0.352921	0.369574	6.17309	0.298786	1.3939	0.646378
												2.5305	1.11754	1.36181	0.402179	1.58449	1.61185	1.95018	2.17339	2.80311	11.714	3.80534	2.16901	2.33237	1.31038	2.74953	1.53255	19.3391	0.307786	0.360254	0.375362	6.24229	0.304587	1.40234	0.655886
												2.53222	1.12352	1.37945	0.408864	1.62055	1.6202	1.96073	2.41025	2.93071	12.2013	3.9632	2.19936	2.35552	1.43346	2.78831	1.55805	19.3527	0.309144	0.372458	0.383664	6.32299	0.335046	1.40942	0.66285
												2.54026	1.12454	1.38447	0.410501	1.62735	1.62176	2.15519	2.41849	3.07253	12.2244	4.11857	2.23675	2.39326	1.49793	2.94046	1.59311	19.3742	0.309199	0.372925	0.384242	6.40202	0.33506	1.41751	0.668299
												2.54616	1.16586	1.38571	0.412408	1.63426	1.63513	2.23243	2.43447	3.08372	12.3937	4.16663	2.24708	2.39685	1.50642	3.18078	1.61697	19.4021	0.315378	0.373938	0.389841	6.40327	0.337254	1.42269	0.672264
												2.55639	1.17759	1.39538	0.413384	1.64168	1.63737	2.27922	2.4619	3.10012	12.3968	4.20707	2.26584	2.41585	1.52922	3.24869	1.65844	19.4531	0.333481	0.379836	0.392238	6.40782	0.33793	1.43793	0.674341
												2.56794	1.18737	1.40506	0.415221	1.66997	1.68967	2.3025	2.51546	3.16683	12.6367	4.23061	2.29771	2.45841	1.5656	3.3301	1.69425	19.471	0.335626	0.386977	0.399714	6.45307	0.338876	1.43998	0.677332
												2.59941	1.18774	1.40612	0.416036	1.70179	1.70524	2.39998	2.58982	3.39319	12.8745	4.23579	2.37491	2.47228	1.64493	3.40552	1.74307	19.4835	0.338079	0.391395	0.406017	6.4794	0.342585	1.44537	0.679119
												2.6058	1.20654	1.40637	0.418821	1.70388	1.73128	2.41582	2.60616	3.45759	13.1687	4.27085	2.37692	2.66728	1.75591	3.47784	1.74675	19.4896	0.338536	0.397247	0.419464	6.5252	0.346413	1.44873	0.691013
												2.61626	1.22142	1.414	0.427381	1.7147	1.74667	2.44765	2.63164	3.48806	13.6244	4.33178	2.38075	2.70099	1.81131	3.66828	1.78866	19.5182	0.340356	0.399963	0.433863	6.53361	0.347325	1.45182	0.696122
												2.61645	1.23825	1.44063	0.427874	1.72534	1.75024	2.46279	2.74223	3.49911	13.6262	4.43095	2.46268	2.71439	1.89398	3.83414	1.86604	19.6772	0.345439	0.401027	0.435363	6.57776	0.357614	1.45486	0.696818
												2.62159	1.24073	1.44448	0.431878	1.77546	1.76651	2.50624	2.7666	3.50093	13.7086	4.59471	2.54869	2.8301	1.93255	3.85919	1.88321	19.7722	0.346137	0.408005	0.440127	6.59844	0.359863	1.46342	0.701799
												2.65758	1.2449	1.45462	0.432184	1.78297	1.76898	2.51244	2.7982	3.52785	13.7626	4.8946	2.74906	2.84887	1.93768	4.00932	1.88478	19.7774	0.34745	0.411575	0.461015	6.66371	0.365563	1.46568	0.701971
												2.66748	1.25422	1.47179	0.448733	1.79367	1.78025	2.63383	2.80581	3.57531	14.5789	4.91785	2.80195	2.96203	1.93861	4.01328	1.93973	19.8557	0.353305	0.411592	0.461297	6.71589	0.366896	1.46829	0.70205
												2.68716	1.26052	1.47861	0.4502	1.81213	1.78295	2.6563	2.84084	3.64636	14.7038	5.01299	2.82275	3.03319	1.96226	4.14856	1.94459	19.9687	0.355532	0.4116	0.464193	6.7833	0.369246	1.47277	0.707414
												2.69396	1.27431	1.48418	0.450252	1.81253	1.83071	2.73728	2.84828	3.65885	15.1517	5.03035	2.91107	3.16069	2.02903	4.16573	1.97985	20.1321	0.357389	0.419242	0.468854	6.79882	0.380817	1.51761	0.716689
												2.70112	1.27472	1.48899	0.456099	1.82173	1.84463	2.78445	3.04602	3.74298	15.4155	5.15339	2.9821	3.18578	2.04294	4.2845	2.04607	20.1795	0.385956	0.419708	0.472356	6.81031	0.383352	1.54656	0.722229
												2.73118	1.27473	1.48921	0.456922	1.83139	1.88632	2.85857	3.10445	3.77307	15.4626	5.17681	3.17034	3.19308	2.08936	4.31399	2.05606	20.2501	0.386155	0.422808	0.478666	6.81705	0.386873	1.54746	0.729321
												2.74578	1.29261	1.48974	0.459932	1.84321	1.88888	2.91434	3.11649	3.85358	15.5464	5.2241	3.20989	3.19633	2.15043	4.32157	2.09396	20.2673	0.387255	0.430976	0.478867	6.82169	0.395356	1.55644	0.732774
												2.75197	1.29623	1.49562	0.470584	1.87688	1.91614	2.95419	3.19056	3.86054	15.722	5.26506	3.24655	3.24765	2.18677	4.32162	2.10935	20.2932	0.388049	0.443446	0.480506	6.82655	0.396916	1.56592	0.753993
												2.79946	1.31096	1.51723	0.470986	1.90775	1.92937	2.97987	3.21463	3.88869	15.7539	5.33476	3.26581	3.28922	2.26391	4.5283	2.15542	20.3434	0.388619	0.444541	0.48267	6.83943	0.401407	1.59323	0.766618
												2.80432	1.31899	1.51967	0.481	1.90979	1.98437	3.10078	3.35465	3.88911	15.8896	5.35304	3.36495	3.34386	2.28322	4.59425	2.16329	20.3868	0.396326	0.457201	0.483126	6.83972	0.406268	1.6139	0.769521
												2.80721	1.32281	1.52336	0.485977	1.9282	1.99417	3.1989	3.41746	4.01959	16.0451	5.48329	3.40008	3.3714	2.38063	4.75063	2.28491	20.4195	0.400865	0.467014	0.491894	6.8787	0.426036	1.61771	0.774476
												2.82274	1.36669	1.53059	0.486884	1.93496	2.00086	3.3233	3.44345	4.02062	16.2807	5.49164	3.42102	3.40954	2.42908	4.83361	2.44612	20.4223	0.401431	0.469664	0.496971	6.90507	0.433507	1.61797	0.775815
												2.83159	1.37179	1.53779	0.494309	1.94119	2.01284	3.35419	3.49173	4.09797	17.453	5.51981	3.45582	3.55861	2.44086	4.88818	2.52549	20.4278	0.406052	0.475653	0.498772	6.92213	0.439133	1.62557	0.786793
												2.83237	1.40081	1.54252	0.495243	1.94693	2.01741	3.40535	3.51859	4.37391	17.7678	5.55827	3.45729	3.56096	2.44797	4.9759	2.55031	20.4485	0.412715	0.482088	0.499757	6.95232	0.439672	1.6275	0.790927
												2.87436	1.40493	1.56384	0.499427	1.94961	2.02971	3.48355	3.54129	4.44286	17.8248	5.57528	3.47686	3.57122	2.54869	5.05194	2.60839	20.5152	0.41296	0.489823	0.501728	7.00466	0.440869	1.62869	0.798471
												2.89337	1.46596	1.56703	0.502993	1.95046	2.04345	3.53018	3.5532	4.45419	17.8325	5.69614	3.5264	3.57209	2.57606	5.06334	2.72713	20.7425	0.416703	0.492083	0.508773	7.00615	0.447813	1.6466	0.824677
												2.90843	1.48648	1.59219	0.513411	1.9542	2.07236	3.53944	3.68882	4.55905	17.9502	5.70171	3.5386	3.66118	2.58243	5.16225	2.73261	20.8277	0.422603	0.505011	0.534921	7.02614	0.448649	1.65513	0.833667
												2.91825	1.48896	1.59253	0.519307	1.95824	2.08425	3.57238	3.72305	4.55994	18.0342	5.74853	3.59526	3.76466	2.58632	5.2368	2.74749	20.8689	0.422839	0.51433	0.536815	7.03719	0.471748	1.67717	0.840025
												2.94162	1.505	1.59602	0.52729	1.98336	2.08919	3.63211	3.75138	4.58113	18.2853	5.78979	3.65076	3.76789	2.58867	5.53432	2.79393	20.8859	0.436316	0.521333	0.549048	7.063	0.479212	1.67842	0.842189
												2.97172	1.51042	1.59659	0.528664	1.99969	2.11858	3.71807	3.78891	4.602	18.4848	5.89417	3.75053	4.03868	2.62792	5.63181	2.85203	20.9762	0.439532	0.52723	0.556317	7.07962	0.479959	1.68745	0.852196
												2.97447	1.52189	1.60985	0.533626	2.01394	2.13963	3.72031	4.08504	4.72564	18.728	5.92981	3.98826	4.13173	2.67532	5.95891	2.86463	21.0706	0.444554	0.541583	0.576851	7.08756	0.483967	1.69247	0.856259
												2.97677	1.52773	1.61228	0.545467	2.06249	2.15044	3.72603	4.30167	4.75416	18.747	5.93152	4.38078	4.17802	2.69847	6.19463	2.9251	21.1007	0.455066	0.545014	0.587219	7.17602	0.485615	1.69379	0.857476
												2.9881	1.53559	1.63154	0.54828	2.08829	2.16634	3.86967	4.32438	4.90647	19.4463	5.93659	4.56208	4.29553	2.79738	6.34824	3.03571	21.1072	0.48765	0.552375	0.594704	7.24706	0.486706	1.72338	0.861836
												2.98959	1.53603	1.64249	0.554084	2.09534	2.17198	3.95842	4.69089	4.94412	20.161	6.15168	4.56756	4.63477	2.83871	6.40741	3.11088	21.1566	0.493055	0.553851	0.596054	7.24962	0.499775	1.73086	0.883832
												2.99535	1.5414	1.6523	0.565335	2.1044	2.19124	4.20064	4.70362	5.06688	20.2195	6.43803	4.85632	4.67194	2.84408	6.56456	3.11483	21.184	0.507268	0.574831	0.597433	7.29202	0.515901	1.73297	0.8875
												3.00196	1.55951	1.67833	0.580938	2.11674	2.24689	4.20113	4.7208	5.33578	20.7456	6.52143	4.90211	4.76259	3.06829	6.56522	3.31546	21.2	0.51101	0.589253	0.605433	7.29554	0.537005	1.73557	0.887597
												3.01372	1.56502	1.69086	0.581065	2.14276	2.26251	4.328	4.72613	5.55552	20.9928	6.73791	4.91965	4.8705	3.11676	6.56846	3.33951	21.3735	0.532711	0.600195	0.609473	7.35008	0.5409	1.74972	0.89637
												3.02081	1.56561	1.71372	0.58127	2.14819	2.26396	4.56763	4.74172	5.584	21.3579	6.76099	4.93802	5.07227	3.15867	6.75845	3.40035	21.3763	0.539887	0.608365	0.611388	7.44126	0.550452	1.76673	0.910691
												3.02183	1.57036	1.7699	0.58233	2.153	2.27124	4.65753	4.84674	5.6987	21.4058	6.83167	4.97826	5.10327	3.27581	6.77743	3.47687	21.4018	0.544598	0.609961	0.612091	7.45693	0.574624	1.76823	0.92064
												3.09128	1.58211	1.77995	0.596598	2.16119	2.28673	4.82547	5.16812	5.84153	21.593	7.17828	5.02279	5.39071	3.34457	6.91876	3.48864	21.4222	0.554283	0.629203	0.615109	7.50758	0.575089	1.78133	0.932194
												3.19286	1.58848	1.81598	0.597065	2.17129	2.29719	4.83702	5.23157	5.93346	22.3845	7.22234	5.03366	5.72042	3.47689	6.99646	3.531	21.5155	0.571979	0.642097	0.621823	7.50928	0.611171	1.78977	0.939911
												3.20796	1.59922	1.8179	0.604241	2.17358	2.31359	4.91488	5.25517	6.40667	22.5671	7.51065	5.10447	5.80705	3.50632	7.03744	3.64679	21.5542	0.580183	0.653086	0.622455	7.5419	0.614593	1.82882	0.962604
												3.23402	1.61153	1.83432	0.622958	2.17438	2.34524	5.15863	5.30665	6.76929	22.6184	7.93422	5.21402	6.07449	3.53017	7.20001	3.68071	21.6919	0.580585	0.667338	0.643657	7.55175	0.642114	1.83705	0.995959
												3.29127	1.62184	1.84306	0.632606	2.20484	2.36201	5.36941	5.48822	6.82342	22.6876	8.11917	5.30424	6.11093	3.5664	7.25915	3.82302	21.7035	0.581862	0.674733	0.688758	7.59	0.650033	1.84055	1.04524
												3.3707	1.65337	1.8891	0.636294	2.27378	2.37259	5.51458	5.76902	7.16748	23.0408	8.12307	5.34093	6.42236	3.57411	7.76152	3.91823	21.89	0.59195	0.687294	0.738979	7.65028	0.667709	1.87448	1.08927
												3.43483	1.65599	1.94742	0.666275	2.3486	2.37721	5.65649	5.78823	7.38132	23.6231	8.20402	5.41387	6.55587	3.73858	8.16265	4.07686	22.0952	0.699755	0.688388	0.754002	7.68958	0.670008	1.87855	1.10804
												3.46582	1.71785	1.99015	0.676368	2.40373	2.41625	6.37944	5.89178	7.44696	23.9913	8.26178	5.65329	7.29933	3.89133	8.33635	4.74054	22.4831	0.762487	0.691197	0.786634	7.70402	0.671563	1.90902	1.14327
												3.47623	1.79776	2.01035	0.700234	2.42671	2.48498	6.67582	6.15071	7.57536	23.9914	8.53473	5.75961	7.52629	4.2314	8.65771	4.98487	22.6901	0.771345	0.695366	0.829357	7.72786	0.674032	1.96169	1.1895
												3.47989	1.87818	2.03209	0.706341	2.42897	2.52303	8.62259	6.30188	7.72643	24.1902	8.55806	6.33899	8.6353	4.2516	9.17847	5.05158	22.8161	0.780268	0.710409	0.843326	7.84745	0.714708	2.02544	1.20729
												3.50128	1.88316	2.03333	0.724069	2.50815	2.57988	8.63438	6.46656	8.57015	24.562	8.62877	6.37413	8.67538	4.56281	9.18252	5.49202	22.9638	0.832764	0.760324	0.854942	8.5	0.757256	2.03759	1.23879
												3.5329	1.90907	2.05881	0.727233	2.75758	2.6691	8.66927	6.82519	8.58767	25.8606	8.87033	6.90381	8.74378	4.68188	9.18663	5.5239	23.0141	0.862547	0.788218	0.90113	8.50966	0.758327	2.04647	1.26466
												3.61224	1.94977	2.06349	0.728743	2.78679	2.73	8.67106	7.07755	9.81521	26.6454	8.93081	6.98338	8.80589	5.09995	9.35982	5.72147	23.1427	0.89854	0.837928	0.951913	8.55614	0.781397	2.0528	1.27955
												3.65497	2.02101	2.08172	0.760242	2.85774	2.76548	10.9278	7.3386	10.7268	30.2359	9.72819	7.79579	9.98587	6.12223	11.7699	6.49765	23.1644	0.916291	0.857333	1.03844	8.57899	0.801027	2.15131	1.30124
												3.71734	2.02969	2.10047	0.773793	3.10791	3.17645	11.7028	9.22651	11.6636	34.0578	10.987	9.96958	11.6773	6.52859	12.1162	7.78643	23.5524	0.923523	0.874742	1.05749	8.62943	0.875112	2.19705	1.53895
												3.72491	2.10026	2.16826	0.874638	3.23201	3.42655	11.8698	9.55152	12.4912	34.3506	11.5932	10.861	12.6572	9.67824	12.172	8.19545	23.7175	1.26359	0.941744	1.09959	8.77908	1.00145	2.24786	1.54288
												3.78265	2.23977	2.64222	1.34667	3.36454	3.68983	12.8422	10.6326	14.0616	40.4226	11.6998	12.396	13.5963	11.4668	12.7526	9.29846	23.7319	1.27416	1.04309	1.12092	9.26854	1.5749	2.41349	1.73851
												3.97324	2.56224	3.12493	1.5145	3.37537	3.7053	19.2083	11.5877	21.0469	41.0124	13.0496	17.221	15.5016	18.4773	14.0381	13.8847	26.5819	1.40715	1.21641	1.15749	9.95176	1.67815	2.4754	1.75135

## Sheet: ALJR11
											percentage of contigs coverage >0	100	100	100	100	100	100	72.0588	86.0294	76.4706	94.8529	86.0294	75	87.5	75	85.2941	90.4412	100	100	100	100	100	100	100	100
												ALSA SRR10854653	ALJR SRR11061153	ALJR SRR11061154	ALSA SRR11567157	ALJR SRR11567260	ALJR SRR11567261	MASP SRR11828593	MASA SRR11828800	MASP SRR11828889	MASA SRR11828899	MASA SRR11829000	MASP SRR11829102	MASA SRR11829104	MASP SRR11829268	MASA SRR11829269	MASP SRR12659820	ALJR SRR9045291	ALSA SRR9045292	ALSA SRR9045293	ALJR SRR9045294	ALJR SRR9045295	ALSA SRR9045296	ALJR SRR9045297	ALSA SRR9045298
												0.184282	0.511833	0.408133	1.37269	0.805986	1.28791	0	0	0	0	0	0	0	0	0	0	0.353208	1.7966	1.55986	2.94917	1.35361	1.93567	1.28782	1.23222
												0.755885	0.896013	0.919788	3.64333	1.62596	1.56329	0	0	0	0	0	0	0	0	0	0	0.527958	3.21279	2.1474	3.33022	1.38835	2.05838	1.86052	3.47303
												1.01174	1.15671	1.26584	3.97814	1.94973	1.57234	0	0	0	0	0	0	0	0	0	0	0.978401	3.57015	2.35897	3.8492	1.45335	2.53454	1.91984	3.51674
												1.03667	1.54875	1.46991	4.23078	1.96135	1.64994	0	0	0	0	0	0	0	0	0	0	0.99365	4.76087	2.38342	4.43449	1.5135	2.87837	1.92279	4.22501
												1.11183	1.71224	1.49201	4.38837	2.00396	1.97253	0	0	0	0	0	0	0	0	0	0	1.20868	4.92236	2.47967	4.71838	1.82855	3.19804	2.29135	4.48867
												1.22734	1.79563	1.60901	4.67959	2.24622	2.57956	0	0	0	0	0	0	0	0	0	0	1.25278	6.24766	2.70856	4.9284	1.92786	3.50572	2.71229	4.64223
												1.31706	1.82327	1.76263	4.82922	2.28132	2.60774	0	0	0	0	0	0	0	0	0	0	1.25815	6.39459	3.56839	4.99496	2.00282	3.58892	2.82428	4.73874
												1.49014	2.0454	1.85501	4.89404	2.40428	2.70802	0	0	0	0.405746	0	0	0	0	0	0	1.27972	6.65733	3.6337	5.35389	2.08702	3.76456	3.25385	4.85579
												1.61952	2.0861	1.91343	4.92431	2.46208	2.77701	0	0	0	0.490459	0	0	0	0	0	0	1.3455	6.6795	3.82394	5.41246	2.13033	4.10128	3.43078	5.12194
												1.64502	2.10152	1.94182	5.10688	2.61313	2.93536	0	0	0	0.545857	0	0	0	0	0	0	1.36372	7.08454	3.9783	5.45514	2.25856	4.32896	3.57319	5.83136
												1.68979	2.17476	2.01749	5.67092	2.65294	2.98114	0	0	0	0.585961	0	0	0	0	0	0	1.38985	7.37052	4.20051	6.37399	2.35383	4.34932	3.68445	5.93679
												1.73221	2.17685	2.03644	5.87274	2.74442	3.009	0	0	0	0.629632	0	0	0	0	0	0	1.45537	7.92129	4.35986	6.51575	2.39187	4.53921	3.68646	6.04676
												1.8978	2.21144	2.03785	5.88206	2.79885	3.02353	0	0	0	0.632951	0	0	0	0	0	0	1.45712	8.04033	4.39151	6.53962	2.40629	4.64013	3.68942	6.60632
												2.07216	2.21798	2.06829	6.22379	2.85988	3.05974	0	0	0	0.681749	0	0	0	0	0	0.1111	1.523	8.17168	5.47099	6.5735	2.41989	4.94928	3.73601	6.6701
												2.09953	2.28309	2.13577	6.86215	3.01467	3.10374	0	0	0	0.695389	0	0	0	0	0	0.165469	1.56174	8.20751	7.45328	6.62895	2.44033	6.31953	3.90722	6.74341
												2.11899	2.29518	2.1486	7.54974	3.04931	3.13944	0	0	0	0.756959	0	0	0	0	0	0.243765	1.63111	8.26761	8.03737	6.68239	2.47414	6.46966	3.99098	6.78386
												2.16447	2.32669	2.16484	8.83736	3.0661	3.18803	0	0	0	0.768595	0	0	0	0	0	0.249904	1.67904	8.38656	8.06636	6.73299	2.4835	6.51386	4.01262	6.91594
												2.24087	2.32759	2.25305	8.89538	3.07027	3.24785	0	0	0	0.790983	0	0	0.200444	0	0	0.334404	1.73945	8.39063	9.77256	6.75943	2.5005	6.66548	4.07531	6.9713
												2.26107	2.38846	2.26554	9.70118	3.088	3.26188	0	0	0	0.815316	0	0	0.242085	0	0	0.356131	1.75555	8.39538	10.3401	6.76362	2.52676	6.72579	4.08474	6.99934
												2.26259	2.41087	2.29705	10.8047	3.09291	3.29169	0	0.153485	0	0.865082	0.310334	0	0.417287	0	0	0.380239	1.76948	8.44859	10.6582	6.82648	2.54965	7.04397	4.09035	7.05515
												2.28385	2.45612	2.31872	10.9723	3.14881	3.29368	0	0.216644	0	0.900462	0.371664	0	0.470225	0	0.156725	0.476263	1.79977	8.4744	12.6468	6.83172	2.55329	7.05707	4.09459	7.05567
												2.32569	2.47658	2.32499	11.3381	3.23658	3.30821	0	0.251833	0	0.989856	0.407912	0	0.48243	0	0.22315	0.494025	1.80779	8.4916	12.7084	6.85017	2.57374	7.06643	4.10996	7.19613
												2.32715	2.48891	2.32607	11.5377	3.25831	3.31723	0	0.469818	0	1.04741	0.416328	0	0.484997	0	0.320361	0.528461	1.80861	8.51513	13.2129	6.87521	2.5745	7.22507	4.1723	7.19783
												2.36106	2.50467	2.33371	11.5902	3.2614	3.32519	0	0.547599	0	1.05297	0.464443	0	0.485407	0	0.406528	0.543894	1.81033	8.61201	13.2226	6.88827	2.59048	7.30675	4.19338	7.20475
												2.36305	2.50756	2.34028	11.6279	3.2769	3.3491	0	0.59828	0	1.07522	0.465463	0	0.500797	0	0.464514	0.56442	1.81388	8.61594	13.3918	6.89144	2.60196	7.31121	4.23448	7.27675
												2.36408	2.54516	2.34542	11.6377	3.29457	3.35757	0	0.651296	0	1.20826	0.530274	0	0.612978	0	0.499271	0.571878	1.81692	8.66389	13.4773	6.91083	2.61634	7.31466	4.24695	7.32519
												2.38136	2.55031	2.37607	11.7613	3.29717	3.41446	0	0.713964	0	1.27446	0.55544	0	0.627023	0	0.569705	0.6345	1.8364	8.66835	13.4808	6.93982	2.63187	7.34511	4.28573	7.33265
												2.38602	2.55035	2.39358	11.8045	3.33887	3.41931	0	0.753752	0	1.30634	0.563912	0	0.670653	0	0.677256	0.648175	1.85454	8.68225	13.6343	6.94114	2.64209	7.3884	4.29137	7.34127
												2.40039	2.56826	2.41216	11.8107	3.34206	3.44635	0	0.768532	0	1.37417	0.584035	0	0.67694	0	0.700975	0.671728	1.86815	8.6855	13.6908	7.03204	2.66423	7.45308	4.29722	7.37171
												2.41114	2.57047	2.41545	11.8436	3.35886	3.44965	0	0.793553	0	1.40035	0.60614	0	0.703412	0	0.721969	0.694919	1.87076	8.73615	13.7585	7.07118	2.66667	7.48197	4.32352	7.42256
												2.41506	2.58275	2.45205	11.8652	3.38639	3.47842	0	0.901176	0	1.56965	0.636974	0	0.776797	0	0.811997	0.759441	1.87316	8.7681	13.7963	7.08192	2.67347	7.52769	4.32412	7.45826
												2.43849	2.58532	2.48108	11.8962	3.38982	3.49255	0	0.91877	0	1.57186	0.915975	0	0.81179	0	0.826227	0.792579	1.87507	8.80388	13.8166	7.0918	2.68215	7.54545	4.33076	7.48135
												2.44219	2.58553	2.518	11.9113	3.39478	3.50526	0	0.938647	0.630996	1.57759	0.940952	0	0.845535	0	0.967408	0.795562	1.87787	8.83495	13.8367	7.10466	2.68872	7.57317	4.3341	7.48251
												2.45322	2.58888	2.53031	11.9218	3.39514	3.5154	0	0.941244	0.719055	1.59144	0.960679	0	0.863789	0	1.00649	0.944326	1.87824	8.83724	13.8482	7.11958	2.69185	7.57608	4.35821	7.49493
												2.4999	2.59308	2.5695	11.927	3.42115	3.54547	0	0.943506	0.847571	1.60756	0.96359	0.305475	0.871285	0.214379	1.00867	0.968972	1.87988	8.9319	13.8572	7.15381	2.69396	7.58087	4.36379	7.50004
												2.50036	2.60586	2.57293	11.9302	3.44401	3.57877	0	1.05982	0.870697	1.61745	0.995192	0.491306	0.90953	0.314793	1.0438	0.97073	1.88498	8.93492	13.9267	7.15688	2.70448	7.60153	4.36467	7.55238
												2.51643	2.61834	2.57386	11.9558	3.46869	3.59574	0	1.07368	0.979765	1.67457	1.00684	0.500756	0.91359	0.338876	1.04707	0.983809	1.9237	8.9785	13.9538	7.1939	2.70461	7.6349	4.36911	7.55292
												2.5223	2.62807	2.57672	11.9929	3.49193	3.61093	0	1.12231	0.997385	1.69456	1.16715	0.538024	0.914652	0.396917	1.07358	1.00527	1.94048	9.00853	14.0117	7.21929	2.71134	7.66172	4.38715	7.58202
												2.5238	2.62957	2.59228	11.995	3.49821	3.63216	0.380742	1.23276	1.00146	1.69812	1.1918	0.54086	0.961592	0.399372	1.15092	1.03363	1.94952	9.01026	14.0623	7.23131	2.72548	7.66406	4.39426	7.59246
												2.53501	2.64897	2.5946	12.0266	3.50316	3.6373	0.467101	1.26233	1.00928	1.94153	1.2061	0.581078	0.963807	0.448521	1.23667	1.08131	1.95786	9.0142	14.065	7.23769	2.73039	7.68209	4.41001	7.63218
												2.54012	2.64928	2.60035	12.046	3.53701	3.63958	0.516894	1.33511	1.00985	1.94928	1.23554	0.650495	1.08349	0.539717	1.29189	1.15563	1.9657	9.01877	14.122	7.24281	2.76065	7.68849	4.41047	7.63614
												2.55305	2.65787	2.60695	12.0731	3.55104	3.65024	0.560541	1.34525	1.03718	1.95314	1.24047	0.668093	1.1257	0.609672	1.33568	1.16763	2.01209	9.03799	14.1222	7.25858	2.76943	7.69348	4.4246	7.64452
												2.55424	2.65849	2.63322	12.095	3.55218	3.65171	0.59067	1.35072	1.05159	1.98162	1.26564	0.788341	1.33489	0.620716	1.39123	1.20565	2.01254	9.07788	14.1636	7.28123	2.78294	7.74705	4.4327	7.65821
												2.56374	2.66266	2.65961	12.108	3.5559	3.65933	0.611535	1.35405	1.06197	2.033	1.2914	0.828811	1.34208	0.628126	1.42484	1.23489	2.01455	9.08655	14.1735	7.28873	2.79666	7.76033	4.47407	7.66734
												2.56957	2.67035	2.68919	12.1456	3.56194	3.666	0.656194	1.42005	1.12541	2.06259	1.2925	0.838279	1.40047	0.802517	1.45023	1.24835	2.01694	9.15957	14.1803	7.31004	2.80377	7.76301	4.47999	7.66763
												2.571	2.6737	2.68961	12.1804	3.56892	3.66618	0.76576	1.48113	1.21128	2.15944	1.29574	0.860497	1.40895	0.802521	1.48009	1.31154	2.02599	9.1651	14.1941	7.37012	2.82742	7.78747	4.50382	7.67222
												2.57341	2.67687	2.69522	12.2234	3.56903	3.67769	0.836509	1.50712	1.26583	2.16375	1.33615	0.909344	1.42784	0.910762	1.53675	1.34977	2.03174	9.19763	14.199	7.3739	2.83112	7.8029	4.50668	7.69294
												2.5931	2.68367	2.70463	12.2442	3.57173	3.67816	0.882091	1.57126	1.29346	2.17907	1.3808	0.969598	1.54811	0.912841	1.5809	1.35792	2.03477	9.21077	14.2001	7.37932	2.88401	7.80367	4.50914	7.73085
												2.59505	2.68659	2.73625	12.3027	3.58636	3.68062	1.01898	1.66653	1.32722	2.18671	1.42233	0.970992	1.63908	0.931356	1.64538	1.36758	2.0385	9.2388	14.2402	7.41001	2.8951	7.80755	4.51624	7.74346
												2.60433	2.68771	2.73735	12.3165	3.59033	3.68105	1.0647	1.67341	1.40863	2.20249	1.47444	1.10111	1.69487	0.949949	1.73706	1.37535	2.04712	9.24901	14.2658	7.41284	2.93333	7.82377	4.51799	7.75213
												2.61444	2.69251	2.74466	12.3249	3.59422	3.68265	1.07624	1.69677	1.55124	2.2083	1.5238	1.11383	1.80407	0.967594	1.79154	1.38436	2.05045	9.24974	14.279	7.4249	2.94735	7.8239	4.52474	7.75824
												2.61523	2.71012	2.7551	12.3391	3.59627	3.68397	1.10003	1.7717	1.57471	2.20867	1.56956	1.1229	1.83438	0.996877	1.81082	1.38484	2.08	9.25592	14.3275	7.43758	2.94985	7.88139	4.54373	7.78294
												2.61871	2.71028	2.76109	12.3688	3.60184	3.70935	1.1223	1.78775	1.59426	2.38128	1.58858	1.13425	1.85323	1.05044	1.81604	1.42966	2.09171	9.26806	14.4104	7.44054	2.95715	7.88205	4.5792	7.7849
												2.65606	2.71806	2.77615	12.3909	3.60545	3.71858	1.17543	1.79984	1.59794	2.44756	1.60281	1.16179	1.86338	1.10419	1.83647	1.44396	2.11102	9.29049	14.4376	7.4539	2.9646	7.88681	4.58679	7.78989
												2.68568	2.71869	2.80095	12.3919	3.61396	3.72036	1.18551	1.82332	1.61001	2.44952	1.66858	1.19573	1.90054	1.1438	1.95733	1.46	2.11109	9.31034	14.4806	7.4576	2.97841	7.89164	4.59527	7.79206
												2.69331	2.72704	2.81713	12.3941	3.61503	3.72598	1.24951	1.8576	1.63179	2.57213	1.78629	1.29437	1.94526	1.16147	1.95998	1.49459	2.1275	9.34791	14.5508	7.46386	2.98743	7.89792	4.60208	7.79309
												2.73077	2.72806	2.82077	12.398	3.61523	3.72846	1.26001	1.87219	1.67442	2.61906	1.81152	1.35842	1.94587	1.23015	1.97215	1.51489	2.14072	9.35284	14.5523	7.46868	2.99906	7.89818	4.60405	7.79481
												2.76943	2.74556	2.83548	12.4113	3.61576	3.7291	1.3151	1.92185	1.68256	2.64475	1.82163	1.37831	2.03965	1.24507	2.00788	1.5933	2.14377	9.37001	14.563	7.48533	3.00278	7.89948	4.60599	7.80206
												2.76999	2.76519	2.83837	12.4123	3.62084	3.73995	1.32322	1.93835	1.68737	2.6475	1.83308	1.39445	2.04021	1.30873	2.07937	1.63347	2.15595	9.37807	14.5645	7.48971	3.0206	7.93122	4.60971	7.82772
												2.78154	2.76925	2.87265	12.4195	3.65523	3.75849	1.325	1.93963	1.69586	2.64989	1.92527	1.40897	2.12428	1.32042	2.08464	1.66949	2.17433	9.38323	14.5784	7.50057	3.0291	7.93128	4.61293	7.83039
												2.78604	2.76988	2.87394	12.4214	3.66061	3.76282	1.33313	1.94254	1.71826	2.65055	1.954	1.40924	2.19078	1.33904	2.15986	1.67889	2.1823	9.39776	14.5926	7.50283	3.03542	7.93228	4.62158	7.84316
												2.79203	2.77329	2.87464	12.4433	3.66301	3.78587	1.34089	1.95534	1.76159	2.66045	1.96551	1.42168	2.20483	1.34727	2.16302	1.68214	2.1833	9.44642	14.5975	7.51184	3.03813	7.94118	4.63391	7.85116
												2.79825	2.78581	2.90201	12.4753	3.66577	3.78898	1.34253	2.00222	1.92464	2.66239	1.99541	1.43517	2.21465	1.35618	2.19031	1.73323	2.18395	9.44703	14.6231	7.52684	3.0529	7.94517	4.63465	7.87054
												2.8094	2.81443	2.9409	12.5207	3.67001	3.80564	1.39961	2.01345	1.93715	2.66583	1.99705	1.50317	2.36224	1.36453	2.27286	1.73729	2.18396	9.4684	14.6345	7.53156	3.06038	7.95215	4.63866	7.87637
												2.81409	2.82522	2.95135	12.529	3.67296	3.81582	1.47766	2.05105	1.95121	2.67768	2.03773	1.57435	2.37465	1.45179	2.3741	1.79966	2.19161	9.48347	14.6762	7.5401	3.06069	7.96184	4.63961	7.89509
												2.82477	2.8366	2.95257	12.544	3.68461	3.81935	1.50817	2.10919	1.96565	2.69423	2.21379	1.62012	2.38029	1.46454	2.38151	1.81061	2.2067	9.49438	14.6821	7.542	3.07926	7.98333	4.64407	7.90026
												2.8352	2.87535	2.98101	12.5501	3.68535	3.82131	1.52261	2.11098	1.98261	2.76182	2.21586	1.67555	2.43926	1.46508	2.40092	1.81741	2.25587	9.50882	14.7114	7.56838	3.08533	7.98817	4.65	7.92955
												2.86596	2.895	3.00372	12.5664	3.6979	3.82307	1.54793	2.12183	1.99859	2.80193	2.22689	1.7102	2.44451	1.47255	2.41408	1.82677	2.25739	9.52283	14.7165	7.56942	3.09054	7.99908	4.6708	7.93232
												2.89074	2.91168	3.01708	12.5679	3.71731	3.82542	1.56767	2.12499	2.04747	2.85371	2.24056	1.71874	2.50349	1.52823	2.42669	1.83274	2.26426	9.54387	14.7191	7.58002	3.1368	8.00185	4.6718	7.94648
												2.89448	2.92262	3.04544	12.579	3.72623	3.82974	1.58331	2.12955	2.07733	2.8568	2.26865	1.72181	2.5131	1.54171	2.42984	1.88879	2.26476	9.56943	14.7246	7.58977	3.14533	8.00312	4.68142	7.97158
												2.89841	2.92271	3.04812	12.6042	3.76168	3.87129	1.6087	2.19358	2.10482	2.88525	2.31318	1.73529	2.52684	1.55504	2.43721	1.89545	2.27865	9.57538	14.7431	7.59731	3.14694	8.01347	4.69175	7.97572
												2.9054	2.93522	3.04901	12.6195	3.77262	3.87266	1.64471	2.24206	2.17501	2.89913	2.35952	1.73894	2.55929	1.58442	2.46983	1.91521	2.29534	9.62625	14.7811	7.62981	3.16813	8.04596	4.75421	8.02784
												2.90688	2.98626	3.05089	12.6235	3.77446	3.88608	1.65511	2.27031	2.18096	2.97675	2.40615	1.75315	2.55979	1.60073	2.615	1.92014	2.2973	9.63917	14.7826	7.65207	3.16845	8.05299	4.77748	8.12137
												2.9254	2.99964	3.05202	12.6336	3.79616	3.89645	1.78572	2.298	2.24543	3.00904	2.40971	1.79489	2.56505	1.6161	2.63662	1.92288	2.30508	9.63926	14.7886	7.69162	3.18843	8.0562	4.78206	8.13089
												2.92916	3.0009	3.06252	12.6441	3.79744	3.92054	1.82417	2.31733	2.31956	3.02293	2.41859	1.81598	2.56775	1.62927	2.64629	1.93166	2.33049	9.66233	14.7933	7.7087	3.19046	8.07672	4.81328	8.14513
												2.9309	3.00752	3.09939	12.6999	3.80155	3.9324	1.89766	2.3425	2.34666	3.03748	2.48975	1.84614	2.57032	1.65696	2.65178	1.96915	2.33811	9.66894	14.8036	7.7594	3.19366	8.08828	4.82901	8.16671
												2.95512	3.01568	3.10193	12.7133	3.80933	3.93619	1.9321	2.36658	2.34977	3.06415	2.49066	1.92749	2.57613	1.6836	2.78935	2.04494	2.34233	9.68122	14.8396	7.76383	3.19932	8.10115	4.83535	8.17828
												2.95924	3.02027	3.10717	12.7143	3.81414	3.93775	2.02185	2.41558	2.35744	3.08581	2.49192	1.94402	2.60305	1.70415	2.83069	2.05383	2.34781	9.68367	14.8405	7.77578	3.20338	8.10754	4.85041	8.1791
												2.96415	3.02092	3.14466	12.7337	3.82493	3.96377	2.05938	2.45681	2.40388	3.13537	2.53206	1.95995	2.60571	1.72272	2.84781	2.07217	2.35679	9.68892	14.8495	7.78004	3.2342	8.13585	4.8638	8.20102
												2.98038	3.04939	3.15069	12.755	3.83074	3.97173	2.09233	2.47856	2.44181	3.15392	2.58744	2.02362	2.62327	1.735	2.8529	2.07399	2.36023	9.69165	14.8742	7.78494	3.24608	8.1527	4.89694	8.20376
												2.98377	3.05339	3.15456	12.7575	3.833	4.00486	2.16336	2.48546	2.49736	3.15842	2.58992	2.06592	2.63102	1.79015	2.89905	2.08792	2.36048	9.69895	14.9004	7.78704	3.24661	8.15614	4.90534	8.2056
												2.9896	3.05478	3.15465	12.762	3.83318	4.00605	2.17589	2.48935	2.55794	3.2164	2.60945	2.06702	2.68682	1.86028	2.90309	2.09775	2.38214	9.70339	14.9041	7.81492	3.24795	8.15953	4.91445	8.21347
												2.99426	3.06645	3.15789	12.783	3.84519	4.02784	2.19821	2.57878	2.59602	3.2343	2.6354	2.11346	2.83257	1.93934	2.91903	2.17457	2.38245	9.7121	14.9051	7.8185	3.26477	8.18643	4.94367	8.23755
												2.99436	3.06858	3.1675	12.8181	3.85038	4.03147	2.21102	2.58199	2.62007	3.33212	2.64549	2.1421	2.83365	1.98106	3.02507	2.2212	2.38698	9.75984	15.016	7.81911	3.28655	8.19028	4.95125	8.2455
												2.99615	3.07706	3.17578	12.8503	3.85223	4.07308	2.22581	2.61606	2.62864	3.34057	2.64566	2.15997	2.87646	2.00971	3.03141	2.25075	2.38931	9.79097	15.0395	7.84976	3.29607	8.21414	4.95441	8.2751
												2.99946	3.08239	3.17789	12.8553	3.86288	4.09122	2.2269	2.66914	2.66057	3.35878	2.64626	2.20684	2.89436	2.04496	3.06117	2.33165	2.40102	9.79241	15.0757	7.85324	3.2982	8.22289	4.95746	8.30519
												3.00231	3.09535	3.17924	12.8914	3.87537	4.0956	2.22706	2.69663	2.72815	3.41805	2.65123	2.2458	2.99086	2.17548	3.06214	2.34061	2.40339	9.82096	15.1037	7.88257	3.31307	8.2437	4.96535	8.30924
												3.0088	3.1281	3.18932	12.943	3.87742	4.10855	2.45089	2.75478	2.79386	3.46212	2.66874	2.24748	3.01643	2.19956	3.07587	2.3552	2.41438	9.83246	15.1574	7.89842	3.32385	8.27692	4.96568	8.32327
												3.02272	3.13222	3.1973	12.9437	3.87902	4.12997	2.53828	2.79496	2.92363	3.59406	2.72879	2.26423	3.02305	2.20473	3.11435	2.39532	2.42164	9.84055	15.1641	7.92695	3.33242	8.3021	4.98274	8.33801
												3.03159	3.13911	3.20721	12.9464	3.91471	4.18554	2.54232	2.80442	2.975	3.63142	2.75993	2.28218	3.07055	2.22758	3.24198	2.39543	2.42448	9.86513	15.185	7.96561	3.33937	8.30336	4.9851	8.41015
												3.04442	3.14298	3.21121	13.036	3.93463	4.18924	2.59484	2.89223	3.12492	3.65362	2.79711	2.3181	3.09149	2.27925	3.28492	2.44685	2.42492	9.91758	15.2084	7.97039	3.34932	8.32623	5.00703	8.42193
												3.06263	3.14787	3.21403	13.0521	3.96737	4.19683	2.7063	2.9176	3.14744	3.73333	2.80651	2.36346	3.10454	2.34724	3.29827	2.54003	2.43176	9.95966	15.239	7.97631	3.35028	8.34593	5.03432	8.49532
												3.06863	3.15378	3.22281	13.0635	3.9735	4.2275	2.75332	2.9369	3.25861	3.74605	2.8491	2.39144	3.14175	2.34779	3.3664	2.60308	2.43333	9.9864	15.2595	7.98724	3.3534	8.3566	5.05604	8.50441
												3.08959	3.15592	3.28103	13.0913	3.99959	4.24079	2.79311	2.96563	3.32028	3.74631	2.869	2.42769	3.1767	2.3504	3.48637	2.64721	2.43387	9.99059	15.2848	8.02646	3.3569	8.39345	5.08989	8.51761
												3.09931	3.15947	3.2853	13.097	4.01542	4.24164	2.85253	2.98915	3.36193	3.74976	2.8872	2.47214	3.18111	2.36934	3.5514	2.66228	2.47305	10.0135	15.287	8.06551	3.38071	8.40687	5.10558	8.57321
												3.09967	3.16618	3.31391	13.0984	4.0248	4.26941	2.90781	3.00756	3.39338	3.81642	2.91914	2.51763	3.40615	2.38223	3.66727	2.73921	2.48112	10.1035	15.2962	8.0691	3.38695	8.42118	5.11144	8.59692
												3.11097	3.17632	3.31919	13.1423	4.0356	4.31329	2.98354	3.10915	3.47878	3.82843	2.94311	2.55563	3.43325	2.39398	3.7336	2.7464	2.49579	10.1238	15.3711	8.09054	3.41458	8.43852	5.11734	8.60705
												3.11268	3.18681	3.32797	13.1424	4.03871	4.31958	3.02406	3.21675	3.58633	3.83399	2.96369	2.55995	3.4493	2.48026	3.7582	2.76135	2.51732	10.1522	15.3842	8.10114	3.42043	8.46442	5.12014	8.60737
												3.12449	3.22767	3.36616	13.1479	4.0409	4.31977	3.07443	3.26809	3.58738	3.8342	3.04435	2.6608	3.50727	2.58496	3.76639	2.79724	2.52442	10.1867	15.4671	8.1256	3.48285	8.48226	5.14124	8.68172
												3.13532	3.24491	3.37329	13.1586	4.04234	4.32596	3.0899	3.27682	3.60275	3.85508	3.05549	2.70881	3.56931	2.5946	3.85605	2.80581	2.53215	10.1999	15.5352	8.19027	3.49815	8.49098	5.15845	8.68542
												3.16135	3.24586	3.40312	13.1607	4.04628	4.32728	3.16947	3.29763	3.6536	3.91203	3.08485	2.83778	3.6031	2.62528	3.97949	2.81462	2.55341	10.2006	15.5456	8.1965	3.50068	8.50575	5.16706	8.71899
												3.17778	3.27731	3.41356	13.1843	4.06384	4.33156	3.20914	3.50768	3.67946	3.9343	3.09157	2.86956	3.62681	2.69253	3.983	2.8773	2.62865	10.2156	15.5546	8.20809	3.55409	8.51115	5.18785	8.75907
												3.17942	3.29141	3.41498	13.1891	4.08534	4.34437	3.23612	3.55679	3.68457	3.97539	3.10058	2.88572	3.70187	2.79473	3.99964	2.97372	2.65626	10.2272	15.6197	8.21536	3.55471	8.51377	5.19575	8.82977
												3.18431	3.33335	3.41851	13.1974	4.09798	4.35344	3.26496	3.59485	3.79142	4.08264	3.10774	2.9435	3.72562	2.82701	4.0079	2.98077	2.6678	10.3309	15.6327	8.24283	3.57372	8.53968	5.21238	8.83869
												3.19624	3.35223	3.46338	13.2347	4.10337	4.39185	3.33651	3.68335	3.82809	4.16651	3.1912	3.03288	3.7574	2.84137	4.0106	2.98442	2.68631	10.3766	15.6816	8.25864	3.59364	8.58146	5.22791	8.84044
												3.19824	3.37263	3.47515	13.2555	4.13908	4.39986	3.36785	3.68415	4.09921	4.24835	3.22941	3.06301	3.76168	3.02974	4.043	2.99527	2.71904	10.3966	15.6879	8.26455	3.59499	8.67797	5.27976	8.85367
												3.22663	3.37329	3.49988	13.3628	4.14038	4.43448	3.4175	3.6858	4.14383	4.31987	3.31153	3.07319	3.8156	3.04487	4.07558	3.08338	2.72083	10.4179	15.7117	8.28633	3.64544	8.6882	5.3072	8.90446
												3.22701	3.37953	3.56431	13.4038	4.14274	4.43508	3.44328	3.78354	4.20802	4.79534	3.53765	3.07522	3.85913	3.05297	4.09397	3.08767	2.7227	10.4282	15.7184	8.29298	3.6685	8.74488	5.33733	8.91459
												3.24261	3.40892	3.58054	13.4207	4.20259	4.44337	3.46108	3.83243	4.22546	4.86624	3.55311	3.20285	3.94394	3.15794	4.14845	3.13463	2.75134	10.5349	15.726	8.31352	3.71556	8.76151	5.34608	8.94027
												3.24933	3.47535	3.61791	13.4663	4.23625	4.45908	3.67409	3.84738	4.29794	4.88699	3.55498	3.26411	3.99222	3.18985	4.20396	3.28642	2.75774	10.5363	15.7268	8.3648	3.73607	8.78808	5.34914	8.9736
												3.25262	3.49323	3.62282	13.5414	4.31555	4.46014	3.78261	4.15419	4.40813	4.98876	3.61702	3.28337	4.08458	3.20775	4.20916	3.32024	2.76682	10.5408	15.7385	8.36691	3.78585	8.83589	5.34964	8.99587
												3.28951	3.52042	3.63955	13.6349	4.31824	4.49701	3.86496	4.22627	4.4738	5.16769	3.67449	3.36417	4.11542	3.22929	4.5074	3.47898	2.80518	10.5409	15.7629	8.37873	3.82171	8.8464	5.39222	9.0004
												3.2913	3.55968	3.65137	13.6365	4.32154	4.51751	3.9154	4.22822	4.4786	5.37233	3.87075	3.46197	4.22891	3.42018	4.70113	3.55902	2.93262	10.6577	15.8131	8.40312	3.82305	8.88034	5.39529	9.03899
												3.3115	3.57861	3.72893	13.8188	4.3338	4.56723	3.94364	4.35276	4.47993	5.45006	3.87115	3.58305	4.27278	3.49919	4.73173	3.56325	2.94681	10.7504	15.8915	8.44551	3.84754	8.90169	5.40428	9.05369
												3.36162	3.57961	3.74119	13.8645	4.3546	4.57242	4.52857	4.51696	4.50087	5.45761	4.04002	3.6749	4.33703	3.55712	4.85766	3.68263	2.965	10.7791	15.9387	8.4998	3.86083	8.94788	5.44783	9.12895
												3.38899	3.62378	3.75922	13.8718	4.40641	4.77248	4.6857	4.56431	4.5155	5.51609	4.31038	3.75544	4.39165	3.79517	4.91533	3.71572	3.00336	10.8291	15.9786	8.51531	4.01019	9.00767	5.4723	9.19224
												3.43081	3.63452	3.77338	13.9085	4.43156	4.84596	4.75226	4.57356	4.81039	5.69062	4.32376	3.84961	4.592	3.88789	5.23713	3.82798	3.01418	10.94	16.0048	8.74258	4.05964	9.01426	5.49571	9.22026
												3.45239	3.74422	3.81035	13.9723	4.47504	4.86883	4.80746	4.72044	5.09205	5.76038	4.38579	3.90043	4.60008	3.89587	5.41252	3.9409	3.02602	10.9816	16.0301	8.81049	4.16316	9.03111	5.50472	9.3091
												3.52993	3.77385	3.86137	14.0893	4.50238	4.92584	5.30238	4.78435	5.137	5.88866	4.52009	4.11994	4.75045	3.96623	5.55758	4.14137	3.05271	11.0915	16.1876	8.84951	4.21503	9.0595	5.53632	9.48581
												3.54919	3.8294	3.91393	14.1216	4.54551	4.95134	5.47054	4.98048	5.16749	5.92549	4.69418	4.2291	4.75975	4.00076	5.57911	4.16916	3.09952	11.1695	16.2218	8.90836	4.2356	9.19537	5.68033	9.48655
												3.56769	3.84444	3.95632	14.1349	4.63844	4.95903	5.66097	5.28183	5.82838	6.00261	5.10581	4.54124	4.83481	4.1245	5.65368	4.17909	3.10963	11.1821	16.2501	9.11727	4.24446	9.29587	5.85255	9.57592
												3.57177	3.84817	4.03589	14.1379	4.65711	4.99249	5.90368	5.37065	5.85488	6.22468	5.11643	4.57979	4.99413	4.16219	5.6784	4.20653	3.15458	11.1953	16.3976	9.21438	4.27214	9.3713	5.90916	9.61185
												3.59761	3.8943	4.06843	14.2154	4.70093	5.07045	5.93734	5.38871	5.95703	6.5084	5.60204	4.88435	5.043	4.26856	5.75716	4.5337	3.16717	11.2002	16.4626	9.29522	4.33846	9.41145	5.90942	9.65345
												3.60121	3.92203	4.07685	14.249	4.70454	5.10761	6.24233	5.48559	5.96815	6.6047	5.73173	4.99964	5.36245	4.31479	5.87972	4.68988	3.27446	11.315	16.4908	9.33109	4.33979	9.41236	5.93338	9.6963
												3.60983	4.01567	4.19208	14.3564	4.76762	5.13715	6.25531	5.82062	6.36608	6.667	6.42267	6.05938	5.52837	4.35409	6.36584	4.92685	3.32293	11.4542	16.5058	9.36122	4.42945	9.42827	5.9775	9.81851
												3.61019	4.10635	4.2041	14.535	4.87819	5.15998	6.44253	6.26451	6.46207	6.6711	6.43579	6.35604	6.06024	4.50495	6.49406	5.1641	3.32785	11.5278	16.5455	9.39335	4.4476	9.55535	6.04403	10.2072
												3.62043	4.11943	4.24571	14.5821	4.9632	5.16507	6.85563	6.47669	6.85648	6.83211	6.52402	6.87571	6.15488	4.54048	7.0154	5.32953	3.34806	11.712	16.5646	9.49933	4.49638	9.72766	6.15581	10.2275
												3.74225	4.13271	4.26205	14.8053	4.99403	5.21132	7.15607	6.97635	6.98455	7.41503	6.75475	7.90334	6.3967	4.72924	7.89052	5.53938	3.48578	12.0277	16.5649	9.59482	4.66774	9.83571	6.24597	10.2679
												3.83019	4.23713	4.39583	14.8624	5.03551	5.34405	7.75387	7.12841	7.41015	7.68059	6.76875	8.0195	7.63902	6.02807	8.54534	5.62054	3.49801	12.1923	16.632	9.95858	4.83113	9.89812	6.49684	10.5092
												3.87392	4.24161	4.41506	15.1285	5.14156	5.36564	8.43698	7.37713	7.85408	7.75496	6.77613	9.37596	7.88938	7.14829	8.88702	6.58214	3.54035	13.0469	16.7554	10.1239	4.86661	9.95635	6.92689	10.529
												3.88727	4.34492	4.53036	15.2757	5.36245	5.39378	8.58103	7.51811	8.1148	8.58108	6.93869	9.42968	8.27752	7.26693	9.01511	6.81148	3.72915	13.4208	16.8623	10.4188	5.2108	9.96136	7.03119	11.1764
												3.88852	4.44168	4.69974	15.4992	5.47149	5.42158	9.37471	7.9592	8.51163	8.67658	7.43292	9.43917	9.09067	8.26878	9.08844	8.98431	3.91456	13.5662	17.5673	10.9632	5.42904	10.1862	7.42267	11.6133
												4.10767	4.87407	4.70367	15.6385	5.47539	5.8353	10.5441	9.7256	9.45751	9.09596	8.07302	10.2701	9.25232	11.6897	9.12233	9.7011	4.01771	13.5989	18.0242	11.1393	5.48938	10.4328	7.48124	11.692
												4.17687	5.17868	4.98971	15.9342	5.5841	6.06461	11.2842	9.84353	9.55222	9.99499	8.98277	11.9563	9.78707	12.3918	9.34307	9.97014	4.16291	14.9565	19.261	11.8363	5.67805	10.5191	8.06393	11.911
												4.99521	5.36753	5.58963	16.6686	6.47377	6.95102	12.2044	11.4426	11.9718	11.9706	10.7147	13.4071	11.9462	19.6	9.47367	10.2403	4.16347	16.0005	20.1146	12.1268	6.02643	11.245	8.73586	12.1006
												5.14944	5.57249	7.05187	17.3509	6.51523	7.60261	77.6219	45.0684	104.33	77.6028	37.5989	103.206	56.2421	50.3478	32.0825	170.283	5.03617	33.811	22.3432	15.7395	6.20125	11.8845	12.5318	23.6788

## Sheet: ALJR12
											percentage of contigs coverage >0	100	100	100	100	100	100	26.6187	85.6115	20.1439	74.8201	88.8489	26.259	67.6259	24.4604	87.4101	53.9568	100	100	100	100	100	100	100	100
												ALSA SRR10854653	ALJR SRR11061153	ALJR SRR11061154	ALSA SRR11567157	ALJR SRR11567260	ALJR SRR11567261	MASP SRR11828593	MASA SRR11828800	MASP SRR11828889	MASA SRR11828899	MASA SRR11829000	MASP SRR11829102	MASA SRR11829104	MASP SRR11829268	MASA SRR11829269	MASP SRR12659820	ALJR SRR9045291	ALSA SRR9045292	ALSA SRR9045293	ALJR SRR9045294	ALJR SRR9045295	ALSA SRR9045296	ALJR SRR9045297	ALSA SRR9045298
												0.416189	2.33319	2.22286	0.195113	1.36059	0.931928	0	0	0	0	0	0	0	0	0	0	5.15449	0.060618	0.455673	0.864427	2.41195	0.162966	1.13727	0.138636
												0.47991	2.41536	2.53638	0.406869	1.61946	1.27119	0	0	0	0	0	0	0	0	0	0	6.05437	0.122124	0.565172	0.906083	2.49719	0.304444	1.3478	0.141075
												0.521665	2.54403	2.66351	0.441356	1.84373	1.39382	0	0	0	0	0	0	0	0	0	0	6.61591	0.176126	0.581722	0.939064	2.73815	0.562792	1.67694	0.228472
												0.61288	2.59148	2.69628	0.447995	1.91477	1.52456	0	0	0	0	0	0	0	0	0	0	6.87795	0.177021	0.582952	0.952134	2.81239	0.665475	1.71142	0.296508
												0.688917	2.63241	2.75862	0.455565	2.01039	1.71027	0	0	0	0	0	0	0	0	0	0	7.0322	0.189653	0.605238	0.995045	2.81598	0.71649	1.71649	0.306211
												0.696468	2.66174	2.84824	0.470936	2.02146	1.72007	0	0	0	0	0	0	0	0	0	0	7.2058	0.204322	0.6298	1.01248	2.84615	0.72053	1.87279	0.320501
												0.719797	2.73349	2.9844	0.471877	2.02409	1.73058	0	0	0	0	0	0	0	0	0	0	7.25061	0.205609	0.651183	1.0152	2.84726	0.754689	1.89246	0.3211
												0.742732	2.80751	3.0353	0.473988	2.10548	1.74971	0	0	0	0	0	0	0	0	0	0	7.27345	0.228763	0.652168	1.0408	2.95603	0.758356	1.92422	0.325184
												0.748677	2.85046	3.25317	0.509252	2.14518	1.77774	0	0	0	0	0	0	0	0	0	0	7.4828	0.232957	0.655635	1.05904	2.96853	0.761772	1.92904	0.328791
												0.755342	2.86993	3.32025	0.513081	2.16974	1.78539	0	0	0	0	0	0	0	0	0	0	7.5652	0.250544	0.67759	1.06343	3.04418	0.76809	1.95575	0.347787
												0.766835	2.99409	3.42556	0.518703	2.19122	1.84186	0	0	0	0	0	0	0	0	0	0	7.78008	0.254977	0.701458	1.10864	3.047	0.776062	1.98243	0.361896
												0.797414	3.02905	3.46258	0.527517	2.2167	1.91005	0	0	0	0	0	0	0	0	0	0	8.06389	0.260252	0.710185	1.16357	3.04782	0.784947	2.00604	0.364598
												0.813142	3.03114	3.4778	0.535783	2.22526	1.92083	0	0	0	0	0	0	0	0	0	0	8.17558	0.262673	0.738467	1.16628	3.06073	0.785945	2.03352	0.367893
												0.837205	3.17778	3.48684	0.541036	2.2525	2.01585	0	0	0	0	0	0	0	0	0	0	8.20266	0.270722	0.740395	1.19723	3.16094	0.805979	2.05986	0.372307
												0.8403	3.19328	3.5293	0.554448	2.25444	2.02636	0	0	0	0	0	0	0	0	0	0	8.3445	0.270987	0.809482	1.19884	3.18822	0.846562	2.09856	0.378137
												0.846048	3.41468	3.54098	0.56003	2.25847	2.03222	0	0	0	0	0	0	0	0	0	0	8.38412	0.283538	0.811025	1.2268	3.20297	0.857166	2.10877	0.386901
												0.851547	3.41823	3.5905	0.578145	2.27668	2.04961	0	0	0	0	0	0	0	0	0	0	8.45243	0.287003	0.828855	1.24585	3.20404	0.863934	2.11482	0.400149
												0.855543	3.45057	3.67952	0.581469	2.30652	2.04967	0	0	0	0	0	0	0	0	0	0	8.53493	0.289803	0.845149	1.29872	3.28607	0.865609	2.11879	0.403555
												0.8618	3.47807	3.68439	0.592489	2.33594	2.05338	0	0	0	0	0	0	0	0	0	0	8.71849	0.292485	0.846946	1.30521	3.31785	0.866841	2.12188	0.405634
												0.876443	3.50649	3.74149	0.594942	2.33614	2.08232	0	0	0	0	0	0	0	0	0	0	8.7332	0.295958	0.859002	1.30914	3.3234	0.882126	2.13177	0.412406
												0.879914	3.50943	3.76583	0.601218	2.33792	2.08358	0	0	0	0	0	0	0	0	0	0	8.74034	0.300763	0.860006	1.31258	3.33316	0.905088	2.14706	0.421657
												0.88245	3.51574	3.78798	0.605162	2.34932	2.08685	0	0	0	0	0	0	0	0	0	0	8.78555	0.301099	0.874631	1.3162	3.3858	0.928933	2.14788	0.434932
												0.889689	3.52624	3.82005	0.616992	2.36122	2.09497	0	0	0	0	0	0	0	0	0	0	8.80883	0.303265	0.892772	1.31781	3.41421	0.930291	2.16237	0.43876
												0.892599	3.52912	3.83053	0.626178	2.36609	2.1093	0	0	0	0	0	0	0	0	0	0	8.85658	0.322934	0.89499	1.32083	3.44741	0.935135	2.16305	0.440902
												0.895242	3.59566	3.84653	0.62903	2.37	2.11859	0	0	0	0	0	0	0	0	0	0	8.91409	0.324433	0.896556	1.33082	3.46152	0.952955	2.16459	0.442875
												0.898345	3.6069	3.89842	0.63055	2.38434	2.1511	0	0	0	0	0	0	0	0	0	0	8.91869	0.326612	0.898883	1.33241	3.47891	0.957405	2.16725	0.445286
												0.902402	3.6186	3.91757	0.631164	2.40196	2.15393	0	0	0	0	0	0	0	0	0	0	8.95583	0.3271	0.898959	1.33289	3.50087	0.972682	2.16934	0.446137
												0.940041	3.63288	3.92252	0.647758	2.41345	2.23104	0	0	0	0	0	0	0	0	0	0	8.95601	0.327238	0.937874	1.34118	3.51169	0.975878	2.17638	0.446438
												0.940761	3.63718	3.94896	0.648119	2.41843	2.24976	0	0	0	0	0	0	0	0	0	0	9.03728	0.33186	0.938148	1.35246	3.53338	0.976357	2.1858	0.447295
												0.944393	3.64088	3.99349	0.665839	2.42829	2.25641	0	0	0	0	0	0	0	0	0	0	9.12036	0.336984	0.941979	1.35612	3.55161	0.98229	2.18719	0.462852
												0.959121	3.69284	4.04335	0.666523	2.43106	2.25703	0	0	0	0	0	0	0	0	0	0	9.1298	0.338718	0.944243	1.35877	3.56541	1.00761	2.19506	0.467335
												0.962608	3.69929	4.06299	0.667229	2.43313	2.25779	0	0	0	0	0.180656	0	0	0	0	0	9.15257	0.339773	0.944714	1.37101	3.57049	1.01641	2.2069	0.476976
												0.964072	3.70361	4.06455	0.668229	2.43739	2.273	0	0	0	0	0.202737	0	0	0	0	0	9.17564	0.340498	0.945356	1.3769	3.57364	1.01887	2.20861	0.478105
												0.965843	3.71712	4.06574	0.668878	2.43752	2.2813	0	0	0	0	0.208965	0	0	0	0	0	9.17894	0.344101	0.949802	1.38541	3.57785	1.01941	2.21985	0.48146
												0.965915	3.76147	4.07245	0.671864	2.43875	2.28307	0	0	0	0	0.224823	0	0	0	0	0	9.21145	0.344312	0.951169	1.39617	3.57921	1.03429	2.22118	0.486319
												0.970306	3.78158	4.07249	0.678208	2.44743	2.29101	0	0	0	0	0.23037	0	0	0	0.03194	0	9.21712	0.345304	0.952838	1.39934	3.582	1.03583	2.22847	0.487371
												0.975545	3.78931	4.08803	0.678952	2.45038	2.29127	0	0	0	0	0.238418	0	0	0	0.168419	0	9.24695	0.349835	0.953282	1.40349	3.58774	1.0548	2.23485	0.492168
												0.976817	3.80735	4.1183	0.679112	2.47203	2.29255	0	0	0	0	0.240693	0	0	0	0.220019	0	9.25131	0.35079	0.960023	1.4036	3.59953	1.072	2.24247	0.507442
												0.977007	3.814	4.14025	0.680131	2.47795	2.32667	0	0	0	0	0.284933	0	0	0	0.22124	0	9.29571	0.351409	0.966456	1.40453	3.63051	1.07404	2.25954	0.508905
												0.984004	3.82341	4.14311	0.681573	2.48444	2.32867	0	0	0	0	0.298266	0	0	0	0.269087	0	9.34344	0.352426	0.968786	1.41536	3.63475	1.07564	2.26546	0.513988
												0.9872	3.82913	4.1583	0.685928	2.48839	2.3292	0	0.151744	0	0	0.301706	0	0	0	0.284233	0	9.37707	0.352759	0.982116	1.41549	3.63666	1.0767	2.26841	0.517195
												1.00801	3.83615	4.15969	0.694908	2.49077	2.33013	0	0.210342	0	0	0.318468	0	0	0	0.305627	0	9.39916	0.356118	0.995068	1.42162	3.65872	1.07965	2.27729	0.518644
												1.01155	3.8388	4.16249	0.701432	2.50525	2.34858	0	0.21324	0	0	0.320856	0	0	0	0.363828	0	9.44111	0.358442	0.995534	1.42315	3.68505	1.08408	2.2773	0.521681
												1.01463	3.84838	4.18089	0.701527	2.51155	2.34877	0	0.215323	0	0	0.333653	0	0	0	0.373793	0	9.47967	0.360758	0.997752	1.42551	3.72508	1.08453	2.27837	0.529018
												1.02308	3.84846	4.21192	0.702885	2.5318	2.35149	0	0.226457	0	0	0.344916	0	0	0	0.377313	0	9.50069	0.362627	0.999159	1.43022	3.72527	1.0859	2.28426	0.530967
												1.02982	3.8529	4.21422	0.706421	2.53622	2.36521	0	0.236141	0	0	0.345727	0	0	0	0.3784	0	9.51428	0.364061	0.9999	1.4315	3.73046	1.08654	2.28705	0.539881
												1.03793	3.85756	4.22023	0.709317	2.54906	2.36632	0	0.247797	0	0	0.36635	0	0	0	0.395548	0	9.56696	0.364561	1.00543	1.43182	3.73959	1.0885	2.29891	0.541059
												1.04097	3.85914	4.22864	0.711082	2.54975	2.3683	0	0.260722	0	0	0.372925	0	0	0	0.401036	0	9.56857	0.367071	1.00551	1.43381	3.74551	1.09069	2.29898	0.541598
												1.0513	3.87217	4.23114	0.711549	2.55016	2.37123	0	0.262815	0	0	0.376544	0	0	0	0.409463	0	9.58025	0.367404	1.00664	1.43506	3.7544	1.09191	2.3016	0.542918
												1.0529	3.87919	4.25743	0.718304	2.55271	2.37166	0	0.265011	0	0	0.39129	0	0	0	0.421223	0	9.59351	0.368313	1.00781	1.43562	3.76127	1.09509	2.30297	0.543542
												1.06081	3.88268	4.27623	0.719718	2.56243	2.37428	0	0.283628	0	0	0.410348	0	0	0	0.421281	0	9.59774	0.368699	1.00843	1.43564	3.76356	1.09534	2.30733	0.545243
												1.06425	3.89864	4.27655	0.720023	2.57121	2.38831	0	0.313215	0	0	0.413374	0	0	0	0.423906	0	9.621	0.37009	1.01046	1.44117	3.77404	1.09714	2.3189	0.550884
												1.06566	3.90235	4.27802	0.72021	2.59127	2.40096	0	0.320726	0	0	0.418836	0	0	0	0.426745	0	9.6224	0.371189	1.01187	1.44487	3.77885	1.11043	2.34135	0.555004
												1.07495	3.90358	4.2785	0.721299	2.59543	2.40804	0	0.324445	0	0	0.428644	0	0	0	0.427174	0	9.62322	0.376415	1.01727	1.44657	3.78005	1.11548	2.34349	0.556252
												1.08387	3.91251	4.29382	0.723085	2.59789	2.40952	0	0.32845	0	0	0.437744	0	0	0	0.442187	0	9.63594	0.377587	1.01876	1.45476	3.78388	1.12209	2.35128	0.557169
												1.08506	3.91562	4.2965	0.723309	2.60354	2.4197	0	0.332738	0	0	0.441186	0	0	0	0.457201	0	9.65019	0.377928	1.02305	1.45538	3.79852	1.12585	2.36308	0.559897
												1.08535	3.91596	4.30243	0.727986	2.61075	2.43878	0	0.350335	0	0	0.442295	0	0	0	0.458998	0	9.65739	0.382176	1.02816	1.45842	3.80158	1.13538	2.36339	0.561261
												1.08681	3.92981	4.31418	0.730366	2.61523	2.44822	0	0.351273	0	0	0.442332	0	0	0	0.461676	0	9.67493	0.38322	1.0283	1.45932	3.80243	1.13597	2.3642	0.563142
												1.09644	3.93377	4.33647	0.730378	2.61724	2.4664	0	0.35943	0	0	0.442796	0	0	0	0.481021	0	9.67849	0.383814	1.02861	1.46286	3.81756	1.14011	2.36584	0.569557
												1.1064	3.9413	4.35446	0.730826	2.6192	2.4675	0	0.361695	0	0	0.453176	0	0	0	0.481122	0	9.70035	0.384307	1.033	1.46301	3.82758	1.14696	2.37045	0.570156
												1.11302	3.95503	4.36781	0.733634	2.62344	2.4687	0	0.366074	0	0	0.455981	0	0	0	0.483849	0	9.72052	0.38888	1.03565	1.4654	3.82828	1.15179	2.37457	0.577742
												1.11518	3.96243	4.39388	0.735726	2.62418	2.487	0	0.376805	0	0	0.462575	0	0	0	0.490873	0	9.72099	0.389155	1.03585	1.47012	3.83002	1.15479	2.38835	0.580932
												1.11615	3.96757	4.39874	0.739037	2.62947	2.4875	0	0.382265	0	0	0.488323	0	0	0	0.505661	0	9.72702	0.389158	1.03602	1.47012	3.83373	1.16264	2.38973	0.58162
												1.12616	3.97075	4.39974	0.74083	2.64556	2.49383	0	0.386835	0	0	0.495249	0	0	0	0.513891	0	9.73026	0.389326	1.03716	1.47014	3.83805	1.16449	2.39113	0.582457
												1.136	3.98323	4.42391	0.741506	2.66435	2.52575	0	0.393264	0	0	0.49677	0	0	0	0.518592	0	9.73091	0.390229	1.04639	1.47454	3.84386	1.16613	2.40233	0.583207
												1.1374	3.98437	4.43368	0.746727	2.6664	2.53462	0	0.404528	0	0	0.50399	0	0	0	0.543425	0	9.73612	0.391338	1.04768	1.47538	3.84551	1.16862	2.40252	0.583247
												1.13926	3.98808	4.45322	0.746859	2.67084	2.53988	0	0.415157	0	0	0.504731	0	0	0	0.549323	0	9.73745	0.391665	1.04855	1.48288	3.84787	1.16907	2.41179	0.583645
												1.15602	4.03864	4.45478	0.749516	2.67138	2.55239	0	0.420037	0	0	0.51534	0	0	0	0.549484	0	9.7405	0.393475	1.05006	1.48593	3.85437	1.17117	2.41267	0.585137
												1.15763	4.04274	4.46358	0.751772	2.6737	2.56013	0	0.439459	0	0	0.517529	0	0	0	0.559245	0	9.74346	0.393856	1.05039	1.48848	3.86333	1.18356	2.41405	0.586242
												1.16534	4.04498	4.47182	0.751788	2.67688	2.56259	0	0.44141	0	0	0.525668	0	0	0	0.573674	0	9.81124	0.394024	1.05055	1.48848	3.88542	1.18442	2.41951	0.588998
												1.16949	4.05796	4.47292	0.756885	2.67756	2.56779	0	0.447752	0	0.092429	0.526912	0	0	0	0.579416	0	9.81212	0.394103	1.05125	1.49047	3.90629	1.18916	2.42356	0.589561
												1.17065	4.06834	4.51497	0.757077	2.67935	2.57163	0	0.466224	0	0.111466	0.539073	0	0	0	0.584402	0	9.83887	0.401241	1.05471	1.49232	3.91222	1.19043	2.43036	0.590843
												1.17097	4.07867	4.52426	0.759561	2.68876	2.57232	0	0.478218	0	0.118551	0.547889	0	0	0	0.584826	0	9.85481	0.403694	1.05607	1.49259	3.91608	1.19226	2.43967	0.592652
												1.17169	4.0895	4.54549	0.760532	2.68921	2.57442	0	0.481645	0	0.125035	0.55651	0	0	0	0.589703	0	9.85881	0.406077	1.05949	1.5096	3.92068	1.194	2.44048	0.594254
												1.17272	4.09814	4.54843	0.761574	2.69533	2.57555	0	0.49942	0	0.12904	0.558459	0	0	0	0.594283	0	9.86155	0.407024	1.06002	1.50974	3.93287	1.19722	2.44377	0.597709
												1.17587	4.10049	4.55263	0.763904	2.69737	2.58104	0	0.505005	0	0.129988	0.559408	0	0	0	0.594369	0	9.90935	0.407967	1.06207	1.51758	3.93352	1.19796	2.45033	0.599514
												1.17677	4.10726	4.56766	0.765165	2.70095	2.58271	0	0.506076	0	0.130517	0.55975	0	0	0	0.596206	0	9.93009	0.409897	1.06228	1.5189	3.9349	1.20998	2.45226	0.6014
												1.18175	4.11031	4.56892	0.767209	2.70194	2.5883	0	0.507742	0	0.138169	0.570512	0	0	0	0.596931	0	9.93824	0.411615	1.06252	1.51971	3.93545	1.2113	2.45229	0.602905
												1.18289	4.11079	4.59251	0.770788	2.70325	2.59583	0	0.511038	0	0.148721	0.579586	0	0	0	0.598871	0	9.95101	0.413443	1.06372	1.52117	3.93785	1.21189	2.45407	0.604159
												1.1848	4.11428	4.606	0.772616	2.71015	2.60468	0	0.517433	0	0.152507	0.59579	0	0	0	0.603443	0	9.95754	0.420041	1.06508	1.5229	3.93788	1.21707	2.45745	0.605746
												1.18968	4.11715	4.61186	0.774563	2.71704	2.60487	0	0.519184	0	0.153306	0.596806	0	0	0	0.604775	0	9.97157	0.421383	1.06575	1.52692	3.9397	1.21918	2.46307	0.609534
												1.19081	4.1314	4.61229	0.774686	2.72016	2.60904	0	0.520696	0	0.155926	0.599432	0	0	0	0.621882	0	9.97208	0.421799	1.0681	1.52731	3.9399	1.22063	2.46902	0.610876
												1.19789	4.14914	4.62531	0.778552	2.72318	2.61206	0	0.521186	0	0.156802	0.602612	0	0	0	0.623837	0	9.98282	0.425613	1.06885	1.5275	3.94859	1.22759	2.46934	0.611382
												1.20077	4.1545	4.62554	0.779956	2.72563	2.61355	0	0.536283	0	0.158219	0.605251	0	0	0	0.641712	0	9.99889	0.425632	1.07029	1.5278	3.9579	1.23155	2.47591	0.612611
												1.20494	4.16087	4.62606	0.780806	2.72688	2.62142	0	0.549624	0	0.167123	0.618314	0	0	0	0.643226	0	9.99953	0.426458	1.07034	1.53021	3.96696	1.23446	2.48104	0.61689
												1.21246	4.16799	4.62861	0.783438	2.72863	2.62693	0	0.554437	0	0.167429	0.6302	0	0	0	0.650341	0	10.0038	0.427291	1.07419	1.53285	3.97164	1.2345	2.4873	0.621649
												1.22052	4.17215	4.63199	0.783445	2.72994	2.62981	0	0.566299	0	0.176516	0.630894	0	0	0	0.662798	0	10.0646	0.427615	1.07644	1.53311	3.97336	1.23584	2.48951	0.627521
												1.2217	4.17391	4.6331	0.784255	2.73127	2.63	0	0.56765	0	0.178966	0.638951	0	0	0	0.67216	0	10.068	0.428175	1.08238	1.5345	3.97587	1.23624	2.49095	0.627547
												1.2221	4.17542	4.64604	0.78481	2.74741	2.63007	0	0.568957	0	0.186725	0.654106	0	0	0	0.673425	0	10.0696	0.428362	1.08682	1.5348	3.97693	1.23725	2.491	0.627585
												1.22309	4.17625	4.6549	0.786077	2.74894	2.63351	0	0.573807	0	0.187949	0.656465	0	0	0	0.676129	0	10.0792	0.428833	1.08709	1.5386	3.98385	1.23843	2.49372	0.628816
												1.22805	4.17818	4.65725	0.789681	2.75502	2.63833	0	0.578461	0	0.189979	0.694209	0	0.083363	0	0.682158	0	10.0983	0.430068	1.08717	1.54279	3.98469	1.25178	2.50611	0.629359
												1.23089	4.18613	4.65754	0.790682	2.75936	2.64676	0	0.579999	0	0.19277	0.694898	0	0.092821	0	0.685766	0	10.1036	0.430216	1.08794	1.54456	3.98486	1.25568	2.50678	0.629443
												1.24262	4.1904	4.6601	0.793361	2.76116	2.65282	0	0.58001	0	0.198577	0.695831	0	0.108541	0	0.699846	0	10.1111	0.432712	1.08858	1.54494	3.98665	1.25987	2.51006	0.632748
												1.24851	4.20174	4.6627	0.794481	2.7705	2.65894	0	0.584399	0	0.208356	0.70259	0	0.108823	0	0.700511	0	10.1284	0.434761	1.09085	1.54561	3.99505	1.26406	2.51078	0.634676
												1.26181	4.20721	4.67342	0.795306	2.78397	2.67246	0	0.594105	0	0.210042	0.70451	0	0.111486	0	0.703406	0	10.1492	0.437117	1.09264	1.54705	3.99758	1.26509	2.51638	0.636929
												1.26282	4.21522	4.68736	0.796148	2.78524	2.67266	0	0.598409	0	0.211542	0.707961	0	0.115404	0	0.704951	0	10.1513	0.437746	1.09374	1.54966	3.99884	1.26556	2.51647	0.638385
												1.26546	4.22227	4.68891	0.797396	2.80179	2.67609	0	0.601001	0	0.220743	0.709797	0	0.117297	0	0.707876	0	10.1889	0.437941	1.09604	1.55344	4.03529	1.26567	2.51832	0.638744
												1.26565	4.23176	4.6937	0.798905	2.80577	2.67907	0	0.606158	0	0.220971	0.710323	0	0.121986	0	0.708533	0	10.1889	0.438453	1.10137	1.56024	4.03781	1.26831	2.51915	0.644098
												1.27353	4.23556	4.70215	0.804999	2.80734	2.68214	0	0.606692	0	0.224139	0.714852	0	0.1248	0	0.719149	0	10.1965	0.438608	1.10475	1.56194	4.04237	1.27131	2.52296	0.644564
												1.27434	4.24221	4.70273	0.807437	2.81018	2.71111	0	0.615652	0	0.226633	0.73501	0	0.126818	0	0.722094	0	10.2093	0.438765	1.10483	1.56371	4.04357	1.27231	2.52586	0.645173
												1.27577	4.24836	4.71197	0.809288	2.8134	2.71811	0	0.623694	0	0.230573	0.74268	0	0.143728	0	0.727261	0	10.2131	0.443744	1.10703	1.56439	4.04568	1.27256	2.52598	0.645836
												1.28088	4.2523	4.71501	0.809641	2.82187	2.71838	0	0.628724	0	0.232264	0.743487	0	0.149043	0	0.734318	0	10.2211	0.444559	1.10877	1.56672	4.07088	1.27314	2.54234	0.646549
												1.28309	4.25624	4.71539	0.809906	2.82634	2.72177	0	0.639257	0	0.237141	0.746837	0	0.150585	0	0.737516	0	10.2315	0.445865	1.11425	1.56945	4.07212	1.27472	2.54565	0.648212
												1.28369	4.26068	4.71546	0.811863	2.82717	2.72181	0	0.641707	0	0.241408	0.750757	0	0.151197	0	0.74209	0	10.2329	0.445921	1.11838	1.56987	4.07724	1.2762	2.54728	0.650392
												1.28375	4.27745	4.71626	0.812561	2.82725	2.72398	0	0.64466	0	0.242873	0.752997	0	0.155145	0	0.749572	0	10.2443	0.446745	1.12003	1.57047	4.07941	1.2778	2.55526	0.652405
												1.28494	4.28023	4.72	0.814393	2.83389	2.7274	0	0.645195	0	0.243042	0.763315	0	0.155185	0	0.750975	0	10.2671	0.447988	1.1231	1.5708	4.09275	1.28192	2.56292	0.652955
												1.28967	4.2866	4.73228	0.816976	2.83833	2.72969	0	0.64664	0	0.251797	0.765043	0	0.16404	0	0.767742	0	10.2703	0.449049	1.1332	1.57163	4.10011	1.28205	2.57138	0.65454
												1.28993	4.30359	4.75843	0.818161	2.84423	2.73429	0	0.652633	0	0.266886	0.768686	0	0.167705	0	0.76854	0	10.2767	0.449209	1.13392	1.57353	4.10839	1.28213	2.57434	0.663015
												1.29167	4.31076	4.76261	0.821742	2.85094	2.75462	0	0.652776	0	0.271621	0.775858	0	0.180073	0	0.772306	0	10.2856	0.449284	1.13443	1.57475	4.11982	1.28249	2.57877	0.66362
												1.29452	4.31099	4.76462	0.822112	2.85393	2.75613	0	0.655534	0	0.272386	0.791565	0	0.180615	0	0.779103	0	10.2903	0.450068	1.13537	1.57587	4.12799	1.28264	2.58125	0.663878
												1.29835	4.33339	4.76655	0.823779	2.85618	2.75821	0	0.669841	0	0.273608	0.793629	0	0.18064	0	0.779367	0	10.2969	0.45143	1.13661	1.57635	4.12865	1.28303	2.58526	0.664891
												1.30193	4.34168	4.77175	0.825325	2.85801	2.78095	0	0.688967	0	0.277909	0.795118	0	0.183539	0	0.784245	0	10.3544	0.451539	1.13763	1.57841	4.13311	1.28887	2.59637	0.668986
												1.30547	4.34355	4.7865	0.826545	2.86209	2.78819	0	0.68926	0	0.283282	0.797953	0	0.183631	0	0.785808	0	10.3952	0.452329	1.14088	1.57962	4.13919	1.29021	2.59797	0.671289
												1.30745	4.34704	4.7936	0.829239	2.8637	2.78904	0	0.690501	0	0.285652	0.799699	0	0.196493	0	0.79761	0	10.4271	0.45302	1.14253	1.58008	4.14077	1.29213	2.59952	0.673579
												1.30817	4.35419	4.79796	0.830471	2.87518	2.7972	0	0.714045	0	0.290693	0.804056	0	0.20082	0	0.800564	0	10.4283	0.453533	1.14546	1.58016	4.14185	1.29274	2.60138	0.676116
												1.30944	4.35975	4.80101	0.831029	2.87994	2.80284	0	0.718579	0	0.291041	0.807527	0	0.20146	0	0.801404	0	10.4356	0.453875	1.14801	1.58403	4.14295	1.29388	2.60623	0.681661
												1.31246	4.36373	4.80107	0.832284	2.88119	2.81117	0	0.738129	0	0.293802	0.809939	0	0.201637	0	0.809149	0	10.4438	0.455832	1.15011	1.59267	4.14337	1.30002	2.60939	0.682836
												1.31474	4.36655	4.80495	0.834504	2.88614	2.81527	0	0.739727	0	0.298033	0.819317	0	0.202549	0	0.809633	0	10.4796	0.456533	1.15148	1.59941	4.14677	1.30089	2.61836	0.682909
												1.32439	4.37125	4.81721	0.835101	2.89105	2.83305	0	0.740262	0	0.29959	0.822212	0	0.202704	0	0.812391	0	10.4881	0.460647	1.15261	1.60078	4.15094	1.3073	2.62006	0.685208
												1.32823	4.37279	4.81958	0.835249	2.89253	2.83393	0	0.746199	0	0.306005	0.823782	0	0.212674	0	0.825264	0	10.5088	0.4607	1.15652	1.60143	4.15404	1.3126	2.62043	0.688512
												1.32955	4.37432	4.82567	0.835427	2.90154	2.83983	0	0.748354	0	0.315197	0.82905	0	0.2163	0	0.843009	0	10.5162	0.46387	1.15979	1.60261	4.15513	1.31271	2.62984	0.691825
												1.3413	4.3761	4.83004	0.838847	2.90191	2.84008	0	0.752105	0	0.315324	0.835465	0	0.220599	0	0.847695	0	10.5198	0.464252	1.16331	1.60307	4.15793	1.31641	2.64323	0.693055
												1.3465	4.37711	4.83959	0.839035	2.9081	2.84558	0	0.75938	0	0.317051	0.849514	0	0.226908	0	0.849085	0	10.5446	0.464969	1.16382	1.60489	4.16991	1.32114	2.64504	0.693999
												1.35039	4.40743	4.84041	0.839249	2.91108	2.84654	0	0.780218	0	0.321195	0.86522	0	0.230065	0	0.870246	0	10.5461	0.467643	1.16414	1.60699	4.17373	1.32224	2.65057	0.695348
												1.352	4.40858	4.84482	0.840363	2.91635	2.85036	0	0.782735	0	0.328427	0.870778	0	0.236446	0	0.871877	0	10.5513	0.472012	1.17622	1.61013	4.17474	1.32405	2.65308	0.696274
												1.35262	4.41486	4.84836	0.845798	2.91682	2.85426	0	0.784934	0	0.32848	0.89067	0	0.240647	0	0.875045	0	10.5625	0.472179	1.18593	1.61273	4.17545	1.33224	2.65577	0.696514
												1.35347	4.42321	4.85127	0.846773	2.91859	2.8656	0	0.787712	0	0.33348	0.896671	0	0.241337	0	0.876358	0	10.5754	0.473123	1.18855	1.61297	4.18644	1.33224	2.65779	0.69931
												1.35447	4.42371	4.92107	0.848054	2.92754	2.86743	0	0.791423	0	0.338851	0.897674	0	0.242803	0	0.887357	0	10.5767	0.473865	1.19111	1.61498	4.19479	1.33268	2.66006	0.699675
												1.35447	4.42966	4.92371	0.848302	2.92891	2.87938	0	0.801006	0	0.339214	0.902103	0	0.247849	0	0.894356	0.034163	10.5784	0.474936	1.19443	1.61645	4.19893	1.33518	2.67992	0.70515
												1.36399	4.45101	4.92755	0.849481	2.93743	2.88094	0	0.80809	0	0.346727	0.902915	0	0.251315	0	0.896233	0.050359	10.6043	0.475901	1.19919	1.62014	4.21309	1.33768	2.68147	0.708967
												1.36442	4.46753	4.92795	0.851803	2.94086	2.88398	0	0.80825	0	0.34741	0.91823	0	0.252064	0	0.901853	0.051668	10.6258	0.476965	1.19952	1.62061	4.21499	1.33841	2.69173	0.714682
												1.36554	4.47016	4.93049	0.85461	2.94285	2.89848	0	0.816295	0	0.349346	0.919567	0	0.252741	0	0.901953	0.059408	10.6378	0.477248	1.20042	1.62451	4.2171	1.34269	2.69438	0.715002
												1.37617	4.47404	4.93089	0.859868	2.95082	2.89886	0	0.829778	0	0.355374	0.925531	0	0.253658	0	0.912519	0.060534	10.6478	0.477551	1.20459	1.62783	4.21806	1.34954	2.69812	0.717717
												1.37735	4.47566	4.93422	0.864092	2.95129	2.90642	0	0.830805	0	0.355833	0.926346	0	0.256436	0	0.9192	0.064337	10.6931	0.478178	1.20736	1.62785	4.23484	1.34976	2.69972	0.718762
												1.38265	4.47864	4.93454	0.870187	2.95209	2.95258	0	0.834476	0	0.357279	0.929853	0	0.264269	0	0.921078	0.06757	10.6934	0.480363	1.21036	1.63459	4.24131	1.35122	2.70175	0.719538
												1.38927	4.48283	4.93675	0.872576	2.96029	2.96226	0	0.85176	0	0.358878	0.929958	0	0.271649	0	0.935378	0.076268	10.6972	0.481055	1.21539	1.63637	4.24536	1.35271	2.70705	0.7223
												1.38984	4.483	4.95751	0.873075	2.96319	2.96551	0	0.856349	0	0.363198	0.94039	0	0.279841	0	0.937626	0.076597	10.7535	0.48268	1.21698	1.63805	4.24672	1.35773	2.71769	0.723127
												1.39997	4.51225	4.95859	0.874747	2.96363	2.96842	0	0.859613	0	0.368804	0.944344	0	0.289816	0	0.939178	0.077254	10.754	0.483363	1.21714	1.64053	4.2578	1.35874	2.71807	0.726993
												1.40223	4.51622	4.96407	0.875439	2.96696	2.97054	0	0.860986	0	0.372212	0.95048	0	0.293071	0	0.945298	0.079635	10.7543	0.484184	1.22026	1.6419	4.26027	1.35953	2.71876	0.728368
												1.41166	4.51657	4.96665	0.875457	2.97246	2.98488	0	0.869296	0	0.37282	0.950497	0	0.295731	0	0.952385	0.082667	10.7662	0.484512	1.22258	1.64374	4.26264	1.36013	2.71905	0.728394
												1.41283	4.55058	4.96905	0.876157	2.97562	2.99031	0	0.87338	0	0.373828	0.953783	0	0.302231	0	0.956167	0.086039	10.7823	0.485108	1.2248	1.64496	4.27014	1.36264	2.72554	0.729987
												1.41443	4.5514	4.97605	0.880022	2.9792	2.99286	0	0.878307	0	0.374016	0.954521	0	0.303554	0	0.962915	0.088918	10.7865	0.485824	1.22491	1.65099	4.27096	1.3636	2.72591	0.731571
												1.41624	4.55161	4.98454	0.88158	2.9802	3.008	0	0.882186	0	0.374799	0.964264	0	0.305963	0	0.967091	0.090435	10.8084	0.487199	1.23016	1.65193	4.27501	1.36595	2.72715	0.731743
												1.41674	4.5564	4.98888	0.884438	2.99004	3.01318	0	0.882693	0	0.375798	0.977318	0	0.309525	0	0.969885	0.096132	10.8095	0.489545	1.23439	1.65355	4.27693	1.36883	2.73176	0.731884
												1.41802	4.57689	4.99057	0.888376	2.99134	3.02515	0	0.891183	0	0.379638	0.986624	0	0.314724	0	0.978253	0.096469	10.8116	0.496406	1.24206	1.65559	4.27911	1.3691	2.73515	0.733059
												1.42808	4.58066	4.99476	0.888522	2.99853	3.03198	0	0.893036	0	0.381518	0.996239	0	0.317028	0	0.979554	0.098866	10.816	0.49907	1.24867	1.65721	4.2853	1.37318	2.73976	0.733454
												1.42866	4.58599	4.99876	0.891623	3.00084	3.0321	0	0.903489	0	0.384307	1.0106	0	0.322029	0	0.981933	0.102315	10.8303	0.501443	1.25094	1.65967	4.29109	1.37645	2.74837	0.738282
												1.43053	4.58646	5.00991	0.894834	3.00102	3.03662	0	0.910161	0	0.390654	1.01915	0	0.327078	0	0.982576	0.104323	10.8371	0.501708	1.25102	1.66212	4.29173	1.37774	2.75816	0.739325
												1.43145	4.59377	5.02504	0.897697	3.00336	3.05047	0	0.910749	0	0.401358	1.02264	0	0.332118	0	0.990844	0.105876	10.8459	0.501912	1.25188	1.66395	4.29361	1.38413	2.76159	0.739594
												1.44076	4.59462	5.02736	0.898479	3.00736	3.06439	0	0.913178	0	0.401874	1.02605	0	0.334361	0	0.999142	0.107237	10.8528	0.503465	1.25442	1.66471	4.30532	1.386	2.76203	0.740061
												1.44407	4.599	5.06129	0.903109	3.01499	3.06537	0	0.91377	0	0.404307	1.03017	0	0.337954	0	1.0205	0.10786	10.8582	0.503655	1.25566	1.66734	4.30589	1.40005	2.77029	0.741019
												1.46209	4.60173	5.0644	0.903181	3.01968	3.06555	0	0.920025	0	0.415417	1.03037	0	0.3383	0	1.0211	0.10935	10.8818	0.5047	1.2559	1.66785	4.31014	1.40699	2.77416	0.741773
												1.46785	4.61335	5.07038	0.906106	3.02124	3.07569	0	0.940443	0	0.424392	1.03123	0	0.340436	0	1.02314	0.109531	10.8841	0.50515	1.25805	1.66873	4.31194	1.40964	2.78132	0.744048
												1.47336	4.62075	5.07045	0.906325	3.02599	3.08528	0	0.941095	0	0.435077	1.04377	0	0.341227	0	1.02783	0.110205	10.9005	0.506076	1.25915	1.66934	4.31657	1.41097	2.78327	0.746272
												1.4745	4.62212	5.0718	0.908753	3.02855	3.09102	0	0.946252	0	0.435326	1.05997	0	0.347009	0	1.0388	0.110421	10.9038	0.506322	1.26024	1.67168	4.33948	1.4117	2.78414	0.751277
												1.4819	4.62494	5.07499	0.909203	3.03962	3.10015	0	0.952138	0	0.438286	1.06861	0	0.349349	0	1.04011	0.113189	10.9402	0.508309	1.26359	1.67565	4.36048	1.41645	2.80308	0.756918
												1.48648	4.62692	5.11062	0.912444	3.0416	3.10562	0	0.959651	0	0.449514	1.06969	0	0.350508	0	1.04551	0.115263	10.9432	0.509501	1.2688	1.67694	4.36084	1.41836	2.80361	0.758037
												1.49683	4.63548	5.12939	0.915298	3.05051	3.10651	0	0.967859	0	0.45862	1.08579	0	0.358282	0	1.04691	0.117093	10.9649	0.509752	1.26913	1.67814	4.36178	1.41895	2.8075	0.762076
												1.49824	4.65166	5.13866	0.9217	3.05623	3.11207	0	0.978081	0	0.462326	1.08902	0	0.362233	0	1.06096	0.126705	10.9879	0.509766	1.27437	1.68041	4.36323	1.43256	2.81338	0.763175
												1.50718	4.6518	5.14683	0.922814	3.05742	3.11347	0	0.997324	0	0.464836	1.09401	0	0.367546	0	1.08227	0.127279	11.0084	0.509805	1.28726	1.68954	4.36384	1.43303	2.81351	0.764582
												1.51004	4.661	5.15057	0.92426	3.06087	3.11454	0	1.01863	0	0.465009	1.10778	0	0.371014	0	1.09085	0.129549	11.0347	0.510066	1.28751	1.68992	4.37599	1.43635	2.81892	0.76686
												1.52444	4.66297	5.15865	0.926131	3.06867	3.11965	0	1.04252	0	0.465871	1.11934	0	0.377218	0	1.09676	0.132926	11.0424	0.510398	1.28839	1.69608	4.37791	1.43803	2.82197	0.767177
												1.52605	4.67611	5.16143	0.930598	3.07555	3.12005	0	1.04515	0	0.471343	1.12761	0	0.38231	0	1.09837	0.13378	11.0514	0.513033	1.28849	1.69845	4.38118	1.43808	2.82797	0.768462
												1.52931	4.67685	5.1759	0.940617	3.07797	3.12189	0	1.04608	0	0.472184	1.13634	0	0.38556	0	1.12152	0.134304	11.066	0.516782	1.29671	1.69851	4.38388	1.43954	2.83334	0.769824
												1.53032	4.6787	5.17627	0.941735	3.08529	3.13539	0	1.05356	0	0.475054	1.15709	0	0.387372	0	1.12935	0.137819	11.1015	0.517255	1.29858	1.69943	4.38566	1.44615	2.83653	0.772213
												1.53754	4.67954	5.19145	0.951364	3.08845	3.13611	0	1.05359	0	0.475284	1.15809	0	0.387662	0	1.12949	0.140135	11.1124	0.520156	1.29903	1.69967	4.39023	1.44633	2.83784	0.774263
												1.5425	4.68078	5.21189	0.952784	3.11189	3.13644	0	1.0576	0	0.480757	1.16651	0	0.393998	0	1.13056	0.142191	11.1193	0.522804	1.30371	1.70773	4.39163	1.44854	2.84527	0.775926
												1.5502	4.69134	5.21545	0.955233	3.11354	3.13875	0	1.0614	0	0.496546	1.18714	0	0.398256	0	1.13264	0.143232	11.1213	0.523356	1.3042	1.71663	4.3944	1.44954	2.84669	0.781485
												1.55347	4.70443	5.21617	0.961523	3.12423	3.14219	0	1.06362	0	0.502451	1.20892	0	0.403141	0	1.13607	0.145003	11.1296	0.524467	1.30434	1.72035	4.39989	1.45152	2.84678	0.781787
												1.55475	4.70617	5.21791	0.963566	3.12961	3.14995	0	1.0645	0	0.503227	1.2311	0	0.405052	0	1.13725	0.146371	11.1467	0.524829	1.30942	1.72235	4.42749	1.45202	2.86147	0.78735
												1.55787	4.71554	5.22538	0.967479	3.1333	3.15454	0	1.0676	0	0.504035	1.23517	0	0.410703	0	1.13783	0.150116	11.1548	0.525137	1.30975	1.7235	4.43808	1.45782	2.87576	0.794263
												1.55846	4.73612	5.22913	0.967983	3.14228	3.16506	0	1.07278	0	0.50697	1.24773	0	0.411405	0	1.1408	0.160531	11.1659	0.525834	1.30987	1.72419	4.43923	1.45858	2.88377	0.796644
												1.56026	4.74388	5.23137	0.968135	3.15192	3.17541	0	1.0855	0	0.508953	1.24916	0	0.418357	0	1.15194	0.161091	11.17	0.527269	1.31052	1.72442	4.44765	1.4594	2.88847	0.800669
												1.56169	4.74795	5.24592	0.968566	3.17825	3.17664	0	1.11045	0	0.51634	1.25181	0	0.432354	0	1.15196	0.164869	11.1725	0.529472	1.31144	1.72552	4.44937	1.46063	2.89057	0.802528
												1.56225	4.75622	5.25455	0.976797	3.17894	3.18052	0	1.1259	0	0.517684	1.25362	0	0.43983	0	1.15383	0.167298	11.2029	0.530235	1.31502	1.72656	4.45221	1.4744	2.89308	0.80381
												1.56382	4.75659	5.2597	0.981176	3.17923	3.18227	0	1.12869	0	0.521685	1.26724	0	0.442176	0	1.15703	0.167455	11.2178	0.53221	1.31625	1.7298	4.45233	1.48521	2.90334	0.804841
												1.56652	4.76234	5.26033	0.981901	3.18226	3.20054	0	1.13407	0	0.526563	1.28791	0	0.445241	0	1.16077	0.170099	11.2202	0.532431	1.32496	1.72986	4.45981	1.48725	2.9067	0.806307
												1.56815	4.76405	5.28364	0.989083	3.18868	3.21679	0	1.13963	0	0.532328	1.29475	0	0.445629	0	1.16308	0.171324	11.2689	0.534326	1.32627	1.7316	4.46135	1.49051	2.9101	0.809997
												1.57217	4.77078	5.2854	0.994764	3.19202	3.22278	0	1.14255	0	0.543984	1.30699	0	0.453339	0	1.17629	0.172605	11.2914	0.534742	1.32798	1.73466	4.49144	1.49076	2.93939	0.812101
												1.57393	4.77543	5.28873	0.998419	3.2005	3.22414	0	1.16078	0	0.550447	1.32233	0	0.455235	0	1.19831	0.172647	11.2928	0.534842	1.33945	1.73962	4.4922	1.49849	2.94583	0.817995
												1.57449	4.78952	5.29337	1.00137	3.20316	3.23511	0	1.16569	0	0.558263	1.33915	0	0.460873	0	1.21476	0.176822	11.3025	0.535301	1.34148	1.74543	4.49867	1.50542	2.94793	0.819152
												1.57472	4.79013	5.31748	1.00202	3.21263	3.23816	0	1.16702	0	0.560444	1.34232	0	0.488368	0	1.21894	0.179168	11.31	0.538422	1.34152	1.74928	4.50229	1.50656	2.94876	0.820546
												1.5768	4.79107	5.3234	1.00352	3.22156	3.23872	0	1.169	0	0.562881	1.34314	0	0.495073	0	1.24992	0.180359	11.3152	0.539028	1.34448	1.74995	4.50763	1.50864	2.9586	0.821867
												1.58259	4.79911	5.32344	1.00752	3.23331	3.24544	0	1.16986	0	0.566462	1.36379	0	0.498092	0	1.25075	0.181521	11.3274	0.540484	1.34916	1.7507	4.51272	1.51073	2.96089	0.822944
												1.58344	4.82245	5.34282	1.01271	3.23764	3.24631	0	1.17863	0	0.569205	1.36839	0	0.501652	0	1.27204	0.182203	11.3282	0.544247	1.35884	1.75859	4.51724	1.51245	2.96227	0.829033
												1.5838	4.83577	5.34389	1.01373	3.23927	3.24832	0	1.18101	0	0.57809	1.37187	0	0.502622	0	1.29112	0.18323	11.3532	0.544831	1.3644	1.75907	4.52601	1.51515	2.9681	0.833305
												1.59364	4.85496	5.35031	1.01779	3.24239	3.25361	0	1.19747	0	0.583321	1.38128	0	0.504239	0	1.2931	0.1839	11.3567	0.547494	1.36495	1.76115	4.55749	1.51751	2.99247	0.833342
												1.59444	4.8643	5.35104	1.02278	3.24255	3.25465	0	1.2132	0	0.585391	1.40206	0	0.504527	0	1.29918	0.189398	11.3773	0.547499	1.36795	1.76276	4.57556	1.52291	2.99654	0.835823
												1.60102	4.86946	5.37337	1.02503	3.24341	3.25559	0	1.21349	0	0.585631	1.40658	0	0.511012	0	1.30541	0.190375	11.3979	0.549176	1.36962	1.76581	4.57579	1.53148	2.99938	0.836451
												1.60431	4.89903	5.37348	1.02869	3.24768	3.26993	0	1.23371	0	0.585692	1.41619	0	0.519379	0	1.3074	0.198701	11.4111	0.549973	1.37376	1.76705	4.61836	1.53561	3.00057	0.837436
												1.61444	4.90068	5.38227	1.03028	3.25001	3.28641	0	1.23945	0	0.586389	1.44376	0	0.519648	0	1.31204	0.199429	11.417	0.553388	1.37582	1.77157	4.62172	1.54117	3.02671	0.839143
												1.61478	4.91323	5.38326	1.03195	3.26652	3.28788	0	1.26782	0	0.588969	1.44418	0	0.521371	0	1.31301	0.20206	11.4211	0.554204	1.3804	1.77446	4.63687	1.54251	3.03711	0.847268
												1.62335	4.92524	5.38816	1.0334	3.27939	3.2895	0	1.28171	0	0.590561	1.44908	0	0.530079	0	1.314	0.204897	11.464	0.554371	1.38078	1.77811	4.638	1.55585	3.03892	0.851698
												1.63398	4.92874	5.39031	1.03346	3.28164	3.31046	0	1.28501	0	0.599495	1.45712	0	0.530994	0	1.34564	0.20928	11.4813	0.554935	1.39049	1.77848	4.64491	1.56727	3.03953	0.859384
												1.63585	4.93146	5.39191	1.04347	3.28926	3.31144	0	1.28573	0	0.605655	1.47966	0	0.545462	0	1.35394	0.209511	11.4853	0.555679	1.39368	1.77891	4.65119	1.57003	3.04877	0.86311
												1.63714	4.93803	5.39385	1.05181	3.29257	3.3135	0	1.30595	0	0.607546	1.50811	0	0.546111	0	1.37715	0.211653	11.502	0.557532	1.39924	1.77936	4.65619	1.57412	3.06099	0.864433
												1.63769	4.93942	5.39958	1.05236	3.30062	3.34566	0	1.31372	0	0.616952	1.51296	0	0.547273	0	1.38607	0.214519	11.5218	0.558244	1.41266	1.78323	4.6765	1.57418	3.06715	0.865214
												1.64132	4.94096	5.4008	1.05849	3.31876	3.34852	0	1.32228	0	0.629947	1.51984	0	0.548732	0	1.38874	0.214537	11.5299	0.559239	1.43098	1.78385	4.69779	1.57906	3.07167	0.868923
												1.64404	4.97493	5.4063	1.06206	3.32398	3.35134	0	1.3416	0	0.632162	1.54232	0	0.557787	0	1.39204	0.215885	11.5651	0.561588	1.43459	1.78582	4.70069	1.58123	3.07316	0.871349
												1.66052	4.97724	5.4147	1.06484	3.3252	3.36	0	1.34916	0	0.640056	1.55271	0	0.563766	0	1.39437	0.218974	11.5704	0.56192	1.43594	1.787	4.71507	1.59244	3.07532	0.871919
												1.68108	4.98692	5.42507	1.06866	3.32881	3.36527	0	1.35114	0	0.640235	1.55939	0	0.574374	0	1.41227	0.221538	11.5918	0.56352	1.4454	1.79413	4.72334	1.59477	3.07996	0.873652
												1.68196	4.98839	5.44004	1.06949	3.33862	3.36957	0	1.37624	0	0.645672	1.56412	0	0.582379	0	1.41814	0.227511	11.6238	0.564202	1.4507	1.79734	4.73651	1.5949	3.08005	0.87401
												1.68999	4.99206	5.45596	1.07274	3.35221	3.37329	0	1.37632	0	0.654602	1.57269	0	0.583279	0	1.41972	0.237061	11.6345	0.569584	1.45362	1.80463	4.74165	1.60519	3.08006	0.886093
												1.69579	5.00234	5.45832	1.07412	3.35905	3.39708	0	1.37909	0	0.662157	1.57451	0	0.584676	0	1.43058	0.238806	11.6449	0.570372	1.45477	1.80587	4.74539	1.61025	3.08267	0.890304
												1.70775	5.01124	5.45965	1.07905	3.36979	3.39812	0.146869	1.38186	0	0.668469	1.58304	0	0.601121	0	1.43199	0.241139	11.6463	0.573413	1.47872	1.81205	4.75912	1.61291	3.09285	0.898012
												1.7291	5.01286	5.47072	1.07958	3.37194	3.44062	0.152307	1.38571	0	0.685533	1.60075	0.086601	0.60582	0	1.43462	0.244951	11.6577	0.577226	1.4843	1.81392	4.76685	1.61742	3.0932	0.898905
												1.748	5.01326	5.48068	1.08142	3.38207	3.44665	0.199323	1.39992	0	0.699333	1.60538	0.118024	0.609893	0	1.45441	0.248319	11.6673	0.577796	1.4891	1.84072	4.7764	1.62193	3.09496	0.902789
												1.75753	5.01385	5.481	1.08262	3.38522	3.45118	0.214964	1.41032	0	0.727191	1.60735	0.132462	0.614338	0	1.46603	0.25939	11.674	0.579616	1.49125	1.84114	4.77761	1.62775	3.12277	0.904195
												1.76008	5.01513	5.48183	1.08603	3.39405	3.45863	0.236483	1.42047	0	0.729863	1.61365	0.133056	0.61847	0	1.46827	0.25962	11.697	0.580582	1.49586	1.85382	4.78379	1.6279	3.12585	0.904941
												1.76515	5.02503	5.48421	1.08682	3.40042	3.45909	0.289542	1.43269	0	0.740403	1.61984	0.139657	0.630054	0	1.50255	0.260647	11.7084	0.581012	1.49923	1.85628	4.80663	1.6398	3.1293	0.906853
												1.76761	5.03013	5.49384	1.09122	3.41497	3.46917	0.324088	1.47883	0	0.752696	1.62409	0.157435	0.637721	0.095934	1.52377	0.268672	11.7335	0.581537	1.50432	1.86177	4.81262	1.64081	3.14097	0.911032
												1.77165	5.03983	5.51802	1.09324	3.42842	3.47343	0.333453	1.49438	0	0.752866	1.64457	0.171914	0.640912	0.11368	1.53032	0.269039	11.7336	0.584536	1.51621	1.87806	4.8171	1.64182	3.16274	0.91384
												1.77166	5.04514	5.53845	1.0967	3.47207	3.47608	0.351952	1.49946	0	0.753993	1.66315	0.195146	0.643576	0.11781	1.57932	0.27158	11.7337	0.587055	1.51703	1.8802	4.83118	1.65679	3.16289	0.9203
												1.78048	5.04882	5.54871	1.10077	3.47661	3.48588	0.37668	1.50028	0	0.761218	1.68485	0.210541	0.651934	0.136477	1.591	0.279499	11.7374	0.587822	1.52256	1.88383	4.83277	1.66345	3.16752	0.92524
												1.78737	5.06866	5.55915	1.10265	3.47724	3.51185	0.382675	1.50693	0	0.777187	1.72836	0.225444	0.652213	0.13723	1.60896	0.285908	11.7473	0.591982	1.52486	1.88478	4.83486	1.66785	3.16933	0.930115
												1.80231	5.0706	5.57477	1.10417	3.48965	3.5328	0.402177	1.51901	0	0.778471	1.73068	0.231849	0.659527	0.14105	1.60994	0.286863	11.7671	0.59761	1.52624	1.89011	4.83568	1.67241	3.17459	0.93452
												1.80634	5.08359	5.58108	1.10468	3.49578	3.53788	0.407	1.52284	0	0.806043	1.73465	0.259398	0.670124	0.142977	1.64036	0.291323	11.7724	0.602831	1.5399	1.89048	4.86193	1.67603	3.17932	0.93788
												1.81421	5.08594	5.59452	1.10494	3.5056	3.55631	0.418387	1.52418	0	0.816373	1.73639	0.266785	0.6711	0.161505	1.64112	0.296248	11.7766	0.605284	1.54737	1.89616	4.86722	1.68746	3.18296	0.94204
												1.82277	5.09458	5.59634	1.1081	3.50832	3.56772	0.43539	1.52549	0	0.816983	1.75082	0.303626	0.684154	0.180586	1.64254	0.298077	11.7846	0.61079	1.55774	1.90855	4.87275	1.69027	3.20621	0.947326
												1.83868	5.12103	5.68084	1.1095	3.51232	3.58157	0.480174	1.55213	0	0.838107	1.7684	0.306893	0.694656	0.182392	1.64886	0.309508	11.7866	0.61254	1.55863	1.91078	4.9173	1.69471	3.21544	0.9481
												1.84284	5.12509	5.70964	1.11391	3.535	3.58816	0.586514	1.59569	0	0.844158	1.77084	0.349129	0.697425	0.186529	1.64928	0.311863	11.8004	0.613651	1.58656	1.91231	4.91996	1.69992	3.21899	0.950533
												1.84963	5.15934	5.71623	1.12593	3.54927	3.58819	0.605613	1.59961	0	0.856539	1.77925	0.394081	0.729148	0.200091	1.65639	0.339179	11.8076	0.618868	1.5885	1.92326	4.92215	1.70832	3.22093	0.957176
												1.86823	5.16222	5.72622	1.12761	3.56276	3.59886	0.608045	1.62682	0.110437	0.867653	1.79394	0.407941	0.732151	0.202511	1.65776	0.339752	11.8376	0.62544	1.58982	1.94677	4.92216	1.74813	3.25958	0.961031
												1.87321	5.17253	5.72784	1.13083	3.58945	3.60622	0.641805	1.63019	0.139113	0.868761	1.79712	0.409642	0.73813	0.203851	1.6783	0.34704	11.9036	0.629784	1.59393	1.94745	4.92363	1.75005	3.28456	0.967527
												1.88181	5.17907	5.74368	1.16199	3.61201	3.62417	0.677197	1.63407	0.170455	0.873821	1.85037	0.414522	0.743112	0.210854	1.69608	0.362197	11.9462	0.630672	1.60115	1.9501	4.93447	1.75138	3.29225	0.973593
												1.88328	5.19102	5.74804	1.17715	3.61416	3.63515	0.687829	1.64811	0.172585	0.88036	1.85846	0.442073	0.746484	0.216657	1.71968	0.371844	11.9547	0.636548	1.60258	1.95059	4.94685	1.75688	3.30086	0.97629
												1.88447	5.19525	5.75628	1.17746	3.63191	3.65896	0.693405	1.65797	0.21125	0.886431	1.87529	0.458335	0.748538	0.223542	1.72237	0.379156	11.9721	0.637386	1.60451	1.96223	4.96168	1.76956	3.30468	0.976823
												1.88664	5.25449	5.78254	1.17829	3.63462	3.66209	0.694319	1.65926	0.218766	0.887994	1.8909	0.47882	0.751463	0.225131	1.72349	0.384335	11.9989	0.637583	1.60731	1.96229	4.97053	1.77084	3.31301	0.978009
												1.88838	5.25588	5.80056	1.18199	3.64184	3.67917	0.721191	1.67555	0.302085	0.910184	1.89965	0.491816	0.761698	0.237763	1.79473	0.39356	12.0237	0.639424	1.61594	1.9653	4.97201	1.78112	3.32043	0.986443
												1.89128	5.27229	5.81134	1.182	3.65716	3.69689	0.743261	1.68072	0.332695	0.924506	1.9035	0.492321	0.784166	0.257413	1.7954	0.403253	12.0625	0.642201	1.61596	1.97049	4.99751	1.78605	3.32463	1.00482
												1.89362	5.2946	5.82324	1.18771	3.67958	3.7831	0.769496	1.68556	0.337205	0.941672	1.90836	0.501568	0.791065	0.262465	1.8098	0.415189	12.0755	0.643454	1.61865	1.97557	5.00037	1.7951	3.34377	1.00593
												1.91449	5.2979	5.83431	1.18901	3.68752	3.79702	0.803995	1.69048	0.347606	0.970415	1.91146	0.520634	0.799421	0.274902	1.85401	0.431932	12.0878	0.645592	1.61875	1.98143	5.12132	1.80243	3.34442	1.01282
												1.91681	5.32718	5.84599	1.19303	3.69039	3.81413	0.82331	1.69295	0.38933	0.970812	1.925	0.552808	0.800323	0.31725	1.85727	0.441812	12.1064	0.652212	1.63983	1.99206	5.13103	1.80698	3.39035	1.02207
												1.91985	5.34905	5.84674	1.19647	3.70011	3.82773	0.823755	1.72328	0.392991	0.971158	1.94693	0.560008	0.812347	0.338929	1.86064	0.449016	12.1162	0.652895	1.64009	1.99258	5.14238	1.82319	3.41662	1.02408
												1.9331	5.35587	5.84727	1.21637	3.70316	3.83108	0.834924	1.72835	0.454904	0.98365	2.00669	0.58515	0.82784	0.36706	1.92835	0.45345	12.1899	0.655433	1.65534	1.99283	5.15598	1.84332	3.44934	1.04509
												1.9434	5.36314	5.86353	1.2281	3.70719	3.83531	0.856428	1.7461	0.500874	1.05657	2.03935	0.608598	0.829464	0.376337	1.95229	0.454496	12.2112	0.657918	1.67012	2.00847	5.18375	1.84595	3.45334	1.04688
												1.94562	5.38558	5.87023	1.24457	3.72553	3.90238	0.857236	1.75547	0.504639	1.08136	2.06737	0.662433	0.830097	0.377192	1.96124	0.467938	12.2377	0.661031	1.68367	2.01786	5.19442	1.87113	3.45368	1.05584
												1.94697	5.40093	5.89274	1.25354	3.76753	3.93213	0.870056	1.75798	0.508544	1.1044	2.07474	0.674295	0.877877	0.397119	2.06498	0.482732	12.2736	0.66114	1.72083	2.02022	5.22297	1.87816	3.46825	1.05979
												1.95084	5.41937	5.91834	1.26119	3.77568	3.94091	0.871571	1.78991	0.556669	1.11837	2.08401	0.676378	0.879151	0.402938	2.07364	0.495676	12.3027	0.670263	1.7218	2.02784	5.22843	1.89226	3.47274	1.06057
												1.96802	5.44128	5.92409	1.29168	3.8248	3.95824	0.927279	1.81365	0.590611	1.12482	2.09405	0.682257	0.881313	0.423201	2.13682	0.502844	12.3307	0.670415	1.73116	2.0321	5.23151	1.90868	3.49862	1.06292
												2.04854	5.4413	5.92661	1.29509	3.83757	3.972	0.944594	1.82329	0.605519	1.15326	2.12304	0.687082	0.905824	0.425685	2.14604	0.505718	12.3465	0.670513	1.73682	2.04321	5.25333	1.91082	3.50169	1.06505
												2.05038	5.4769	5.93027	1.2951	3.84711	4.03265	0.950285	1.85205	0.658399	1.20714	2.17612	0.693866	0.916483	0.439681	2.17191	0.520391	12.4014	0.674219	1.74004	2.04324	5.28186	1.93689	3.53004	1.06698
												2.05804	5.47777	5.94693	1.30619	3.85196	4.04102	0.96004	1.89781	0.678396	1.21599	2.19875	0.696091	0.948133	0.45358	2.1729	0.535525	12.4086	0.676848	1.75744	2.04744	5.29916	1.93852	3.57019	1.07112
												2.07445	5.47858	5.95013	1.3062	3.85525	4.05435	0.977298	1.94113	0.712888	1.22949	2.20005	0.698911	0.973513	0.506731	2.1734	0.540613	12.4344	0.705985	1.76592	2.04953	5.30028	1.94243	3.6272	1.07639
												2.0908	5.51976	5.95542	1.31268	3.85685	4.08052	1.06407	1.95647	0.736665	1.23623	2.20506	0.735377	0.978669	0.534979	2.25567	0.550051	12.489	0.710703	1.77116	2.08737	5.31656	1.95246	3.63814	1.08787
												2.09409	5.54281	6.00726	1.31474	3.89586	4.0831	1.06565	1.97631	0.793031	1.24771	2.29107	0.745963	1.01067	0.54454	2.27343	0.554275	12.5223	0.71417	1.77239	2.09195	5.34524	1.99198	3.63964	1.09002
												2.09476	5.55769	6.03559	1.32308	3.90031	4.13276	1.08343	2.00723	0.812394	1.27261	2.30214	0.867166	1.01273	0.552665	2.35071	0.571903	12.5256	0.715031	1.78453	2.10444	5.37217	2.01031	3.64398	1.09058
												2.10298	5.56871	6.05289	1.33869	3.93183	4.16745	1.11143	2.06338	0.826784	1.27378	2.30323	0.879328	1.01711	0.5811	2.35576	0.582779	12.5412	0.716121	1.80589	2.11869	5.37451	2.01989	3.68913	1.09814
												2.13641	5.57854	6.05393	1.33902	3.93849	4.17279	1.18955	2.22043	0.910874	1.336	2.33383	0.897671	1.01731	0.640674	2.35753	0.585423	12.5713	0.724177	1.81353	2.1223	5.38905	2.04805	3.71157	1.14037
												2.15154	5.59156	6.10231	1.34559	3.94524	4.20709	1.22643	2.223	1.10936	1.33999	2.3601	0.923665	1.01835	0.72973	2.43064	0.646412	12.6339	0.727743	1.81416	2.12615	5.4197	2.05981	3.72289	1.14363
												2.15337	5.59274	6.10346	1.36648	3.94752	4.24448	1.26808	2.25046	1.12816	1.35743	2.47843	0.950024	1.06484	0.742059	2.44881	0.655176	12.6491	0.730474	1.81792	2.13492	5.4295	2.06302	3.729	1.17919
												2.20514	5.71423	6.18841	1.37123	3.98022	4.30634	1.3065	2.30349	1.1461	1.36002	2.51548	1.00539	1.1504	0.7966	2.46313	0.69019	12.6582	0.731467	1.83242	2.14195	5.43097	2.06984	3.75525	1.19538
												2.20843	5.73758	6.18877	1.38158	4.00129	4.34472	1.31129	2.32791	1.1493	1.37444	2.56143	1.02539	1.17774	0.825394	2.49033	0.829376	12.6758	0.77995	1.85237	2.16401	5.4501	2.07874	3.7555	1.20674
												2.21266	5.74211	6.19515	1.40065	4.00737	4.35224	1.31249	2.33506	1.19964	1.45178	2.61742	1.06893	1.17984	0.868963	2.51557	0.829395	12.7791	0.78536	1.85358	2.19808	5.46021	2.10359	3.75603	1.22202
												2.2216	5.74497	6.21075	1.44424	4.05002	4.37883	1.5233	2.47878	1.20391	1.49922	2.64014	1.11549	1.29918	0.90682	2.53265	0.882554	12.9442	0.795083	1.85425	2.21541	5.46052	2.11671	3.76491	1.23103
												2.22272	5.75255	6.21952	1.47483	4.05613	4.38531	1.62909	2.63068	1.24795	1.50527	2.67257	1.11806	1.31241	0.908911	2.54198	1.0398	12.9511	0.805684	1.85895	2.22151	5.58759	2.13053	3.79495	1.29909
												2.25025	5.77009	6.28526	1.48088	4.09591	4.43374	1.7648	2.63738	1.26958	1.53661	2.7122	1.18918	1.32299	0.912137	2.5541	1.04547	13.0144	0.827623	1.8775	2.22417	5.59592	2.13492	3.79626	1.29929
												2.25671	5.83934	6.30208	1.50669	4.12854	4.43846	1.94752	2.63883	1.31048	1.59249	2.72066	1.22236	1.38686	0.928024	2.56916	1.06031	13.138	0.832058	1.88339	2.26226	5.6236	2.1577	3.81363	1.30197
												2.31042	5.849	6.35131	1.507	4.17099	4.51807	2.21086	2.75318	1.32421	1.59357	2.74238	1.26071	1.4012	0.959513	2.62016	1.31098	13.1505	0.84404	1.90524	2.27611	5.70093	2.18582	3.84031	1.30385
												2.47248	5.9431	6.3573	1.52106	4.19726	4.59677	2.47252	2.77021	1.43782	1.59972	2.75182	1.27697	1.45496	1.00743	2.62637	1.33242	13.183	0.848203	1.90573	2.27985	5.73213	2.18951	3.8515	1.33887
												2.54293	5.94639	6.37421	1.52386	4.23414	4.64116	2.76002	2.84698	1.55017	1.61266	2.78333	1.36393	1.488	1.04556	2.72296	1.33456	13.3786	0.851751	1.91285	2.28111	5.7698	2.19694	3.93717	1.34402
												2.55033	5.95324	6.40975	1.5349	4.28647	4.69469	2.77968	2.92902	1.68334	1.6538	2.83666	1.3732	1.5335	1.05017	2.81694	1.35968	13.4888	0.867238	1.91755	2.2964	5.79039	2.26852	3.96971	1.35017
												2.55157	5.99696	6.54259	1.56572	4.36769	4.70719	2.92538	3.12844	1.74036	1.73391	2.97314	1.42687	1.55479	1.13628	2.95804	1.42939	13.6433	0.889716	1.97151	2.30544	5.82654	2.30083	3.98152	1.38053
												2.59856	6.04965	6.55128	1.59288	4.37155	4.73436	3.17978	3.20473	1.8881	2.02172	3.03543	1.48159	1.68977	1.14388	3.24771	1.48417	13.6621	0.907122	1.97705	2.32163	5.92656	2.30192	4.00159	1.39528
												2.81536	6.06377	6.56087	1.67161	4.42729	4.79128	3.23884	3.57088	2.10308	2.07484	3.32804	1.48708	1.83199	1.40252	3.29415	1.63043	13.6936	0.909283	1.97723	2.36494	6.00144	2.39882	4.11756	1.40197
												2.82599	6.06782	6.56675	1.70222	4.43169	4.81093	3.26314	3.59618	2.11718	2.09237	3.48474	1.54497	1.85499	1.47628	3.35264	1.70253	13.753	0.945107	1.98028	2.36854	6.00249	2.42647	4.12228	1.41102
												2.8295	6.07391	6.58906	1.71222	4.53246	4.92837	3.30565	3.59652	2.3268	2.15212	3.6573	1.61496	1.92026	1.68409	3.37703	1.75628	14.0109	0.952729	2.0058	2.37345	6.1545	2.43813	4.18977	1.43517
												2.91354	6.08089	6.60319	1.72655	4.55257	4.99016	3.45573	3.7046	2.44852	2.24046	3.83857	1.62383	1.97713	1.94279	3.46887	1.80404	14.1553	0.96638	2.06033	2.3823	6.17532	2.44783	4.22032	1.46124
												2.92263	6.12672	6.63786	1.73738	4.64296	5.04919	3.45883	3.71572	2.44858	2.48281	3.93284	1.79452	2.30393	1.9504	3.64485	1.8597	14.178	0.971757	2.15744	2.40335	6.1898	2.47956	4.28034	1.51392
												3.04587	6.26012	6.88584	1.76006	4.67307	5.11022	3.52835	3.84341	2.82742	2.77992	4.19658	2.17888	2.32403	1.98741	3.67237	1.88837	14.1881	1.02405	2.15813	2.45934	6.43736	2.52388	4.3506	1.54021
												3.09125	6.48296	6.90289	1.77197	4.79113	5.2149	3.66199	3.85923	2.92869	2.78638	4.23341	2.36072	2.47409	2.04239	3.92318	1.94742	14.267	1.02484	2.241	2.46582	6.48081	2.59875	4.38357	1.55391
												3.12473	6.48408	7.0613	1.80607	4.90102	5.22267	3.69717	4.09917	3.13292	2.91089	4.24891	2.39888	2.69121	2.07573	4.36611	1.96331	14.3008	1.08245	2.37751	2.5333	6.60355	2.64359	4.42243	1.62342
												3.43579	6.48921	7.06454	1.85925	5.07701	5.29377	3.69742	4.12523	3.47626	2.92596	4.26372	2.43617	2.91056	2.17058	4.59405	2.10534	14.4143	1.14792	2.43335	2.54898	6.62922	2.6523	4.63533	1.62465
												3.59967	6.70788	7.19234	1.86335	5.08153	5.3005	4.06267	4.23872	3.51005	3.01047	4.28786	2.66999	3.48603	2.26627	4.74331	2.17815	14.5547	1.21745	2.45025	2.56829	6.83661	2.69016	4.73527	1.6254
												3.81808	6.83077	7.27137	2.03585	5.15025	5.44795	6.15875	4.4694	3.51429	3.62104	4.47736	2.70289	3.66321	2.40047	5.22316	2.58108	14.8634	1.25729	2.67198	2.6819	7.42972	2.83222	4.87757	1.64557
												3.93749	6.86199	7.60612	2.06939	5.44968	5.68717	6.50983	5.6544	5.03164	3.62461	4.8711	3.33416	4.68796	3.06141	6.1448	2.77595	14.9574	1.59891	2.69133	2.68467	7.52888	2.89144	5.4782	1.68106
												3.93971	7.0946	7.88881	2.17632	5.47995	5.79174	7.25456	6.21416	5.85037	4.50976	5.548	3.7578	5.03749	6.55678	7.19936	4.00422	15.4578	1.80265	2.89508	2.83425	7.70491	2.92672	5.86793	1.78436
												4.01378	7.23162	8.10563	2.48922	6.73563	6.48791	10.474	6.64144	9.38633	5.02584	6.17344	4.48812	7.83251	10.0804	10.2558	4.39218	16.7321	1.93342	2.89921	3.01301	9.88883	3.46561	6.35363	1.99034

## Sheet: ALJR14
											percentage of contigs coverage >0	94.7059	98.8235	97.6471	96.4706	100	98.8235	90.5882	95.8824	91.7647	96.4706	97.0588	94.1176	97.6471	94.7059	98.8235	95.8824	100	97.0588	97.0588	100	100	95.8824	100	99.4118
												ALSA SRR10854653	ALJR SRR11061153	ALJR SRR11061154	ALSA SRR11567157	ALJR SRR11567260	ALJR SRR11567261	MASP SRR11828593	MASA SRR11828800	MASP SRR11828889	MASA SRR11828899	MASA SRR11829000	MASP SRR11829102	MASA SRR11829104	MASP SRR11829268	MASA SRR11829269	MASP SRR12659820	ALJR SRR9045291	ALSA SRR9045292	ALSA SRR9045293	ALJR SRR9045294	ALJR SRR9045295	ALSA SRR9045296	ALJR SRR9045297	ALSA SRR9045298
												0	0	0	0	0.139419	0	0	0	0	0	0	0	0	0	0	0	0.083994	0	0	0.063184	19.0052	0	0.636229	0
												0	0	0	0	0.168021	0	0	0	0	0	0	0	0	0	0	0	0.205532	0	0	0.100269	20.1812	0	0.73523	0.110977
												0	0.061397	0	0	0.170719	0.124245	0	0	0	0	0	0	0	0	0.259832	0	0.314708	0	0	0.152975	21.1577	0	0.769678	0.116171
												0	0.070694	0	0	0.263695	0.136312	0	0	0	0	0	0	0	0	0.288235	0	0.48089	0	0	0.15645	21.2775	0	0.822385	0.141886
												0	0.100156	0.055913	0	0.300521	0.148456	0	0	0	0	0	0	0.325946	0	0.54769	0	0.517522	0	0	0.159126	21.7036	0	0.90431	0.143648
												0	0.103134	0.101636	0	0.319849	0.153901	0	0	0	0	0.263842	0	0.493593	0	0.583101	0	0.586769	0.015862	0.024237	0.159352	21.9346	0	0.923763	0.179951
												0	0.140859	0.118143	0.01716	0.329264	0.194949	0	0	0	0.160089	0.297318	0	0.520865	0	0.597746	0	0.62068	0.037713	0.026364	0.164764	22.3784	0	0.941011	0.20164
												0	0.147893	0.120466	0.026215	0.332255	0.198999	0	0.242309	0	0.223611	0.324671	0	0.606853	0	0.619137	0.200388	0.624524	0.053301	0.038484	0.189773	22.4914	0.036433	0.955606	0.20299
												0	0.154468	0.147179	0.032566	0.346224	0.210208	0	0.298941	0	0.248889	0.467562	0	0.618942	0	0.619159	0.218611	0.66461	0.056481	0.039129	0.193497	22.5553	0.063585	0.963335	0.255796
												0.042202	0.172941	0.168332	0.039778	0.347211	0.216337	0	0.337627	0	0.253508	0.565193	0	0.698466	0.576089	0.648773	0.262278	0.711641	0.067925	0.039313	0.201472	22.8134	0.064884	1.00884	0.259948
												0.046419	0.184826	0.183274	0.041084	0.35633	0.232128	0	0.421515	0	0.257511	0.565683	0.713167	0.705458	0.579732	0.653316	0.312618	0.743169	0.090924	0.047403	0.234187	23.0503	0.076759	1.03212	0.261815
												0.063723	0.189678	0.189198	0.045151	0.357377	0.245399	0	0.468361	0	0.281302	0.587605	0.902586	0.776707	0.91198	0.705402	0.413714	0.81125	0.09093	0.051447	0.238738	23.1099	0.081159	1.03706	0.27884
												0.079943	0.219188	0.207154	0.047817	0.358927	0.262013	0	0.537466	0	0.370067	0.598561	0.997252	0.777234	0.912137	0.726186	0.767329	0.90237	0.093626	0.056342	0.239495	23.2474	0.087064	1.0441	0.294831
												0.092258	0.222834	0.214444	0.052345	0.367122	0.307395	0	0.541454	0	0.387393	0.628082	1.03133	0.884747	0.959669	0.788504	0.82962	0.904868	0.11007	0.05697	0.240382	23.2546	0.092033	1.05871	0.295766
												0.097095	0.240524	0.224711	0.052577	0.37187	0.325344	0	0.646419	0.548579	0.482777	0.629608	1.06937	0.980507	1.028	0.859088	1.00184	0.970454	0.11848	0.057359	0.241437	23.2608	0.095652	1.06442	0.32938
												0.097617	0.247494	0.234461	0.062778	0.387836	0.325954	0	0.674578	0.837601	0.529241	0.664521	1.18049	1.08685	1.711	0.860588	1.03441	0.978843	0.119849	0.058969	0.27041	23.2727	0.101995	1.0945	0.353444
												0.097725	0.250382	0.250784	0.071896	0.392261	0.328974	0.701945	0.682262	0.931927	0.572056	0.768382	1.26513	1.15928	1.78008	0.905454	1.11289	0.985916	0.121243	0.059021	0.276572	23.2975	0.112934	1.09554	0.35626
												0.099986	0.251793	0.254459	0.077986	0.398357	0.332171	0.965878	0.770216	1.05381	0.572145	0.777516	1.58762	1.24775	1.79111	1.02207	1.14054	0.989582	0.123775	0.061171	0.277296	23.5288	0.120138	1.09991	0.381099
												0.110026	0.286907	0.255246	0.083216	0.415958	0.338183	0.976874	0.80788	1.26595	0.576922	0.793635	1.68166	1.35189	1.7974	1.10527	1.18597	1.07368	0.128944	0.061987	0.280301	23.6049	0.125254	1.10953	0.407914
												0.110669	0.292061	0.256196	0.085668	0.435532	0.370515	1.03569	0.815233	1.29987	0.600091	0.813902	1.75235	1.45651	1.834	1.11295	1.21388	1.08176	0.134293	0.065117	0.288362	23.8036	0.12711	1.11167	0.431392
												0.114036	0.311068	0.267829	0.089698	0.447461	0.372402	1.09015	1.00142	1.42071	0.635845	1.00832	1.78666	1.46865	2.20911	1.36305	1.25507	1.08297	0.134476	0.067511	0.293241	23.9281	0.137065	1.11356	0.451249
												0.116993	0.327849	0.287423	0.091283	0.452586	0.386717	1.11035	1.04378	1.58839	0.651297	1.00876	1.89885	1.48283	2.37696	1.39931	1.30982	1.10858	0.135979	0.073782	0.294378	23.9762	0.137429	1.12842	0.457204
												0.143757	0.329536	0.289439	0.09449	0.464138	0.390996	1.15729	1.12744	1.59854	0.67065	1.08013	1.99017	1.5293	2.53043	1.42861	1.35975	1.13885	0.14118	0.074926	0.29848	23.9931	0.1391	1.13042	0.465736
												0.149388	0.331053	0.307981	0.099534	0.467447	0.402901	1.2193	1.15808	1.66454	0.773285	1.08616	2.10488	1.56584	2.56438	1.44941	1.36459	1.14826	0.142664	0.075847	0.3058	24.0447	0.146959	1.13931	0.46965
												0.151546	0.333465	0.31741	0.101393	0.48578	0.40501	1.32926	1.17981	1.68245	0.792073	1.08781	2.18878	1.66898	2.65178	1.56618	1.43342	1.1521	0.152614	0.094701	0.315484	24.1936	0.155014	1.15247	0.482432
												0.156263	0.333718	0.329659	0.104523	0.488313	0.414692	1.36887	1.25827	1.71269	0.822595	1.14468	2.21074	1.75768	2.6966	1.59322	1.48074	1.18585	0.179729	0.098496	0.31624	24.4888	0.168798	1.16218	0.486772
												0.16512	0.341376	0.338177	0.106099	0.4885	0.41777	1.48509	1.29921	1.76929	0.823255	1.2507	2.25058	1.76071	2.79208	1.6536	1.4832	1.20025	0.181385	0.102291	0.319496	24.4968	0.179622	1.16264	0.489047
												0.165479	0.359855	0.346847	0.108624	0.499712	0.418546	1.53969	1.38458	1.93475	0.844891	1.27641	2.52925	1.77778	2.89912	1.98083	1.53372	1.20215	0.196356	0.105678	0.326029	24.5136	0.201913	1.16795	0.497315
												0.167269	0.360979	0.346943	0.110498	0.506271	0.419081	1.85022	1.38732	1.98416	0.845518	1.29571	2.58575	2.00549	2.91639	1.99396	1.59863	1.2112	0.196456	0.106265	0.332282	24.5202	0.203114	1.18241	0.506435
												0.170326	0.368557	0.360142	0.116366	0.507819	0.434305	1.85782	1.38752	1.99474	0.851795	1.33762	2.94002	2.05006	3.30179	2.0087	1.699	1.21252	0.19696	0.10738	0.340321	24.5661	0.207801	1.18499	0.509954
												0.17639	0.368822	0.363851	0.121758	0.513098	0.441091	1.86339	1.42841	2.00558	1.03121	1.34041	2.94041	2.07345	3.36714	2.0595	1.71436	1.21515	0.200419	0.110497	0.354617	24.6235	0.220022	1.18845	0.522229
												0.181822	0.379746	0.380391	0.124694	0.516246	0.442602	1.96437	1.51052	2.03317	1.03607	1.34915	3.13799	2.31007	3.47285	2.14872	1.92842	1.23182	0.201078	0.117154	0.369732	24.7178	0.231824	1.19151	0.524483
												0.182825	0.400285	0.380427	0.12954	0.516249	0.443502	2.02326	1.53834	2.05573	1.04365	1.36088	3.23235	2.81838	3.47641	2.18055	1.94606	1.23458	0.215853	0.120121	0.380356	24.7589	0.235458	1.22468	0.528517
												0.183239	0.400995	0.383631	0.131928	0.521144	0.464178	2.06402	1.56318	2.0692	1.06874	1.36347	3.24421	2.82407	3.52094	2.303	1.95989	1.23477	0.2181	0.126693	0.383123	24.7894	0.238978	1.22535	0.535515
												0.18592	0.402478	0.383922	0.138409	0.527243	0.464686	2.11495	1.61665	2.11752	1.07726	1.47574	3.25496	2.83454	3.5353	2.31198	2.25804	1.24492	0.219609	0.131013	0.385103	24.8527	0.242507	1.22615	0.542194
												0.188328	0.403188	0.391366	0.139855	0.530223	0.472422	2.20424	1.71176	2.28368	1.12855	1.63051	3.58891	2.92484	3.55654	2.37506	2.32671	1.26224	0.222324	0.141435	0.389194	24.896	0.246274	1.24383	0.554432
												0.19858	0.417347	0.393359	0.150189	0.542379	0.479906	2.30472	1.82675	2.32805	1.13607	1.65365	3.59957	3.05464	3.55909	2.42785	2.38403	1.27721	0.230221	0.141766	0.391886	24.9486	0.246549	1.24499	0.569687
												0.203073	0.419531	0.40139	0.150932	0.543032	0.482264	2.34674	1.9563	2.33888	1.17971	1.66006	3.64924	3.06535	3.65881	2.46543	2.46847	1.28021	0.236364	0.144957	0.394584	24.9572	0.246937	1.24759	0.576922
												0.204789	0.43353	0.411905	0.156153	0.545401	0.48317	2.39802	1.96082	2.3828	1.20148	1.74447	3.68047	3.21261	3.72793	2.48387	2.5214	1.29358	0.241218	0.146984	0.397024	24.9743	0.258623	1.24762	0.591375
												0.217923	0.442188	0.421729	0.156983	0.546509	0.490439	2.40773	2.02802	2.58995	1.20531	1.8209	3.69161	3.36894	3.90177	2.50276	2.52952	1.30056	0.249637	0.156877	0.398405	25.041	0.25956	1.25416	0.59172
												0.222813	0.443267	0.421995	0.166374	0.56306	0.497371	2.50506	2.0381	2.65744	1.22269	1.84749	3.90881	3.37696	3.91174	2.60448	2.54351	1.30522	0.258359	0.156879	0.40138	25.072	0.264993	1.28451	0.615667
												0.224835	0.467415	0.422246	0.167356	0.567925	0.505506	2.58696	2.16037	2.74927	1.25589	1.85733	4.03627	3.39514	4.00237	2.66422	2.64805	1.30523	0.268613	0.164184	0.402338	25.0881	0.270159	1.29322	0.616371
												0.227646	0.470883	0.429007	0.16763	0.573741	0.51179	2.66063	2.18685	2.78717	1.2962	1.88218	4.05871	3.4128	4.0705	2.70646	2.8214	1.33005	0.274694	0.173272	0.411702	25.1137	0.273116	1.30682	0.625258
												0.228693	0.471898	0.430342	0.167646	0.582206	0.512848	2.99588	2.21164	2.78814	1.33545	1.91462	4.08183	3.45759	4.1597	2.75093	2.86864	1.33312	0.279299	0.174049	0.419626	25.1477	0.273996	1.31622	0.629102
												0.22993	0.480312	0.437463	0.172068	0.583254	0.524775	3.23574	2.21922	2.8168	1.34254	1.94693	4.12163	3.53949	4.27338	2.88411	2.92901	1.35729	0.282245	0.182725	0.424857	25.148	0.28115	1.32106	0.637229
												0.231851	0.486864	0.440363	0.172507	0.58369	0.530195	3.23948	2.23005	2.88315	1.38274	1.94938	4.1491	3.60839	4.32076	2.95019	2.95219	1.36552	0.288947	0.184125	0.427516	25.1729	0.291061	1.33541	0.644883
												0.237232	0.504196	0.449154	0.172676	0.584287	0.537165	3.26296	2.238	2.92153	1.41162	2.02724	4.35265	3.97936	4.3569	3.17613	2.99367	1.39299	0.295657	0.185095	0.429029	25.2336	0.296394	1.33728	0.653627
												0.248662	0.512974	0.451327	0.172729	0.587681	0.537797	3.33087	2.28921	2.92432	1.41948	2.03819	4.37889	3.9931	4.35897	3.44468	3.00153	1.41625	0.295719	0.185189	0.429898	25.2411	0.29824	1.34342	0.655387
												0.251505	0.517354	0.460508	0.176394	0.589233	0.539997	3.38057	2.4835	2.93257	1.42329	2.05724	4.45202	4.07069	4.37622	3.45162	3.01885	1.43696	0.297631	0.185469	0.43718	25.2768	0.299932	1.3475	0.663124
												0.257135	0.522881	0.462265	0.179777	0.590488	0.540706	3.41432	2.50811	3.09461	1.43289	2.08002	4.48812	4.18564	4.37696	3.57956	3.03423	1.44058	0.301487	0.186938	0.437228	25.2851	0.302713	1.3481	0.673216
												0.258156	0.545878	0.472042	0.186315	0.593793	0.54878	3.42281	2.60137	3.09997	1.46966	2.08685	4.50985	4.29595	4.39403	3.6166	3.07958	1.44352	0.304413	0.187492	0.447116	25.341	0.303344	1.35244	0.678803
												0.265285	0.55299	0.475895	0.195193	0.596574	0.553019	3.47934	2.61124	3.1201	1.48214	2.13794	4.5619	4.33792	4.56231	3.72991	3.08338	1.45295	0.307459	0.188186	0.450983	25.3496	0.315379	1.3558	0.678845
												0.271224	0.554027	0.489137	0.195981	0.598536	0.55772	3.49664	2.63714	3.12226	1.49165	2.24052	4.58575	4.36632	4.60203	3.77154	3.10885	1.45299	0.312994	0.188809	0.454638	25.3547	0.321231	1.3568	0.679724
												0.271515	0.572822	0.496317	0.204131	0.60261	0.562062	3.53592	2.67065	3.12292	1.52041	2.28863	4.66618	4.49666	4.77989	3.77923	3.13065	1.48102	0.320829	0.192977	0.468734	25.3561	0.324414	1.36153	0.688165
												0.280837	0.57763	0.497231	0.210404	0.606071	0.563915	3.5911	2.74611	3.13329	1.54057	2.29108	4.67112	4.49689	4.93315	3.80089	3.14399	1.48252	0.322686	0.194631	0.471835	25.4124	0.32583	1.36867	0.735106
												0.283769	0.579163	0.505995	0.211355	0.61477	0.565436	3.62895	2.78418	3.19505	1.57992	2.32078	4.78358	4.5816	5.0041	4.01881	3.20445	1.49544	0.326179	0.196087	0.476979	25.4176	0.328506	1.37612	0.743664
												0.299212	0.600991	0.512397	0.212687	0.623877	0.566861	3.70655	2.79651	3.21607	1.58702	2.4062	4.85728	4.60602	5.021	4.03399	3.30855	1.50791	0.331461	0.197882	0.477027	25.4204	0.333221	1.37614	0.757986
												0.30554	0.603467	0.513881	0.22692	0.629811	0.568077	3.86817	2.79987	3.30701	1.59995	2.42	4.92218	4.69425	5.06259	4.04263	3.31205	1.50842	0.333987	0.198408	0.478298	25.4385	0.333566	1.37898	0.765826
												0.309697	0.606936	0.523079	0.236458	0.63008	0.57495	3.98762	2.82	3.40248	1.6021	2.48256	4.93615	4.70901	5.0831	4.05007	3.3127	1.519	0.338288	0.200373	0.47852	25.4491	0.347781	1.38069	0.771906
												0.312144	0.607355	0.527119	0.239955	0.630488	0.575082	4.01973	2.95312	3.41856	1.60748	2.48829	4.98518	4.76134	5.13547	4.11662	3.36279	1.52357	0.346377	0.205536	0.489976	25.4849	0.356791	1.38193	0.774163
												0.317416	0.610644	0.540175	0.241507	0.634528	0.577972	4.0321	2.97008	3.49977	1.62618	2.49884	5.11687	4.79674	5.20811	4.16653	3.37711	1.54992	0.355754	0.20882	0.491288	25.4931	0.357694	1.38497	0.788067
												0.322957	0.629048	0.545453	0.243155	0.63498	0.580648	4.12937	2.99742	3.56071	1.63034	2.50037	5.15201	4.81404	5.24043	4.18517	3.40126	1.57637	0.36192	0.209401	0.498358	25.51	0.359154	1.38501	0.789493
												0.326769	0.631516	0.555131	0.253349	0.639568	0.584622	4.1685	3.02702	3.56254	1.68741	2.50058	5.24527	4.87922	5.28364	4.21521	3.43114	1.58809	0.365012	0.221269	0.503014	25.531	0.363091	1.38532	0.79324
												0.334218	0.631797	0.555705	0.254598	0.646105	0.591469	4.30654	3.05297	3.56731	1.70797	2.51987	5.33407	5.02185	5.31021	4.22406	3.49311	1.59856	0.365255	0.228199	0.506617	25.5517	0.377341	1.38758	0.796773
												0.34239	0.633205	0.563724	0.255317	0.653523	0.595501	4.33228	3.07393	3.65304	1.71868	2.67496	5.52052	5.03019	5.43604	4.22961	3.49833	1.60124	0.36572	0.240292	0.512271	25.5797	0.379885	1.38824	0.800481
												0.343506	0.643073	0.565149	0.264685	0.655675	0.604535	4.48468	3.10161	3.76342	1.73106	2.69376	5.53912	5.17885	5.43795	4.25491	3.51734	1.60272	0.370814	0.241944	0.520037	25.6281	0.383486	1.3955	0.80224
												0.346308	0.6453	0.569331	0.266233	0.664021	0.605899	4.56613	3.10839	3.80918	1.75518	2.70789	5.61283	5.27907	5.67529	4.27314	3.53667	1.60621	0.38014	0.245643	0.521297	25.6401	0.384893	1.39739	0.816134
												0.35499	0.645624	0.576357	0.269901	0.664922	0.613676	4.67895	3.12749	3.82263	1.77542	2.8015	5.62213	5.3602	5.75189	4.38362	3.60819	1.60645	0.385021	0.255204	0.525744	25.6643	0.385173	1.39959	0.824771
												0.365575	0.652891	0.581734	0.270111	0.668622	0.615437	4.7548	3.13628	3.92227	1.83144	2.88049	5.67193	5.4201	5.85247	4.39666	3.62073	1.61001	0.402343	0.255426	0.525907	25.685	0.385199	1.40269	0.825405
												0.36884	0.656974	0.58497	0.270247	0.66994	0.615766	4.75549	3.16749	3.94124	1.89822	2.94288	5.72135	5.48702	5.86906	4.41078	3.63517	1.61148	0.402366	0.258827	0.530397	25.7014	0.385944	1.40331	0.829496
												0.36925	0.660008	0.587519	0.273698	0.673779	0.618331	4.81372	3.20748	3.94582	1.92487	2.9888	5.91379	5.52145	5.96425	4.49179	3.65927	1.61306	0.405557	0.259037	0.532228	25.7861	0.386114	1.40837	0.836455
												0.37051	0.663932	0.600455	0.278066	0.673952	0.621212	4.81402	3.24652	3.95115	1.93508	3.01423	6.03252	5.52733	5.98427	4.57113	3.78956	1.62439	0.40578	0.260093	0.532299	25.7905	0.390396	1.4168	0.844052
												0.374097	0.671979	0.604748	0.279821	0.675003	0.622143	4.82324	3.26319	3.99952	1.99628	3.19157	6.04736	5.55497	6.00973	4.63206	3.82956	1.62687	0.406863	0.26569	0.533035	25.8029	0.401628	1.41876	0.844496
												0.379309	0.678839	0.606533	0.286365	0.685689	0.647033	4.84276	3.28157	4.01917	1.99946	3.19531	6.12185	5.56232	6.01944	4.6547	3.83211	1.64448	0.410644	0.269597	0.537332	25.8081	0.414863	1.42227	0.852904
												0.380232	0.681341	0.606751	0.286902	0.686339	0.651673	4.93724	3.29539	4.08501	2.03178	3.20515	6.15601	5.58449	6.06609	4.70277	3.83722	1.65092	0.413262	0.274872	0.539318	25.8107	0.419006	1.42691	0.856076
												0.381227	0.688101	0.621562	0.28737	0.687337	0.656545	4.9644	3.29834	4.19505	2.05461	3.38033	6.19918	5.60725	6.09125	4.7146	3.88167	1.66706	0.41836	0.275934	0.543241	25.8536	0.424098	1.42893	0.859363
												0.390109	0.697315	0.62313	0.293579	0.69832	0.657602	4.9967	3.31082	4.21283	2.10545	3.38601	6.27491	5.7432	6.11011	4.71989	3.89735	1.6679	0.420551	0.277016	0.547744	25.8599	0.427321	1.43105	0.85977
												0.390212	0.697893	0.624814	0.294955	0.708488	0.659384	5.17751	3.38623	4.21646	2.10737	3.41612	6.3097	5.74834	6.31325	4.75256	3.90609	1.67569	0.424308	0.278652	0.549142	25.8859	0.437	1.43444	0.874005
												0.394604	0.700353	0.634289	0.296578	0.713884	0.6606	5.37109	3.5152	4.27251	2.11737	3.45486	6.36095	5.76452	6.33856	4.89407	3.95336	1.68294	0.424514	0.278847	0.550755	25.8874	0.437045	1.43864	0.894825
												0.398553	0.700504	0.634662	0.300266	0.723845	0.660737	5.39285	3.51976	4.29296	2.1422	3.48808	6.57201	5.84494	6.36547	4.92892	3.97958	1.69839	0.424528	0.288036	0.558056	25.9047	0.444006	1.44129	0.896276
												0.400237	0.707178	0.640874	0.301384	0.726943	0.662712	5.50838	3.5498	4.44877	2.15841	3.53145	6.60575	5.86538	6.36951	5.12552	4.03186	1.70817	0.429026	0.293164	0.567475	25.9472	0.446849	1.44282	0.899103
												0.408388	0.711476	0.655606	0.301837	0.729361	0.677209	5.59211	3.57568	4.51186	2.17898	3.53488	6.61117	5.88573	6.51551	5.3704	4.06627	1.71554	0.429858	0.296624	0.582048	26.0016	0.447314	1.45025	0.902497
												0.408946	0.72959	0.656815	0.303071	0.736423	0.687664	5.60749	3.69997	4.61103	2.1809	3.53776	6.8794	5.98429	6.62585	5.50378	4.07986	1.71646	0.433073	0.299165	0.584202	26.0382	0.450571	1.45211	0.903025
												0.41342	0.735144	0.660847	0.304326	0.738795	0.688279	5.61331	3.71036	4.6233	2.19213	3.56702	6.90307	6.00308	6.64682	5.50899	4.13962	1.72891	0.440678	0.311166	0.588344	26.0607	0.465335	1.45701	0.903371
												0.416064	0.741451	0.662886	0.304918	0.742636	0.692315	5.66127	3.74673	4.75509	2.1979	3.57259	7.01646	6.04679	6.65077	5.58586	4.15953	1.74424	0.441542	0.313157	0.588346	26.1164	0.479146	1.45756	0.903536
												0.416184	0.755598	0.666988	0.305182	0.745942	0.694254	5.68006	3.75796	4.76094	2.22184	3.62507	7.02752	6.05972	6.67468	5.61363	4.15963	1.75513	0.448554	0.314892	0.594561	26.1417	0.484715	1.47221	0.914333
												0.420432	0.755936	0.676316	0.310213	0.746002	0.700289	5.77744	3.83895	4.77159	2.23566	3.65097	7.05801	6.19524	6.77276	5.63719	4.17399	1.78831	0.461955	0.319746	0.596815	26.159	0.488669	1.47277	0.915653
												0.424528	0.759598	0.686022	0.312239	0.747566	0.701112	5.78958	3.84131	4.78605	2.2384	3.6518	7.14487	6.2251	6.77567	5.66795	4.18808	1.80431	0.474485	0.324645	0.6139	26.1768	0.49001	1.47484	0.921965
												0.425926	0.764951	0.688526	0.312267	0.756005	0.703265	6.0572	3.85551	4.7946	2.24056	3.66005	7.17547	6.31039	6.81597	5.67672	4.26419	1.81212	0.475923	0.32829	0.614577	26.2011	0.49151	1.47711	0.931661
												0.426928	0.773039	0.688641	0.313704	0.757277	0.703288	6.07386	3.86747	4.82484	2.26182	3.68408	7.21297	6.40831	6.87371	5.68118	4.27526	1.81229	0.47876	0.342031	0.617928	26.2069	0.497744	1.48309	0.94145
												0.427741	0.780598	0.698378	0.313999	0.759742	0.713717	6.10773	3.90513	4.8981	2.28563	3.73326	7.22949	6.43112	6.90724	5.73044	4.27747	1.81318	0.486784	0.343862	0.632759	26.2478	0.497787	1.4908	0.946873
												0.428887	0.788151	0.700651	0.315058	0.759967	0.7178	6.11626	4.04089	4.9407	2.31435	3.73373	7.24674	6.44691	6.92122	5.86435	4.41063	1.81376	0.498329	0.344832	0.639439	26.3262	0.498855	1.49564	0.955427
												0.429077	0.79179	0.704755	0.315103	0.764177	0.727912	6.2531	4.07176	5.04705	2.37613	3.75168	7.25081	6.50679	6.9661	6.02431	4.43163	1.82248	0.498737	0.346829	0.644604	26.3404	0.507905	1.50604	0.957823
												0.438601	0.804883	0.709964	0.326413	0.775589	0.737279	6.28822	4.08598	5.08832	2.38387	3.80159	7.32074	6.53029	7.06152	6.0929	4.45056	1.86492	0.506361	0.351469	0.646541	26.3914	0.515436	1.51017	0.963354
												0.452488	0.809028	0.713742	0.327543	0.778196	0.739475	6.36387	4.09879	5.20531	2.50119	3.81941	7.35483	6.55698	7.19548	6.10375	4.45693	1.86986	0.506463	0.354511	0.653384	26.403	0.520235	1.51082	0.964802
												0.454284	0.817582	0.722092	0.32776	0.780154	0.740273	6.37123	4.23031	5.25299	2.50505	3.84037	7.37638	6.56596	7.22225	6.22369	4.48285	1.87487	0.517288	0.360302	0.65588	26.4288	0.525201	1.51388	0.967116
												0.455414	0.840882	0.729697	0.333982	0.780506	0.741009	6.41275	4.26015	5.26978	2.52046	3.89487	7.37892	6.57108	7.2561	6.22754	4.50657	1.88046	0.521999	0.363309	0.657559	26.4731	0.529167	1.51867	0.967118
												0.457192	0.842253	0.733456	0.335337	0.782555	0.756322	6.42561	4.31639	5.33066	2.56297	3.91127	7.42059	6.60042	7.26551	6.22947	4.53041	1.88128	0.529126	0.368856	0.659869	26.4871	0.539298	1.52074	0.991719
												0.460931	0.845451	0.77981	0.335955	0.787267	0.76668	6.56025	4.34259	5.365	2.58716	3.94425	7.44637	6.66335	7.39243	6.23367	4.58755	1.89515	0.539582	0.370774	0.661837	26.5014	0.539607	1.53084	1.03336
												0.469022	0.848736	0.794042	0.340527	0.788103	0.768799	6.64873	4.35987	5.39395	2.59595	4.05938	7.5326	6.71296	7.45887	6.31405	4.61104	1.89941	0.540462	0.374805	0.662413	26.5198	0.543037	1.53791	1.03758
												0.470041	0.861146	0.798545	0.344704	0.801026	0.777512	6.75181	4.37266	5.45626	2.60172	4.06304	7.69993	6.73228	7.58834	6.32527	4.63089	1.90712	0.542947	0.384024	0.66755	26.5771	0.545331	1.53825	1.04558
												0.474592	0.886157	0.812975	0.361281	0.801796	0.782288	6.79289	4.41393	5.50631	2.6256	4.07436	7.74271	6.73751	7.59245	6.36403	4.65094	1.90717	0.546845	0.3868	0.669761	26.6323	0.545635	1.54217	1.04688
												0.481617	0.902136	0.831832	0.361615	0.812598	0.788038	6.81303	4.50219	5.52289	2.63532	4.1264	7.7797	6.80497	7.66641	6.37466	4.67045	1.91024	0.552877	0.388138	0.673159	26.6385	0.547165	1.5435	1.04733
												0.482586	0.911782	0.837398	0.361766	0.817115	0.789755	6.86055	4.6025	5.64178	2.63813	4.18836	7.81552	6.90698	7.80792	6.38051	4.78749	1.91428	0.554997	0.390699	0.680231	26.6844	0.547761	1.55153	1.05884
												0.493914	0.920898	0.849318	0.36914	0.817819	0.789915	6.91016	4.62088	5.64382	2.66853	4.21236	7.8246	6.94947	7.8453	6.38841	4.98899	1.91625	0.555192	0.390843	0.68073	26.6953	0.548267	1.55868	1.0594
												0.499729	0.926007	0.856959	0.36981	0.823521	0.792012	6.98924	4.65738	5.67585	2.72547	4.23974	8.09064	7.0061	7.85227	6.4268	5.01035	1.91634	0.559144	0.39336	0.683428	26.7085	0.549358	1.55911	1.06143
												0.504585	0.932497	0.867269	0.373522	0.824149	0.797165	7.05351	4.66342	5.73808	2.74344	4.25744	8.21087	7.12946	7.86405	6.64381	5.01507	1.92852	0.561375	0.398096	0.689527	26.7127	0.556141	1.56687	1.06791
												0.509968	0.941593	0.869263	0.374014	0.825203	0.80278	7.18326	4.67947	5.74397	2.77459	4.31003	8.26325	7.13765	7.87411	6.85895	5.01609	1.93331	0.562514	0.401512	0.692706	26.7447	0.557096	1.57928	1.068
												0.512588	0.954844	0.87716	0.374701	0.833044	0.804167	7.21653	4.82728	5.86457	2.81077	4.34715	8.3064	7.17134	8.05255	6.98429	5.03131	1.93647	0.565544	0.405127	0.696839	26.808	0.557182	1.59302	1.06946
												0.517069	0.96471	0.892935	0.376835	0.833598	0.806735	7.23628	4.88063	5.9658	2.82809	4.38937	8.46794	7.22702	8.07497	7.02384	5.05401	1.94426	0.567432	0.40967	0.711564	26.8251	0.559016	1.5968	1.08096
												0.522181	0.988866	0.89608	0.379317	0.83499	0.816162	7.30369	4.88688	5.98386	2.83862	4.42245	8.49795	7.50504	8.1044	7.02744	5.13484	1.95718	0.582963	0.414187	0.714126	26.8404	0.560951	1.59877	1.09141
												0.522296	0.989849	0.903196	0.390494	0.838815	0.817112	7.33081	4.89544	5.99326	2.86635	4.42263	8.57353	7.54846	8.16663	7.48147	5.13632	1.96654	0.602059	0.415121	0.729774	26.8624	0.563708	1.59895	1.11064
												0.525012	0.993323	0.904866	0.39083	0.840065	0.820653	7.34751	4.91493	6.02378	2.89956	4.44203	8.57442	7.72414	8.19456	7.50253	5.16955	1.98167	0.602528	0.418909	0.73625	26.8667	0.578503	1.59966	1.11132
												0.529	1.00137	0.920441	0.391995	0.853562	0.834323	7.37373	4.92033	6.02879	2.91582	4.46304	8.59933	7.74228	8.29159	7.58313	5.25325	2.00364	0.605869	0.421429	0.738388	26.875	0.580746	1.62448	1.11519
												0.529113	1.0135	0.924587	0.391997	0.856765	0.848639	7.44399	5.05607	6.04607	2.99909	4.47949	8.64084	7.74998	8.39854	7.63975	5.25389	2.01994	0.605881	0.422574	0.741006	26.8763	0.588479	1.6266	1.12205
												0.536021	1.01643	0.932231	0.403016	0.860124	0.856373	7.50846	5.08834	6.10092	3.01366	4.48154	8.65721	7.78017	8.44505	7.85529	5.29712	2.0426	0.61335	0.443682	0.74216	26.8886	0.594224	1.65931	1.12333
												0.547675	1.01895	0.959731	0.404254	0.860384	0.861882	7.55648	5.17645	6.10875	3.06316	4.5452	8.6729	7.87827	8.44512	7.87099	5.33071	2.05745	0.614763	0.448239	0.745701	26.9241	0.606401	1.65997	1.12784
												0.553543	1.01925	0.966766	0.413376	0.865745	0.862183	7.55887	5.22354	6.20364	3.08007	4.55134	8.8085	7.92247	8.46247	7.90264	5.48238	2.0596	0.615132	0.449307	0.755972	27.0256	0.610936	1.66306	1.1355
												0.555257	1.02995	0.967195	0.415216	0.866171	0.865736	7.73916	5.30532	6.21527	3.11939	4.62343	8.8373	8.01434	8.69091	7.9194	5.48533	2.06846	0.624198	0.450647	0.766388	27.0312	0.623365	1.6827	1.14932
												0.558695	1.03438	0.979891	0.429314	0.872595	0.873895	7.75268	5.31022	6.32471	3.16368	4.6749	8.86007	8.01947	8.77843	7.95384	5.48555	2.07222	0.62732	0.459441	0.766759	27.0362	0.627792	1.68617	1.15953
												0.56157	1.03716	0.981389	0.444306	0.87562	0.880373	7.81504	5.39209	6.37259	3.20647	4.79056	8.93577	8.21166	8.82654	8.23269	5.50653	2.07622	0.630917	0.468597	0.768538	27.0384	0.635039	1.69754	1.16863
												0.566359	1.04928	0.98561	0.445749	0.885312	0.888929	7.83429	5.45197	6.38205	3.22452	4.82675	9.33563	8.25865	8.83412	8.27692	5.51615	2.07915	0.634923	0.471592	0.772617	27.1039	0.636045	1.70731	1.19418
												0.567533	1.05371	0.995268	0.447898	0.913531	0.893795	7.90461	5.52359	6.39852	3.23757	4.89679	9.45655	8.30723	8.84421	8.27704	5.72436	2.09096	0.634989	0.471752	0.777457	27.106	0.637203	1.71801	1.20396
												0.571373	1.07757	1.01454	0.447988	0.919169	0.912656	7.99154	5.56275	6.75501	3.26789	4.90658	9.57229	8.3291	9.08337	8.28581	5.72506	2.0938	0.636582	0.476237	0.777751	27.1805	0.649866	1.72277	1.23063
												0.574912	1.11198	1.02546	0.448021	0.928802	0.937147	8.0775	5.70249	6.85381	3.26881	4.94649	9.62343	8.70981	9.23189	8.29421	5.73145	2.13197	0.638092	0.478496	0.782898	27.2022	0.655692	1.72319	1.24613
												0.57747	1.1288	1.0307	0.452982	0.944184	0.938249	8.17515	5.81949	6.88364	3.27187	4.95406	9.82823	8.74692	9.48015	8.41505	5.75483	2.13528	0.642784	0.483968	0.78441	27.2626	0.66107	1.73418	1.24965
												0.580894	1.13359	1.03283	0.46157	0.954448	0.945595	8.17627	5.93796	6.94207	3.33145	4.98536	9.87167	8.92579	9.51245	8.45854	5.78609	2.14107	0.64839	0.492728	0.805777	27.2842	0.663984	1.74046	1.2497
												0.589659	1.13912	1.05005	0.464803	0.958176	0.946502	8.22232	6.00699	7.03585	3.46204	4.9986	9.89045	8.98709	9.53812	8.56855	5.81517	2.15813	0.655256	0.496707	0.812582	27.2902	0.67091	1.76508	1.26098
												0.592096	1.14992	1.05571	0.465696	0.962897	0.949099	8.23318	6.04236	7.10066	3.46367	5.03813	9.90339	9.0731	9.5683	8.58919	5.90708	2.16143	0.655459	0.497492	0.822537	27.2948	0.673965	1.76926	1.26984
												0.608982	1.1641	1.06272	0.468771	0.96422	0.955759	8.23492	6.06701	7.19717	3.49908	5.05242	9.93425	9.11347	9.63074	8.66051	5.96862	2.16713	0.655528	0.500409	0.842218	27.3887	0.680202	1.77994	1.29406
												0.611552	1.16738	1.07206	0.472523	0.967561	0.964908	8.3073	6.08465	7.19948	3.49989	5.09129	9.95392	9.16313	9.6794	8.71623	5.98497	2.18285	0.659492	0.525677	0.850585	27.394	0.685652	1.78448	1.29966
												0.613415	1.18286	1.07232	0.478041	0.970257	0.965372	8.3866	6.10808	7.42661	3.53662	5.12652	10.0483	9.19375	9.83336	8.85459	6.02704	2.20407	0.660476	0.526778	0.858496	27.4333	0.68578	1.78624	1.32184
												0.624456	1.18412	1.08279	0.481078	0.973145	0.969471	8.42293	6.15407	7.43541	3.57022	5.18548	10.0656	9.31901	9.85319	9.00305	6.11436	2.25068	0.678641	0.536251	0.859515	27.4761	0.687592	1.79194	1.32382
												0.639412	1.20718	1.08645	0.496015	0.984556	0.981968	8.61265	6.18783	7.55625	3.59397	5.20746	10.1323	9.39153	9.89559	9.09299	6.13348	2.26533	0.681358	0.538972	0.863175	27.4956	0.693673	1.80081	1.32992
												0.643681	1.22539	1.08726	0.500982	0.987614	0.997662	8.66917	6.36672	7.72515	3.59755	5.22726	10.1617	9.57909	9.94717	9.19102	6.22865	2.27246	0.696489	0.547568	0.864803	27.5068	0.696745	1.81462	1.33932
												0.655327	1.2299	1.0933	0.504967	0.990764	1.00039	8.73832	6.4154	7.774	3.6322	5.28863	10.1884	9.72115	10.0907	9.36986	6.24122	2.2834	0.7188	0.550707	0.86554	27.5361	0.700429	1.8169	1.34648
												0.659091	1.26323	1.09493	0.507648	0.992605	1.028	8.78496	6.4695	7.87852	3.71471	5.43043	10.2278	10.0501	10.114	9.42852	6.50648	2.2944	0.72331	0.556714	0.866304	27.5474	0.711785	1.83643	1.34767
												0.670627	1.28605	1.10968	0.522106	1.02698	1.05173	8.90533	6.88443	7.8915	3.71697	5.52642	10.2755	10.1052	10.1301	9.5934	6.6081	2.34136	0.743371	0.564391	0.904693	27.5609	0.714421	1.83873	1.3535
												0.695488	1.30431	1.11292	0.525064	1.03719	1.0676	9.19524	6.94776	7.94494	3.88232	5.54271	10.2908	10.1617	10.3914	9.70554	6.69444	2.37255	0.746595	0.571913	0.922289	27.6358	0.716894	1.84059	1.35705
												0.696779	1.32646	1.11959	0.530318	1.03989	1.07031	9.47238	7.15879	8.27022	3.88927	5.83306	10.2925	10.3159	10.4776	9.73299	6.69481	2.43566	0.75094	0.575554	0.938465	27.6609	0.73176	1.84505	1.37561
												0.697647	1.32667	1.1618	0.533282	1.07236	1.08583	9.59275	7.28922	8.29939	3.93882	5.88612	10.5787	10.3578	10.5722	9.79638	6.839	2.44423	0.755621	0.588765	0.94175	27.673	0.742543	1.85288	1.37914
												0.703741	1.32937	1.19048	0.536205	1.09693	1.0989	9.71125	7.32403	8.39888	3.95079	5.99687	10.755	10.3806	10.6208	9.89647	6.9754	2.48642	0.775485	0.597365	0.946055	27.8081	0.762928	1.85479	1.38089
												0.711771	1.34456	1.19248	0.54498	1.12927	1.10514	9.77271	7.60912	8.57181	3.97828	6.11056	10.8286	10.4097	10.9468	10.13	7.12849	2.52709	0.78226	0.601006	0.948973	27.838	0.768588	1.86116	1.39335
												0.71351	1.34792	1.25506	0.566341	1.13748	1.11519	9.86853	7.6474	8.77051	4.00796	6.16932	10.9628	10.5512	11.933	10.2621	7.4315	2.55343	0.789587	0.603834	0.950407	27.8501	0.780743	1.89656	1.39664
												0.71669	1.35269	1.27134	0.581113	1.16339	1.12337	9.97913	7.69861	8.94858	4.00863	6.25699	11.1514	10.6253	11.9878	10.5389	7.45553	2.57876	0.799289	0.608402	0.95063	27.8665	0.789282	1.90321	1.40083
												0.755153	1.35745	1.28073	0.584159	1.16819	1.12987	9.98248	7.85269	8.96075	4.04272	6.48764	11.3188	10.8064	12.1719	10.5727	7.54825	2.64705	0.805929	0.624048	0.955608	27.9258	0.79369	1.91918	1.4682
												0.76089	1.37322	1.29114	0.604542	1.19007	1.14339	10.0038	7.89335	9.01158	4.40416	6.67999	11.4098	10.8857	12.5511	10.7484	7.62699	2.67665	0.810238	0.643569	0.972864	28.0426	0.808785	1.92173	1.51465
												0.786257	1.39745	1.31421	0.618335	1.20562	1.16172	10.1007	7.93019	9.37391	4.63056	6.79531	11.6544	11.3244	12.9106	11.2943	7.64991	2.68303	0.82287	0.644133	0.973459	28.0603	0.809848	1.96209	1.64019
												0.78793	1.46804	1.34343	0.623167	1.21445	1.19706	10.4021	7.98288	9.73041	4.73445	7.02569	11.7201	12.0362	13.1145	11.8422	7.70486	2.7168	0.828079	0.65976	0.980045	28.1187	0.827015	1.96409	1.6486
												0.798115	1.47455	1.38824	0.632888	1.28501	1.26551	10.406	8.43241	9.76925	4.87204	7.06324	11.7742	12.4839	13.2568	11.8934	7.82963	2.83253	0.855686	0.662476	0.986664	28.2116	0.855164	2.05563	1.72259
												0.815136	1.48982	1.39862	0.638196	1.31421	1.27565	10.7646	8.59022	10.1632	4.89469	7.60061	12.3838	13.0399	13.9311	12.0716	7.83693	2.89284	0.858288	0.701968	1.01491	28.2551	0.860626	2.05763	1.73854
												0.867501	1.49646	1.55906	0.639985	1.34162	1.29526	11.2946	9.24651	10.8543	4.93793	7.71001	12.7792	13.1452	13.9659	12.2785	8.11239	3.08841	0.859629	0.753924	1.02026	28.2577	0.872888	2.08521	1.74534
												0.88792	1.51328	1.60118	0.641617	1.35244	1.30404	11.6866	9.68299	11.1726	4.96023	7.73865	12.8173	13.6363	14.2003	12.7025	8.17902	3.19435	0.875596	0.806512	1.024	28.3679	0.907709	2.12683	1.76372
												0.934731	1.62649	1.62165	0.645862	1.35514	1.31493	11.8441	9.86131	11.4214	5.12656	8.05786	13.2409	13.969	14.7824	13.3252	8.30863	3.20246	0.900823	0.815017	1.03823	28.4096	0.959722	2.13691	1.87156
												0.991228	1.63047	1.63597	0.650653	1.3588	1.33407	11.9501	10.3669	11.6863	5.56044	8.16549	13.8799	14.2737	15.1023	13.3884	8.59665	3.29486	0.930593	0.822936	1.07863	28.6998	0.991454	2.18152	1.93436
												1.07493	1.6365	1.75448	0.665217	1.38914	1.37586	12.2078	10.4906	11.7284	5.56083	8.32109	13.929	14.4009	15.4537	13.8759	8.86802	3.3014	0.938629	0.839409	1.10926	28.7161	1.04261	2.24477	1.93733
												1.08282	1.65006	1.78672	0.718099	1.42744	1.38798	13.2238	10.5172	12.1008	5.97524	8.71406	15.9622	16.6715	15.5461	15.2615	8.94448	3.38901	0.95139	0.864357	1.12362	28.8886	1.07166	2.33399	1.95259
												1.16464	1.81513	1.84573	0.732924	1.4711	1.45176	14.2253	10.6987	12.3879	6.34507	8.84564	16.4415	16.9881	15.6758	15.7192	9.13046	3.7052	0.951689	0.865108	1.1298	29.0169	1.08736	2.34077	1.99774
												1.16726	1.93479	1.85144	0.810777	1.48947	1.4707	14.5476	10.7651	12.4531	6.79469	9.35559	17.6432	17.1149	15.7748	17.1499	9.26029	3.74369	0.997245	0.874068	1.13241	29.1728	1.21337	2.35853	2.01343
												1.19616	1.94646	1.86294	0.812155	1.51799	1.53324	14.8526	11.5935	12.6076	6.85269	10.2008	17.6964	17.8637	18.6354	17.2495	9.40871	3.77596	1.05544	0.901725	1.20122	29.2224	1.2372	2.39965	2.06115
												1.32197	2.04448	1.98926	0.856972	1.65165	1.64824	15.669	11.8062	13.6793	7.565	10.5034	17.9178	17.9914	19.3051	17.7775	9.49029	3.83116	1.07875	1.1543	1.28899	29.2239	1.37375	2.47935	2.24838
												1.35164	2.10218	2.02622	0.866291	1.65305	1.7376	16.9188	12.3138	14.9217	7.89335	10.9927	18.0399	18.1117	21.2161	18.0546	9.59753	3.99266	1.27534	1.17113	1.31306	29.6953	1.38089	2.49159	2.31625
												1.40391	2.16959	2.24888	0.932621	1.68131	1.77822	17.7994	12.5509	14.9338	8.07238	11.1741	18.8261	18.4739	23.2508	18.5801	12.9029	4.03876	1.37123	1.17338	1.34383	29.9486	1.41361	2.63001	2.34014
												1.47028	2.23381	2.26448	0.995211	1.78298	1.81756	18.4041	13.7507	16.3705	9.19852	12.3854	18.9097	20.0082	24.3654	19.3062	14.6343	4.0614	1.38772	1.40628	1.52344	30.9047	1.44625	2.66875	2.36246
												1.48015	2.60996	2.38037	1.09003	1.81135	1.87795	19.0781	14.1041	16.6789	9.27138	13.6957	23.5595	20.6607	24.4205	19.809	17.7742	4.13408	1.39635	1.46035	1.65847	31.1123	1.51401	2.70426	2.5776
												1.77011	2.72184	2.44629	1.10236	1.82704	1.89271	20.8626	15.1187	17.0389	10.4329	15.077	23.5628	22.4988	29.5374	21.5274	20.0155	4.28833	1.41651	1.56784	1.70161	31.7226	1.53436	2.74603	2.7223
												1.81284	2.94779	2.69064	1.15536	1.86386	1.93514	23.0543	18.0185	19.7848	11.6064	15.2879	23.8398	25.6188	36.9522	22.6141	22.7923	5.15985	1.70061	1.59435	2.10712	31.7305	1.75285	2.98555	2.75193
												2.98029	3.1504	3.28418	1.51783	1.91541	2.55355	26.4688	23.5652	20.7668	11.8432	16.5609	25.3266	29.8695	37.5588	29.6059	26.2965	5.52752	1.8922	1.76953	2.4306	31.944	2.68977	3.30848	3.46234
												3.01981	3.51322	3.54783	2.39366	2.10604	2.76628	27.2536	23.5981	24.5063	12.7322	20.2003	32.9598	31.9834	42.7507	34.4549	27.0258	5.53668	2.44508	2.24466	2.45012	33.3603	2.80623	3.73885	5.13826
												3.45913	5.33898	4.47783	4.21544	3.59442	3.23835	34.6846	32.8772	30.9771	15.0378	21.9803	47.7801	35.1031	64.2579	37.047	30.255	6.69246	2.79343	3.7744	2.69311	40.3288	3.62811	3.87702	7.02349

## Sheet: ALJR15
											percentage of contigs coverage >0	100	100	100	100	100	100	92.5439	92.1053	88.1579	96.9298	92.9825	94.7368	98.6842	97.807	87.2807	97.807	100	100	100	100	100	100	100	100
												ALSA SRR10854653	ALJR SRR11061153	ALJR SRR11061154	ALSA SRR11567157	ALJR SRR11567260	ALJR SRR11567261	MASP SRR11828593	MASA SRR11828800	MASP SRR11828889	MASA SRR11828899	MASA SRR11829000	MASP SRR11829102	MASA SRR11829104	MASP SRR11829268	MASA SRR11829269	MASP SRR12659820	ALJR SRR9045291	ALSA SRR9045292	ALSA SRR9045293	ALJR SRR9045294	ALJR SRR9045295	ALSA SRR9045296	ALJR SRR9045297	ALSA SRR9045298
												0.203833	6.38472	6.07117	0.426615	2.25995	1.99364	0	0	0	0	0	0	0	0	0	0	9.35512	0.976134	0.256452	2.22773	9.89203	0.288442	1.93518	1.07684
												0.420886	6.61006	7.20648	0.437913	2.45433	2.05143	0	0	0	0	0	0	0	0	0	0	10.1351	1.04328	0.383362	2.37112	10.2374	0.889483	1.94017	1.53407
												0.613858	6.90929	7.50181	0.461379	2.5104	2.05883	0	0	0	0	0	0	0	0	0	0	11.1215	1.05288	0.385571	2.53605	10.5075	0.899411	2.02879	1.60825
												0.620072	6.92945	7.60357	0.46168	2.51919	2.09006	0	0	0	0	0	0	0.291482	0	0	0	13.2246	1.11639	0.408733	2.64535	11.9222	0.964703	2.1366	1.63977
												0.622099	7.24374	8.09224	0.468485	2.55136	2.14502	0	0	0	0	0	0	0.442375	0	0	0	14.1869	1.12292	0.409921	2.6936	11.9747	0.982461	2.23762	1.81762
												0.655089	7.61905	8.43228	0.50702	2.62115	2.22259	0	0	0	0	0	0	0.711257	0.662831	0	0.188617	14.5161	1.1363	0.529514	2.72715	12.6925	1.06669	2.40212	1.83786
												0.655388	7.79096	8.5084	0.520452	2.63197	2.2342	0	0	0	0	0	0	0.722065	0.722947	0	0.270278	14.6745	1.19077	0.55332	2.74643	13.6505	1.0892	2.42433	1.89855
												0.664017	7.81063	8.56432	0.522507	2.64723	2.23585	0	0	0	0.373155	0	0	0.789	1.8145	0	0.314709	14.9267	1.19205	0.579992	2.84145	13.7591	1.09995	2.45473	2.04708
												0.675486	8.03652	8.70445	0.529562	2.69897	2.30491	0	0	0	0.447545	0	0	0.809383	1.83903	0	0.343151	14.9484	1.19257	0.617888	2.85276	13.7936	1.10781	2.65368	2.06653
												0.725708	8.17376	8.75354	0.558602	2.72328	2.37696	0	0	0	0.480371	0	0	0.815447	2.12231	0	0.406152	15.0541	1.204	0.62572	2.87079	14.0166	1.10842	2.65472	2.11392
												0.750151	8.26204	8.92689	0.573828	2.73163	2.56541	0	0	0	0.511349	0	0	1.01922	3.78622	0	0.458489	15.1018	1.2102	0.630686	2.89573	14.1529	1.1393	2.66003	2.38551
												0.758481	8.26328	8.96534	0.578554	2.74275	2.57916	0	0	0	0.519452	0	0	1.05925	3.97909	0	0.459169	15.2698	1.2141	0.632948	2.92619	14.3408	1.14422	2.70756	2.5298
												0.759971	8.27559	9.17899	0.587654	2.75164	2.60509	0	0	0	0.525485	0	0.277351	1.1746	4.22978	0	0.489953	15.2744	1.22252	0.63376	3.00346	14.694	1.15598	2.76688	2.57257
												0.770804	8.40582	9.2258	0.600213	2.77935	2.60781	0	0	0	0.526334	0	0.862435	1.37726	4.77147	0	0.503258	15.2935	1.22285	0.664568	3.00667	14.7599	1.17478	2.77597	2.58806
												0.804132	8.42475	9.33404	0.623962	2.79477	2.61817	0	0	0	0.527898	0	1.1311	1.52611	7.20047	0	0.540144	15.3247	1.22758	0.665872	3.09382	14.8274	1.18164	2.79231	2.62281
												0.80852	8.54884	9.35587	0.624368	2.80132	2.63605	0	0	0	0.533848	0	1.29031	1.56653	10.4025	0	0.563436	15.3926	1.23818	0.667191	3.10869	14.9869	1.21572	2.79242	2.69048
												0.829827	8.58036	9.38192	0.638189	2.81623	2.64372	0	0	0	0.550069	0.211149	1.63148	1.59813	11.3883	0	0.704833	15.5073	1.24769	0.698845	3.11226	15.1703	1.24198	2.82445	2.69352
												0.858012	8.6095	9.49125	0.647301	2.81893	2.70197	1.39404	0	0	0.592061	0.253631	1.74116	1.61568	17.7061	0	0.717335	15.6034	1.28694	0.699859	3.15202	15.1821	1.25478	2.83728	2.71045
												0.884417	8.6159	9.55958	0.657106	2.81894	2.75788	1.58254	0.269865	0	0.613543	0.279088	1.75766	1.62696	17.9251	0	0.744152	15.6085	1.31695	0.704153	3.15246	15.2293	1.26211	2.84615	2.71825
												0.89102	8.69877	9.56571	0.658164	2.84566	2.82592	1.65028	0.284113	0	0.626063	0.345138	1.87729	1.63818	19.4283	0	0.77283	15.6707	1.32523	0.707648	3.15792	15.3825	1.27548	2.85132	2.8025
												0.905173	8.72801	9.67376	0.670915	2.84813	2.83934	2.26449	0.310927	0	0.67545	0.434058	1.9666	1.71991	19.7634	0	0.784939	15.676	1.34021	0.713676	3.1793	15.4043	1.2969	2.85281	2.85632
												0.910425	8.82205	9.77355	0.678282	2.86884	2.84724	2.31329	0.365534	0	0.683308	0.435606	2.20891	1.73045	24.054	0	0.93556	15.7196	1.34045	0.718038	3.20685	15.4369	1.3223	2.86288	2.8832
												0.925908	8.82546	9.85063	0.678566	2.87189	2.89228	2.41116	0.406046	0	0.684282	0.446334	2.39809	1.74023	27.8096	0	0.963374	15.736	1.36206	0.723408	3.22674	15.4742	1.33641	2.86779	2.88628
												0.928435	8.84123	9.90815	0.682483	2.89059	2.8945	2.41174	0.418951	0	0.699317	0.451306	2.61597	1.8186	32.2974	0	0.999288	15.7455	1.37414	0.72586	3.24299	15.5614	1.34721	2.87904	2.90794
												0.933	8.84578	10.0342	0.682831	2.90529	2.90439	2.53645	0.433	0	0.701579	0.475558	3.01803	1.8564	33.0194	0	1.0168	15.9211	1.37474	0.730427	3.26664	15.5955	1.35755	2.90267	2.94528
												0.957016	8.84779	10.0809	0.684621	2.91893	2.92125	2.55242	0.441156	0	0.70533	0.557576	3.12085	1.91562	35.3355	0	1.07706	15.9858	1.38104	0.730837	3.27006	15.6214	1.37594	2.91907	2.94947
												0.975506	8.91024	10.1505	0.688351	2.97291	2.94587	2.75579	0.458018	0	0.711129	0.607353	3.26506	1.94143	40.3341	0	1.33935	15.9929	1.39775	0.73443	3.32091	15.7208	1.38397	2.95129	2.95301
												1.01448	8.92768	10.1553	0.695829	2.97841	2.9748	2.88614	0.460397	1.01877	0.716241	0.612697	3.44402	1.94996	41.8736	0	1.5882	16.04	1.43214	0.738382	3.3257	15.888	1.38973	2.97834	2.98293
												1.02251	8.92956	10.1871	0.696322	2.99826	2.97909	3.00345	0.535846	1.15914	0.778955	0.651414	3.48078	2.01334	42.5719	0	1.83028	16.069	1.46489	0.743941	3.33682	15.8938	1.39042	2.98564	2.99685
												1.0446	8.94424	10.202	0.698038	3.00899	3.02099	3.22372	0.552708	1.81157	0.8074	0.654994	3.51957	2.08393	44.434	0.198159	1.8711	16.0724	1.47472	0.750737	3.35341	15.9283	1.3919	2.99742	3.02972
												1.04713	8.9661	10.2098	0.702961	3.01408	3.0354	3.33748	0.569126	2.08183	0.816895	0.665247	3.6499	2.13388	51.077	0.199738	2.09444	16.1025	1.48961	0.753398	3.36475	16.0042	1.40051	3.00784	3.05815
												1.05587	9.03526	10.2152	0.704735	3.04212	3.07753	3.42129	0.569214	2.24442	0.821126	0.720133	3.69626	2.13944	58.5052	0.298509	2.26337	16.1416	1.49187	0.754668	3.36677	16.0242	1.4087	3.01135	3.06937
												1.07399	9.05431	10.216	0.706651	3.04361	3.12717	3.42935	0.591857	2.57177	0.848193	0.785749	4.45258	2.14339	78.609	0.304176	2.49102	16.2067	1.49456	0.757116	3.41779	16.0625	1.42515	3.0165	3.10044
												1.07529	9.06324	10.2163	0.721696	3.06062	3.13633	3.48283	0.622819	2.62442	0.890582	0.789489	4.7679	2.22039	91.3379	0.313592	2.60651	16.2229	1.49467	0.757392	3.43169	16.1328	1.42661	3.02098	3.19387
												1.07542	9.0899	10.2892	0.72524	3.06861	3.14876	3.55451	0.623083	2.79472	0.909025	0.792083	5.0058	2.26752	93.197	0.323539	2.62803	16.2347	1.49535	0.760458	3.44081	16.1732	1.43163	3.04047	3.21374
												1.0789	9.19088	10.2973	0.743107	3.06997	3.16968	3.59599	0.627273	2.79967	0.916895	0.829778	5.3334	2.28025	100.828	0.334137	2.83362	16.3006	1.49773	0.764589	3.44775	16.2352	1.44998	3.05799	3.2167
												1.08875	9.21363	10.3283	0.751292	3.0833	3.23113	3.69231	0.635099	2.8391	0.945911	0.840356	5.40172	2.2977	104.916	0.335583	2.85138	16.4487	1.50643	0.766796	3.46705	16.2749	1.46495	3.06472	3.23294
												1.09049	9.21844	10.3465	0.756898	3.09379	3.26162	4.01343	0.641288	2.84988	0.95265	0.840969	5.53849	2.37226	116.199	0.347776	2.86131	16.4499	1.50957	0.77904	3.46802	16.3075	1.46785	3.06568	3.23509
												1.09339	9.24945	10.3526	0.75741	3.11255	3.29722	4.14347	0.650405	2.96834	0.953952	0.845997	5.87342	2.41256	123.43	0.361421	2.91612	16.6052	1.5136	0.781245	3.47185	16.317	1.50145	3.07872	3.26588
												1.09398	9.25933	10.371	0.762019	3.13839	3.29864	4.27804	0.682003	3.00666	0.955227	0.855691	6.64572	2.42687	125.563	0.376275	2.92772	16.6094	1.51496	0.781428	3.48275	16.5203	1.53233	3.08464	3.27661
												1.13038	9.28262	10.4047	0.768192	3.18726	3.30275	4.66246	0.697421	3.10451	0.97571	0.864568	7.26072	2.44947	126.402	0.378692	3.09844	16.6125	1.51585	0.794972	3.50518	16.5909	1.53783	3.08523	3.28221
												1.13259	9.30017	10.4572	0.77623	3.21294	3.31203	4.84131	0.701116	3.10896	0.976926	0.86485	7.99467	2.55118	129.478	0.392403	3.17472	16.6249	1.5194	0.798732	3.519	16.6966	1.54395	3.08582	3.31298
												1.13749	9.33452	10.4618	0.776631	3.22228	3.31935	4.86097	0.708962	3.21321	0.992095	0.886881	8.10874	2.55725	130.24	0.43387	3.23504	16.6442	1.52093	0.806638	3.51975	16.7207	1.54886	3.09179	3.32481
												1.13853	9.33783	10.5526	0.780504	3.24885	3.33162	4.88113	0.712355	3.26005	1.00083	0.918206	8.25341	2.60175	132.401	0.453893	3.24644	16.6982	1.52203	0.806878	3.55564	16.7256	1.55089	3.09433	3.3364
												1.14564	9.35286	10.5857	0.782806	3.26073	3.33479	5.04779	0.724749	3.2646	1.02408	0.934259	8.51306	2.64746	134.076	0.487464	3.26432	16.6986	1.5232	0.821785	3.56153	16.7276	1.55793	3.09976	3.37602
												1.15511	9.40669	10.602	0.784389	3.26141	3.33499	5.04856	0.735641	3.39877	1.04878	0.945707	8.52187	2.70602	135.296	0.494662	3.2997	16.7087	1.52751	0.821871	3.59763	16.7505	1.56189	3.11251	3.37649
												1.15749	9.44649	10.615	0.790402	3.26258	3.33871	5.15893	0.779558	3.52559	1.05578	0.960679	9.16119	2.72684	136.858	0.498444	3.45115	16.7454	1.52863	0.823243	3.5995	16.8394	1.57117	3.14045	3.3922
												1.16011	9.45525	10.6255	0.7915	3.27024	3.34074	5.16612	0.802577	3.6271	1.05759	0.979615	9.48344	2.72791	146.686	0.522363	3.47964	16.7617	1.53337	0.825154	3.61249	16.8784	1.57532	3.14716	3.44323
												1.18585	9.47047	10.6342	0.801227	3.27231	3.34115	5.33526	0.809566	3.77681	1.06577	0.990712	9.56791	2.73853	149.71	0.578904	3.53238	16.9339	1.53358	0.837218	3.61556	16.9088	1.58967	3.15256	3.50775
												1.18846	9.48117	10.6558	0.805428	3.27417	3.36154	5.72276	0.810219	3.80823	1.06623	1.00593	10.0946	2.74424	160.48	0.590441	3.67251	16.9694	1.54005	0.841067	3.61774	16.9303	1.62141	3.18887	3.55335
												1.19108	9.48469	10.6837	0.806099	3.30915	3.38173	5.8052	0.83452	3.83753	1.10074	1.03061	10.1243	2.79835	160.726	0.592368	3.77329	16.9781	1.54689	0.844373	3.62463	16.9416	1.62325	3.1919	3.64454
												1.2056	9.50387	10.6845	0.81173	3.33276	3.39009	5.86705	0.839923	3.88059	1.11054	1.05843	10.4414	2.79976	161.867	0.612178	3.77395	17.0315	1.5474	0.850151	3.63206	16.9664	1.62874	3.19879	3.65213
												1.21719	9.51778	10.7245	0.812358	3.35358	3.39281	5.92223	0.863874	4.02467	1.13688	1.05911	10.9128	2.81137	162.897	0.637587	3.78627	17.0353	1.55292	0.852113	3.64577	17.0237	1.6322	3.20117	3.69011
												1.22666	9.53231	10.7416	0.816088	3.37826	3.39369	5.95265	0.879074	4.10558	1.17496	1.05985	11.2068	2.82229	166.769	0.646803	3.82348	17.0413	1.55388	0.854558	3.65563	17.0614	1.64086	3.21131	3.69399
												1.22881	9.54977	10.7444	0.824172	3.38488	3.404	5.97241	0.894341	4.16026	1.17615	1.06785	11.2235	2.83224	171.42	0.657803	3.90804	17.0424	1.56271	0.856565	3.67187	17.0658	1.6553	3.21964	3.72265
												1.23174	9.5602	10.7884	0.832148	3.39863	3.40658	6.01404	0.911723	4.23293	1.1771	1.07342	11.6338	2.9775	172.961	0.676057	3.97261	17.0487	1.56542	0.856692	3.68093	17.1001	1.67259	3.22985	3.72504
												1.24677	9.57428	10.7951	0.833662	3.42075	3.43285	6.15581	0.920259	4.28082	1.17897	1.07707	11.6385	3.04915	178.017	0.683523	4.03277	17.0505	1.56795	0.856816	3.69049	17.2132	1.67366	3.2309	3.7344
												1.25713	9.60692	10.8187	0.834562	3.42205	3.44644	6.17295	0.92457	4.38792	1.19289	1.13248	11.688	3.06313	178.658	0.685649	4.185	17.0522	1.57091	0.864096	3.71579	17.218	1.70037	3.26517	3.73609
												1.25874	9.61208	10.8489	0.835416	3.42441	3.44963	6.20697	0.956239	4.43432	1.19534	1.18291	11.7042	3.15792	181.309	0.689441	4.31249	17.0684	1.57348	0.869082	3.72526	17.332	1.70818	3.27008	3.78877
												1.26076	9.61656	10.8492	0.8449	3.42603	3.45191	6.21337	0.964752	4.46804	1.19698	1.18456	11.7233	3.16149	187.055	0.706349	4.42048	17.0777	1.57399	0.870687	3.73004	17.36	1.70825	3.29665	3.83731
												1.26299	9.62747	10.8555	0.846066	3.42904	3.46425	6.28145	0.997496	4.5103	1.20857	1.18756	11.7844	3.16356	190.651	0.707366	4.54833	17.0871	1.57764	0.879169	3.73429	17.395	1.71448	3.29882	3.96912
												1.29073	9.62802	10.8678	0.846134	3.43133	3.54307	6.42381	1.00118	4.57712	1.225	1.18851	11.9066	3.22284	193.269	0.708386	4.66643	17.09	1.58024	0.901096	3.74553	17.4048	1.71978	3.30824	3.97511
												1.29576	9.65922	10.8841	0.853442	3.44421	3.5484	6.43571	1.02745	4.65507	1.23022	1.18967	12.0372	3.27935	193.422	0.715258	4.70658	17.1288	1.58307	0.90242	3.76152	17.4193	1.72267	3.30981	3.99197
												1.29666	9.66217	10.9098	0.85659	3.45264	3.56889	6.49344	1.03103	4.73004	1.25177	1.21861	12.0932	3.31246	195.57	0.73219	4.73931	17.1674	1.58876	0.906014	3.76537	17.4644	1.72283	3.31019	4.02487
												1.29788	9.68637	10.9156	0.858985	3.46597	3.57078	6.58035	1.03369	5.08	1.26816	1.22055	12.4177	3.35236	197.234	0.73519	4.75442	17.1946	1.5898	0.911952	3.77097	17.473	1.72411	3.31053	4.0271
												1.32918	9.73475	10.9175	0.861965	3.48113	3.57198	6.60351	1.04824	5.08383	1.26833	1.24692	12.4684	3.36342	199.273	0.744903	4.80234	17.2083	1.60265	0.914155	3.77637	17.5045	1.72541	3.31622	4.04467
												1.33483	9.73652	10.9602	0.86313	3.49018	3.57371	6.64349	1.04966	5.1234	1.26902	1.24895	12.5402	3.39084	204.471	0.74721	4.83204	17.243	1.60592	0.921322	3.77689	17.5197	1.72669	3.33056	4.04958
												1.33692	9.75051	10.9842	0.874153	3.49198	3.57989	6.66349	1.05841	5.40494	1.26931	1.25782	12.7739	3.45222	204.589	0.754821	4.85271	17.281	1.60767	0.923059	3.78972	17.5217	1.72864	3.33091	4.06947
												1.33905	9.75464	10.9955	0.878209	3.5076	3.6023	6.70728	1.06317	5.58803	1.28999	1.26636	13.2895	3.51607	205.838	0.757853	4.8674	17.3434	1.60969	0.926895	3.79024	17.5299	1.73118	3.34885	4.07524
												1.34836	9.80707	11.0007	0.881205	3.50883	3.60403	6.71293	1.08068	5.60037	1.29665	1.26665	13.6888	3.53146	206.078	0.759429	4.87531	17.3738	1.61173	0.928694	3.80575	17.5826	1.75539	3.35475	4.09652
												1.3486	9.87499	11.0144	0.885226	3.51175	3.60771	6.71716	1.08429	5.72229	1.3133	1.26716	13.7459	3.53627	208.753	0.779005	4.89754	17.3933	1.61185	0.937928	3.82425	17.5866	1.75597	3.35983	4.14321
												1.35222	9.89614	11.0328	0.889481	3.51809	3.61377	6.81485	1.09172	5.9018	1.31342	1.26748	13.9747	3.55487	210.388	0.779927	4.97827	17.4341	1.6139	0.94119	3.83823	17.654	1.77061	3.36067	4.16726
												1.35234	9.92605	11.035	0.893354	3.52236	3.61921	6.84437	1.10128	5.97379	1.32222	1.28638	14.1665	3.57489	210.574	0.783301	5.00316	17.4348	1.62215	0.943379	3.85107	17.6558	1.77371	3.36888	4.21869
												1.36881	9.92664	11.0355	0.901881	3.52953	3.62568	6.8861	1.11501	6.04623	1.34116	1.30129	14.2201	3.60573	211.512	0.787866	5.07669	17.4655	1.62255	0.943433	3.85572	17.6584	1.77381	3.37841	4.22416
												1.38266	9.92688	11.0406	0.904488	3.53869	3.64326	6.92469	1.13554	6.13429	1.34816	1.30924	14.2312	3.61168	212.243	0.788164	5.09305	17.5078	1.63903	0.947259	3.85801	17.6989	1.78135	3.38793	4.22857
												1.38267	9.93678	11.044	0.906581	3.54296	3.64765	7.0765	1.14376	6.17088	1.35619	1.31999	14.2492	3.69748	214.477	0.7883	5.19325	17.5343	1.641	0.951519	3.85992	17.7052	1.78334	3.3941	4.2433
												1.3838	9.93996	11.0579	0.909545	3.54535	3.66516	7.21436	1.14554	6.26239	1.3598	1.32514	14.2604	3.7056	215.192	0.831455	5.19935	17.5658	1.64477	0.955529	3.86013	17.7308	1.79028	3.41684	4.24393
												1.38973	9.94864	11.0781	0.91172	3.54643	3.6664	7.30019	1.16607	6.2717	1.36434	1.34969	14.4494	3.72561	215.253	0.831658	5.2632	17.6141	1.65372	0.960068	3.86442	17.8055	1.79305	3.4193	4.26751
												1.39416	9.94935	11.0867	0.913056	3.55948	3.68366	7.41437	1.1964	6.37893	1.36757	1.36021	14.51	3.74206	215.973	0.831728	5.27406	17.6567	1.65403	0.966936	3.87772	17.8144	1.80377	3.44418	4.2816
												1.39923	10.0014	11.0884	0.913785	3.56664	3.7013	7.42598	1.20412	6.39914	1.37298	1.36883	14.5113	3.7618	216.548	0.839994	5.30713	17.6702	1.6654	0.967635	3.88232	17.8893	1.81503	3.45426	4.28725
												1.39994	10.0335	11.0907	0.915004	3.56824	3.70588	7.51029	1.21207	6.41461	1.37915	1.37836	14.7311	3.78744	221.915	0.841134	5.34558	17.6742	1.67045	0.986972	3.88426	17.8921	1.81511	3.45632	4.29092
												1.41085	10.0609	11.1167	0.924266	3.59359	3.71319	7.77583	1.2183	6.41637	1.3816	1.38297	14.8408	3.79	226.36	0.849577	5.43722	17.6807	1.68299	0.9882	3.88947	17.8962	1.81726	3.45642	4.29485
												1.41963	10.0664	11.1172	0.925912	3.61082	3.72115	7.84119	1.22118	6.46142	1.38289	1.38461	14.8629	3.79704	226.608	0.859894	5.47912	17.6849	1.68947	0.98822	3.9026	17.9094	1.82223	3.46485	4.305
												1.43314	10.1093	11.1387	0.930154	3.62272	3.72236	7.85803	1.22281	6.6043	1.395	1.3895	14.8882	3.80598	227.893	0.861095	5.48747	17.7072	1.69824	0.995168	3.91034	17.9196	1.82578	3.47932	4.32446
												1.43471	10.1221	11.154	0.938436	3.6254	3.73521	7.87678	1.24318	6.62802	1.39827	1.39704	15.0847	3.81668	229.097	0.862031	5.48859	17.7135	1.71898	1.00079	3.91354	17.9284	1.82796	3.48781	4.32546
												1.44462	10.1445	11.1714	0.940883	3.6254	3.74172	7.92953	1.25655	6.66268	1.41293	1.41124	15.0976	3.83118	232.41	0.862607	5.5759	17.7148	1.72596	1.00176	3.91757	17.9396	1.83003	3.4883	4.33395
												1.44545	10.1464	11.1984	0.946918	3.62583	3.75172	7.95531	1.2694	6.71189	1.43738	1.42389	15.1899	3.83681	232.597	0.866519	5.6733	17.7608	1.7267	1.02991	3.94435	17.9522	1.83484	3.50508	4.35857
												1.46268	10.1605	11.2005	0.951314	3.62788	3.75547	8.02954	1.27705	6.72257	1.44549	1.44204	15.3201	3.83774	235.096	0.869446	5.70352	17.7849	1.73665	1.03028	3.95009	17.9873	1.83702	3.51124	4.36343
												1.46954	10.1793	11.2031	0.956303	3.63496	3.76458	8.04148	1.29424	6.73227	1.45026	1.44649	15.4623	3.89725	242.024	0.874636	5.70878	17.8311	1.7387	1.03602	3.95193	18.0086	1.84327	3.51772	4.36969
												1.47668	10.1884	11.2191	0.958631	3.64252	3.78364	8.07847	1.29902	6.77705	1.45053	1.45646	15.5221	3.90124	242.076	0.886536	5.76432	17.8484	1.74092	1.03603	3.95468	18.0166	1.84419	3.52013	4.37242
												1.48736	10.2427	11.2271	0.959102	3.64699	3.79136	8.16583	1.31892	6.86544	1.45737	1.49104	15.7561	3.90236	245.092	0.896446	5.82078	17.8737	1.7439	1.03838	3.96229	18.0633	1.84791	3.52246	4.37923
												1.49498	10.2458	11.248	0.95912	3.67297	3.81124	8.21059	1.3254	6.93918	1.4672	1.49194	15.8905	3.92535	249.047	0.899926	5.93365	17.8761	1.75463	1.04139	3.96351	18.1044	1.86041	3.52548	4.40553
												1.50327	10.2462	11.2487	0.965435	3.68166	3.82517	8.4975	1.32985	6.9681	1.48096	1.49802	16.0336	3.96308	250.37	0.912744	5.95257	17.8922	1.75869	1.04167	3.96765	18.1425	1.86316	3.53513	4.42678
												1.50884	10.2634	11.2495	0.968409	3.68663	3.83169	8.63082	1.33468	6.97714	1.48997	1.50393	16.0894	4.06725	252.565	0.914321	5.97577	17.8971	1.75917	1.04669	3.98837	18.1839	1.86527	3.54081	4.43183
												1.50975	10.2753	11.2567	0.974648	3.69639	3.84435	8.71789	1.35472	6.99891	1.49102	1.50538	16.1908	4.08839	253.209	0.919767	5.99122	17.9383	1.76763	1.04981	3.99015	18.2166	1.86624	3.54588	4.44366
												1.51079	10.2771	11.2709	0.984361	3.70963	3.85949	8.78075	1.36117	7.17312	1.49243	1.51791	16.2702	4.09745	254.077	0.936331	6.01905	17.975	1.77446	1.05549	3.99388	18.2525	1.87671	3.55437	4.45887
												1.52461	10.2853	11.2738	0.987451	3.7143	3.85989	8.78543	1.39231	7.22694	1.5014	1.53106	16.3593	4.0979	254.276	0.936762	6.02597	18.015	1.79723	1.05573	4.0209	18.305	1.89589	3.56956	4.46039
												1.53376	10.2894	11.3436	0.992614	3.71848	3.86284	8.7955	1.39319	7.24331	1.50582	1.57248	16.4197	4.1398	254.973	0.944321	6.1807	18.0248	1.80272	1.0593	4.02351	18.3179	1.90378	3.58924	4.50923
												1.53391	10.3079	11.346	1.00862	3.72259	3.86904	8.83784	1.39872	7.27475	1.51951	1.5778	16.6061	4.14865	254.997	0.946079	6.18221	18.0303	1.80301	1.06287	4.02717	18.3494	1.90651	3.59294	4.51445
												1.54336	10.3632	11.3636	1.01698	3.72407	3.87907	8.89124	1.40013	7.28735	1.52008	1.5784	16.8073	4.2108	256.413	0.95388	6.24553	18.0737	1.80326	1.0662	4.04249	18.3718	1.90893	3.59518	4.53134
												1.54603	10.371	11.3986	1.01941	3.72542	3.88964	9.00087	1.41478	7.2926	1.5301	1.59401	16.9018	4.22926	256.916	0.95522	6.25538	18.1455	1.80581	1.06692	4.05052	18.3801	1.91541	3.59753	4.534
												1.54847	10.3725	11.3986	1.02567	3.73702	3.90046	9.03651	1.41779	7.52092	1.53207	1.60059	17.0878	4.22983	258.111	0.957095	6.26	18.1479	1.81252	1.067	4.05886	18.3858	1.93101	3.603	4.53464
												1.55236	10.3817	11.4071	1.02887	3.73814	3.90502	9.12189	1.41841	7.53149	1.53239	1.6021	17.1743	4.26368	261.1	0.960318	6.31241	18.1571	1.81477	1.07277	4.10016	18.3884	1.95716	3.60387	4.53874
												1.56126	10.3822	11.4377	1.03436	3.74232	3.91488	9.22242	1.42218	7.55636	1.5711	1.61252	17.5065	4.26691	264.076	0.974007	6.31978	18.195	1.81702	1.07396	4.1114	18.397	1.96153	3.606	4.54339
												1.56384	10.3835	11.4412	1.03753	3.76768	3.91632	9.28075	1.4356	7.57119	1.58393	1.61864	17.5083	4.29345	266.365	0.976159	6.34546	18.2029	1.81869	1.07798	4.11374	18.411	1.96809	3.63503	4.54757
												1.58262	10.3899	11.4947	1.03851	3.77167	3.92271	9.3358	1.45785	7.58976	1.58784	1.62617	17.5551	4.30265	269.218	0.98123	6.44876	18.2502	1.81976	1.08062	4.12162	18.4125	1.98739	3.641	4.55553
												1.59204	10.3945	11.4974	1.03972	3.80071	3.92279	9.33643	1.46191	7.659	1.58985	1.64357	17.6357	4.33822	269.943	0.997323	6.46858	18.3177	1.82058	1.08137	4.12223	18.4649	1.98792	3.66229	4.56844
												1.59715	10.4073	11.5373	1.04285	3.82126	3.92662	9.37091	1.46373	7.76227	1.5958	1.67894	17.7405	4.35609	273.763	1.03396	6.51057	18.3763	1.82204	1.08655	4.12882	18.4748	1.99245	3.69415	4.57362
												1.5993	10.4318	11.5382	1.04515	3.85933	3.94748	9.37479	1.47092	7.86378	1.61774	1.69387	17.9703	4.37222	274.662	1.04263	6.52206	18.4223	1.82587	1.08854	4.13878	18.4992	2.00809	3.69774	4.59013
												1.62028	10.4372	11.5439	1.04644	3.86961	3.94989	9.3914	1.48773	7.87713	1.61816	1.72588	18.0232	4.41517	275.374	1.05516	6.53575	18.4504	1.82682	1.08945	4.14773	18.538	2.0119	3.70454	4.62613
												1.62327	10.4464	11.552	1.06187	3.87019	3.95522	9.41105	1.50024	7.92509	1.62726	1.72663	18.0394	4.42032	275.695	1.07916	6.59325	18.4877	1.82938	1.08965	4.14829	18.5688	2.01919	3.716	4.63642
												1.62896	10.5207	11.5541	1.06513	3.87148	3.97751	9.45572	1.50593	7.9941	1.63406	1.74966	18.5329	4.43794	276.139	1.09238	6.59473	18.5168	1.83069	1.09641	4.14931	18.577	2.02556	3.72134	4.64188
												1.64538	10.5232	11.5879	1.07552	3.88621	3.98275	9.46364	1.50737	8.02066	1.6437	1.75318	18.7994	4.43887	277.082	1.10804	6.60302	18.5372	1.83207	1.1009	4.15294	18.6007	2.02764	3.72992	4.64418
												1.64785	10.5324	11.6115	1.07597	3.88829	3.99358	9.52807	1.51713	8.09212	1.6526	1.75713	19.066	4.44149	277.086	1.12096	6.61092	18.554	1.84541	1.10379	4.1573	18.6138	2.04128	3.7351	4.71335
												1.64965	10.54	11.629	1.07995	3.91515	3.99814	9.55591	1.51952	8.12731	1.6757	1.75917	19.1011	4.48784	277.837	1.12421	6.63666	18.5733	1.85269	1.11431	4.15927	18.6337	2.0472	3.73641	4.71861
												1.64969	10.57	11.6449	1.08038	3.92748	4.00429	9.59389	1.52645	8.14819	1.67977	1.76598	19.1405	4.49013	278.973	1.13396	6.6652	18.6	1.85636	1.12904	4.16799	18.6393	2.05487	3.73848	4.72728
												1.68436	10.6123	11.6531	1.08274	3.92803	4.00941	9.64929	1.53353	8.38798	1.68275	1.78757	19.3819	4.55577	279.937	1.13666	6.69483	18.6207	1.87294	1.13759	4.16915	18.6582	2.05761	3.7414	4.73233
												1.69075	10.6129	11.6867	1.08971	3.93472	4.01253	9.94725	1.54407	8.40825	1.70138	1.80671	19.5199	4.57698	285.23	1.14698	6.70724	18.6217	1.87473	1.15419	4.17642	18.6655	2.07518	3.75543	4.74247
												1.70346	10.6165	11.6874	1.09112	3.94632	4.01454	10.0243	1.56461	8.74407	1.74531	1.83712	19.5947	4.62776	285.557	1.15758	6.72499	18.6223	1.87716	1.15786	4.1845	18.6771	2.08152	3.7602	4.76455
												1.71258	10.6257	11.6889	1.1026	3.94777	4.0268	10.1374	1.5704	8.83267	1.74595	1.84611	19.6108	4.63025	287.167	1.16673	6.74422	18.6524	1.88403	1.17134	4.19588	18.6797	2.08496	3.76029	4.76731
												1.72488	10.6259	11.7232	1.11589	3.94903	4.03118	10.1689	1.5765	8.84824	1.76476	1.85217	19.7412	4.6311	287.714	1.16678	6.74741	18.6595	1.8901	1.17781	4.19635	18.7879	2.08653	3.77264	4.77597
												1.73089	10.6494	11.7442	1.11617	3.95518	4.03722	10.2096	1.58507	8.87514	1.77562	1.90283	19.7546	4.64959	287.898	1.1992	6.76854	18.6673	1.89269	1.17782	4.23991	18.825	2.08845	3.77265	4.78806
												1.74476	10.6716	11.77	1.12435	3.96161	4.03983	10.2342	1.6081	8.88626	1.78248	1.92139	19.7936	4.6776	288.574	1.20643	6.78589	18.6922	1.89375	1.17967	4.24594	18.8296	2.10793	3.77311	4.79035
												1.75114	10.6869	11.7801	1.14078	3.97759	4.04007	10.2698	1.6135	8.93064	1.78912	1.95076	19.869	4.68296	289.088	1.20929	6.78965	18.7561	1.90023	1.18423	4.24897	18.8616	2.11034	3.78288	4.79301
												1.75499	10.7289	11.8388	1.14082	3.98144	4.04419	10.2857	1.62042	9.26937	1.84099	1.95559	19.9898	4.68363	291.013	1.21546	6.87904	18.7716	1.91229	1.18913	4.25878	18.8748	2.1121	3.78323	4.79909
												1.76514	10.7521	11.855	1.14305	3.9923	4.08002	10.3206	1.62295	9.28402	1.85308	1.9645	20.1239	4.74529	291.759	1.23653	6.91548	18.8333	1.91995	1.21009	4.2617	18.8859	2.11289	3.78803	4.81668
												1.76906	10.7571	11.8628	1.14731	3.99533	4.08793	10.3372	1.63373	9.33133	1.87889	1.96769	20.1859	4.75677	293.063	1.26908	6.97513	18.8577	1.9206	1.21663	4.26416	18.9801	2.11553	3.79082	4.81962
												1.77193	10.765	11.8958	1.15468	4.0232	4.09819	10.3398	1.64226	9.40309	1.88172	1.97887	20.2359	4.76868	294.735	1.28175	6.99094	18.8715	1.92364	1.21669	4.26428	19.0013	2.11615	3.79779	4.8316
												1.79038	10.771	11.9099	1.15883	4.03112	4.09903	10.39	1.65138	9.57525	1.89203	1.98999	20.2594	4.76925	294.933	1.28765	7.01491	18.9603	1.92397	1.21763	4.2683	19.0059	2.14485	3.80035	4.83318
												1.79432	10.8094	11.9104	1.16846	4.03345	4.11278	10.391	1.66799	9.63674	1.90261	2.00764	20.3638	4.78269	295.022	1.30816	7.02504	19.0476	1.92439	1.21782	4.274	19.0152	2.15075	3.80835	4.83648
												1.79453	10.8352	11.9187	1.18489	4.0438	4.1148	10.399	1.67717	9.67182	1.92267	2.01038	20.3834	4.79304	296.025	1.31289	7.03537	19.063	1.92723	1.22563	4.28713	19.0481	2.16261	3.81921	4.85631
												1.79973	10.8418	11.9223	1.18596	4.08054	4.11879	10.4168	1.68673	9.71028	1.93621	2.01892	20.597	4.80814	296.331	1.31716	7.03741	19.0762	1.92938	1.24803	4.31118	19.0777	2.16851	3.82389	4.8588
												1.80594	10.8452	11.9728	1.18755	4.08636	4.12729	10.556	1.71673	9.72204	1.94193	2.06431	20.5991	4.81916	296.898	1.32102	7.03873	19.1347	1.93313	1.26054	4.31893	19.0794	2.17209	3.82614	4.8759
												1.80876	10.8569	11.9807	1.19814	4.09638	4.13025	10.6764	1.71758	9.73328	1.94815	2.0649	20.7481	4.83435	297.733	1.33278	7.10144	19.145	1.93493	1.31	4.33014	19.0837	2.18177	3.83027	4.91024
												1.81931	10.8688	12.036	1.20037	4.10222	4.13861	10.6814	1.74655	9.73859	1.95032	2.07594	20.851	4.91869	298.745	1.35835	7.12498	19.146	1.93585	1.3277	4.33442	19.1381	2.18886	3.83255	4.91958
												1.82338	10.9258	12.0522	1.20778	4.1028	4.14175	10.7001	1.79684	9.75068	1.95264	2.08167	21.0636	4.92066	299.053	1.37441	7.16022	19.1501	1.94452	1.33202	4.33451	19.1673	2.20213	3.83783	4.93959
												1.82899	10.9274	12.0661	1.20812	4.10382	4.19375	10.7248	1.79843	9.77915	2.00592	2.08744	21.1324	4.93182	300.389	1.38467	7.16111	19.1677	1.94909	1.33278	4.34323	19.1776	2.21026	3.8389	4.96134
												1.83161	10.9341	12.0726	1.22989	4.10904	4.19454	10.7352	1.80134	9.85555	2.02102	2.09695	21.1728	4.95259	300.59	1.40287	7.17494	19.1717	1.95842	1.33569	4.35095	19.1825	2.22299	3.84691	4.96954
												1.83224	10.9409	12.0844	1.2301	4.11212	4.19585	10.8017	1.8074	9.8592	2.03245	2.14925	21.2379	4.96395	300.747	1.4075	7.18314	19.1902	1.9628	1.33868	4.35108	19.1989	2.22654	3.85019	4.97094
												1.84525	10.9481	12.0941	1.23334	4.11488	4.21658	10.8498	1.80829	9.93684	2.04315	2.16211	21.3713	4.99788	302.4	1.41492	7.18328	19.1952	1.96766	1.33906	4.3654	19.2069	2.25608	3.85203	5.00841
												1.85405	10.9581	12.102	1.23671	4.1246	4.25696	10.8931	1.81635	9.94185	2.04624	2.17819	21.4321	5.01885	303.285	1.44489	7.21305	19.2425	1.98168	1.33993	4.37083	19.2113	2.26934	3.85387	5.01061
												1.863	10.9672	12.1317	1.24416	4.1304	4.26708	10.9232	1.84426	9.96548	2.05833	2.19718	21.6372	5.02131	305.445	1.44663	7.24723	19.2664	1.98688	1.34039	4.38535	19.2437	2.27207	3.86693	5.02538
												1.89102	10.9967	12.1446	1.25461	4.1371	4.28334	10.9848	1.85292	10.006	2.08364	2.21871	21.7503	5.03252	305.468	1.44701	7.24964	19.2666	1.98811	1.34057	4.38847	19.265	2.27742	3.87153	5.02585
												1.89197	11.0059	12.1621	1.26242	4.1568	4.28936	11.0128	1.86557	10.0804	2.11096	2.2286	21.7591	5.03282	305.553	1.44958	7.24985	19.2854	1.98848	1.34131	4.38929	19.2959	2.28514	3.87508	5.02973
												1.89716	11.0153	12.1771	1.27709	4.15828	4.29284	11.0216	1.86731	10.082	2.11546	2.23132	21.7921	5.0517	307.142	1.45676	7.3475	19.2998	1.99304	1.34526	4.40241	19.3296	2.29405	3.87818	5.04656
												1.89995	11.0153	12.2057	1.28021	4.16584	4.30673	11.0728	1.88242	10.1242	2.11968	2.24143	21.796	5.06526	308.935	1.47932	7.38119	19.3012	1.99775	1.34594	4.40373	19.3507	2.29588	3.88455	5.06617
												1.91575	11.0156	12.2059	1.28708	4.17279	4.3071	11.1431	1.89752	10.1252	2.15561	2.24912	21.8861	5.09784	310.416	1.4945	7.38265	19.3367	1.99984	1.35316	4.42991	19.4372	2.29596	3.91326	5.07074
												1.92196	11.0197	12.231	1.29417	4.17531	4.35018	11.2179	1.92129	10.126	2.16893	2.25352	21.9992	5.10955	310.819	1.5064	7.41456	19.3545	2.00171	1.35824	4.45401	19.4401	2.29616	3.91658	5.08904
												1.94835	11.0467	12.2476	1.29996	4.19072	4.355	11.3011	1.96202	10.1753	2.19513	2.25847	22.0042	5.10998	311.778	1.53475	7.43069	19.3706	2.00212	1.35892	4.48769	19.4441	2.30249	3.95246	5.09804
												1.97111	11.0597	12.2598	1.30216	4.20906	4.38248	11.3025	1.96878	10.1773	2.20666	2.27491	22.032	5.17324	312.857	1.53765	7.43914	19.3773	2.00248	1.36636	4.50001	19.4475	2.30303	3.96573	5.10281
												1.97698	11.0723	12.2712	1.3197	4.26287	4.387	11.4158	1.97442	10.2822	2.2585	2.30032	22.0609	5.18547	313.282	1.57237	7.44464	19.3824	2.0027	1.37489	4.51359	19.462	2.32278	3.97076	5.11396
												1.99673	11.0814	12.2747	1.32343	4.26728	4.41867	11.6065	1.99544	10.3845	2.30686	2.31418	22.4823	5.18842	315.157	1.57413	7.45961	19.4044	2.00483	1.37563	4.524	19.4646	2.32738	3.98092	5.12689
												1.99708	11.0907	12.3451	1.3309	4.27122	4.41984	11.7468	2.00142	10.5472	2.31848	2.33771	22.5459	5.19176	316.722	1.5804	7.4963	19.4311	2.01691	1.3793	4.54363	19.5308	2.33373	3.9892	5.13475
												1.99884	11.0953	12.4092	1.33333	4.28507	4.43475	11.7548	2.01688	10.5503	2.3649	2.34408	22.5624	5.19987	316.939	1.63297	7.50538	19.448	2.02692	1.37998	4.55896	19.554	2.33729	4.0179	5.1446
												2.00683	11.1081	12.4138	1.37997	4.29416	4.43652	11.803	2.02845	10.5658	2.40839	2.35817	22.6372	5.20387	317.901	1.64771	7.51015	19.4503	2.02866	1.3838	4.56147	19.5563	2.33915	4.02514	5.18006
												2.0138	11.1214	12.42	1.39288	4.35084	4.44302	11.8205	2.03599	10.5819	2.41531	2.3601	22.6702	5.22453	318.576	1.67576	7.51081	19.476	2.03036	1.39955	4.59213	19.5576	2.35122	4.03907	5.18385
												2.01698	11.139	12.4266	1.39376	4.35966	4.46139	11.8653	2.03983	10.5947	2.45712	2.37114	22.6876	5.2249	319.587	1.6765	7.54204	19.5522	2.03589	1.41186	4.59244	19.57	2.36601	4.05467	5.19582
												2.01926	11.1562	12.4267	1.39508	4.39209	4.46255	11.9116	2.04033	10.6502	2.46798	2.39665	22.8883	5.22722	322.146	1.67807	7.57752	19.5643	2.05444	1.42092	4.60512	19.6155	2.3687	4.06665	5.2204
												2.02249	11.179	12.4546	1.39592	4.39229	4.52255	11.9192	2.07557	10.6647	2.47147	2.40135	22.8938	5.24164	322.568	1.69308	7.57888	19.6063	2.06667	1.4337	4.62711	19.6474	2.37406	4.10954	5.23438
												2.0329	11.1842	12.4597	1.40059	4.39396	4.53391	11.9206	2.08096	10.6821	2.48215	2.42917	22.9411	5.26649	322.62	1.69726	7.63175	19.6257	2.07261	1.44072	4.64185	19.6481	2.38684	4.1397	5.24693
												2.04036	11.2144	12.4787	1.41187	4.46197	4.55361	11.9245	2.117	10.7914	2.48426	2.43505	22.9984	5.26649	323.179	1.70364	7.73137	19.676	2.08836	1.44339	4.65165	19.6737	2.39467	4.14301	5.27312
												2.04333	11.2178	12.5022	1.42985	4.47445	4.55633	12.067	2.1571	10.9157	2.50132	2.45517	23.0258	5.27141	326.908	1.70774	7.74095	19.7335	2.0884	1.44578	4.68451	19.6984	2.40491	4.15016	5.28657
												2.05822	11.2335	12.5127	1.43706	4.49598	4.56479	12.2352	2.16206	10.9955	2.50662	2.48063	23.2875	5.30074	329.134	1.71619	7.77137	19.7525	2.09254	1.48118	4.70474	19.7262	2.41419	4.15948	5.31277
												2.06539	11.2362	12.5334	1.43848	4.50325	4.59385	12.3865	2.16419	11.0461	2.50962	2.50413	23.5106	5.36996	331.039	1.73226	7.77392	19.7587	2.10008	1.48553	4.70572	19.7497	2.41435	4.15964	5.32342
												2.06767	11.2388	12.5758	1.43908	4.51412	4.59507	12.39	2.17157	11.0785	2.51855	2.5667	23.6461	5.47169	333.029	1.73244	7.78371	19.7704	2.10361	1.50075	4.71815	19.8013	2.42214	4.16815	5.32592
												2.07205	11.286	12.5845	1.45828	4.54045	4.63484	12.5222	2.18293	11.0995	2.52656	2.58248	23.7353	5.48997	333.272	1.75036	7.78697	19.7893	2.10632	1.53911	4.75878	19.8327	2.44874	4.17403	5.33523
												2.07634	11.3041	12.5867	1.46627	4.56149	4.65375	12.57	2.19484	11.312	2.564	2.61168	23.7471	5.49074	333.388	1.76084	7.79798	19.8297	2.10677	1.56786	4.76862	19.9125	2.45725	4.17643	5.33858
												2.09353	11.3073	12.6206	1.48939	4.56291	4.66024	12.5744	2.19983	11.3157	2.5654	2.61303	23.8405	5.55904	333.791	1.78364	7.85998	19.9205	2.11756	1.58798	4.78508	19.9719	2.46303	4.21227	5.37743
												2.09852	11.332	12.6531	1.48956	4.58376	4.66802	12.6331	2.21369	11.3944	2.5731	2.66249	23.9469	5.56886	333.859	1.78846	7.97301	19.9247	2.1208	1.58988	4.78546	20.0021	2.50018	4.23814	5.39221
												2.10022	11.3501	12.6874	1.49731	4.62455	4.67918	12.637	2.22053	11.4096	2.59767	2.66772	24.0713	5.58173	334.115	1.79771	7.99822	20.0024	2.12222	1.6003	4.80766	20.0625	2.50121	4.24591	5.40143
												2.13366	11.3683	12.7478	1.50101	4.63348	4.68628	13.0434	2.22645	11.4194	2.61272	2.68552	24.0874	5.58238	334.389	1.80415	8.02619	20.0212	2.13827	1.61958	4.81004	20.1111	2.50238	4.25137	5.46866
												2.14047	11.3968	12.7572	1.50625	4.72519	4.68736	13.0885	2.37584	11.4322	2.61977	2.69402	24.0904	5.60497	336.846	1.80593	8.04133	20.0445	2.14926	1.62103	4.82829	20.122	2.50723	4.27872	5.54305
												2.14748	11.4048	12.8577	1.51518	4.73995	4.69022	13.1552	2.38488	11.6147	2.62518	2.71925	24.3087	5.60574	337.514	1.83921	8.04314	20.0521	2.15281	1.6233	4.83257	20.1674	2.51	4.28562	5.58624
												2.1537	11.4083	12.921	1.517	4.75302	4.79053	13.2055	2.43664	11.615	2.63438	2.72341	24.3324	5.62892	339.997	1.85826	8.11127	20.1447	2.17148	1.6319	4.84147	20.3411	2.55293	4.29161	5.58709
												2.15724	11.472	12.931	1.5473	4.79622	4.86552	13.2323	2.49201	11.7474	2.63654	2.76536	24.3838	5.66141	340	1.85948	8.13743	20.2596	2.17218	1.63854	4.85009	20.3757	2.57477	4.2982	5.63362
												2.16365	11.5259	12.9489	1.55978	4.80184	4.88913	13.2431	2.53296	11.788	2.652	2.76839	24.4678	5.66472	340.277	1.86079	8.14814	20.3964	2.2325	1.63945	4.85307	20.3885	2.60512	4.33452	5.63681
												2.18864	11.554	13.0093	1.56889	4.81571	4.89054	13.2846	2.54872	11.8407	2.67029	2.77265	24.537	5.68801	341.686	1.87297	8.15923	20.4742	2.23393	1.64392	4.86272	20.4872	2.60799	4.3838	5.71941
												2.22149	11.5836	13.0119	1.57122	4.83342	4.97738	13.2935	2.58122	11.9765	2.69502	2.77418	24.753	5.70813	342.057	1.89796	8.16663	20.5421	2.23984	1.69527	4.94201	20.534	2.617	4.41133	5.72256
												2.26784	11.6321	13.0972	1.5905	4.89222	5.1102	13.298	2.6086	12.082	2.70591	2.80092	24.8006	5.76593	342.344	1.92157	8.16857	20.5562	2.2699	1.70755	4.96861	20.5589	2.65772	4.43151	5.73342
												2.29073	11.6396	13.1232	1.67583	4.8933	5.14848	13.3232	2.616	12.165	2.86605	2.83987	24.8509	5.78005	343.605	1.9252	8.18892	20.6285	2.30173	1.71295	4.98875	20.6854	2.7012	4.46754	5.80444
												2.29894	11.6697	13.187	1.6778	4.90454	5.18581	13.463	2.66374	12.1794	2.88452	2.87548	25.0156	5.80014	344.789	1.9468	8.19245	20.6747	2.30984	1.731	5.00277	20.722	2.73284	4.54392	5.81179
												2.31867	11.6929	13.2257	1.69849	4.91002	5.25534	13.5156	2.67003	12.3966	2.89079	2.94451	25.0781	5.82722	346.151	1.96608	8.20826	20.7104	2.3107	1.73478	5.03078	20.7786	2.82657	4.55569	5.8134
												2.33773	11.7206	13.4568	1.70481	4.92667	5.29911	13.6222	2.68172	12.529	2.91175	2.99659	25.1324	5.88522	346.476	1.9837	8.22031	20.7942	2.33011	1.75037	5.05971	20.7902	2.87201	4.56064	5.81516
												2.36508	11.8438	13.4853	1.70755	5.00869	5.33243	13.786	2.70999	12.5957	2.93317	3.03658	25.2579	5.93499	347.23	1.98849	8.22492	20.8532	2.38318	1.75329	5.0763	20.82	2.87359	4.60493	5.82489
												2.42171	11.8763	13.5766	1.7246	5.02175	5.35416	13.7961	2.75947	12.6018	3.08099	3.04338	25.2733	5.96762	347.237	1.99414	8.2329	20.9828	2.3868	1.78813	5.09333	20.8999	2.87675	4.61529	5.85374
												2.43871	11.9216	13.6282	1.74607	5.04839	5.36575	13.9345	2.81067	12.678	3.10517	3.11963	25.7159	5.9781	350.757	2.00412	8.26314	21.2	2.46324	1.78998	5.10228	20.9022	2.89131	4.63746	5.85547
												2.48865	11.9923	13.9241	1.76495	5.05951	5.39659	13.9809	2.81478	12.8195	3.14451	3.15945	25.7561	6.00056	352.156	2.06404	8.27963	21.239	2.49681	1.79099	5.15116	20.9038	2.93351	4.64112	5.86588
												2.57217	12.0612	14.1753	1.77879	5.06384	5.47142	14.0977	2.91781	13.0462	3.19079	3.18247	25.9864	6.01349	352.95	2.07567	8.31796	21.293	2.50277	1.82614	5.17461	20.9112	2.94206	4.6517	5.88245
												2.58219	12.0652	14.2342	1.80013	5.06921	5.4736	14.1535	2.94241	13.0496	3.2634	3.22221	26.055	6.04918	353.372	2.11256	8.32256	21.3569	2.51802	1.87521	5.20531	20.9199	2.95851	4.66653	5.90276
												2.58276	12.2172	14.279	1.86217	5.11884	5.49971	14.2302	2.96547	13.1163	3.28137	3.31384	26.1084	6.10726	357.374	2.16035	8.33108	21.5523	2.53282	1.91272	5.31086	21.0851	2.98674	4.67772	6.01349
												2.69511	12.471	14.2853	1.86763	5.17463	5.52923	14.4433	2.97159	13.1862	3.33581	3.34312	26.1142	6.19031	360.876	2.17322	8.33223	21.6491	2.58368	1.92734	5.43159	21.1937	3.00143	4.71272	6.01764
												2.73572	12.6865	14.3288	1.87117	5.17936	5.57329	14.5085	2.98943	13.2348	3.3455	3.39741	26.1868	6.20769	361.256	2.19811	8.34482	21.6509	2.58596	1.94882	5.43675	21.1955	3.05892	4.72506	6.05052
												2.76197	12.7015	14.5247	1.87676	5.21137	5.57869	14.5544	3.00432	13.2875	3.34969	3.39764	26.2707	6.2283	361.574	2.20169	8.3502	21.7102	2.58903	1.96512	5.48748	21.3465	3.14013	4.7672	6.08522
												2.76449	12.7737	14.6861	1.94543	5.29272	5.62308	14.5961	3.08404	13.3017	3.36356	3.43075	26.3168	6.23419	362.496	2.21433	8.42132	21.9295	2.63702	2.05292	5.49528	21.4222	3.19523	4.79406	6.10002
												2.77752	12.796	14.7541	1.95174	5.31359	5.63365	14.6471	3.08439	13.3614	3.38333	3.45199	26.6621	6.25171	365.27	2.2349	8.42774	22.3842	2.64405	2.05407	5.50227	21.5416	3.22855	4.79585	6.12887
												2.78079	12.8337	14.7703	2.03719	5.3284	5.67142	14.7544	3.0952	13.5217	3.43335	3.61829	26.962	6.27848	367.867	2.35241	8.43394	22.4187	2.66141	2.15963	5.60056	21.7248	3.24688	4.82641	6.15445
												2.79531	13.0875	14.8679	2.04218	5.38814	5.70285	14.7793	3.10694	13.5897	3.49898	3.61911	27.0153	6.3491	370.488	2.44112	8.46995	22.5494	2.69251	2.21801	5.61724	21.7513	3.25531	4.86137	6.1829
												2.8376	13.1457	14.8738	2.05893	5.56729	5.7131	15.26	3.16181	13.6279	3.50682	3.62918	27.1115	6.36789	371.192	2.45986	8.53589	22.6141	2.7188	2.27413	5.64763	21.7589	3.37591	4.89899	6.19174
												2.88975	13.2317	15.0408	2.06143	5.74243	5.73364	15.2942	3.196	13.77	3.54967	3.63752	27.2047	6.42761	372.207	2.50875	8.59186	22.6266	2.72131	2.38024	5.68088	21.8403	3.4483	4.91128	6.23463
												2.91206	13.3713	15.1244	2.08385	5.75791	5.75228	15.3188	3.28717	13.7741	3.55927	3.64562	27.2101	6.46996	373.513	2.53094	8.65054	22.8397	2.73188	2.40973	5.70746	21.9167	3.74073	4.92536	6.24038
												2.97096	13.3881	15.1823	2.11647	5.78174	5.78563	15.6509	3.29133	13.7869	3.92563	3.69025	27.2335	6.58572	374.019	2.53349	8.65183	23.1961	2.80026	2.49491	5.72033	22.0202	3.8149	4.96107	6.24381
												3.04445	13.4823	15.2108	2.39036	5.82533	5.7974	15.997	3.29894	13.8018	3.97741	3.69794	27.4021	6.68685	374.136	2.61024	8.6844	23.2612	2.81472	2.51634	5.72159	22.1271	3.84786	5.05634	6.2859
												3.05185	13.5344	15.2423	2.41275	5.86024	5.84752	16.1095	3.31656	13.9062	3.98629	3.7358	27.4216	6.72333	375.019	2.6167	8.90944	23.3019	2.82671	2.54305	5.72946	22.2069	3.89183	5.09785	6.28644
												3.07446	13.6544	15.4165	2.42459	5.86276	5.90478	16.1453	3.34344	13.9781	3.98683	3.99431	28.4925	6.74184	375.259	2.68723	8.97793	23.3139	2.83727	2.61285	5.73866	22.7343	3.9312	5.11859	6.28836
												3.12149	13.6925	15.4587	2.60735	5.95552	5.92549	16.1904	3.34598	14.2957	4.0249	4.1743	28.5921	6.79267	376.209	2.7092	9.14389	23.5542	2.88174	2.65447	6.02901	22.7844	3.96611	5.1253	6.32824
												3.14362	13.7367	15.4853	2.67115	5.97193	6.00417	16.2374	3.39761	14.4569	4.13677	4.21708	28.6422	6.87799	376.223	2.72771	9.38546	23.6295	2.89867	2.67454	6.07425	23.0426	3.98106	5.12746	6.5212
												3.25702	13.8726	15.4879	2.67215	6.05753	6.00825	16.4431	3.63935	14.4747	4.15165	4.23284	29.2917	7.13404	376.889	2.74964	9.53462	23.7208	2.97314	2.74374	6.16301	23.0438	3.99122	5.19558	6.52878
												3.32628	13.9013	15.628	2.71152	6.0631	6.30347	16.5571	3.67474	14.5876	4.26039	4.23286	29.8369	7.22832	377.85	2.78931	9.53875	23.7858	3.01471	2.82897	6.18821	23.1794	4.04784	5.1972	6.6355
												3.33846	13.9372	16.133	2.74839	6.10301	6.4003	16.6216	3.68292	14.6812	4.47125	4.243	30.0947	7.26947	378.202	2.80036	9.65987	23.8342	3.01762	2.82901	6.31957	23.3775	4.16025	5.36765	6.70184
												3.45519	14.3921	16.1543	2.75908	6.30219	6.5164	16.7646	3.79879	14.8262	4.48006	4.24822	30.2937	7.33514	378.409	2.81985	9.75943	23.9284	3.03999	3.13484	6.45376	23.6005	4.26838	5.37672	6.70902
												3.46554	14.825	16.242	2.82692	6.30338	6.62005	17.9923	3.94319	14.9301	4.54204	4.35897	30.5607	7.3652	379.754	2.90581	9.7658	24.1366	3.05952	3.2035	6.48066	23.6073	4.3357	5.46628	6.71469
												3.60678	14.843	16.2731	2.82871	6.37664	6.64426	18.0538	3.98095	15.11	4.56846	4.37948	30.9246	7.40178	380.565	3.00158	9.80039	24.587	3.12837	3.27432	6.60081	23.6611	4.33793	5.50551	6.72786
												3.71015	14.978	16.4407	2.89764	6.49726	7.20684	18.2387	4.00197	15.1309	4.59047	4.40797	31.1776	7.42067	382.83	3.16444	9.89858	24.7214	3.21285	3.27914	6.65439	23.7351	4.39618	5.67349	6.79598
												3.74592	15.6144	16.6564	3.09861	6.54767	7.22992	18.2529	4.05329	15.3139	4.97409	4.42594	31.2676	7.46377	388.422	3.18568	10.2331	24.7877	3.23366	3.32259	6.72872	23.8048	4.50523	5.76436	6.83359
												3.81267	15.7612	16.8584	3.1578	6.6654	7.23743	18.3633	4.08876	15.3945	5.07637	4.42768	31.4572	7.55201	390.11	3.21512	10.3592	24.8888	3.24498	3.32901	6.81092	23.893	4.58914	5.78972	7.22161
												3.86578	15.8832	16.9407	3.22774	6.67211	7.34263	19.0055	4.08982	15.4973	5.25965	4.47882	31.9759	7.62406	398.616	3.27057	10.3836	25.1179	3.32394	3.32967	7.02384	24.0018	5.02052	5.8151	7.22852
												3.87988	16.1007	17.0732	3.24915	6.80443	7.42244	19.0232	4.09506	15.8266	5.28957	4.49473	32.3393	7.7409	406.42	3.42673	10.4013	25.6029	3.34038	3.35809	7.03094	24.0255	5.13102	6.00522	7.3356
												3.92317	16.4817	17.1417	3.36604	7.02499	7.45592	19.6076	4.46216	15.9217	5.32767	4.99873	32.3986	7.84367	406.959	3.56938	10.5847	26.1009	3.36772	3.38699	7.24594	24.4086	5.26886	6.10356	7.46711
												3.94571	16.4856	17.4609	3.55362	7.37181	7.57491	20.2765	4.71479	17.2914	5.44709	5.36616	32.8553	8.01306	409.276	3.74847	10.6376	26.1577	3.44127	3.39617	7.31354	24.4157	5.58408	6.14306	7.55759
												4.00736	16.6118	17.891	3.77985	7.52818	7.65966	20.52	5.03538	17.3576	5.64942	5.60484	32.9182	8.29802	410.286	3.90136	10.7998	27.6024	3.62694	3.41476	7.69254	24.5951	5.62226	6.23862	7.55837
												4.15305	17.1493	18.5192	3.93064	7.93989	8.08427	20.8367	5.47087	17.5167	5.7048	5.89206	32.9326	8.58881	412.31	4.07101	11.22	27.8708	3.65405	3.43215	7.84629	25.1648	5.66721	6.37355	7.59169
												4.16539	17.3517	19.6879	4.0887	8.41629	8.755	21.1224	6.1861	17.6105	6.04371	7.37739	32.9449	9.02809	415.137	4.0866	11.4165	28.7712	3.71209	3.65633	8.04013	25.206	6.00097	6.42894	7.68372
												4.19033	17.8939	20.1422	4.18393	8.48499	8.81529	23.7398	6.49074	17.6425	6.14656	7.56156	33.2936	9.0912	419.977	4.42719	11.4838	29.5553	3.94227	4.20851	8.04827	25.5094	6.45579	6.58189	7.80742
												5.07341	19.0006	21.3231	4.3423	8.60619	8.84334	23.882	6.90245	22.6387	7.00456	7.58918	33.3695	11.258	428.694	4.56254	11.975	29.8565	4.05434	4.29831	8.96616	25.7591	6.62409	7.13566	8.56689
												5.91031	19.8593	23.4459	4.64129	8.86566	9.30551	25.7008	8.58076	23.9153	7.11686	8.08848	33.8463	11.9057	429.967	6.57801	12.0359	30.4475	4.30648	4.37467	8.99035	26.1612	6.90763	7.58532	8.71584
												6.49314	20.147	23.7097	5.39297	8.88398	10.0455	25.723	11.2179	25.6803	7.93183	8.82941	33.9239	13.6686	443.439	6.62981	12.9383	30.4539	4.62862	5.16317	9.49475	27.1401	6.92956	7.61068	8.71807
												7.02973	20.4169	23.782	6.5534	11.156	12.7788	33.9403	12.0564	27.2245	24.0328	14.3758	41.7077	16.1515	514.302	7.23762	13.168	30.629	6.21428	5.94593	9.83948	28.9147	8.87073	8.50826	10.5551
												10.545	24.1426	25.1738	8.17676	14.4397	14.2464	34.6312	15.515	30.0569	27.2014	20.3568	42.371	19.0663	578.963	12.4638	13.8156	31.0995	6.88044	9.25611	10.3477	32.1875	10.8689	9.06756	10.8478

## Sheet: ALJR17
											percentage of contigs coverage >0	100	99.2126	99.2126	100	100	100	65.3543	93.7008	59.0551	88.189	93.7008	60.6299	87.4016	58.2677	94.4882	79.5276	99.2126	99.2126	100	99.2126	100	100	100	100
												ALSA SRR10854653	ALJR SRR11061153	ALJR SRR11061154	ALSA SRR11567157	ALJR SRR11567260	ALJR SRR11567261	MASP SRR11828593	MASA SRR11828800	MASP SRR11828889	MASA SRR11828899	MASA SRR11829000	MASP SRR11829102	MASA SRR11829104	MASP SRR11829268	MASA SRR11829269	MASP SRR12659820	ALJR SRR9045291	ALSA SRR9045292	ALSA SRR9045293	ALJR SRR9045294	ALJR SRR9045295	ALSA SRR9045296	ALJR SRR9045297	ALSA SRR9045298
												1.76037	0	0	1.00825	2.66572	2.69069	0	0	0	0	0	0	0	0	0	0	0	0	0.069247	0	0.29934	0.406888	2.08871	0.283882
												1.7638	0.123882	0.206402	1.00855	3.05486	3.45207	0	0	0	0	0	0	0	0	0	0	0.114048	0.053614	0.409478	0.145374	0.414427	1.11056	2.15162	0.431254
												1.89992	1.00325	0.993936	1.20271	3.2202	3.54075	0	0	0	0	0	0	0	0	0	0	0.950326	0.157144	0.577199	0.235525	0.535922	1.3483	2.28274	0.441359
												1.97054	1.28365	1.16031	1.64077	3.24704	3.6628	0	0	0	0	0	0	0	0	0	0	2.86601	0.220311	0.940102	0.29019	0.557702	1.47306	2.32328	0.47677
												2.0836	1.67819	1.49806	1.79522	3.43975	4.16498	0	0	0	0	0	0	0	0	0	0	2.95522	0.232092	1.83718	0.2921	0.593622	1.68576	2.38908	0.887033
												2.17339	1.79874	1.88155	1.85823	4.04617	4.17894	0	0	0	0	0	0	0	0	0	0	3.00295	0.310314	1.96465	0.296684	0.649273	1.92811	2.41019	1.02078
												2.1793	1.80954	2.02917	1.85904	4.06131	4.32675	0	0	0	0	0	0	0	0	0	0	3.11077	0.320833	2.60026	0.340534	0.661473	2.1032	2.55687	1.11411
												2.21956	1.93826	2.18905	2.20402	4.08529	4.35045	0	0	0	0	0	0	0	0	0.236524	0	3.31543	0.633303	2.63726	0.342253	0.68057	2.72021	2.60805	1.33223
												2.34208	2.17984	2.26228	2.63059	4.10059	4.5332	0	0.469098	0	0	0.194358	0	0	0	0.340034	0	3.45218	0.683559	2.94846	0.343719	0.681892	3.16311	2.61644	1.52236
												2.3965	2.19178	2.48982	2.87151	4.29247	4.55813	0	0.595303	0	0	0.311633	0	0	0	0.350589	0	3.66944	0.710202	3.4208	0.34543	0.69453	5.26438	2.66864	1.77964
												2.42678	2.221	2.71734	4.79705	4.35657	4.60928	0	0.671633	0	0	0.46372	0	0	0	0.397423	0	3.68389	0.78516	3.55014	0.351202	0.705189	6.94136	2.69684	2.9737
												2.44156	2.24166	2.7434	4.87365	4.53051	4.64418	0	0.793312	0	0	0.552861	0	0	0	0.654881	0	3.75413	0.822603	3.8104	0.376057	0.727992	7.06735	2.74956	3.35241
												2.47043	2.2565	2.76348	5.03094	4.54545	4.76543	0	0.882466	0	0	0.668165	0	0	0	0.674356	0	3.79505	0.828122	3.90086	0.39008	0.733147	7.10724	2.75346	3.35438
												2.48591	2.47089	2.8145	5.16331	4.6112	4.80809	0	0.888689	0	0	0.782372	0	0	0	0.674467	0	3.81717	0.838773	3.97479	0.398511	0.740278	7.53978	2.7644	3.37686
												2.51873	2.52467	2.86218	5.21582	4.73276	4.83279	0	0.895332	0	0	0.864989	0	0	0	0.681799	0	3.86436	0.862305	4.01076	0.407018	0.762263	7.62652	2.78254	3.37853
												2.51875	2.60013	2.86727	5.22961	4.81873	4.8973	0	0.923385	0	0.211138	0.980034	0	0	0	0.713185	0	3.87284	0.864709	4.06792	0.410547	0.764274	7.721	2.7885	3.41074
												2.52656	2.62145	2.8995	5.28147	4.85149	4.91062	0	0.946424	0	0.261643	1.10681	0	0.215443	0	0.797499	0	3.90822	0.867536	4.07497	0.432478	0.76521	7.8002	2.7928	3.43432
												2.54332	2.67718	2.90797	5.3403	4.85688	4.96767	0	0.95067	0	0.263921	1.11727	0	0.250695	0	0.800531	0	3.92904	0.87813	4.1924	0.44483	0.765598	7.84322	2.81436	3.455
												2.56978	2.69575	2.93067	5.37524	4.92881	4.96966	0	0.990622	0	0.279783	1.15745	0	0.284035	0	0.811487	0	3.93043	0.882491	4.20502	0.454126	0.768937	7.97084	2.81977	3.48299
												2.57991	2.70498	2.9346	5.41631	4.98328	4.98277	0	1.15033	0	0.312178	1.19135	0	0.342421	0	0.823387	0	3.94674	0.883743	4.21055	0.462714	0.783332	8.06839	2.82058	3.5577
												2.58918	2.73652	2.93652	5.41802	4.99222	5.02221	0	1.17787	0	0.31511	1.20923	0	0.361738	0	0.836804	0	3.97189	0.911832	4.23508	0.464376	0.786014	8.08452	2.8225	3.62512
												2.6076	2.74254	2.95484	5.42222	5.0359	5.06804	0	1.24509	0	0.329798	1.31869	0	0.545773	0	0.931241	0	3.99738	0.914351	4.24382	0.464953	0.811244	8.13617	2.82293	3.63643
												2.61713	2.75641	2.97896	5.42661	5.05847	5.0713	0	1.25715	0	0.332587	1.58613	0	0.570322	0	0.959998	0	4.03104	0.951254	4.25921	0.465543	0.812438	8.15717	2.83328	3.655
												2.62135	2.76947	2.98542	5.48424	5.0945	5.0724	0	1.25878	0	0.371949	1.75604	0	0.574508	0	1.0635	0	4.04131	0.951566	4.28906	0.469267	0.815413	8.19569	2.87649	3.67743
												2.6246	2.78427	2.98783	5.49228	5.09863	5.07652	0	1.32725	0	0.426087	1.78261	0	0.608537	0	1.06877	0	4.0426	0.954459	4.3241	0.478572	0.81965	8.19847	2.88302	3.69886
												2.63688	2.78554	2.99255	5.49682	5.10223	5.12858	0	1.39314	0	0.429992	1.83949	0	0.613159	0	1.10586	0	4.05877	0.955653	4.38189	0.489372	0.828658	8.20235	2.88982	3.85231
												2.66546	2.7904	3.03254	5.51384	5.12147	5.17796	0	1.52296	0	0.531339	1.92162	0	0.615533	0	1.16733	0.065161	4.0679	0.967069	4.4067	0.490075	0.834208	8.2632	2.89686	3.89423
												2.67	2.79637	3.0553	5.54403	5.1356	5.24625	0	1.59964	0	0.618277	1.94572	0	0.63065	0	1.35404	0.075561	4.10317	0.973034	4.41508	0.500798	0.83501	8.27848	2.90718	3.91145
												2.67671	2.82747	3.07018	5.57889	5.14368	5.25686	0	1.60085	0	0.64615	1.97112	0	0.646927	0	1.42201	0.076629	4.10449	0.97448	4.41862	0.507318	0.846245	8.29094	2.91556	3.95444
												2.67865	2.8316	3.07527	5.58019	5.20687	5.25827	0	1.82058	0	0.735432	1.98275	0	0.697885	0	1.68094	0.102598	4.10564	0.975769	4.42282	0.509371	0.868024	8.40683	2.92146	3.96144
												2.67876	2.85077	3.0938	5.58498	5.21391	5.29693	0	1.90616	0	0.74683	2.04219	0	0.764148	0	1.77168	0.131397	4.10702	0.98453	4.47579	0.51378	0.883195	8.42336	2.98989	4.02457
												2.7046	2.86596	3.10412	5.61864	5.22718	5.3071	0	1.93195	0	0.748174	2.11189	0	0.796526	0	1.80202	0.14524	4.12795	0.987135	4.47586	0.520475	0.895705	8.486	3.00827	4.10273
												2.71944	2.87303	3.14784	5.62001	5.25195	5.3123	0	1.98083	0	0.753862	2.1623	0	0.822653	0	1.82452	0.153499	4.1346	0.993709	4.49043	0.530413	0.896894	8.48751	3.03098	4.10787
												2.73665	2.8737	3.14862	5.63037	5.27649	5.33521	0	1.99043	0	0.862898	2.16332	0	0.8675	0	1.93046	0.216066	4.16347	0.993795	4.52547	0.532116	0.909394	8.49463	3.03989	4.12704
												2.76292	2.87563	3.15396	5.66077	5.29688	5.33816	0	2.05751	0	0.926179	2.1771	0	0.898239	0	1.93151	0.300721	4.18263	0.996467	4.52826	0.542766	0.916135	8.60742	3.04721	4.14377
												2.79342	2.90712	3.16491	5.69306	5.3004	5.34054	0	2.07858	0	0.959244	2.18174	0	0.983448	0	2.0928	0.309944	4.1843	1.00186	4.59739	0.545721	0.930699	8.61295	3.06457	4.18744
												2.79346	2.91271	3.16551	5.76933	5.34699	5.35191	0	2.08829	0	1.0195	2.19035	0	0.987321	0	2.0957	0.313728	4.22871	1.00216	4.62334	0.547618	0.930845	8.63533	3.06509	4.20071
												2.80243	2.93099	3.22606	5.77327	5.38544	5.35502	0	2.09091	0	1.08189	2.22521	0	1.09541	0	2.21138	0.317046	4.23976	1.00476	4.6314	0.548006	0.935201	8.64976	3.06524	4.23683
												2.82121	2.93118	3.24651	5.79138	5.38592	5.36129	0	2.09575	0	1.11085	2.23601	0	1.13464	0	2.22827	0.319008	4.27555	1.00623	4.63825	0.551585	0.944904	8.71208	3.08236	4.24005
												2.82446	2.93769	3.25827	5.79445	5.41278	5.41682	0	2.12721	0	1.11699	2.24614	0	1.17854	0	2.3379	0.321073	4.28074	1.01235	4.64432	0.556348	0.981131	8.74417	3.08733	4.24892
												2.82624	2.94977	3.25905	5.8202	5.42835	5.5407	0	2.22954	0	1.14843	2.24969	0	1.18169	0	2.35954	0.360145	4.29137	1.01241	4.64912	0.556654	0.988078	8.76423	3.10082	4.26542
												2.86109	2.95357	3.26763	5.82738	5.47112	5.55264	0	2.24656	0	1.17763	2.43549	0	1.21789	0	2.3663	0.382242	4.29343	1.01325	4.65372	0.561172	1.00625	8.77217	3.11053	4.26811
												2.87134	2.95967	3.27215	5.86483	5.48192	5.58746	0	2.34	0	1.26722	2.43777	0	1.26228	0	2.36759	0.388412	4.31711	1.0249	4.68048	0.561811	1.00983	8.78905	3.1235	4.2747
												2.8909	2.96498	3.27753	5.87622	5.49099	5.5965	0	2.38935	0	1.26991	2.45988	0	1.31566	0	2.3841	0.425173	4.3271	1.02609	4.68662	0.569516	1.01034	8.86308	3.12642	4.27828
												2.90377	2.97156	3.30752	5.89512	5.49989	5.66706	0.447241	2.4746	0	1.28188	2.49946	0	1.31754	0	2.50197	0.437841	4.3314	1.03708	4.70304	0.571503	1.01135	8.88579	3.13752	4.29222
												2.91523	2.97752	3.3166	5.89929	5.51921	5.7043	0.476662	2.50387	0	1.32297	2.5431	0	1.32941	0	2.51942	0.443667	4.33391	1.04492	4.70497	0.572789	1.01353	8.89236	3.16073	4.30025
												2.92043	2.98048	3.3316	5.90358	5.53188	5.71858	0.477056	2.51266	0	1.39383	2.61979	0	1.36854	0	2.60766	0.47547	4.37675	1.05271	4.70543	0.573064	1.02122	8.89771	3.16168	4.32118
												2.92077	2.99218	3.34011	5.91583	5.56329	5.72172	0.517298	2.53834	0	1.42351	2.64556	0	1.44103	0	2.68629	0.475841	4.37737	1.05476	4.71076	0.573405	1.02239	8.97962	3.17868	4.33313
												2.92182	3.01399	3.35938	5.94784	5.57986	5.73265	0.548164	2.60339	0	1.53021	2.68139	0	1.44114	0	2.68881	0.479407	4.38861	1.05593	4.72202	0.575834	1.0224	9.01906	3.18285	4.34486
												2.93058	3.01575	3.37409	5.95431	5.60101	5.73449	0.633379	2.64543	0	1.53871	2.74031	0	1.44219	0	2.81387	0.491479	4.41235	1.0573	4.74314	0.577031	1.02318	9.03574	3.18494	4.35069
												2.94641	3.01812	3.38584	5.9846	5.65432	5.7399	0.752738	2.65238	0	1.54343	2.75419	0.167967	1.44666	0	2.8197	0.491847	4.43791	1.05947	4.76873	0.590095	1.02581	9.06052	3.20257	4.36259
												2.96942	3.02766	3.39657	5.98832	5.65781	5.76183	0.753136	2.70038	0	1.59227	2.86236	0.19787	1.47153	0	2.84354	0.561283	4.45063	1.07296	4.79756	0.595768	1.02775	9.12448	3.20618	4.37714
												2.98952	3.02946	3.43143	5.99636	5.66132	5.7732	0.760201	2.70663	0.372626	1.61025	3.03331	0.264721	1.48206	0	2.8756	0.568276	4.46481	1.08065	4.81517	0.604728	1.02869	9.13997	3.20701	4.37915
												3.03477	3.0344	3.46325	6.00292	5.67129	5.79656	0.77181	2.71386	0.380981	1.64002	3.03436	0.412102	1.57485	0.231179	2.96846	0.578775	4.50068	1.08113	4.8454	0.606952	1.0322	9.20565	3.24444	4.37986
												3.03663	3.04889	3.46978	6.00311	5.68415	5.86119	0.785549	2.74326	0.438663	1.65672	3.12642	0.4236	1.57507	0.276604	3.01614	0.598972	4.50454	1.08326	4.84589	0.606956	1.0326	9.21907	3.24532	4.38659
												3.03765	3.05574	3.47281	6.03633	5.69287	5.89333	0.838207	2.98624	0.508757	1.66201	3.17537	0.490323	1.59457	0.278923	3.01788	0.606131	4.50935	1.08466	4.84927	0.618222	1.04742	9.22293	3.26247	4.41716
												3.0404	3.0654	3.47515	6.06852	5.69845	5.90267	0.882564	2.99692	0.537416	1.72646	3.20511	0.505707	1.60038	0.286827	3.02112	0.607679	4.52114	1.08916	4.86988	0.619596	1.04945	9.22725	3.26255	4.43019
												3.04189	3.07552	3.48154	6.0704	5.69949	5.92141	0.932312	3.06728	0.591894	1.73191	3.27524	0.536878	1.622	0.317362	3.02444	0.61756	4.53714	1.09176	4.88402	0.621157	1.05001	9.22748	3.26323	4.4416
												3.04254	3.07935	3.48171	6.07279	5.69962	5.94366	1.00356	3.07081	0.731998	1.79438	3.28585	0.537219	1.63285	0.31904	3.20275	0.632958	4.55336	1.09466	4.88969	0.625546	1.05113	9.23127	3.2638	4.47482
												3.04558	3.08385	3.48336	6.09244	5.72788	5.96008	1.02822	3.07312	0.734811	1.81173	3.40138	0.561276	1.652	0.363191	3.24029	0.641067	4.56823	1.10681	4.91091	0.626934	1.05598	9.23186	3.28487	4.48665
												3.04722	3.08564	3.48738	6.09278	5.73249	5.98664	1.10826	3.10268	0.737867	1.83932	3.41325	0.567649	1.72593	0.375777	3.28085	0.64616	4.5772	1.11866	4.91807	0.627609	1.06311	9.23233	3.28646	4.48742
												3.06332	3.10074	3.53573	6.09858	5.74955	6.02757	1.11115	3.11356	0.787568	1.8591	3.45456	0.57773	1.7333	0.395576	3.29017	0.65997	4.57994	1.12063	4.91818	0.630617	1.06771	9.24671	3.30099	4.50413
												3.06896	3.11357	3.54526	6.09939	5.75211	6.04336	1.13292	3.13198	0.79384	1.87088	3.45816	0.584915	1.74838	0.42588	3.33812	0.676509	4.58383	1.124	4.93277	0.63258	1.07563	9.25882	3.30272	4.50523
												3.0998	3.13473	3.55637	6.10261	5.75411	6.05038	1.16994	3.20759	0.803138	1.87184	3.46016	0.618674	1.78545	0.440485	3.33905	0.686033	4.5842	1.13254	4.9334	0.633471	1.07625	9.26364	3.3032	4.5077
												3.10142	3.13561	3.55818	6.14393	5.75893	6.06831	1.18616	3.23944	0.814774	1.88561	3.55387	0.642421	1.83601	0.482899	3.40156	0.702895	4.58745	1.15281	4.93489	0.635154	1.08204	9.29612	3.31164	4.53627
												3.11014	3.13891	3.56481	6.14662	5.76154	6.08389	1.20338	3.33371	0.828664	1.90109	3.56847	0.650602	1.87454	0.516877	3.41554	0.707114	4.60038	1.16267	4.94201	0.637383	1.08238	9.30038	3.31247	4.54526
												3.11989	3.14516	3.56906	6.19378	5.77932	6.13748	1.22523	3.35631	0.844645	1.90791	3.59269	0.703037	1.89581	0.53814	3.42435	0.734599	4.60537	1.16785	4.94212	0.641743	1.08369	9.30695	3.31557	4.55084
												3.12727	3.14826	3.5802	6.20951	5.83441	6.13844	1.24174	3.53602	0.847772	1.95129	3.6366	0.731067	1.90102	0.551705	3.52872	0.758965	4.61479	1.16805	4.95923	0.655709	1.08689	9.34683	3.32253	4.56006
												3.14891	3.16613	3.5834	6.21045	5.85715	6.14497	1.24856	3.53629	0.899375	1.95519	3.67421	0.741862	1.94407	0.552324	3.57988	0.772249	4.61708	1.17481	4.97215	0.656823	1.08768	9.35072	3.33365	4.56473
												3.1507	3.16768	3.59145	6.22416	5.86379	6.17173	1.25001	3.59367	0.927272	1.96928	3.69378	0.75484	1.94781	0.560972	3.60784	0.780074	4.63078	1.18285	4.97412	0.665364	1.09054	9.4017	3.33403	4.58553
												3.15792	3.17225	3.60199	6.22452	5.86547	6.17573	1.2698	3.64298	0.947949	1.98554	3.70809	0.800897	1.95625	0.578461	3.65174	0.786403	4.63082	1.18329	4.99787	0.668603	1.09633	9.41416	3.33859	4.59063
												3.20395	3.17306	3.60826	6.22618	5.88088	6.19033	1.27904	3.67128	0.986453	2.06064	3.72153	0.851811	1.96717	0.583498	3.7651	0.788367	4.64499	1.18938	5.011	0.668621	1.10112	9.41926	3.33907	4.63696
												3.22679	3.19712	3.61375	6.23281	5.89817	6.19644	1.28124	3.71062	1.0229	2.09432	3.74976	0.852028	1.97194	0.610845	3.97461	0.872674	4.64593	1.1906	5.01875	0.669735	1.10963	9.43131	3.34254	4.668
												3.27036	3.1998	3.61836	6.23877	5.90908	6.20392	1.29399	3.74828	1.04437	2.104	3.75239	0.870159	1.97627	0.612116	4.08145	0.874846	4.6527	1.19264	5.02808	0.670124	1.11141	9.46168	3.34638	4.67466
												3.27792	3.20292	3.64065	6.25376	5.91052	6.25017	1.33231	3.75497	1.06132	2.15347	3.76986	0.933266	2.0318	0.623051	4.10271	0.878908	4.65448	1.19325	5.0651	0.671537	1.12135	9.48547	3.36043	4.74247
												3.28608	3.20892	3.66067	6.25803	5.93235	6.25539	1.41522	3.78206	1.18871	2.17631	3.80409	0.935181	2.03278	0.632323	4.163	0.897134	4.67321	1.19531	5.07349	0.679906	1.12911	9.49714	3.37429	4.75428
												3.28958	3.20952	3.67038	6.27878	5.94489	6.26654	1.42787	3.81496	1.21643	2.19882	3.89676	0.991677	2.08103	0.639444	4.16975	0.944526	4.68932	1.20126	5.13182	0.681511	1.13361	9.50444	3.37923	4.77096
												3.29376	3.21005	3.69639	6.31112	5.94528	6.30284	1.44895	3.86073	1.23764	2.21874	4.20148	1.0444	2.12081	0.645434	4.1819	0.9485	4.69197	1.20209	5.13558	0.681998	1.14209	9.51552	3.38182	4.7946
												3.29431	3.2176	3.70769	6.32687	5.96736	6.30327	1.50151	3.88708	1.25489	2.26599	4.33726	1.0802	2.13895	0.703867	4.19194	0.951868	4.71529	1.20223	5.14029	0.691553	1.14684	9.51598	3.39334	4.81485
												3.30246	3.221	3.72403	6.33054	6.0168	6.32692	1.53496	3.99471	1.26673	2.31096	4.35868	1.10647	2.14209	0.742048	4.26812	0.977171	4.71768	1.20998	5.14305	0.69204	1.15081	9.52299	3.40033	4.81502
												3.32585	3.25061	3.72845	6.34654	6.02765	6.33965	1.53612	4.02081	1.26818	2.32269	4.38137	1.10719	2.18986	0.758668	4.27036	0.978312	4.78666	1.2301	5.14611	0.692284	1.15139	9.56097	3.40119	4.83309
												3.33472	3.25266	3.73401	6.34931	6.03249	6.34937	1.56179	4.02652	1.31218	2.35042	4.44151	1.13682	2.3454	0.772854	4.31597	0.983834	4.78671	1.23226	5.18057	0.697346	1.16099	9.57778	3.42487	4.8402
												3.34815	3.2725	3.77785	6.35713	6.03606	6.36558	1.60327	4.04282	1.35539	2.3562	4.55295	1.13906	2.40769	0.806157	4.42289	0.993985	4.81899	1.24284	5.20184	0.699274	1.16732	9.61439	3.44401	4.85498
												3.40545	3.27373	3.78821	6.39799	6.05706	6.36658	1.61857	4.1074	1.37061	2.36516	4.56231	1.14036	2.46433	0.818603	4.4966	1.00088	4.85431	1.24795	5.22487	0.700363	1.16867	9.63662	3.44925	4.85673
												3.40656	3.28017	3.80341	6.41578	6.06357	6.37489	1.62179	4.15099	1.41779	2.41723	4.59281	1.21547	2.48342	0.823221	4.56553	1.09951	4.86078	1.25616	5.23957	0.701659	1.17165	9.64254	3.46452	4.88852
												3.40933	3.31145	3.80358	6.43821	6.07617	6.42472	1.63733	4.16135	1.43722	2.43225	4.6005	1.23054	2.54089	0.842335	4.60256	1.11227	4.87317	1.25725	5.25175	0.704406	1.17322	9.65129	3.49166	4.91829
												3.42311	3.33825	3.81358	6.47919	6.08376	6.42702	1.63844	4.20372	1.45809	2.46581	4.70283	1.27723	2.60326	0.842862	4.61308	1.12637	4.87858	1.26186	5.25197	0.704912	1.17751	9.7506	3.50163	4.92469
												3.42817	3.35488	3.8176	6.49823	6.08704	6.44008	1.64413	4.21524	1.52453	2.50153	4.71546	1.29482	2.62916	0.89854	4.61337	1.14456	4.88368	1.26244	5.25313	0.705131	1.18026	9.76023	3.50255	4.93841
												3.45496	3.3555	3.82148	6.52432	6.08807	6.44569	1.7471	4.21606	1.54561	2.52	4.82228	1.30094	2.6934	0.899431	4.61465	1.18567	4.89408	1.26307	5.27288	0.705783	1.2051	9.77739	3.51215	4.94222
												3.45976	3.36492	3.82397	6.53887	6.10801	6.45385	1.75528	4.34874	1.61104	2.52232	4.94587	1.35891	2.80053	0.959768	4.864	1.19123	4.9316	1.27086	5.30526	0.706526	1.2182	9.80992	3.51807	4.95258
												3.46455	3.38394	3.84748	6.62241	6.15691	6.4564	1.7566	4.37553	1.66587	2.55987	4.95734	1.36263	2.80578	0.979384	4.88311	1.20663	4.95181	1.27117	5.32226	0.712236	1.2228	9.83055	3.52365	4.96044
												3.46862	3.4021	3.84781	6.62995	6.2036	6.46162	1.79397	4.37736	1.72799	2.57641	4.96687	1.40162	2.84763	0.995994	4.88551	1.22014	5.0068	1.27255	5.34513	0.716183	1.2473	9.83493	3.5318	4.97117
												3.4765	3.42211	3.88861	6.64076	6.21197	6.46626	1.86669	4.4423	1.73068	2.61865	4.99574	1.41799	2.97841	1.02615	4.95582	1.23919	5.02713	1.2771	5.45859	0.720873	1.27524	9.84635	3.54134	5.01418
												3.48274	3.42538	3.89105	6.65505	6.22218	6.47694	1.87733	4.46063	1.74473	2.67186	5.23187	1.4828	2.99166	1.03819	5.02331	1.25375	5.06027	1.27937	5.49515	0.727037	1.28053	9.86189	3.55095	5.05797
												3.48692	3.42604	3.95273	6.67612	6.2613	6.50039	1.9247	4.53107	1.75356	2.67691	5.25828	1.55509	3.1189	1.06208	5.08137	1.37495	5.06875	1.29076	5.50665	0.730238	1.28657	9.94986	3.59944	5.06419
												3.55015	3.44222	3.9583	6.71039	6.26472	6.52748	1.98526	4.60706	1.83118	2.69297	5.54611	1.58112	3.14464	1.10159	5.14135	1.37906	5.07019	1.2984	5.51084	0.730354	1.30627	9.96758	3.61409	5.09546
												3.58221	3.45024	3.96517	6.74689	6.2962	6.53175	2.13602	4.65276	1.9045	2.76195	5.57942	1.63125	3.2918	1.11239	5.18064	1.42221	5.09349	1.29972	5.53411	0.731737	1.31981	9.96962	3.62899	5.10779
												3.58659	3.46699	3.9828	6.74721	6.29866	6.54359	2.20336	4.68991	1.92409	2.78297	5.59652	1.65133	3.309	1.13621	5.21811	1.42631	5.14964	1.30363	5.54834	0.734636	1.32356	10.0002	3.66571	5.10981
												3.60159	3.51268	3.99165	6.79064	6.32873	6.56251	2.22908	4.97204	1.96758	2.83878	5.66181	1.67507	3.56128	1.20546	5.22867	1.51332	5.22561	1.30438	5.54878	0.738005	1.34274	10.0016	3.68314	5.11056
												3.62286	3.5527	4.01597	6.80453	6.33522	6.5812	2.29555	5.06518	2.06145	2.87266	5.66816	1.77222	3.57405	1.26693	5.39642	1.52602	5.27219	1.31148	5.57052	0.743068	1.35601	10.0458	3.68972	5.11724
												3.6368	3.56394	4.01784	6.82869	6.34888	6.64522	2.43054	5.15313	2.1205	2.89407	5.68727	1.88516	3.90038	1.33705	5.41609	1.53294	5.2965	1.31929	5.58085	0.744312	1.35804	10.0878	3.6927	5.13499
												3.70628	3.58817	4.0431	6.85055	6.37542	6.67427	2.60862	5.28775	2.12607	3.05011	5.77228	1.89358	4.02081	1.39866	5.41679	1.53537	5.31269	1.33453	5.60375	0.750667	1.36863	10.1013	3.78376	5.13608
												3.75251	3.60758	4.04564	6.88484	6.38558	6.69379	2.62192	5.29248	2.17701	3.19174	5.87527	1.9719	4.12614	1.43798	5.57417	1.64373	5.31933	1.33738	5.60995	0.763549	1.41871	10.1074	3.78751	5.14305
												3.78436	3.6237	4.0884	6.89198	6.40366	6.75443	2.65014	5.71527	2.43324	3.34358	5.9824	1.97393	4.15072	1.44033	5.67261	1.7243	5.32586	1.34514	5.61355	0.771082	1.44164	10.131	3.82892	5.17418
												3.79247	3.68585	4.10578	6.89602	6.4243	6.7677	2.71614	5.74403	2.51169	3.55051	6.04257	1.98344	4.3408	1.50867	5.72383	1.73854	5.33997	1.36211	5.61601	0.771859	1.46381	10.132	3.88191	5.17532
												3.79535	3.69957	4.11146	6.89866	6.44197	6.83313	2.7265	5.77959	2.63993	3.63901	6.19025	2.01022	4.4892	1.61255	5.76114	1.76428	5.37903	1.36699	5.71537	0.775857	1.47767	10.2063	3.90703	5.19258
												3.81914	3.74725	4.12199	6.9467	6.46294	6.86107	2.77995	5.87153	2.66445	3.66321	6.19857	2.0517	4.51761	1.76885	5.7646	1.80581	5.39975	1.37511	5.75174	0.782919	1.56296	10.2762	3.91892	5.19677
												3.86154	3.76945	4.13581	6.95097	6.48463	6.86934	2.79979	5.91541	2.7692	3.72941	6.28334	2.15656	4.5857	1.83388	5.99626	1.82495	5.41196	1.3847	5.75389	0.787899	1.58878	10.2954	3.9323	5.2257
												3.9042	3.77136	4.22441	7.04232	6.58854	6.87892	2.95961	5.92826	2.83041	3.76059	6.62008	2.23716	4.65266	1.84681	6.23322	1.89807	5.42147	1.4045	5.75883	0.795926	1.59458	10.3052	3.95351	5.28753
												3.91249	3.79355	4.25796	7.06649	6.61207	6.95872	3.08254	5.99391	3.14093	3.78666	6.62722	2.26812	4.7246	1.93128	6.27612	2.00274	5.47991	1.40745	5.7819	0.805691	1.60564	10.3469	3.96882	5.32444
												4.02724	3.81461	4.40378	7.11397	6.62587	6.97584	3.11018	6.0745	3.21258	3.94433	6.67556	2.28775	5.04125	1.94143	6.90109	2.11191	5.48704	1.41477	5.79849	0.818982	1.68864	10.349	3.99066	5.39772
												4.13793	3.82525	4.40594	7.1356	6.64132	6.98877	3.20815	6.43882	3.30643	4.29115	6.67559	2.38785	5.26192	1.95644	7.00451	2.19543	5.55646	1.43604	5.82549	0.842295	1.68961	10.3854	3.99895	5.43205
												4.18895	3.85702	4.41051	7.15036	6.65262	7.12649	3.28755	6.51648	3.76516	4.46877	6.88982	2.40948	5.65287	1.99229	7.03287	2.26102	5.60015	1.43771	5.84647	0.849454	1.70234	10.3915	4.13668	5.46176
												4.24905	3.88089	4.42013	7.16398	6.72399	7.2075	3.30572	6.66131	3.82884	4.66757	6.93983	2.46306	5.75148	2.32591	7.10712	2.26634	5.83933	1.44556	5.88906	0.854408	1.71239	10.5022	4.17151	5.4978
												4.29598	3.99716	4.54577	7.23077	6.74905	7.22063	3.30766	6.66666	4.09602	4.74791	7.05019	2.47648	5.81399	2.41981	7.48309	2.55017	5.98003	1.47651	5.93681	0.864802	1.76402	10.5355	4.18405	5.57302
												4.32144	4.12935	4.61158	7.24032	6.80026	7.22696	3.64656	6.73526	4.79703	4.90086	7.13863	2.58119	6.06581	2.44533	7.67615	3.177	5.99325	1.49487	5.98017	0.865095	1.76912	10.5675	4.18558	5.59889
												4.51429	4.15384	4.71732	7.27813	6.89382	7.27388	4.08371	7.13095	4.94905	4.93403	7.28021	2.6913	6.2271	2.60854	8.01267	3.3907	6.01063	1.53052	6.07762	0.899526	1.82196	10.613	4.18707	5.62901
												4.73861	4.18363	4.93154	7.29538	6.91158	7.27674	4.35345	7.72037	5.25562	5.3047	7.46598	2.91008	6.92258	2.64281	8.26621	4.22117	6.17286	1.53365	6.16072	0.91621	1.83845	10.6197	4.25347	5.67849
												4.82511	4.22913	5.0557	7.3253	7.0711	7.31372	5.61634	8.50337	5.37914	6.06494	7.80047	2.94829	7.42094	2.77049	8.26787	4.39656	6.1758	1.59154	6.2038	0.925665	1.85838	10.6264	4.2662	5.68426
												5.01067	4.34223	5.08039	7.34555	7.09369	7.59805	5.99996	9.58661	5.62213	6.50777	8.49034	3.2873	7.58702	2.91115	8.66385	4.41526	6.25885	1.62468	6.23017	0.941307	1.9163	10.6858	4.35156	5.72638
												5.09565	4.38714	5.23043	7.36147	7.11807	7.7694	6.28632	10.5742	6.05994	7.07236	9.83744	3.54769	7.9004	3.44763	9.32921	4.44678	6.26877	1.67656	6.29005	1.00249	2.00715	10.7797	4.37326	5.95581
												5.11562	4.40409	5.23701	7.40641	7.13404	7.78325	6.39287	10.688	6.12085	7.1203	9.87965	3.82909	8.41296	4.15199	10.6946	4.50181	6.35336	1.67992	6.31409	1.05569	2.24112	10.795	4.55174	5.96318
												5.21796	4.60945	5.25887	7.41503	7.30658	7.89841	7.34034	11.6867	7.59979	8.12347	10.2788	3.8585	8.65118	4.56682	12.0892	4.61193	6.40917	1.72646	6.31721	1.20131	2.41371	10.813	4.7912	5.99604
												5.31638	4.7152	5.56678	7.59828	7.48925	8.42872	7.43672	13.7891	7.82069	11.3549	11.5356	4.95517	8.73708	4.97336	14.0995	4.81807	6.46771	1.74942	6.33342	1.36247	2.58229	10.8881	5.37394	6.15904
												5.64809	4.79454	6.19473	7.72768	7.67533	8.54974	8.13195	14.3407	8.49595	11.6219	15.5458	5.06333	10.8006	7.92883	14.4718	5.6303	7.07068	1.79517	6.42445	1.45006	2.96522	10.9313	5.50263	6.45628
												6.70187	4.90497	6.23407	7.91971	7.9077	8.62312	8.54992	15.2372	9.06336	13.2947	20.4069	5.09103	12.5026	8.20236	16.4048	6.39318	7.19207	1.84283	6.47007	1.49647	3.28729	11.572	5.91993	6.46855
												8.75861	5.65892	6.68775	7.95649	7.9811	9.32303	11.522	34.2753	9.72639	14.7362	31.2671	6.28569	24.443	8.7343	30.6433	6.54738	8.24409	2.20866	6.91761	2.17869	5.27136	11.7523	7.10406	7.10768

## Sheet: ALJR18
											percentage of contigs coverage >0	98.9796	100	100	100	100	100	89.7959	97.9592	92.8571	100	100	89.7959	97.9592	91.8367	97.9592	97.9592	100	100	100	100	100	100	100	100
												ALSA SRR10854653	ALJR SRR11061153	ALJR SRR11061154	ALSA SRR11567157	ALJR SRR11567260	ALJR SRR11567261	MASP SRR11828593	MASA SRR11828800	MASP SRR11828889	MASA SRR11828899	MASA SRR11829000	MASP SRR11829102	MASA SRR11829104	MASP SRR11829268	MASA SRR11829269	MASP SRR12659820	ALJR SRR9045291	ALSA SRR9045292	ALSA SRR9045293	ALJR SRR9045294	ALJR SRR9045295	ALSA SRR9045296	ALJR SRR9045297	ALSA SRR9045298
												0	1.6334	2.61144	2.21521	1.70134	1.50208	0	0	0	0.440029	0.421642	0	0	0	0	0	1.31957	3.90653	1.40661	2.23601	0.423686	1.34164	1.10914	3.30488
												0.262173	3.41107	3.26855	2.4172	1.82595	1.59857	0	0	0	0.76345	1.56376	0	0	0	0	0	2.83863	3.94873	1.52235	3.1789	0.948065	1.98462	2.3843	3.85847
												0.306707	3.89109	3.38176	2.58103	1.85144	1.68027	0	0.430378	0	1.4447	2.4487	0	0.509981	0	0.977929	0.434491	2.93092	3.95182	1.53932	3.8208	1.17826	2.00305	2.47782	4.21977
												0.429139	4.04757	3.40557	2.66123	1.98927	1.79754	0	2.15109	0	2.33547	2.75455	0	1.08621	0	1.05569	0.690745	3.00465	4.04329	1.54013	4.21808	1.2672	2.45652	2.54047	4.57742
												0.616095	4.10834	3.90596	2.72702	2.03321	1.9232	0	2.39637	0	2.67299	2.95711	0	1.21503	0	1.28665	0.82027	3.14232	4.08169	1.729	4.21926	1.29411	2.56977	2.57146	4.72852
												0.617997	4.11812	3.91662	2.73834	2.14916	1.95639	0	2.67998	0	2.84227	3.17546	0	1.83608	0	1.28853	0.993476	3.14411	4.09843	1.73753	4.22846	1.3238	2.58685	2.57159	4.75907
												0.642034	4.16166	3.93062	2.80876	2.16289	1.96606	0	2.85921	0	3.55915	3.44052	0	2.60086	0	1.43482	1.0357	3.14981	4.10446	1.78449	4.427	1.35076	2.58924	2.59665	4.78389
												0.66381	4.18134	3.93773	2.83113	2.20393	2.06256	0	2.97283	0.512804	3.91149	4.1673	0	2.815	0	2.01076	1.32621	3.14986	4.13909	1.84822	4.43305	1.35278	2.6508	2.59923	4.80022
												0.671988	4.2056	3.94623	2.86192	2.2078	2.09801	0	3.21838	0.9803	4.11304	4.38817	0	2.86834	0.286618	2.36173	1.3737	3.17277	4.20159	1.84933	4.46547	1.36617	2.71247	2.61847	4.93009
												0.680998	4.27489	4.01001	2.87618	2.21715	2.13481	0	3.45916	1.06674	4.39358	4.40089	0	3.01197	0.417543	2.75901	1.49284	3.18262	4.27551	1.85687	4.4941	1.38557	2.85546	2.62019	4.94987
												0.681995	4.27827	4.03577	2.89209	2.22529	2.1435	0.582623	3.5457	1.33259	4.42983	4.75496	0.606684	3.28163	0.530705	2.96056	1.52348	3.20213	4.33188	1.86635	4.5059	1.40825	2.90456	2.67748	4.95127
												0.706606	4.30985	4.05002	2.91563	2.27301	2.16213	0.819942	3.55629	1.35838	4.59416	4.82993	0.645148	3.31076	0.639773	3.28896	1.56258	3.26173	4.35169	1.8986	4.52443	1.4196	2.93262	2.69774	4.98942
												0.736764	4.31551	4.06658	2.9628	2.27508	2.19191	1.00394	3.62611	1.38519	5.18665	5.03119	0.706242	3.39228	0.723895	3.55168	1.59976	3.27365	4.3621	1.91158	4.53072	1.43246	2.93418	2.71077	5.05941
												0.737003	4.31617	4.0827	2.97411	2.27691	2.21614	1.06521	3.84185	1.68133	5.26102	5.21315	0.746757	3.42796	0.725811	3.65026	1.62716	3.29731	4.3756	1.92041	4.5695	1.46328	2.94733	2.75531	5.07317
												0.746364	4.32673	4.14084	2.99878	2.29779	2.2224	1.45845	3.97788	1.70168	5.33042	5.36747	0.75229	3.46032	0.767492	3.76889	1.62808	3.34295	4.37705	1.9234	4.56972	1.47925	2.9572	2.757	5.08881
												0.754517	4.34907	4.22793	3.00623	2.29837	2.25049	1.62175	4.14985	1.91868	5.44077	5.40789	0.761479	3.47448	0.813293	3.79675	1.64142	3.35489	4.42411	1.95366	4.59995	1.49565	2.95747	2.76547	5.12647
												0.765653	4.44836	4.25915	3.01808	2.32398	2.27689	1.63124	4.29043	1.91871	5.4487	5.78425	0.787054	3.58188	0.860363	4.06211	1.64239	3.39786	4.43634	1.95865	4.61148	1.4995	2.96739	2.77315	5.17796
												0.777361	4.46263	4.30797	3.02933	2.34985	2.29376	1.66817	4.49689	1.92221	5.73022	6.14186	0.795834	3.75348	0.937004	4.23194	1.65599	3.41629	4.44403	1.97203	4.62128	1.55323	2.98486	2.78354	5.2047
												0.817563	4.46868	4.30986	3.03562	2.35179	2.32931	1.77398	5.26275	1.99297	5.80008	6.19078	0.824899	3.85788	0.94114	4.32724	1.721	3.46094	4.44467	1.98737	4.70286	1.56181	3.0003	2.80753	5.20698
												0.840398	4.47561	4.31272	3.03632	2.35454	2.33243	1.90934	5.49029	2.03778	5.91237	6.3683	0.844456	3.85988	0.98698	4.33704	1.77014	3.48359	4.46821	1.991	4.71702	1.58414	3.01619	2.82923	5.21827
												0.841186	4.55539	4.35692	3.06488	2.37104	2.33687	1.944	5.67401	2.21718	5.9999	6.66845	1.03754	4.25772	1.13652	4.57261	1.77396	3.48914	4.48885	2.00385	4.77375	1.58498	3.01736	2.84909	5.21948
												0.843075	4.57141	4.46294	3.10326	2.4024	2.36504	1.9779	5.72	2.41837	6.10293	6.68826	1.05781	4.46873	1.16308	4.65288	1.7756	3.50829	4.49298	2.00468	4.77854	1.58967	3.04229	2.86207	5.22494
												0.846646	4.58321	4.47199	3.10681	2.41007	2.37132	2.20018	5.80814	2.48174	6.15986	6.79797	1.07224	4.58896	1.23802	4.69644	1.84018	3.57143	4.49834	2.01065	4.78155	1.59394	3.04875	2.86475	5.24424
												0.848393	4.58401	4.48844	3.10767	2.41131	2.37376	2.37675	5.9667	2.56796	6.20803	6.85102	1.13466	4.6856	1.25978	4.81962	1.86148	3.63933	4.51638	2.0515	4.78674	1.64434	3.06539	2.87023	5.2572
												0.851754	4.58709	4.50846	3.11106	2.42231	2.39549	2.42831	6.00623	2.72547	6.27185	6.87406	1.17345	4.75596	1.26612	4.82199	1.89801	3.65573	4.51883	2.05867	4.83553	1.69483	3.07592	2.87364	5.26037
												0.863792	4.59089	4.57144	3.11566	2.42598	2.40166	2.47228	6.01149	2.74213	6.41142	7.04758	1.25893	4.75764	1.30239	4.82561	1.93877	3.66581	4.52813	2.0614	4.84599	1.71427	3.08244	2.88537	5.27195
												0.866772	4.59483	4.60881	3.11731	2.43721	2.40746	2.59732	6.42474	2.75909	6.74003	7.05655	1.43699	5.01727	1.31104	4.87004	1.96543	3.70848	4.53946	2.06451	4.86442	1.71565	3.10408	2.89286	5.28098
												0.869688	4.64012	4.61304	3.12175	2.47006	2.42093	2.67897	6.43269	2.76064	6.75587	7.08976	1.58664	5.06569	1.44918	4.93872	1.97447	3.71395	4.54085	2.07591	4.8722	1.73046	3.12924	2.8956	5.32906
												0.882879	4.65992	4.6578	3.12615	2.47131	2.42567	2.68671	6.70411	2.86312	7.12623	7.16107	1.61245	5.13109	1.50673	4.992	2.00832	3.72572	4.55248	2.08555	4.87713	1.74569	3.13283	2.90409	5.33895
												0.891468	4.66511	4.71908	3.13387	2.48077	2.44119	2.79903	6.72945	2.97734	7.19076	7.27122	1.6678	5.23542	1.59681	5.0962	2.15104	3.72652	4.56168	2.09127	4.89142	1.75178	3.13331	2.90847	5.35759
												0.893878	4.67069	4.74798	3.14097	2.48851	2.47552	2.87545	6.80764	3.00496	7.21578	7.29939	1.7075	5.30894	1.61429	5.3543	2.16817	3.73877	4.56396	2.09256	4.89559	1.76824	3.13551	2.91259	5.35988
												0.89489	4.67211	4.766	3.14154	2.48915	2.47949	2.916	6.83125	3.03018	7.26128	7.31393	1.73077	5.3416	1.62948	5.4028	2.21265	3.7388	4.56697	2.1284	4.89668	1.77012	3.15133	2.91858	5.36889
												0.905338	4.71882	4.79157	3.14524	2.49607	2.48181	2.92784	6.86426	3.16832	7.54886	7.60947	1.82125	5.36071	1.65523	5.52564	2.33299	3.74984	4.57523	2.12902	4.89948	1.77015	3.16955	2.92466	5.38205
												0.906506	4.73676	4.79871	3.16613	2.50436	2.51468	2.93763	6.99005	3.21999	7.7126	7.63232	1.95858	5.50392	1.66218	5.62233	2.41627	3.75902	4.59377	2.13758	4.90155	1.77686	3.16961	2.94727	5.40068
												0.915063	4.74714	4.81196	3.18979	2.51904	2.52727	2.98613	7.09328	3.23355	7.73542	7.68435	1.98334	5.64107	1.71318	5.77743	2.44876	3.76367	4.60364	2.15219	4.91785	1.7933	3.1702	2.95049	5.43616
												0.923914	4.77798	4.81578	3.19723	2.52086	2.53087	3.00916	7.14031	3.3047	7.80242	7.73304	2.04783	5.95699	1.7976	5.92235	2.46628	3.77089	4.62283	2.15357	4.93237	1.79411	3.17455	2.95085	5.44705
												0.929326	4.83035	4.82472	3.19808	2.52967	2.5651	3.07164	7.24756	3.31901	7.81471	7.78158	2.12536	5.98007	1.84114	6.14461	2.563	3.77659	4.62514	2.19024	4.93889	1.79694	3.19011	2.95937	5.45195
												0.935476	4.86579	4.85431	3.2068	2.5339	2.57185	3.1353	7.45894	3.3713	7.92485	8.0094	2.13848	5.98966	1.87057	6.1473	2.57529	3.79409	4.63703	2.19966	4.97186	1.81819	3.19314	2.96707	5.45578
												0.954785	4.89111	4.88424	3.21444	2.54885	2.57507	3.15455	7.62814	3.40222	8.33427	8.15194	2.18637	6.02359	1.9341	6.1577	2.6116	3.80371	4.63991	2.21703	4.98347	1.82074	3.19636	2.98047	5.48123
												0.95862	4.92145	4.88431	3.22582	2.55241	2.5811	3.21384	7.70163	3.46969	8.40868	8.18281	2.55372	6.08185	1.93432	6.17994	2.66467	3.81312	4.64391	2.22676	4.98668	1.82553	3.21485	3.00297	5.48284
												0.967192	4.92277	4.90664	3.2292	2.58286	2.58372	3.46742	7.77423	3.56365	8.53098	8.23417	2.56041	6.21876	2.06421	6.25983	2.68468	3.82483	4.64619	2.23474	4.98762	1.84424	3.2212	3.00629	5.49329
												0.970564	4.92328	4.91494	3.25313	2.58471	2.58727	3.51701	7.79413	3.56868	8.68596	8.27621	2.56342	6.31811	2.07307	6.43217	2.69166	3.83341	4.65735	2.23767	4.99425	1.84668	3.22221	3.01446	5.49916
												0.971401	4.93081	4.9192	3.26091	2.59254	2.59314	3.58752	7.81768	3.58627	8.76737	8.62679	2.59587	6.38906	2.10568	6.53034	2.71672	3.85047	4.67061	2.25769	4.99526	1.84832	3.22292	3.0177	5.51496
												0.971501	4.94317	4.93569	3.26772	2.60661	2.59459	3.738	7.84538	3.62008	8.82897	8.6884	2.60785	6.51573	2.24361	6.66144	2.72102	3.85087	4.72353	2.25832	5.00108	1.85937	3.22972	3.01817	5.51945
												0.988977	4.95204	4.95117	3.26781	2.61675	2.61824	3.8559	8.2572	3.63001	9.17323	8.84456	2.65369	6.62551	2.41051	6.72431	2.72632	3.85365	4.74321	2.25846	5.00114	1.86199	3.23253	3.02741	5.52159
												0.989484	4.95253	4.96669	3.28102	2.61852	2.62255	3.86872	8.30392	3.76555	9.20479	8.99493	2.70722	6.66632	2.57946	6.76458	2.78862	3.85477	4.8057	2.28197	5.01156	1.86695	3.23853	3.02816	5.52342
												1.00352	4.97214	4.98005	3.28343	2.61893	2.64033	3.87797	8.30472	3.8518	9.40356	9.0963	2.82105	6.67892	2.65334	6.78164	2.86968	3.85756	4.80858	2.28331	5.0241	1.88338	3.24771	3.03094	5.55469
												1.01142	4.99995	4.99073	3.30881	2.62724	2.64559	3.88681	8.32997	3.85927	9.42212	9.23907	2.85123	6.72299	2.66782	6.85115	2.98474	3.87977	4.82255	2.29106	5.04164	1.90003	3.25061	3.06674	5.55806
												1.0286	5.01385	5.00136	3.32744	2.65184	2.66008	3.90144	8.43198	3.92195	9.53491	9.35851	2.92588	6.72516	2.67649	6.85574	3.0049	3.88736	4.84135	2.29112	5.0457	1.91171	3.25182	3.06847	5.55883
												1.05441	5.01774	5.01112	3.33007	2.65371	2.67149	4.02931	8.62701	3.95069	9.56883	9.37104	2.93384	6.89085	2.7961	6.94048	3.06308	3.91239	4.85189	2.29993	5.05104	1.92025	3.26512	3.07129	5.5607
												1.05496	5.0286	5.01612	3.33009	2.67376	2.69015	4.03313	8.73849	3.95581	9.66629	9.38943	2.96327	6.94128	2.79745	7.00002	3.0631	3.92033	4.87937	2.30292	5.07591	1.9341	3.26952	3.07308	5.58064
												1.05718	5.043	5.02467	3.35176	2.69874	2.71437	4.28497	8.82558	4.01199	9.66791	9.40013	2.98037	6.95522	2.86463	7.02282	3.13943	3.92127	4.88387	2.304	5.10549	1.95387	3.28284	3.07423	5.61517
												1.06642	5.05955	5.03577	3.35394	2.70158	2.71916	4.32763	8.84314	4.09625	9.74791	9.57089	3.15775	7.03081	2.89027	7.05574	3.22279	3.93108	4.88834	2.31066	5.1083	1.96357	3.29135	3.08139	5.63597
												1.07895	5.06289	5.05132	3.35724	2.70835	2.72359	4.46875	8.91006	4.13729	9.86701	9.60749	3.25384	7.0566	2.92527	7.13999	3.23324	3.93749	4.89781	2.32202	5.11194	1.97205	3.29935	3.08553	5.6389
												1.08247	5.06411	5.0622	3.35838	2.71089	2.74748	4.5115	9.07783	4.21253	9.87973	9.73279	3.30891	7.10997	2.99964	7.26144	3.31836	3.9407	4.91336	2.3492	5.11275	1.98443	3.32469	3.10484	5.64764
												1.08751	5.06543	5.06806	3.36454	2.7137	2.75651	4.65111	9.13024	4.21776	9.92927	9.91336	3.38884	7.25258	3.03552	7.46065	3.38997	3.94772	4.92157	2.37087	5.11635	1.9893	3.33165	3.10678	5.75418
												1.09533	5.07112	5.0801	3.36599	2.72533	2.77099	4.72495	9.13657	4.2555	9.95436	10.3093	3.45491	7.27617	3.09116	7.48451	3.39721	3.96067	4.92299	2.37584	5.1169	2.02234	3.34794	3.10793	5.76072
												1.11268	5.07702	5.10078	3.39137	2.7288	2.79002	4.83681	9.22345	4.26907	10.0912	10.3294	3.55153	7.39111	3.15713	7.49713	3.44942	3.96104	4.95781	2.38395	5.12283	2.02587	3.34835	3.11903	5.79421
												1.1177	5.08407	5.10751	3.39608	2.74018	2.80207	4.85323	9.22769	4.31321	10.1063	10.4272	3.60331	7.40098	3.21799	7.53334	3.48506	3.97651	4.96437	2.3932	5.12799	2.026	3.3763	3.12996	5.79603
												1.11905	5.12402	5.11206	3.40028	2.7621	2.80268	4.8818	9.40184	4.32888	10.2461	10.4527	3.64387	7.41233	3.2387	7.55192	3.5231	4.01186	4.96596	2.39381	5.16405	2.05884	3.37849	3.13488	5.80096
												1.12041	5.12562	5.14736	3.40745	2.76952	2.80454	5.02791	9.48249	4.33947	10.6608	10.5311	3.73907	7.4843	3.30031	7.56152	3.54463	4.01516	4.97111	2.39486	5.1818	2.06319	3.39028	3.13821	5.801
												1.13159	5.13244	5.1719	3.4109	2.77973	2.81301	5.0718	9.48496	4.38251	11.0354	10.8309	3.79522	7.50803	3.3345	7.59201	3.61082	4.03996	4.97249	2.39789	5.18321	2.06444	3.39172	3.14202	5.80394
												1.13283	5.14827	5.19009	3.41246	2.7811	2.82036	5.0801	9.70398	4.45716	11.1222	10.9293	3.80956	7.60907	3.3505	7.73938	3.69235	4.04746	4.97265	2.40162	5.18393	2.08089	3.40936	3.1562	5.84583
												1.1355	5.16657	5.19716	3.42634	2.79279	2.86358	5.58243	9.75493	4.47998	11.3421	11.0537	3.84893	7.65181	3.39633	7.76572	3.70822	4.04832	4.9912	2.40174	5.19712	2.10102	3.41994	3.16218	5.86782
												1.13686	5.16906	5.19979	3.43256	2.79332	2.87429	5.70336	9.8748	4.51265	11.4112	11.1919	3.88419	7.65422	3.40034	7.79346	3.7091	4.06635	4.99487	2.41704	5.20207	2.11168	3.42076	3.17266	5.88417
												1.13983	5.18886	5.20206	3.44236	2.80616	2.87742	5.77395	9.87678	4.54392	11.422	11.2218	3.88817	7.76394	3.45553	7.92429	3.72543	4.06844	5.03914	2.41783	5.20364	2.12633	3.43133	3.17411	5.88459
												1.15676	5.19123	5.20511	3.44466	2.81586	2.88295	5.835	9.89041	4.75628	11.4382	11.3422	3.91344	7.85008	3.54121	7.94146	3.73571	4.12644	5.04639	2.42605	5.20839	2.15224	3.44157	3.20967	5.90001
												1.16194	5.20798	5.20538	3.45407	2.83724	2.88404	5.87351	10.0201	4.85611	11.53	11.5259	3.92771	7.99418	3.56265	7.98363	3.78578	4.14209	5.06195	2.42711	5.21122	2.16864	3.4573	3.21378	5.90132
												1.17508	5.23356	5.21017	3.46472	2.84834	2.88854	6.12008	10.0816	5.30698	11.5372	11.6579	4.04496	8.01934	3.5672	8.27149	3.99362	4.14708	5.06454	2.43872	5.22056	2.17202	3.45786	3.2233	5.91058
												1.17782	5.23882	5.22443	3.47718	2.85541	2.91589	6.20471	10.2865	5.37247	11.553	11.6674	4.08938	8.04009	3.6086	8.41474	4.00108	4.17522	5.06866	2.46098	5.23531	2.181	3.45823	3.22811	5.93504
												1.18165	5.2522	5.24122	3.47781	2.85554	2.93925	6.3073	10.4267	5.5301	11.5588	11.7145	4.10344	8.11463	3.66934	8.47848	4.02632	4.18299	5.08016	2.47707	5.28047	2.18755	3.46316	3.23013	5.9481
												1.18445	5.2906	5.24373	3.49667	2.87499	2.97001	6.34101	10.6105	5.66401	11.6011	11.8153	4.24486	8.13074	3.69371	8.59955	4.07829	4.191	5.10143	2.4856	5.29235	2.20162	3.47713	3.23265	6.0049
												1.18626	5.29436	5.25521	3.50191	2.91065	2.97379	6.38999	10.7506	5.86153	11.6096	11.8854	4.33029	8.54549	3.71118	8.66741	4.3078	4.20536	5.10268	2.48642	5.30448	2.21019	3.48106	3.24207	6.02558
												1.20929	5.30202	5.25563	3.54046	2.912	3.03193	6.4044	10.9119	6.02216	12.1527	11.9535	4.36466	8.61454	3.74867	8.76229	4.34561	4.20677	5.15259	2.52668	5.32623	2.22525	3.49325	3.24684	6.03372
												1.24306	5.33066	5.29783	3.54148	2.91838	3.03412	6.47485	10.9264	6.04032	12.1644	12.0013	4.45818	8.70918	3.78117	8.80378	4.41964	4.23152	5.18797	2.56616	5.35647	2.23305	3.51306	3.28645	6.09813
												1.26757	5.38303	5.30393	3.54628	2.92298	3.08456	6.49586	11.1916	6.34796	12.1665	12.3206	4.53175	8.7184	3.85321	9.02318	4.51747	4.23689	5.20933	2.58966	5.38014	2.2334	3.53348	3.29378	6.10434
												1.27927	5.40167	5.30995	3.56348	2.94006	3.08764	6.57457	11.3131	6.4724	12.2064	12.5391	4.79637	8.84686	3.95422	9.24816	4.63924	4.28017	5.23224	2.59207	5.39767	2.25085	3.54328	3.30889	6.14243
												1.28191	5.40597	5.31304	3.59978	2.98744	3.09582	6.64579	11.357	6.48829	12.4837	12.8048	4.81081	8.85228	4.02418	9.28288	4.78014	4.30224	5.24751	2.60322	5.4051	2.26636	3.54874	3.32509	6.15814
												1.30932	5.40776	5.32671	3.63247	3.004	3.09801	6.65354	11.3904	6.60669	12.9891	12.8569	4.82487	8.85285	4.22754	9.5333	4.83507	4.31596	5.26587	2.60901	5.42182	2.27828	3.55974	3.36741	6.17201
												1.32336	5.42509	5.34665	3.63938	3.01129	3.11156	6.99388	11.6762	7.21108	13.0145	12.9198	4.86378	8.91573	4.38556	9.5668	5.05642	4.32097	5.28805	2.62518	5.4319	2.28856	3.58208	3.39984	6.2002
												1.33434	5.44004	5.35245	3.66833	3.07488	3.1247	7.1679	11.8237	7.27154	13.2774	12.9432	4.94534	8.98387	4.4046	9.78277	5.15541	4.34976	5.29542	2.62578	5.44632	2.31883	3.58815	3.44401	6.24392
												1.33627	5.48968	5.36224	3.69564	3.0871	3.22122	7.2131	11.9938	7.36882	13.3496	13.3199	4.9533	9.15552	4.42959	9.78709	5.20806	4.37913	5.33409	2.63453	5.44645	2.36091	3.61512	3.44851	6.25973
												1.34504	5.53573	5.38176	3.72749	3.17946	3.25631	7.54052	12.3585	7.44732	13.4272	13.4128	5.44822	9.70296	4.54957	10.0843	5.28864	4.4077	5.39397	2.68755	5.4737	2.37328	3.62652	3.49156	6.27451
												1.37399	5.56595	5.40726	3.73033	3.21397	3.29253	7.66322	12.4074	7.53058	13.5793	13.6267	5.46167	9.85136	4.55048	10.0978	5.3276	4.42893	5.44404	2.73005	5.63365	2.39014	3.66083	3.50295	6.32538
												1.42809	5.58651	5.41821	3.73953	3.26206	3.29345	7.91744	12.5108	7.77115	13.6562	13.8441	5.46942	9.88513	4.58725	10.509	5.36893	4.44444	5.45221	2.73487	5.63458	2.42137	3.76894	3.51811	6.37327
												1.46641	5.61073	5.45474	3.76729	3.29275	3.29561	7.94644	12.6394	7.82497	13.8815	13.8494	5.92977	10.2795	4.66603	10.6292	5.38794	4.6796	5.54547	2.73952	5.64729	2.478	3.7872	3.59788	6.47849
												1.48161	5.7097	5.49638	3.77066	3.31189	3.34929	8.69928	13.0542	7.88641	15.0352	14.2257	6.19143	10.3399	4.84034	10.7008	5.41437	4.71316	5.58992	2.76219	5.66007	2.52659	3.80922	3.60587	6.48634
												1.4907	5.72006	5.50276	3.81638	3.31736	3.40752	8.91202	13.1181	7.93822	15.0906	14.3202	6.29374	10.3661	5.56161	10.7319	5.70525	4.7387	5.60378	2.76486	5.69247	2.60649	3.85055	3.63333	6.5474
												1.49735	5.72473	5.51854	3.81781	3.36523	3.42199	8.96527	13.3848	8.24189	15.2346	14.3809	6.33817	10.3786	5.90116	12.1597	5.97013	4.92707	5.61906	2.78362	5.8003	2.60787	3.88888	3.74163	6.63157
												1.60543	5.73028	5.5811	3.83691	3.40655	3.43742	9.7141	13.4105	8.25031	15.4627	14.6966	6.39828	10.5037	6.27649	12.1832	6.77665	5.03617	5.62488	2.82108	5.82504	2.65899	3.90273	3.76827	6.64814
												1.65336	5.93551	5.58441	3.88025	3.46964	3.48576	9.79116	14.1129	8.44909	15.5207	14.8263	6.70669	11.4843	6.48814	13.0312	6.86712	5.1998	5.67249	2.8523	5.85923	2.7303	3.93461	3.76957	6.84626
												1.67829	6.02906	5.66829	3.91219	3.51883	3.51662	10.2542	14.5834	8.49117	15.771	15.427	7.27457	11.8314	6.62891	14.2515	7.08348	5.20686	5.95888	2.92816	6.11934	2.7755	3.94467	3.77392	6.92578
												1.93991	6.1244	5.7032	4.00401	3.58206	3.61943	10.9341	14.9095	9.68543	15.776	15.5221	7.44323	12.5137	7.19318	14.5282	7.38428	5.37484	5.9772	3.20447	6.14787	2.83086	4.01288	3.81746	7.28551
												2.05147	6.16059	5.74091	4.02031	3.7342	3.73021	12.5465	14.9499	12.4758	15.7867	16.6632	8.25829	13.3272	8.54175	14.625	7.89435	5.50808	6.03405	3.24605	6.72087	2.99552	4.24088	3.88476	7.33045
												2.13248	6.98726	5.84492	4.26656	3.87041	3.94512	13.6735	17.5349	13.0184	16.6233	17.8495	8.81051	14.7755	8.57256	15.3356	8.12409	5.51588	6.43511	3.44875	6.77806	3.22312	4.28986	3.89156	7.56484
												2.37557	7.35115	6.22906	4.48146	3.92118	4.61249	15.2521	18.9612	13.6034	17.3463	19.4315	9.19534	15.468	9.44623	15.7433	10.9384	5.54129	6.91263	3.66696	6.81644	3.3456	4.30254	4.21678	7.62509
												2.74063	7.89394	6.35433	4.62692	4.0169	4.64265	17.1551	21.1181	22.4816	20.4221	19.4606	15.6246	19.0214	12.899	16.4464	11.4055	6.07924	6.9564	3.73895	6.90407	3.43144	4.39497	4.4371	8.84042
												3.01804	8.3083	8.42865	7.7253	5.03692	5.22651	18.1632	21.4034	23.343	32.9583	25.5128	18.4982	21.2368	14.7931	20.9004	14.6103	6.82748	11.814	6.1007	9.75362	4.71648	7.21339	5.59986	11.7147

[truncated: 32 more sheets: ALJR24, ALJR25, ALJR28, ALJR30, ALJR32, ALJR35, ALJR36, ALSA142, ALSA27, ALSA42, ALSA86, ALSA113, ALSA124, ALSA143, ALSA159, ALSA174, ALSA176, ALSA183, ALSA191, ALSA234 …]
