# Supplementary material for: Diversity at single nucleotide to pangenome scales among sulfur cycling bacteria in salt marshes
Source: Appl Environ Microbiol. 2023 Oct 26;89(11):e00988-23. doi: 10.1128/aem.00988-23 (PMC10686091; doi:10.1128/aem.00988-23)
Supplement: Supplemental Data 4 — Contig-specific coverage values of the unvegetated salt marsh samples. [file aem.00988-23-s0004.xlsx]

## Sheet: Caption
Supplemental Data 4. Contig-specific coverage values of the unvegetated salt marsh samples.

## Sheet: ALJR2
												G1_1_3	G1_2_4_CGTA_L002	G1_3_4_GAGT_L002	G1_3_4_TCGA_L002	G2_1_2_CTGC_L007	G2_2_1_GCTG_L007	G2_3_3_TGCT_L007	G3_1_2_TTAG_L002	G3_2_1_AGGG_L002	G3_3_2_CCAT_L002	G4_1_2_ATTT_L007	G4_2_3_CACG_L007	G4_3_1_GGAC_L007	G5_1_2_GTCA_L002	G5_2_4_TATC_L002	G5_3_4_AAAA_L002	G6_2_4_TCGA_L007	R1_1_4_CTGC_L002	R1_2_4_GCTG_L002	R1_3_4_TGCT_L002	R2_1_1_ACCC_L007	R2_2_1_CGTA_L007	R2_3_4_GAGT_L007	R3_1_3_TTAG_L007	R3_2_1_AGGG_L007	R3_3_3_CCAT_L007	R4_1_3_GTCA_L007	R4_2_3A_TATC_L007	R4_3_3_AAAA_L007	R6_1_2_ATTT_L002	R6_2_1_CACG_L002	R6_3_1_GGAC_L002
												0	0	0	0	0	0	0	0	0	0	0	0	0	0	0	0	0	0	0	0	0	0	0	0	0	0	0	0	0	0	0	0
												0	0	0	0	0	0	0	0	0	0	0	0	0	0	0	0	0	0	0	0	0	0	0	0	0	0	0	0	0	0	0	0
												0	0	0	0	0	0	0	0	0	0	0	0	0	0	0	0	0	0	0	0	0	0	0	0	0	0	0	0	0	0	0	0
												0	0	0	0	0	0	0	0	0	0	0	0	0	0	0	0	0	0	0	0	0	0	0	0	0	0	0	0	0	0	0	0
												0	0	0	0	0	0	0	0	0	0	0	0	0	0	0	0	0	0	0	0	0	0	0	0	0	0	0	0	0	0	0	0
												0	0	0	0	0	0	0	0	0	0	0	0	0	0	0	0	0	0	0	0	0	0	0	0	0	0	0	0	0	0	0	0
												0	0	0	0	0	0	0	0	0	0	0	0	0	0	0	0	0	0	0	0	0	0	0	0	0	0	0	0	0	0	0	0
												0	0	0	0	0	0	0	0	0	0	0	0	0	0	0	0	0	0	0	0	0	0	0	0	0	0	0	0	0	0	0	0
												0	0	0	0	0	0	0	0	0	0	0	0	0	0	0	0	0	0	0	0	0	0	0	0	0	0	0	0	0	0	0	0
												0	0	0	0	0	0	0	0	0	0	0	0	0	0	0	0	0	0	0	0	0	0	0	0	0	0	0	0	0	0	0	0
												0	0	0	0	0	0	0	0	0	0	0	0	0	0	0	0	0	0	0	0	0	0	0	0	0	0	0	0	0	0	0	0
												0	0	0	0	0	0	0	0	0	0	0	0	0	0	0	0	0	0	0	0	0	0	0	0	0	0	0	0	0	0	0	0
												0	0	0	0	0	0	0	0	0	0	0	0	0	0	0	0	0	0	0	0	0	0	0	0	0	0	0	0	0	0	0	0
												0	0	0	0	0	0	0	0	0	0	0	0	0	0	0	0	0	0	0	0	0	0	0	0	0	0	0	0	0	0	0	0
												0	0	0	0	0	0	0	0	0	0	0	0	0	0	0	0	0	0	0	0	0	0	0	0	0	0	0	0	0	0	0	0
												0	0	0	0	0	0	0	0	0	0	0	0	0	0	0	0	0	0	0	0	0	0	0	0	0	0	0	0	0	0	0	0
												0	0	0	0	0	0	0	0	0	0	0	0	0	0	0	0	0	0	0	0	0	0	0	0	0	0	0	0	0	0	0	0
												0	0	0	0	0	0	0	0	0	0	0	0	0	0	0	0	0	0	0	0	0	0	0	0	0	0	0	0	0	0	0	0
												0	0	0	0	0	0	0	0	0	0	0	0	0	0	0	0	0	0	0	0	0	0	0	0	0	0	0	0	0	0	0	0
												0	0	0	0	0	0	0	0	0	0	0	0	0	0	0	0	0	0	0	0	0	0	0	0	0	0	0	0	0	0	0	0
												0	0	0	0	0	0	0	0	0	0	0	0	0	0	0	0	0	0	0	0	0	0	0	0	0	0	0	0	0	0	0	0
												0	0	0	0	0	0	0	0	0	0	0	0	0	0	0	0	0	0	0	0	0	0	0	0	0	0	0	0	0	0	0	0
												0	0	0	0	0	0	0	0	0	0	0	0	0	0	0	0	0	0	0	0	0	0	0	0	0	0	0	0	0	0	0	0
												0	0	0	0	0	0	0	0	0	0	0	0	0	0	0	0	0	0	0	0	0	0	0	0	0	0	0	0	0	0	0	0
												0	0	0	0	0	0	0	0	0	0	0	0	0	0	0	0	0	0	0	0	0	0	0	0	0	0	0	0	0	0	0	0
												0	0	0	0	0	0	0	0	0	0	0	0	0	0	0	0	0	0	0	0	0	0	0	0	0	0	0	0	0	0	0	0
												0	0	0	0	0	0	0	0	0	0	0	0	0	0	0	0	0	0	0	0	0	0	0	0	0	0	0	0	0	0	0	0
												0	0	0	0	0	0	0	0	0	0	0	0	0	0	0	0	0	0	0	0	0	0	0	0	0	0	0	0	0	0	0	0
												0	0	0	0	0	0	0	0	0	0	0	0	0	0	0	0	0	0	0	0	0	0	0	0	0	0	0	0	0	0	0	0
												0	0	0	0	0	0	0	0	0	0	0	0	0	0	0	0	0	0	0	0	0	0	0	0	0	0	0	0	0	0	0	0
												0	0	0	0	0	0	0	0	0	0	0	0	0	0	0	0	0	0	0	0	0	0	0	0	0	0	0	0	0	0	0	0
												0	0	0	0	0	0	0	0	0	0	0	0	0	0	0	0	0	0	0	0	0	0	0	0	0	0	0	0	0	0	0	0
												0	0	0	0	0	0	0	0	0	0	0	0	0	0	0	0	0	0	0	0	0	0	0	0	0	0	0	0	0	0	0	0
												0	0	0	0	0	0	0	0	0	0	0	0	0	0	0	0	0	0	0	0	0	0	0	0	0	0	0	0	0	0	0	0
												0	0	0	0	0	0	0	0	0	0	0	0	0	0	0	0	0	0	0	0	0	0	0	0	0	0	0	0	0	0	0	0
												0	0	0	0	0	0	0	0	0	0	0	0	0	0	0	0	0	0	0	0	0	0	0	0	0	0	0	0	0	0	0	0
												0	0	0	0	0	0	0	0	0	0	0	0	0	0	0	0	0	0	0	0	0	0	0	0	0	0	0	0	0	0	0	0
												0	0	0	0	0	0	0	0	0	0	0	0	0	0	0	0	0	0	0	0	0	0	0	0	0	0	0	0	0	0	0	0
												0	0	0	0	0	0	0	0	0	0	0	0	0	0	0	0	0	0	0	0	0	0	0	0	0	0	0	0	0	0	0	0
												0	0	0	0	0	0	0	0	0	0	0	0	0	0	0	0	0	0	0	0	0	0	0	0	0	0	0	0	0	0	0	0
												0	0	0	0	0	0	0	0	0	0	0	0	0	0	0	0	0	0	0	0	0	0	0	0	0	0	0	0	0	0	0	0
												0	0	0	0	0	0	0	0	0	0	0	0	0	0	0	0	0	0	0	0	0	0	0	0	0	0	0	0	0	0	0	0
												0	0	0	0	0	0	0	0	0	0	0	0	0	0	0	0	0	0	0	0	0	0	0	0	0	0	0	0	0	0	0	0
												0	0	0	0	0	0	0	0	0	0	0	0	0	0	0	0	0	0	0	0	0	0	0	0	0	0	0	0	0	0	0	0
												0	0	0	0	0	0	0	0	0	0	0	0	0	0	0	0	0	0	0	0	0	0	0	0	0	0	0	0	0	0	0	0
												0	0	0	0	0	0	0	0	0	0	0	0	0	0	0	0	0	0	0	0	0	0	0	0	0	0	0	0	0	0	0	0
												0	0	0	0	0	0	0	0	0	0	0	0	0	0	0	0	0	0	0	0	0	0	0	0	0	0	0	0	0	0	0	0
												0	0	0	0	0	0	0	0	0	0	0	0	0	0	0	0	0	0	0	0	0	0	0	0	0	0	0	0	0	0	0	0
												0	0	0	0	0	0	0	0	0	0	0	0	0	0	0	0	0	0	0	0	0	0	0	0	0	0	0	0	0	0	0	0
												0	0	0	0	0	0	0	0	0	0	0	0	0	0	0	0	0	0	0	0	0	0	0	0	0	0	0	0	0	0	0	0
												0	0	0	0	0	0	0	0	0	0	0	0	0	0	0	0	0	0	0	0	0	0	0	0	0	0	0	0	0	0	0	0
												0	0	0	0	0	0	0	0	0	0	0	0	0	0	0	0	0	0	0	0	0	0	0	0	0	0	0	0	0	0	0	0
												0	0	0	0	0	0	0	0	0	0	0	0	0	0	0	0	0	0	0	0	0	0	0	0	0	0	0	0	0	0	0	0
												0	0	0	0	0	0	0	0	0	0	0	0	0	0	0	0	0	0	0	0	0	0	0	0	0	0	0	0	0	0	0	0
												0	0	0	0	0	0	0	0	0	0	0	0	0	0	0	0	0	0	0	0	0	0	0	0	0	0	0	0	0	0	0	0
												0	0	0	0	0	0	0	0	0	0	0	0	0	0	0	0	0	0	0	0	0	0	0	0	0	0	0	0	0	0	0	0
												0	0	0	0	0	0	0	0	0	0	0	0	0	0	0	0	0	0	0	0	0	0	0	0	0	0	0	0	0	0	0	0
												0	0	0	0	0	0	0	0	0	0	0	0	0	0	0	0	0	0	0	0	0	0	0	0	0	0	0	0	0	0	0	0
												0	0	0	0	0	0	0	0	0	0	0	0	0	0	0	0	0	0	0	0	0	0	0	0	0	0	0	0	0	0	0	0
												0	0	0	0	0	0	0	0	0	0	0	0	0	0	0	0	0	0	0	0	0	0	0	0	0	0	0	0	0	0	0	0
												0	0	0	0	0	0	0	0	0	0	0	0	0	0	0	0	0	0	0	0	0	0	0	0	0	0	0	0	0	0	0	0
												0	0	0	0	0	0	0	0	0	0	0	0	0	0	0	0	0	0	0	0	0	0	0	0	0	0	0	0	0	0	0	0
												0	0	0	0	0	0	0	0	0	0	0	0	0	0	0	0	0	0	0	0	0	0	0	0	0	0	0	0	0	0	0	0
												0	0	0	0	0	0	0	0	0	0	0	0	0	0	0	0	0	0	0	0	0	0	0	0	0	0	0	0	0	0	0	0
												0	0	0	0	0	0	0	0	0	0	0	0	0	0	0	0	0	0	0	0	0	0	0	0	0	0	0	0	0	0	0	0
												0	0	0	0	0	0	0	0	0	0	0	0	0	0	0	0	0	0	0	0	0	0	0	0	0	0	0	0	0	0	0	0
												0	0	0	0	0	0	0	0	0	0	0	0	0	0	0	0	0	0	0	0	0	0	0	0	0	0	0	0	0	0	0	0
												0	0	0	0	0	0	0	0	0	0	0	0	0	0	0	0	0	0	0	0	0	0	0	0	0	0	0	0	0	0	0	0
												0	0	0	0	0	0	0	0	0	0	0	0	0	0	0	0	0	0	0	0	0	0	0	0	0	0	0	0	0	0	0	0
												0	0	0	0	0	0	0	0	0	0	0	0	0	0	0	0	0	0	0	0	0	0	0	0	0	0	0	0	0	0	0	0
												0	0	0	0	0	0	0	0	0	0	0	0	0	0	0	0	0	0	0	0	0	0	0	0	0	0	0	0	0	0	0	0
												0	0	0	0	0	0	0	0	0	0	0	0	0	0	0	0	0	0	0	0	0	0	0	0	0	0	0	0	0	0	0	0
												0	0	0	0	0	0	0	0	0	0	0	0	0	0	0	0	0	0	0	0	0	0	0	0	0	0	0	0	0	0	0	0
												0	0	0	0	0	0	0	0	0	0	0	0	0	0	0	0	0	0	0	0	0	0	0	0	0	0	0	0	0	0	0	0
												0	0	0	0	0	0	0	0	0	0	0	0	0	0	0	0	0	0	0	0	0	0	0	0	0	0	0	0	0	0	0	0
												0	0	0	0	0	0	0	0	0	0	0	0	0	0	0	0	0	0	0	0	0	0	0	0	0	0	0	0	0	0	0	0
												0	0	0	0	0	0	0	0	0	0	0	0	0	0	0	0	0	0	0	0	0	0	0	0	0	0	0	0	0	0	0	0
												0	0	0	0	0	0	0	0	0	0	0	0	0	0	0	0	0	0	0	0	0	0	0	0	0	0	0	0	0	0	0	0
												0	0	0	0	0	0	0	0	0	0	0	0	0	0	0	0	0	0	0	0	0	0	0	0	0	0	0	0	0	0	0	0
												0	0	0	0	0	0	0	0	0	0	0	0	0	0	0	0	0	0	0	0	0	0	0	0	0	0	0	0	0	0	0	0
												0	0	0	0	0	0	0	0	0	0	0	0	0	0	0	0	0	0	0	0	0	0	0	0	0	0	0	0	0	0	0	0
												0	0	0	0	0	0	0	0	0	0	0	0	0	0	0	0	0	0	0	0	0	0	0	0	0	0	0	0	0	0	0	0
												0	0	0	0	0	0	0	0	0	0	0	0	0	0	0	0	0	0	0	0	0	0	0	0	0	0	0	0	0	0	0	0
												0	0	0	0	0	0	0	0	0	0	0	0	0	0	0	0	0	0	0	0	0	0	0	0	0	0	0	0	0	0	0	0
												0	0	0	0	0	0	0	0	0	0	0	0	0	0	0	0	0	0	0	0	0	0	0	0	0	0	0	0	0	0	0	0
												0	0	0	0	0	0	0	0	0	0	0	0	0	0	0	0	0	0	0	0	0	0	0	0	0	0	0	0	0	0	0	0
												0	0	0	0	0	0	0	0	0	0	0	0	0	0	0	0	0	0	0	0	0	0	0	0	0	0	0	0	0	0	0	0
												0	0	0	0	0	0	0	0	0	0	0	0	0	0	0	0	0	0	0	0	0	0	0	0	0	0	0	0	0	0	0	0
												0	0	0	0	0	0	0	0	0	0	0	0	0	0	0	0	0	0	0	0	0	0	0	0	0	0	0	0	0	0	0	0
												0	0	0	0	0	0	0	0	0	0	0	0	0	0	0	0	0	0	0	0	0	0	0	0	0	0	0	0	0	0	0	0
												0	0	0	0	0	0	0	0	0	0	0	0	0	0	0	0	0	0	0	0	0	0	0	0	0	0	0	0	0	0	0	0
												0	0	0	0	0	0	0	0	0	0	0	0	0	0	0	0	0	0	0	0	0	0	0	0	0	0	0	0	0	0	0	0
												0	0	0	0	0	0	0	0	0	0	0	0	0	0	0	0	0	0	0	0	0	0	0	0	0	0	0	0	0	0	0	0
												0	0	0	0	0	0	0	0	0	0	0	0	0	0	0	0	0	0	0	0	0	0	0	0	0	0	0	0	0	0	0	0
												0	0	0	0	0	0	0	0	0	0	0	0	0	0	0	0	0	0	0	0	0	0	0	0	0	0	0	0	0	0	0	0
												0	0	0	0	0	0	0	0	0	0	0	0	0	0	0	0	0	0	0	0	0	0	0	0	0	0	0	0	0	0	0	0
												0	0	0	0	0	0	0	0	0	0	0	0	0	0	0	0	0	0	0	0	0	0	0	0	0	0	0	0	0	0	0	0
												0	0	0	0	0	0	0	0	0	0	0	0	0	0	0	0	0	0	0	0	0	0	0	0	0	0	0	0	0	0	0	0
												0	0	0	0	0	0	0	0	0	0	0	0	0	0	0	0	0	0	0	0	0	0	0	0	0	0	0	0	0	0	0	0
												0	0	0	0	0	0	0	0	0	0	0	0	0	0	0	0	0	0	0	0	0	0	0	0	0	0	0	0	0	0	0	0
												0	0	0	0	0	0	0	0	0	0	0	0	0	0	0	0	0	0	0	0	0	0	0	0	0	0	0	0	0	0	0	0
												0	0	0	0	0	0	0	0	0	0	0	0	0	0	0	0	0	0	0	0	0	0	0	0	0	0	0	0	0	0	0	0
												0	0	0	0	0	0	0	0	0	0	0	0	0	0	0	0	0	0	0	0	0	0	0	0	0	0	0	0	0	0	0	0
												0	0	0	0	0	0	0	0	0	0	0	0	0	0	0	0	0	0	0	0	0	0	0	0	0	0	0	0	0	0	0	0
												0	0	0	0	0	0	0	0	0	0	0	0	0	0	0	0	0	0	0	0	0	0	0	0	0	0	0	0	0	0	0	0
												0	0	0	0	0	0	0	0	0	0	0	0	0	0	0	0	0	0	0	0	0	0	0	0	0	0	0	0	0	0	0	0
												0	0	0	0	0	0	0	0	0	0	0	0	0	0	0	0	0	0	0	0	0	0	0	0	0	0	0	0	0	0	0	0
												0	0	0	0	0	0	0	0	0	0	0	0	0	0	0	0	0	0	0	0	0	0	0	0	0	0	0	0	0	0	0	0
												0	0	0	0	0	0	0	0	0	0	0	0	0	0	0	0	0	0	0	0	0	0	0	0	0	0	0	0	0	0	0	0
												0	0	0	0	0	0	0	0	0	0	0	0	0	0	0	0	0	0	0	0	0	0	0	0	0	0	0	0	0	0	0	0
												0	0	0	0	0	0	0	0	0	0	0	0	0	0	0	0	0	0	0	0	0	0	0	0	0	0	0	0	0	0	0	0
												0	0	0	0	0	0	0	0	0	0	0	0	0	0	0	0	0	0	0	0	0	0	0	0	0	0	0	0	0	0	0	0
												0	0	0	0	0	0	0	0	0	0	0	0	0	0	0	0	0	0	0	0	0	0	0	0	0	0	0	0	0	0	0	0
												0	0	0	0	0	0	0	0	0	0	0	0	0	0	0	0	0	0	0	0	0	0	0	0	0	0	0	0	0	0	0	0
												0	0	0	0	0	0	0	0	0	0	0	0	0	0	0	0	0	0	0	0	0	0	0	0	0	0	0	0	0	0	0	0
												0	0	0	0	0	0	0	0	0	0	0	0	0	0	0	0	0	0	0	0	0	0	0	0	0	0	0	0	0	0	0	0
												0	0	0	0	0	0	0	0	0	0	0	0	0	0	0	0	0	0	0	0	0	0	0	0	0	0	0	0	0	0	0	0
												0	0	0	0	0	0	0	0	0	0	0	0	0	0	0	0	0	0	0	0	0	0	0	0	0	0	0	0	0	0	0	0
												0	0	0	0	0	0	0	0	0	0	0	0	0	0	0	0	0	0	0	0	0	0	0	0	0	0	0	0	0	0	0	0
												0	0	0	0	0	0	0	0	0	0	0	0	0	0	0	0	0	0	0	0	0	0	0	0	0	0	0	0	0	0	0	0
												0	0	0	0	0	0	0	0	0	0	0	0	0	0	0	0	0	0	0	0	0	0	0	0	0	0	0	0	0	0	0	0
												0	0	0	0	0	0	0	0	0	0	0	0	0	0	0	0	0	0	0	0	0	0	0	0	0	0	0	0	0	0	0	0
												0	0	0	0	0	0	0	0	0	0	0	0	0	0	0	0	0	0	0	0	0	0	0	0	0	0	0	0	0	0	0	0
												0	0	0	0	0	0	0	0	0	0	0	0	0	0	0	0	0	0	0	0	0	0	0	0	0	0	0	0	0	0	0	0
												0	0	0	0	0	0	0	0	0	0	0	0	0	0	0	0	0	0	0	0	0	0	0	0	0	0	0	0	0	0	0	0
												0	0	0	0	0	0	0	0	0	0	0	0	0	0	0	0	0	0	0	0	0	0	0	0	0	0	0	0	0	0	0	0
												0	0	0	0	0	0	0	0	0	0	0	0	0	0	0	0	0	0	0	0	0	0	0	0	0	0	0	0	0	0	0	0
												0	0	0	0	0	0	0	0	0	0	0	0	0	0	0	0	0	0	0	0	0	0	0	0	0	0	0	0	0	0	0	0
												0	0	0	0	0	0	0	0	0	0	0	0	0	0	0	0	0	0	0	0	0	0	0	0	0	0	0	0	0	0	0	0
												0	0	0	0	0	0	0	0	0	0	0	0	0	0	0	0	0	0	0	0	0	0	0	0	0	0	0	0	0	0	0	0
												0	0	0	0	0	0	0	0	0	0	0	0	0	0	0	0	0	0	0	0	0	0	0	0	0	0	0	0	0	0	0	0
												0	0	0	0	0	0	0	0	0	0	0	0	0	0	0	0	0	0	0	0	0	0	0	0	0	0	0	0	0	0	0	0
												0	0	0	0	0	0	0	0	0	0	0	0	0	0	0	0	0	0	0	0	0	0	0	0	0	0	0	0	0	0	0	0
												0	0	0	0	0	0	0	0	0	0	0	0	0	0	0	0	0	0	0	0	0	0	0	0	0	0	0	0	0	0	0	0
												0	0	0	0	0	0	0	0	0	0	0	0	0	0	0	0	0	0	0	0	0	0	0	0	0	0	0	0	0	0	0	0
												0	0	0	0	0	0	0	0	0	0	0	0	0	0	0	0	0	0	0	0	0	0	0	0	0	0	0	0	0	0	0	0
												0	0	0	0	0	0	0	0	0	0	0	0	0	0	0	0	0	0	0	0	0	0	0	0	0	0	0	0	0	0	0	0
												0	0	0	0	0	0	0	0	0	0	0	0	0	0	0	0	0	0	0	0	0	0	0	0	0	0	0	0	0	0	0	0
												0	0	0	0	0	0	0	0	0	0	0	0	0	0	0	0	0	0	0	0	0	0	0	0	0	0	0	0	0	0	0	0
												0	0	0	0	0	0	0	0	0	0	0	0	0	0	0	0	0	0	0	0	0	0	0	0	0	0	0	0	0	0	0	0
												0	0	0	0	0	0	0	0	0	0	0	0	0	0	0	0	0	0	0	0	0	0	0	0	0	0	0	0	0	0	0	0
												0	0	0	0	0	0	0	0	0	0	0	0	0	0	0	0	0	0	0	0	0	0	0	0	0	0	0	0	0	0	0	0
												0	0	0	0	0	0	0	0	0	0	0	0	0	0	0	0	0	0	0	0	0	0	0	0	0	0	0	0	0	0	0	0
												0	0	0	0	0	0	0	0	0	0	0	0	0	0	0	0	0	0	0	0	0	0	0	0	0	0	0	0	0	0	0	0
												0	0	0	0	0	0	0	0	0	0	0	0	0	0	0	0	0	0	0	0	0	0	0	0	0	0	0	0	0	0	0	0
												0	0	0	0	0	0	0	0	0	0	0	0	0	0	0	0	0	0	0	0	0	0	0	0	0	0	0	0	0	0	0	0
												0	0	0	0	0	0	0	0	0	0	0	0	0	0	0	0	0	0	0	0	0	0	0	0	0	0	0	0	0	0	0	0
												0	0	0	0	0	0	0	0	0	0	0	0	0	0	0	0	0	0	0	0	0	0	0	0	0	0	0	0	0	0	0	0
												0	0	0	0	0	0	0	0	0	0	0	0	0	0	0	0	0	0	0	0	0	0	0	0	0	0	0	0	0	0	0	0
												0	0	0	0	0	0	0	0	0	0	0	0	0	0	0	0	0	0	0	0	0	0	0	0	0	0	0	0	0	0	0	0
												0	0	0	0	0	0	0	0	0	0	0	0	0	0	0	0	0	0	0	0	0	0	0	0	0	0	0	0	0	0	0	0
												0	0	0	0	0	0	0	0	0	0	0	0	0	0	0	0	0	0	0	0	0	0	0	0	0	0	0	0	0	0	0	0
												0	0	0	0	0	0	0	0	0	0	0	0	0	0	0	0	0	0	0	0	0.238179	0	0	0	0	0	0	0	0	0	0	0
												0	0	0	0	0	0	0	0	0	0	0	0	0	0	0	0	0	0	0	0	0.304636	0	0	0	0	0	0	0	0	0	0	0
												0	0	0	0	0	0	0	0	0	0	0	0	0	0	0	0	0	0	0	0	0.328067	0	0	0	0	0	0	0	0	0	0	0
												0	0	0	0	0	0	0	0	0	0	0	0	0	0	0	0	0	0	0	0	0.390144	0	0	0	0	0	0	0	0	0	0	0
												0	0	0	0	0	0	0	0	0	0	0	0	0	0	0	0	0	0	0	0	0.43676	0	0	0	0	0	0	0	0	0	0	0
												0	0	0	0	0	0	0	0	0	0	0	0	0	0	0	0	0	0	0	0	0.485482	0	0	0	0	0	0	0	0	0	0	0
												0	0	0	0	0	0	0	0	0	0	0	0	0	0	0	0	0	0	0	0	0.495721	0	0	0	0	0	0	0	0	0	0	0
												0	0	0	0	0	0	0	0	0	0	0	0	0	0	0	0	0	0	0	0	0.500499	0	0	0	0	0	0	0	0	0	0	0
												0	0	0	0	0	0	0	0	0	0	0	0	0	0	0	0	0	0	0	0	0.518142	0	0	0	0	0	0	0	0	0	0	0
												0	0	0	0	0	0	0	0	0	0	0	0	0	0	0	0	0	0	0	0	0.527158	0	0	0	0	0	0	0	0	0	0	0
												0	0	0	0	0	0	0	0	0	0	0	0	0	0	0	0	0	0	0	0	0.528487	0	0	0	0	0	0	0	0	0	0	0.382696
												0	0	0	0	0	0	0	0	0	0	0	0	0	0	0	0	0	0	0	0	0.554892	0	0	0	0	0	0	0	0	0	0	0.397247
												0	0	0	0	0	0	0	0	0	0	0	0	0	0	0	0	0	0	0	0	0.558272	0	0	0	0	0	0	0	0	0	0	0.471073
												0	0	0	0	0	0	0	0	0	0	0	0	0	0	0	0	0	0	0	0	0.571618	0	0	0	0	0	0	0	0	0	0	0.503648
												0	0	0	0	0	0	0	0	0	0	0	0	0	0	0	0	0	0	0	0	0.6402	0	0	0	0	0	0	0	0	0	0	0.508505
												0	0	0	0	0	0	0	0	0	0	0	0	0	0	0	0	0	0	0	0	0.646653	0	0	0	0	0	0	0	0	0	0	0.574352
												0	0	0	0	0	0	0	0	0	0	0	0	0	0	0	0	0	0	0	0	0.651598	0	0	0	0	0	0	0	0	0	0	0.578142
												0	0	0	0	0	0	0	0	0	0	0	0	0	0	0	0	0	0	0	0	0.659188	0	0	0	0	0	0	0	0	0	0	0.584119
												0	0	0	0	0	0	0	0	0	0	0	0	0	0	0	0	0	0	0	0	0.685596	0	0	0	0	0	0.262749	0	0	0	0	0.633075
												0	0	0	0	0	0	0	0	0	0	0	0	0	0	0	0	0	0	0	0	0.687833	0	0	0	0	0	0.287326	0	0	0	0	0.777782
												0	0	0	0	0	0	0	0	0	0	0	0	0	0	0	0	0	0	0	0	0.717721	0	0	0	0	0	0.299027	0	0	0	0	0.798034
												0	0	0	0	0	0	0	0	0	0	0	0	0	0	0	0	0	0	0	0	0.72239	0	0	0	0	0	0.306335	0	0	0	0.261568	0.82943
												0	0	0	0	0	0	0	0	0	0	0	0	0	0	0	0	0	0	0	0	0.72801	0	0	0	0	0	0.333208	0	0	0	0.295439	0.836739
												0	0	0	0	0	0	0	0	0	0	0	0	0	0	0	0	0	0	0	0	0.733802	0	0	0	0	0	0.370134	0	0	0	0.353696	0.879678
												0	0	0	0	0	0	0	0	0	0	0	0	0	0	0	0	0	0	0	0	0.746867	0	0	0	0	0	0.386732	0	0	0	0.397033	0.921842
												0	0	0	0	0	0	0	0	0	0	0	0	0	0	0	0	0	0	0	0	0.754097	0	0	0	0	0	0.404425	0	0	0	0.41166	0.929567
												0	0	0	0	0	0	0	0	0	0	0	0	0	0	0	0	0	0	0	0	0.780654	0	0	0	0	0	0.405353	0	0	0	0.417782	0.932028
												0	0	0	0	0	0	0	0	0	0	0	0	0	0	0	0	0	0	0	0	0.784811	0	0	0	0	0	0.438667	0	0	0	0.430407	0.949297
												0	0	0	0	0	0	0	0	0	0	0	0	0	0	0	0	0	0	0	0	0.822981	0	0	0	0	0	0.453927	0	0	0	0.431982	0.989245
												0	0	0	0	0	0	0	0	0	0	0	0	0	0	0	0	0	0	0	0	0.832983	0	0	0	0	0	0.46068	0	0	0	0.488306	1.04406
												0	0	0	0	0	0	0	0	0	0	0	0	0	0	0	0	0	0	0	0	0.846868	0	0	0	0	0	0.472248	0	0	0	0.539831	1.0515
												0	0	0	0	0	0	0	0	0	0	0	0	0	0	0	0	0	0	0	0	0.849619	0	0	0	0	0	0.476393	0	0	0	0.541633	1.05395
												0	0	0	0	0	0	0	0	0	0	0	0	0	0	0	0	0	0	0	0	0.872547	0	0	0	0	0	0.482662	0	0	0	0.542136	1.07309
												0	0	0	0	0	0	0	0	0	0	0	0	0	0	0	0	0	0	0	0	0.882711	0	0	0	0	0	0.486253	0	0.2872	0.327385	0.547032	1.09235
												0	0	0	0	0	0	0	0	0	0	0	0	0	0	0	0	0	0	0	0	0.894789	0	0	0	0	0	0.494368	0	0.291995	0.419076	0.561891	1.10067
												0	0	0	0	0	0	0	0	0	0	0	0	0	0	0	0	0	0	0	0	0.986044	0	0	0	0	0	0.515194	0	0.300864	0.446452	0.573568	1.1136
												0	0	0	0	0	0	0	0	0	0	0	0	0	0	0	0	0	0	0	0	0.997041	0	0	0.068382	0	0	0.5702	0	0.341017	0.469187	0.587609	1.16451
												0	0	0	0	0	0	0.489717	0	0	0	0	0	0	0	0.266991	0	0	0	0	0	1.00376	0	0	0.194437	0	0	0.571161	0	0.353264	0.502936	0.58892	1.17814
												0	0	0	0	0	0	0.580593	0	0	0	0	0	0	0	0.30955	0	0	0	0	0	1.00978	0	0	0.277552	0	0	0.577329	0	0.362612	0.535827	0.609385	1.18468
												0	0	0	0	0	0	0.626653	0	0	0	0	0	0	0	0.326244	0	0	0	0	0	1.0158	0	0	0.280415	0	0	0.585393	0	0.368859	0.601818	0.61942	1.19075
												0	0	0	0	0	0	0.783022	0	0	0	0	0	0	0	0.405505	0	0	0	0	0	1.05911	0	0	0.28962	0	0	0.602688	0	0.445251	0.608557	0.620697	1.22052
												0	0	0	0	0	0	0.887131	0	0	0	0	0	0	0	0.474631	0	0	0	0	0	1.06935	0	0	0.350376	0	0	0.606418	0	0.45217	0.637579	0.624604	1.23142
												0	0	0	0	0	0	0.9436	0	0	0	0	0	0	0	0.480581	0	0	0	0	0	1.09596	0	0	0.370286	0	0	0.613441	0	0.462151	0.692108	0.627819	1.23603
												0	0	0	0	0	0	0.957684	0	0	0	0	0	0	0	0.484151	0	0	0	0	0	1.10407	0	0	0.38167	0	0	0.632768	0	0.474597	0.708243	0.633425	1.23612
												0	0	0	0	0	0	0.997925	0	0	0	0	0	0	0	0.495991	0	0	0	0	0	1.11467	0	0	0.399552	0	0	0.661654	0	0.481514	0.721391	0.651108	1.25355
												0	0	0	0	0	0	1.03099	0	0	0	0	0	0	0	0.582838	0	0	0	0	0	1.13058	0	0	0.415655	0	0	0.673949	0	0.513382	0.724973	0.701857	1.2658
												0	0	0	0	0	0	1.05282	0	0	0	0	0	0	0	0.598109	0	0	0	0	0	1.13372	0	0	0.415873	0	0	0.739411	0	0.538169	0.765715	0.710733	1.28077
												0	0	0	0	0	0	1.06747	0	0	0	0	0	0	0	0.622801	0	0	0	0	0	1.13734	0	0	0.423133	0	0	0.755065	0	0.544373	0.766088	0.712361	1.31785
												0	0	0	0	0	0	1.08592	0	0	0	0	0.193887	0	0	0.633219	0	0	0	0	0	1.19504	0	0	0.441996	0	0	0.764066	0	0.550681	0.776455	0.726507	1.36445
												0	0	0	0	0	0	1.08611	0	0	0	0	0.307321	0	0	0.683534	0.39648	0	0	0	0	1.21334	0	0	0.445047	0	0	0.765396	0	0.576208	0.810826	0.741079	1.37521
												0	0	0	0	0	0	1.08886	0	0	0	0	0.349699	0	0	0.70836	0.451152	0	0	0	0	1.24849	0	0	0.445471	0	0	0.768545	0	0.651156	0.868594	0.751254	1.38171
												0	0	0	0	0	0	1.14348	0	0	0	0	0.414192	0	0	0.714757	0.453849	0	0	0	0	1.25773	0.37358	0	0.455114	0	0	0.772904	0	0.671383	0.943549	0.769662	1.38997
												0	0	0	0	0	0	1.19647	0	0	0	0	0.452961	0.318384	0	0.766392	0.461441	0	0	0	0	1.26294	0.38283	0	0.488365	0	0	0.773935	0	0.689377	0.946177	0.826741	1.47175
												0	0	0	0	0	0	1.30437	0	0	0	0	0.48093	0.381826	0	0.766585	0.535427	0	0	0	0	1.3025	0.472425	0	0.519435	0	0	0.781261	0	0.700264	0.981338	0.847097	1.48015
												0	0	0	0	0	0	1.32007	0	0	0	0	0.554456	0.451988	0	0.777142	0.572175	0	0	0	0	1.30558	0.475934	0	0.520204	0	0	0.834081	0	0.723804	0.992415	0.850882	1.49282
												0	0	0	0	0	0	1.33344	0	0	0	0	0.581142	0.454771	0	0.77888	0.664502	0	0	0	0	1.31376	0.534841	0	0.556342	0	0	0.872718	0	0.802552	1.01485	0.86157	1.5323
												0	0	0	0	0	0	1.34296	0	0	0	0	0.705454	0.480035	0	0.80934	0.690699	0	0	0	0	1.32487	0.550569	0	0.571613	0	0	0.879761	0	0.8121	1.04319	0.863484	1.54089
												0	0	0	0	0	0	1.34993	0	0	0	0	0.706757	0.488266	0	0.814878	0.700421	0	0.413046	0	0	1.3335	0.570219	0	0.589759	0	0.171865	0.897903	0	0.812452	1.11172	0.872556	1.54371
												0	0	0	0	0	0	1.36384	0	0	0	0	0.724723	0.498242	0	0.830741	0.731149	0	0.436857	0	0	1.41721	0.584459	0	0.608042	0	0.196303	0.90833	0	0.814096	1.11497	0.892166	1.62517
												0	0	0	0	0	0	1.40279	0	0	0	0	0.807462	0.540877	0	0.842512	0.74974	0	0.500068	0	0	1.44871	0.608593	0	0.617428	0	0.199175	0.926505	0	0.824622	1.11616	0.907763	1.62834
												0	0	0	0	0	0	1.42463	0	0.609598	0	0	0.823051	0.580492	0.418479	0.858715	0.756074	0	0.630445	0	0	1.48914	0.609057	0	0.623322	0	0.203703	0.943092	0	0.855267	1.12449	0.910065	1.64681
												0	0	0	0	0	0	1.46791	0	0.733645	0	0	0.835713	0.602062	0.476184	0.873108	0.757815	0	0.658659	0	0	1.49106	0.613862	0	0.654027	0	0.236243	0.972906	0	0.881644	1.13336	0.910565	1.65992
												0	0	0	0	0	0	1.51408	0	0.738031	0	0	0.865794	0.624955	0.479031	0.890848	0.820349	0.243694	0.669953	0	0	1.49409	0.627196	0	0.659941	0	0.236747	0.974696	0	0.885568	1.14132	0.930489	1.67495
												0	0	0	0	0	0	1.51974	0	0.872556	0	0	0.87304	0.633545	0.565135	0.917053	0.845411	0.315021	0.708218	0	0	1.50019	0.650026	0.281607	0.677728	0.230116	0.248188	0.999358	0	0.887899	1.20013	0.952627	1.76475
												0	0	0.612277	0	0	0	1.55618	0	0.920927	0	0	0.926711	0.655283	0.610759	0.923025	0.912969	0.328434	0.796982	0	0	1.52219	0.722277	0.28692	0.683336	0.277511	0.24982	1.10194	0	0.918753	1.23073	0.957614	1.77296
												0	0	0.635558	0	0	0	1.60083	0	0.922986	0	0	0.93849	0.660593	0.61556	0.989164	0.923217	0.386382	0.899117	0	0	1.53602	0.756428	0.389847	0.708241	0.278802	0.257236	1.10296	0	0.963142	1.2699	0.957876	1.80893
												0	0	0.741274	0	0.477988	0	1.61129	0	0.935601	0	0	0.951787	0.678889	0.654537	1.02943	0.959569	0.456657	0.899406	0	0	1.56647	0.786723	0.400513	0.734411	0.279656	0.260662	1.10297	0	1.00382	1.33429	1.04684	1.85823
												0	0	0.876391	0	0.505542	0	1.61595	0	0.948377	0	0	1.04417	0.694082	0.676796	1.03753	1.03	0.480337	0.935468	0	0	1.60586	0.787378	0.410403	0.746241	0.286419	0.268142	1.11287	0	1.03123	1.35719	1.05606	1.8649
												0	0	0.904643	0	0.588372	0.562266	1.71317	0	0.96106	0	0.389749	1.0655	0.700008	0.701372	1.07804	1.05115	0.490301	0.952354	0	0	1.62357	0.814007	0.427284	0.803335	0.336958	0.278127	1.13663	0	1.05106	1.4326	1.08452	1.93764
												0	0	0.969934	0	0.722102	0.938664	1.79857	0.782165	1.08059	0.46841	0.393248	1.07481	0.746724	0.744774	1.0838	1.06183	0.492516	1.0028	0	0	1.62644	0.828213	0.589323	0.804347	0.34799	0.287482	1.17021	0	1.06825	1.46093	1.08795	1.9677
												0	0	1.01736	0	0.723717	0.956399	1.81849	0.869733	1.16321	0.713566	0.394088	1.08412	0.773905	0.755	1.09176	1.07001	0.52057	1.00527	0	0	1.64555	0.844141	0.625647	0.80556	0.357345	0.302469	1.17342	0	1.08768	1.46681	1.12616	2.03512
												0	0	1.09824	0	0.743626	0.985266	1.8383	0.889279	1.17623	0.74758	0.416775	1.12384	0.877109	0.791339	1.09228	1.11726	0.57366	1.01397	0	0	1.67035	0.848498	0.656689	0.812965	0.369451	0.315217	1.19084	0	1.15329	1.4707	1.14229	2.1109
												0	0.693378	1.12983	0	0.744061	1.01208	1.94118	0.911597	1.26556	0.892391	0.440912	1.27063	0.879867	0.804151	1.10682	1.12149	0.618131	1.10026	0	0	1.68944	0.85829	0.660994	0.821161	0.373565	0.331172	1.23899	0	1.1639	1.56567	1.14397	2.11856
												0	0.737598	1.1814	0	0.804472	1.06252	1.95491	0.915786	1.32697	0.899605	0.446347	1.3106	0.884724	0.865866	1.12475	1.1307	0.637154	1.1478	0	0	1.70704	0.868933	0.664267	0.845615	0.377586	0.333849	1.27095	0	1.18552	1.56604	1.16657	2.1911
												0	0.751811	1.3328	0	0.912076	1.11669	1.95905	0.928033	1.40911	0.939864	0.494216	1.31985	0.889551	0.938592	1.12824	1.20657	0.66975	1.1582	0	0	1.73473	0.870701	0.666397	0.853468	0.391278	0.335629	1.28685	0	1.19084	1.67721	1.19542	2.20663
												0	0.792374	1.3436	0	0.932271	1.39786	2.01004	0.950786	1.44606	1.05899	0.522699	1.34333	0.900585	0.989979	1.14009	1.22792	0.69588	1.22258	0	0	1.84034	0.896397	0.771394	0.868853	0.424535	0.35021	1.28793	0	1.1942	1.69359	1.2578	2.29967
												0	0.856618	1.49064	0	1.00901	1.40483	2.05111	1.05765	1.47999	1.19148	0.551267	1.39986	0.918946	1.01721	1.1891	1.25714	0.747308	1.24799	0	0	1.86628	0.93315	0.776076	0.878808	0.436218	0.35779	1.29238	0	1.27753	1.74129	1.28971	2.3039
												0	1.00325	1.51879	0	1.06434	1.40874	2.0611	1.06606	1.48907	1.25184	0.572171	1.4139	0.968906	1.05397	1.1994	1.2631	0.755486	1.29969	0	0	1.88705	0.97793	0.85038	0.884814	0.483622	0.372212	1.29353	0	1.29134	1.8142	1.31692	2.31952
												0	1.04737	1.55949	0	1.09269	1.47563	2.12046	1.08624	1.49648	1.28298	0.580169	1.4706	0.972274	1.07945	1.22029	1.31227	0.760877	1.35296	0	0	1.9559	0.99639	0.91697	0.896388	0.496826	0.382392	1.30341	0	1.31195	1.84369	1.33645	2.33475
												0	1.08983	1.62712	0	1.10209	1.48391	2.1248	1.1773	1.50714	1.29338	0.670767	1.47423	1.00501	1.13269	1.24471	1.33655	0.780939	1.37898	0	0	1.99829	1.01238	0.960507	0.911586	0.530723	0.383721	1.31058	0	1.36686	1.86905	1.35322	2.41336
												0	1.09504	1.69742	0	1.13948	1.54636	2.1656	1.32753	1.51214	1.33485	0.674082	1.49403	1.03453	1.15285	1.24892	1.45786	0.796099	1.47267	0	0	2.01229	1.02775	0.985332	0.943206	0.531947	0.400725	1.34024	0	1.36885	1.8928	1.37092	2.46351
												0	1.10587	1.70144	0	1.15334	1.5624	2.29116	1.35309	1.54642	1.33556	0.777024	1.54438	1.04729	1.16921	1.25066	1.50376	0.809958	1.49471	0	0	2.02647	1.12546	0.996912	1.0184	0.536713	0.401255	1.35788	0	1.43641	1.9092	1.40622	2.60917
												0	1.11745	1.89082	0	1.16261	1.58099	2.42126	1.36883	1.56718	1.43358	0.782549	1.54802	1.05379	1.22485	1.25658	1.52376	0.823071	1.52784	0	0.588363	2.11587	1.14593	1.04959	1.04628	0.541533	0.453947	1.37461	0	1.48844	1.92299	1.41285	2.62035
												0	1.13058	1.97754	0	1.17339	1.63067	2.54067	1.39637	1.66309	1.47467	0.786335	1.59676	1.09336	1.24502	1.32725	1.54537	0.878289	1.54314	0	0.645737	2.20958	1.16596	1.05518	1.05971	0.550879	0.470365	1.37739	0	1.50372	1.9491	1.42255	2.65384
												0	1.16406	2.04413	0	1.22883	1.65038	2.57533	1.41795	1.694	1.65267	0.813486	1.59899	1.11099	1.2619	1.40343	1.59194	0.997368	1.55496	0	0.724013	2.22364	1.23033	1.09238	1.07434	0.553838	0.492755	1.39471	0	1.51223	1.95268	1.46637	2.66233
												0	1.17324	2.08292	0	1.23419	1.76796	2.5872	1.4379	1.70934	1.68234	0.820237	1.60047	1.12314	1.27794	1.41343	1.61314	1.0225	1.65691	0	0.73581	2.34938	1.23525	1.16968	1.08488	0.564289	0.500752	1.39804	0.293307	1.52916	1.97682	1.46891	2.7244
												0	1.19013	2.17067	0	1.31333	1.85506	2.68784	1.44971	1.74002	1.7227	0.882054	1.65789	1.13327	1.32097	1.41541	1.66162	1.02977	1.68442	0	0.909052	2.43685	1.23813	1.18385	1.09909	0.591534	0.544409	1.41416	0.297696	1.54734	2.01384	1.47088	2.73508
												0	1.19873	2.183	0	1.41246	1.91328	2.72594	1.49328	1.78176	1.75617	0.914641	1.7002	1.20217	1.38522	1.43389	1.70276	1.11428	1.77366	0	0.914758	2.46719	1.2454	1.2423	1.10647	0.616047	0.565459	1.44171	0.304619	1.61953	2.03026	1.47123	2.75293
												0	1.31839	2.22094	0	1.45428	1.92588	2.75162	1.51333	1.81638	1.84636	0.929836	1.72195	1.20481	1.41071	1.44246	1.74805	1.11558	1.8062	0	1.02587	2.4769	1.24909	1.24434	1.16556	0.631758	0.586448	1.44697	0.390846	1.67353	2.04012	1.47415	3.19039
												0	1.38341	2.33664	0	1.5958	2.20617	2.80992	1.66736	1.88367	1.85794	1.05815	1.76318	1.30571	1.43182	1.49107	1.7785	1.12539	1.81566	0	1.05787	2.50968	1.26525	1.30373	1.16591	0.643794	0.613425	1.46391	0.392333	1.70675	2.05348	1.50232	3.25257
												0	1.44975	2.34	1.5171	1.78576	2.2759	2.84766	1.70102	1.93422	2.02963	1.07845	1.76454	1.31753	1.5056	1.505	1.93439	1.1534	1.83637	0	1.11708	2.54907	1.27433	1.31638	1.20062	0.700445	0.614239	1.46827	0.477422	1.74823	2.09426	1.52274	3.42087
												0	1.55076	2.35466	1.56929	1.78618	2.28882	2.94984	1.72053	1.96207	2.05049	1.09505	1.8041	1.34669	1.53875	1.53898	1.98402	1.16927	1.85806	0	1.13007	2.63251	1.31014	1.3353	1.28269	0.719623	0.621937	1.47554	0.544568	1.8172	2.12644	1.54238	3.44404
												0	1.78348	2.35828	1.58235	1.93254	2.29518	2.9951	2.02708	1.99678	2.09719	1.1967	1.88236	1.40498	1.58358	1.60061	2.02202	1.175	1.86129	0	1.17062	2.67094	1.3629	1.35999	1.31115	0.770338	0.632103	1.48027	0.632125	1.82575	2.17945	1.55149	3.4641
												0	1.78752	2.36136	1.6935	2.08096	2.32308	3.00724	2.19919	2.0693	2.11509	1.20159	2.06857	1.43482	1.76842	1.64063	2.06359	1.18481	1.86701	0	1.17986	2.68245	1.39268	1.41393	1.31595	0.776465	0.639138	1.50211	0.698682	1.82752	2.26363	1.55226	3.51003
												0	1.84423	2.4072	2.02583	2.21118	2.33162	3.08237	2.39272	2.34435	2.26224	1.20596	2.103	1.47798	1.78464	1.68022	2.07524	1.28234	1.89889	1.12485	1.19684	2.69188	1.44264	1.54006	1.35125	0.782414	0.647874	1.5611	0.719535	1.82776	2.34704	1.56292	3.63126
												0	1.89992	2.46529	2.04722	2.223	2.36921	3.17033	2.58351	2.35775	2.27959	1.24992	2.17114	1.52183	1.8292	1.77147	2.11687	1.28418	1.92607	1.26014	1.24937	2.75289	1.50233	1.5669	1.36824	0.842287	0.659054	1.5656	0.734194	1.89071	2.42583	1.57311	3.72945
												0	1.9341	2.59029	2.0706	2.25936	2.48291	3.23984	2.69542	2.37071	2.34945	1.26992	2.3259	1.52513	1.94263	1.83825	2.13887	1.29159	1.95239	1.49032	1.29452	2.77336	1.53544	1.58475	1.42423	0.842556	0.666171	1.5992	0.739657	1.98778	2.48698	1.58523	3.8684
												0	1.93492	2.64382	2.20598	2.30277	2.50416	3.35391	2.74493	2.37793	2.35891	1.32304	2.46297	1.67818	1.97132	1.86156	2.16996	1.32276	1.97508	1.51231	1.3864	2.80514	1.58479	1.61747	1.44307	0.843364	0.697068	1.62386	0.752818	2.02512	2.52458	1.5908	3.86991
												0	1.96246	2.74495	2.31116	2.42012	2.57038	3.3568	2.79218	2.38815	2.39573	1.33586	2.52068	1.71022	2.00333	1.9193	2.18746	1.35205	2.01189	1.78513	1.39122	2.8614	1.62763	1.7147	1.44379	0.880442	0.736505	1.86563	0.761966	2.02621	2.53035	1.62264	3.94955
												0	2.08481	2.8551	2.32063	2.4665	2.75663	3.40389	2.86531	2.44081	2.6712	1.3669	2.52725	1.78205	2.10298	1.933	2.19137	1.36455	2.03447	2.06508	1.42043	2.86342	1.63328	1.72694	1.52762	0.889811	0.794808	1.87349	0.78302	2.07813	2.55782	1.72569	4.15066
												0.482851	2.11319	2.89412	2.3291	2.5405	2.79752	3.50472	3.05015	2.65479	2.70959	1.3739	2.53087	1.83543	2.13847	2.03196	2.19354	1.38055	2.26979	2.07355	1.49173	2.88656	1.65849	1.77005	1.56479	0.918053	0.893967	1.9534	0.870389	2.15114	2.62931	1.73661	4.36704
												0.572597	2.16013	3.06025	2.40132	2.5921	2.8072	3.70739	3.05818	2.67236	2.73815	1.40704	2.54788	1.90639	2.14569	2.03817	2.23395	1.43575	2.39504	2.19219	1.51336	2.88848	1.73583	1.85041	1.59872	0.942891	0.899434	2.01637	0.941514	2.156	2.67336	1.75904	4.37653
												0.730719	2.28423	3.17258	2.46775	2.65654	2.97303	3.71359	3.13604	2.67966	2.78594	1.41144	2.57825	1.92215	2.17733	2.18567	2.34962	1.4959	2.3968	2.20531	1.53233	2.98351	1.73812	1.85654	1.60277	0.949132	0.940225	2.05747	0.953292	2.25099	2.72291	1.76566	4.38187
												0.750791	2.35384	3.21369	2.69494	2.80829	3.18483	3.9248	3.24342	2.74224	2.87746	1.57964	2.62444	1.92344	2.17809	2.24616	2.39362	1.50392	2.40071	2.30247	1.53253	3.04207	1.79895	1.8686	1.60779	0.952169	0.971327	2.10004	0.999613	2.31011	2.75834	1.81464	4.47866
												0.782708	2.40766	3.30258	3.00446	2.84845	3.42005	4.01312	3.42081	2.93682	2.90833	1.61609	2.70992	1.95802	2.17936	2.38285	2.49025	1.56634	2.41454	2.32812	1.54197	3.07844	1.82996	1.87323	1.63034	0.969072	0.977399	2.14975	1.01907	2.39588	2.80059	1.83589	4.48475
												0.854302	2.48472	3.49343	3.18788	2.89709	3.74092	4.03105	3.44701	2.98507	3.05399	1.61689	2.91028	1.96648	2.19039	2.47829	2.59299	1.57495	2.49921	2.63541	1.62246	3.13173	1.841	1.92991	1.68626	1.00389	0.989847	2.19914	1.03721	2.48248	2.91616	1.84689	4.5204
												1.01819	2.49365	3.58257	3.21618	2.90014	3.83936	4.12326	3.68955	3.07826	3.50023	1.6477	2.94241	1.9721	2.31515	2.50657	2.64092	1.62084	2.50829	2.96076	1.67011	3.16711	1.8621	2.12797	1.70588	1.05592	0.9924	2.26848	1.05712	2.52817	3.05254	1.90079	4.54544
												1.17283	2.66237	3.62841	3.41268	2.90266	4.07379	4.13538	3.9688	3.24765	3.5723	1.67346	2.99575	2.09581	2.35095	2.7148	2.67915	1.62152	2.63739	3.19547	1.67351	3.19068	1.99311	2.24744	1.8354	1.17115	1.02378	2.27801	1.06377	2.63048	3.18807	1.98117	4.64796
												1.24696	2.86378	3.67564	3.47287	3.05675	4.09476	4.17772	4.00163	3.28588	3.57917	1.77019	3.10986	2.29766	2.39959	2.91475	2.73132	1.71636	2.73237	3.26583	1.84631	3.22016	2.06846	2.26882	1.86602	1.18009	1.08278	2.33137	1.09406	2.75646	3.31218	2.12362	4.69731
												1.42651	3.25655	3.83764	3.53944	3.07693	4.588	4.2424	4.29775	3.39836	3.59576	1.82966	3.36892	2.3286	2.50573	2.98444	2.74922	1.74233	2.78402	3.29939	1.87961	3.25521	2.06941	2.37058	1.89287	1.23808	1.09893	2.46222	1.21181	2.77367	3.47236	2.16552	4.71245
												1.53907	3.29473	3.90951	3.63097	3.12245	4.61795	4.59898	4.39293	3.45341	3.66776	1.95125	3.43675	2.3414	2.52893	3.00085	2.8912	1.88845	2.94047	3.36221	1.88994	3.26445	2.13498	2.51352	2.00658	1.24175	1.11205	2.59918	1.22007	2.80863	3.48734	2.17664	4.77523
												1.60843	3.4203	4.20833	3.64304	3.16197	4.7967	4.69846	4.47852	3.64743	3.6942	2.04493	3.52441	2.38525	2.59209	3.01421	3.16534	1.9593	3.07375	3.68819	1.94583	3.32457	2.18707	2.61147	2.01144	1.32504	1.12194	2.64302	1.23945	2.85969	3.53017	2.30689	4.89047
												1.88262	3.54131	4.21689	4.12072	3.28533	5.16959	4.75428	4.55344	3.83633	3.866	2.18499	3.54806	2.50959	2.68622	3.05654	3.65319	2.08885	3.08214	3.71533	2.10655	3.50187	2.21708	2.68476	2.01498	1.40924	1.13548	2.76759	1.45069	2.90497	3.59903	2.37987	5.26072
												1.95126	3.78634	4.56856	4.15092	3.2858	5.25169	4.86483	4.7403	3.86051	3.97182	2.21342	3.57489	2.52722	2.84626	3.10956	3.71036	2.09189	3.13248	3.79349	2.37971	3.51249	2.27481	2.68632	2.04945	1.41291	1.23552	2.77307	1.48229	2.94032	3.67965	2.40048	5.41706
												2.13835	3.89154	4.59048	4.375	3.58366	5.27238	5.04658	4.8178	3.89241	4.01839	2.26692	3.71321	2.54738	3.12	3.15707	3.86486	2.2695	3.21265	4.08102	2.386	3.55959	2.27546	2.82143	2.05692	1.49754	1.32298	2.79146	1.55021	3.072	3.74606	2.42402	5.55951
												2.18727	3.90148	4.77129	4.40951	3.69743	5.45509	5.64676	4.92508	3.95121	4.12643	2.2702	3.73791	2.57776	3.18627	3.20607	4.145	2.36738	3.46761	4.15997	2.45401	3.64434	2.33761	3.23284	2.11027	1.54132	1.37405	2.9766	1.72457	3.10646	3.83054	2.4641	5.56841
												2.22843	4.58446	4.80882	4.78693	3.795	5.58965	5.67275	4.94184	4.07037	4.19586	2.29165	3.75334	2.71555	3.5108	3.54551	4.44303	2.39505	3.50989	4.23923	2.58435	3.67	2.35808	3.2418	2.21142	1.54416	1.41102	2.9828	1.73613	3.11585	3.83447	2.49329	5.5928
												2.27423	4.66619	4.85143	5.03358	3.8277	5.62903	5.68447	5.29751	4.31457	4.35459	2.39109	3.77998	2.80747	3.59448	3.727	4.55759	2.44592	3.58433	4.55593	2.77648	3.71099	2.62718	3.34715	2.21717	1.63111	1.42273	3.06612	1.85414	3.3126	4.28243	2.5139	5.79744
												2.36736	4.78914	5.35482	5.20967	4.05157	5.74372	5.79943	5.42737	4.3469	4.40391	2.92861	3.8429	2.93362	3.69009	3.77266	4.67758	2.44801	3.75233	4.5775	2.80215	4.12159	2.786	3.66073	2.30711	1.72925	1.56086	3.11947	1.87943	4.11125	4.64546	3.15278	6.00938
												2.49849	5.34337	5.50858	5.26408	4.40707	6.09009	5.8507	5.61618	4.5549	4.7099	2.9698	3.96363	3.13169	3.87501	4.01498	5.1375	2.4593	3.83779	5.22365	2.95116	4.22085	2.8105	3.85259	2.36784	1.81588	1.58789	3.26014	2.07854	4.14921	4.87938	3.17895	6.31783
												2.6007	5.41624	6.29628	5.70686	4.62623	6.09131	6.1123	5.74053	4.95871	4.79434	3.08061	4.11304	3.21987	3.99954	4.02743	5.33738	2.46182	4.33596	5.46834	3.04601	4.56381	2.83388	3.95115	2.43202	1.94906	1.61981	3.32679	2.08238	4.46063	5.13374	3.50893	6.42562
												2.91802	5.60286	6.46246	5.94864	4.6581	6.36104	6.26339	5.89128	5.11771	4.91354	3.12425	4.22796	3.65612	4.15523	4.07606	5.52151	2.48541	4.45284	6.46588	3.13922	4.91015	2.93439	4.35542	2.53121	2.04241	1.72767	3.45944	2.23077	4.73622	5.43045	3.73633	6.48536
												2.91817	5.86922	6.66615	6.0143	4.737	7.13263	6.57404	6.06889	5.16714	4.92364	3.29398	4.32467	3.73158	4.26842	4.17406	5.60204	2.52664	4.83365	6.75143	3.31332	5.47157	2.93871	4.92919	2.61262	2.27483	1.95616	3.56443	2.26985	5.32977	6.2139	3.93111	6.6294
												3.27378	5.87524	6.99065	6.19996	4.83164	7.34147	6.82502	6.64907	5.35089	5.26916	3.30393	4.55995	3.79154	4.35264	4.20834	5.6795	2.53465	4.88309	7.51451	3.84888	5.58792	2.96308	5.09514	2.62141	2.34687	2.19644	3.63097	2.59077	5.50077	6.34478	4.02636	6.66205
												3.92311	6.21653	7.26114	7.30085	5.11262	7.72943	7.31378	7.07081	5.59115	5.43421	3.34958	4.65375	4.68783	4.42872	4.31868	6.00387	2.58588	5.08169	7.65661	3.93926	5.71231	3.22894	5.73049	2.633	2.3975	2.29681	3.64662	2.69753	5.64117	6.37049	4.11999	6.8058
												4.00543	6.83224	7.51526	7.59738	5.15646	7.80719	8.11427	7.15667	6.40186	5.44958	3.47119	5.35816	4.72703	4.78347	4.50161	6.09868	2.74943	5.94252	7.75838	4.11927	5.82534	3.71783	5.89193	2.71253	2.42141	2.40782	3.86132	3.17948	5.7389	6.6578	4.20187	7.27069
												4.02514	7.1057	8.18401	8.19654	5.68012	8.03567	9.09962	7.98051	6.90805	6.74031	4.51847	5.51512	4.8301	4.81046	4.68585	6.13343	2.86282	6.56648	8.03869	4.48071	6.15042	3.94683	6.2011	2.71589	2.6457	2.5992	4.04863	4.23265	5.87291	6.76222	4.60733	7.68581
												4.74472	7.11785	8.30084	8.32792	5.83152	8.98053	9.58277	8.46894	7.40376	8.10205	4.5839	6.77014	4.92531	5.58735	4.92703	6.50392	2.86624	7.25323	8.1166	4.51541	6.91911	4.1951	6.36895	2.97808	2.74448	2.65936	4.17718	4.32062	5.99551	7.01593	4.81973	8.29848
												4.9059	8.41252	8.94795	8.48061	5.88067	9.31871	11.3198	8.56515	7.6065	8.5158	5.55341	6.9071	5.10929	5.63352	5.03822	6.87651	3.20889	7.83972	8.74403	4.73594	7.02383	4.63812	6.52996	3.08441	3.01686	2.70277	4.71504	4.40901	7.18223	7.12804	4.83122	8.30925
												5.5683	8.86459	9.88635	8.68219	5.92838	9.92091	11.3305	9.43412	7.93231	9.51681	6.12666	6.92884	6.52989	5.96033	5.30438	6.91263	3.88143	8.18681	9.39864	4.76436	8.11374	6.14807	8.39856	3.15917	3.66482	3.31411	4.78606	5.35569	7.68005	7.39207	4.91263	9.77436
												7.19549	9.42534	10.0178	9.55169	6.44539	10.8829	13.8779	9.63117	8.22008	9.6433	6.5126	7.03771	6.74789	6.38882	5.99285	8.00166	3.89542	9.68564	9.40996	5.12823	8.24298	6.25961	8.57773	4.22955	4.42819	4.17055	4.80288	5.70254	7.89837	7.6259	5.17835	11.7992
												8.12741	9.89134	10.2346	10.4387	6.58402	15.2598	14.5225	9.97914	9.09761	9.78495	7.49202	8.37721	7.29106	6.67166	6.25422	9.53253	4.62132	10.0434	11.0878	5.7629	11.0821	8.1653	8.65018	4.66053	4.60894	5.2504	5.2718	5.90463	8.50043	8.13429	5.3589	12.1772
												8.45223	10.4825	10.2804	13.1512	7.02834	17.4157	16.2799	11.2759	10.0754	9.98814	8.18453	10.7608	7.51246	6.70763	7.66818	10.0911	6.10056	10.1371	11.2462	6.02744	11.9104	8.57276	11.2386	5.87891	5.04681	5.31913	5.50176	8.79152	9.47568	9.40693	5.56628	12.5229
												8.62472	12.171	11.617	17.8817	7.26127	17.7566	18.0868	11.2835	10.1204	12.0377	8.81773	11.8854	7.85346	6.89804	9.06643	13.5928	9.88278	10.1903	12.8771	9.63231	12.5125	8.99503	12.5167	7.61162	5.23793	6.44367	5.89901	9.62368	9.54736	14.2122	6.82867	14.7971
												9.14934	17.2012	11.8241	20.2471	7.32848	19.763	19.1575	13.1135	12.0826	12.4723	10.6782	12.4046	8.25111	7.2e-05	9.62833	17.6595	12.3262	11.6516	15.2581	11.3958	13.9468	9.03324	14.1374	8.58795	5.62363	7.78205	5.97303	10.1645	9.62599	14.8576	11.8615	16.9261
												16.9922	17.8362	14.1976	20.2607	15.436	22.0604	21.9803	14.2572	18.7252	14.5025	10.7263	12.7589	8.94992	10.3224	9.76036	26.725	12.8867	12.735	17.2774	12.4122	14.1117	10.3432	15.3361	8.80303	7.67899	7.82633	10.8908	10.9549	11.1623	22.9167	13.6561	21.6276
												35.8813	35.8322	30.3392	23.2223	23.2451	62.1936	31.7071	17.1954	19.6862	24.2432	24.1012	15.4725	10.2065	11.5677	18.6891	39.529	16.3478	16.6735	23.0602	15.8125	14.5307	33.5575	41.8016	9.57452	8.05585	8.26007	11.4303	20.2097	12.8279	28.5062	19.0714	32.6961

## Sheet: ALJR4
												G1_1_3	G1_2_4_CGTA_L002	G1_3_4_GAGT_L002	G1_3_4_TCGA_L002	G2_1_2_CTGC_L007	G2_2_1_GCTG_L007	G2_3_3_TGCT_L007	G3_1_2_TTAG_L002	G3_2_1_AGGG_L002	G3_3_2_CCAT_L002	G4_1_2_ATTT_L007	G4_2_3_CACG_L007	G4_3_1_GGAC_L007	G5_1_2_GTCA_L002	G5_2_4_TATC_L002	G5_3_4_AAAA_L002	G6_2_4_TCGA_L007	R1_1_4_CTGC_L002	R1_2_4_GCTG_L002	R1_3_4_TGCT_L002	R2_1_1_ACCC_L007	R2_2_1_CGTA_L007	R2_3_4_GAGT_L007	R3_1_3_TTAG_L007	R3_2_1_AGGG_L007	R3_3_3_CCAT_L007	R4_1_3_GTCA_L007	R4_2_3A_TATC_L007	R4_3_3_AAAA_L007	R6_1_2_ATTT_L002	R6_2_1_CACG_L002	R6_3_1_GGAC_L002
												0	0	0	0	0	0	0	0	0	0	0	0	0	0	0	0	0	0	0	0	0	0	0	0	0	0	0	0	0	0	0	0
												0	0	0	0	0	0	1.88654	0	0	0	0	0	0	0	0	0	0	0	0	0	0	0	0	0	0	0	0	0	0	0	0	0
												0	0	0	0	0	0	2.8775	0	0	0	0	0	0	0	0	0	0	0	0	0	0	0	0	0	0	0	0	0	0	0	0	0
												0	2.24702	0	0	0	0	6.42683	1.3419	0	0	0	0	0	0	0	0	0	0.941588	0	0	0	0	0	0	0	0	0	0	0	0	0	0
												0	3.75141	0	0	0	0	6.9577	3.2837	1.76986	0	0	0	0	0	0	0	0	2.6929	0	0	0	0	0	0	0	0	0	0	0	0	0	0
												0	5.54252	0	0	0	4.89498	10.2694	3.99208	2.44639	0	0	0	0	0	0	0	0	3.19475	0	0	1.2896	0	0	0	0	0	0	0	0	0	0	0
												0	8.09247	0	0	0	5.96999	12.8864	4.72465	4.25462	0	0	0	0	0	0	0	0	3.5318	0	0	2.34991	1.84036	0	0	0	0	0	0	0	0	0	0
												0	8.53927	0	0	0	6.68214	13.105	5.11701	5.03087	0	0	0	0	0	0	0	0	4.97282	0	0	2.73943	2.8181	0	0	0	0	0	0	0	0	0	0
												0	11.636	0	0	0	8.84134	14.048	6.56547	5.10084	0	0	0	0	0	0	0	0	6.34356	0	0	2.98232	3.12372	0	0	0	0	0	0	0	0	0	0
												0	11.9404	0	0	0	8.95269	14.4435	6.83617	5.21245	0	0.898656	0	0	0	0	0	0	6.91685	0	2.283	3.06312	3.31835	0.982656	0	0	0	0	0	0	0	0	0
												0	13.8967	2.22826	0	0	9.19125	15.507	7.04665	5.27811	0	0.928847	0	0	0	0	0	0	7.7261	0	2.41022	3.31582	3.49754	1.10736	0	0	0	0	0	0	0	0	0
												0	14.0491	3.68556	0	1.89718	9.23029	15.7994	7.08667	5.29912	1.52394	0.940992	1.08029	0	0	0	0	0	8.21027	0	2.43455	3.32457	3.52705	1.23409	0	0.503303	0.265408	0	0	0	0	0	0
												0	14.2826	3.72065	0	2.77551	10.1191	16.1229	7.27234	5.49694	2.01586	0.996254	1.49074	0.654201	0	0	0	0	9.59366	0	2.49324	3.64866	3.80883	1.3965	0	0.765798	0.312117	0	0	0	0	0	0
												0	15.3445	6.52923	0	2.87722	11.5347	16.2909	7.32132	5.55096	2.10966	1.19436	1.50389	0.873992	0	0	0	0	10.0572	2.35175	3.29577	3.82782	3.82116	1.49545	0	0.987244	0.335539	0	0	0	0	0	0
												0	15.7049	7.74437	0	4.05109	11.5927	16.5683	7.95684	5.66905	2.19125	1.30739	1.70498	1.0775	0	0.460721	0	0	10.1993	2.85059	3.39238	4.45785	4.00554	1.52963	0.314101	1.07737	0.339372	0	0	0	0	0	0
												0.825174	17.626	8.41513	0	4.17518	11.6814	16.5741	8.14264	6.42958	2.32262	1.41732	1.89441	1.39974	0	0.506796	0	0	10.5508	3.24367	3.39695	4.97203	4.03473	1.532	0.666629	1.30757	0.351113	0	0	0	0	0	0
												0.828997	18.1778	8.74623	1.81594	4.24874	12.6815	17.25	8.296	6.77243	2.5784	1.5052	2.11495	1.49298	0	0.515411	0	0	10.5813	3.73726	3.85777	5.02644	4.3419	1.61834	1.07418	1.54175	0.369695	0.400611	0	0	0.539361	0	0
												1.04815	18.5572	8.74936	1.88033	4.70903	12.8813	18.4296	8.4638	6.89761	2.74056	1.51954	2.51586	1.55151	0	0.586342	0	0	11.0325	3.84995	3.90056	5.29436	4.75415	1.62379	1.21926	1.87131	0.397179	0.435641	0	0	0.590644	0	0
												1.11033	19.3281	9.87804	4.70458	4.79171	13.174	19.7602	9.43651	7.17644	2.78353	1.53044	2.53245	1.55885	0	0.637825	0	0	11.6637	3.93179	4.22449	5.47728	4.76088	1.72036	1.3162	1.92534	0.428402	0.437009	0	0	0.718974	0	0
												1.14042	19.3744	9.93883	5.25228	5.20195	13.2907	19.7904	10.1134	7.33887	2.80277	1.64708	2.56837	1.81204	0	0.639498	0	0	11.9953	4.36063	4.25198	5.74798	4.99727	1.85654	1.33199	1.94488	0.453737	0.727567	0	0	0.784154	0	0
												1.22152	22.0081	9.9574	5.32334	5.37817	14.5775	20.028	11.2849	7.5567	2.99652	1.78234	2.62017	2.04152	0	0.717407	0	0.190249	12.4442	4.50056	4.29769	5.96416	5.13542	1.90281	1.34063	1.97491	0.478373	0.770102	0	0	0.801822	0	0
												1.44682	22.5616	10.2465	6.32225	6.23259	14.6342	20.5143	11.7658	7.80691	3.32079	2.01254	3.16909	2.14803	0	0.755374	0.171759	0.202879	13.1737	5.45405	4.3152	6.14734	6.04062	2.2368	1.44759	2.02772	0.494737	0.787869	0	0.407242	0.825667	0	0
												1.45134	22.941	10.9442	6.91985	6.53305	15.5338	21.3749	12.1042	8.33791	3.61337	2.03508	3.4983	2.19109	0	0.796278	0.286827	0.336531	13.5647	5.84886	4.60775	6.18327	6.05356	2.25332	1.45335	2.11178	0.514205	0.793017	0	0.457556	0.828121	0	0
												1.47812	24.0063	11.9754	8.36695	7.05469	15.5411	21.4018	12.7583	8.39566	3.6631	2.1669	3.5898	2.41288	0	0.847963	0.340738	0.419658	13.8247	5.99829	4.71147	6.20698	6.50371	2.28928	1.46476	2.12277	0.515466	0.855713	0	0.539885	0.888983	0	0.298903
												1.75281	24.1263	12.0169	9.23801	7.49193	15.6303	21.8498	13.2111	8.41408	4.11428	2.19505	3.67443	2.91982	0.327915	0.862263	0.517944	0.44005	13.8487	6.48578	4.78772	6.31284	6.58022	2.31687	1.52778	2.14573	0.557999	0.857451	0	0.692531	1.20848	0	0.359562
												1.99581	24.5018	12.064	9.40462	7.75898	16.0135	22.4037	13.2494	8.43242	4.27855	2.26587	3.69577	3.21835	0.394504	0.879725	0.568045	0.461599	13.8691	7.05175	4.82613	6.34169	6.96459	2.32356	1.57777	2.16657	0.593676	0.873402	0.188236	0.840051	1.23962	0.254844	0.383432
												2.11171	24.7093	12.1951	10.8239	8.09632	16.4941	22.5874	14.2476	8.59144	4.28994	2.40832	3.92768	3.38783	0.396431	0.927777	0.676185	0.467883	13.9454	7.23314	4.87216	6.38312	7.02496	2.45732	1.59558	2.1707	0.598493	0.919714	0.338684	0.931445	1.24287	0.470665	0.5504
												2.62824	26.18	12.3788	12.2402	8.35543	17.0157	22.8798	14.3108	8.79384	5.05249	2.4353	4.07929	3.42361	0.51218	0.936067	0.738627	0.503446	13.9926	7.25634	5.15896	6.45144	7.34661	2.56067	1.61747	2.17867	0.650878	1.02932	0.33897	0.933728	1.28035	0.522011	0.831674
												2.72796	26.3223	12.457	12.7407	8.51018	17.0439	23.5998	14.5424	8.84657	5.06287	2.57189	4.27147	3.52675	0.581	0.988733	0.751183	0.514789	14.1577	7.39009	5.19446	6.92183	7.40224	2.66817	1.80883	2.21785	0.65217	1.03184	0.493484	0.946403	1.37082	0.523755	0.917939
												2.79865	26.3806	14.033	12.7789	8.76532	17.8558	24.1465	16.7275	9.02333	5.33853	2.59013	4.32331	3.55883	0.67976	1.06635	0.828246	0.551283	14.7012	7.69726	5.35444	6.974	7.47292	2.68392	1.86402	2.29207	0.782454	1.35643	0.56308	1.12721	1.38838	0.546743	1.17558
												2.89259	26.4777	14.4505	12.8384	8.87826	17.9639	24.1933	17.2272	9.0655	6.67095	2.59996	4.73644	3.66614	0.702532	1.08072	0.866629	0.558916	14.8941	7.70669	5.39902	7.24075	7.72481	2.8966	1.92361	2.31906	0.798397	1.38402	0.594323	1.17422	1.43607	0.568736	1.26166
												2.89486	27.3052	14.5455	12.9047	8.88536	18.6302	24.5705	17.2977	9.18292	6.76446	2.62022	4.82997	3.786	0.795857	1.18081	0.928717	0.562397	14.9286	8.2603	5.69377	7.29732	7.98674	2.94177	2.00118	2.3591	0.803487	1.43133	0.642724	1.18877	1.46652	0.580287	1.29768
												3.31493	27.7093	14.6756	12.9972	9.70204	19.3408	26.0815	17.7682	9.64414	6.96364	2.74965	5.42021	3.79117	1.07393	1.20831	1.04734	0.576175	14.9998	8.77858	5.87972	7.61986	8.0846	2.95679	2.11411	2.37138	0.810032	1.58051	0.675161	1.26475	1.57908	0.605866	1.32708
												3.41174	28.2159	14.7476	13.1753	10.2654	20.212	26.4831	17.7925	10.2083	7.02454	2.79908	5.71789	3.80806	1.08917	1.22987	1.05663	0.66154	15.2433	9.19489	5.9494	7.8111	8.20865	3.13992	2.12946	2.40751	0.813768	1.6035	0.704892	1.27002	1.58	0.667507	1.51896
												3.56162	28.2308	14.9968	13.1838	10.4188	20.3911	27.5516	17.8243	10.469	7.08076	2.83602	5.85516	3.89617	1.1036	1.28226	1.14108	0.66756	15.3928	9.53621	5.96558	8.02171	8.25203	3.33126	2.2295	2.5234	0.851833	1.61025	0.737444	1.28068	1.59301	0.695704	1.53581
												3.62952	29.9665	15.021	13.583	10.5881	20.5528	27.8143	17.9975	10.5284	7.0863	2.8395	5.91765	3.95075	1.10832	1.33193	1.14347	0.695754	15.4038	9.82201	6.00387	8.15883	8.30541	3.53894	2.26619	2.57452	0.897406	1.6219	0.758155	1.31455	1.75195	0.753098	1.58581
												3.64539	30.6711	15.0426	13.6282	10.7586	20.8484	27.8202	18.4968	10.6059	7.19892	2.97122	5.96317	4.20202	1.11235	1.36679	1.20591	0.695779	15.4118	10.0209	6.04432	8.19448	8.66431	3.65167	2.27486	2.6325	0.946382	1.62574	0.815091	1.37388	1.75937	0.774737	1.59838
												3.67722	30.8667	15.1285	13.8563	11.0183	21.2511	27.9544	18.7028	10.6173	7.49204	3.09683	5.99063	4.33855	1.14601	1.40053	1.27114	0.710958	15.6902	10.1154	6.05834	8.47978	8.8091	3.66053	2.28753	2.6626	0.983838	1.65367	0.817054	1.44939	1.76691	0.77647	1.62419
												3.69032	31.0381	15.2385	14.0208	11.31	21.883	28.2464	18.9201	10.6324	7.54428	3.10451	6.01561	4.38313	1.18836	1.42876	1.28805	0.724787	16.5018	10.4508	6.29138	8.58845	8.83792	3.66726	2.30994	2.84001	0.987446	1.66843	0.852996	1.45305	1.79347	0.785342	1.75106
												3.8221	32.2196	15.9343	14.3789	11.4754	22.1384	28.512	18.9851	10.9611	7.63941	3.1852	6.0261	4.44832	1.21286	1.49911	1.40516	0.739772	16.7496	10.5475	6.67948	8.647	9.00454	3.67641	2.48748	2.84912	1.01844	1.85507	0.920628	1.45478	1.81711	0.863018	1.79312
												3.9769	32.2301	16.9967	14.4599	11.5645	22.7335	29.3979	19.2782	11.4436	8.0864	3.18567	6.25962	4.47139	1.24471	1.53424	1.41131	0.786351	17.0551	10.6261	6.75033	8.83675	9.00854	3.80821	2.51019	2.8761	1.07626	1.90003	0.962102	1.46002	1.85796	0.888237	1.84845
												4.0092	32.2416	17.5697	14.8786	11.7981	23.9449	29.7437	20.01	11.7892	8.11217	3.23041	6.26029	4.50274	1.32808	1.61965	1.5218	0.796804	17.066	10.6731	6.81433	8.87494	9.12723	4.10196	2.54479	2.88466	1.10131	1.90777	1.02757	1.48751	1.89848	0.937078	1.898
												4.01234	33.6475	18.7496	15.7601	12.7864	24.1449	30.3609	20.0312	11.9391	8.11736	3.27391	6.51143	4.65471	1.3667	1.6208	1.62934	0.799449	18.0336	10.6925	6.95796	9.16192	9.50752	4.32582	2.6182	2.90482	1.13811	1.93355	1.03974	1.50694	1.92593	0.976305	1.9752
												4.21104	33.8721	19.5074	16.0898	12.8705	24.2296	31.5357	20.1329	12.2088	8.23568	3.27542	6.74094	4.76433	1.39772	1.71758	1.64345	0.812616	18.0695	11.0873	7.05473	9.24889	9.85502	4.33143	2.68344	3.01308	1.17599	1.94078	1.0543	1.53532	1.96094	1.00957	1.99066
												4.44186	35.0341	19.8735	17.6979	12.9664	24.7176	32.0265	20.7466	12.2143	8.25482	3.28618	6.75552	4.84366	1.41625	1.77689	1.74308	0.838674	18.1217	11.3544	7.20544	9.45025	9.93888	4.33559	2.79841	3.08961	1.18673	1.96812	1.07653	1.54951	2.12859	1.00993	1.99534
												4.47532	36.9875	20.5528	18.8817	12.9948	27.2691	32.4794	20.8825	12.4274	9.38941	3.30728	6.87034	4.88651	1.48701	1.84751	1.85919	0.885829	18.8019	11.3617	7.61952	9.45143	10.2418	4.4668	2.95488	3.12493	1.22711	1.97425	1.21651	1.55385	2.20124	1.0472	2.15759
												4.49605	38.5458	20.7096	19.4832	13.1661	27.3666	32.5722	20.9111	12.4905	9.73679	3.58586	6.9963	4.94646	1.53669	1.92826	1.90606	0.929592	19.6567	11.4173	7.95913	9.66652	10.2729	4.5101	2.95512	3.19058	1.2329	1.99788	1.22774	1.56705	2.3582	1.05708	2.17618
												4.53865	39.1879	21.1954	19.7836	13.1933	27.5731	32.826	21.1255	12.6414	9.84535	3.58745	7.07508	4.97195	1.55146	1.96172	1.947	0.963907	19.8414	12.1158	8.13811	9.98021	10.6539	4.8329	3.01217	3.30652	1.26765	2.05808	1.33284	1.63725	2.46622	1.07188	2.22218
												4.85137	39.763	21.4024	20.4217	13.2436	28.3552	33.361	21.7187	12.766	9.99278	3.64668	7.10654	5.13088	1.60624	1.972	1.96052	1.00381	19.8891	12.8633	8.48808	10.1505	11.5264	4.98568	3.02716	3.43284	1.30585	2.06816	1.43325	1.66074	2.47441	1.08733	2.28629
												4.85951	39.9634	21.7923	21.5307	13.3671	28.6544	34.4436	22.0255	12.806	10.0547	3.78209	7.1981	5.32717	1.64038	1.97307	2.02688	1.00416	20.4115	13.3175	8.76697	10.2993	11.5991	5.08474	3.03489	3.45174	1.31866	2.07651	1.44094	1.67588	2.52449	1.10972	2.30928
												4.96702	43.0972	22.7242	21.9664	13.4024	29.3321	35.4217	22.0386	12.9225	10.0667	3.78903	7.26333	5.35983	1.7071	2.08759	2.05719	1.11569	20.654	13.353	8.95707	10.323	11.6746	5.10534	3.08971	3.45613	1.33375	2.15644	1.49812	1.70916	2.53142	1.17764	2.4684
												4.99977	43.1589	22.9322	22.5259	13.664	29.4826	35.4528	22.1008	13.2239	10.435	3.95267	7.34759	5.37385	1.73878	2.08831	2.17591	1.1344	20.8755	13.5423	9.03384	10.3233	11.7736	5.17586	3.16414	3.48775	1.34206	2.18884	1.50167	1.79002	2.61513	1.19793	2.67143
												5.00385	43.2434	22.9879	23.53	14.0342	30.0413	36.1977	22.5177	13.5887	10.9474	4.11573	7.5234	5.82739	1.76335	2.12742	2.17674	1.29661	21.0089	13.9781	9.13513	10.3779	11.8024	5.20491	3.20204	3.53113	1.3618	2.23394	1.55415	1.80079	2.63023	1.23935	2.6909
												5.30772	43.9187	23.0438	23.6771	14.3513	30.0748	37.5058	23.1675	13.8412	11.0466	4.24843	7.62695	6.08051	1.94393	2.21205	2.25651	1.32872	21.0264	14.2862	9.37138	10.4022	11.8118	5.25212	3.25346	3.54472	1.37333	2.24949	1.59762	1.88672	2.74706	1.32821	2.73261
												5.42286	44.1442	23.7042	24.8502	15.3036	30.7977	37.5777	23.8882	14.5173	11.0823	4.34242	7.99787	6.3973	2.01182	2.45769	2.50522	1.48667	21.3886	14.5826	10.0689	10.5217	11.8827	5.32093	3.33283	3.75937	1.41792	2.25938	1.63877	1.89176	2.76101	1.34156	2.73963
												5.75306	44.3954	23.9632	25.6924	15.3814	31.2816	38.2567	24.0979	14.6536	11.2549	4.50834	8.07313	6.46252	2.19788	2.66147	2.53019	1.4934	21.7981	15.0536	10.138	10.5943	11.9493	5.40352	3.58277	3.78914	1.41977	2.28893	1.69144	1.91759	2.76683	1.36526	2.92749
												5.8975	45.3902	23.9752	26.3121	15.6416	32.8853	38.3113	25.2193	15.3475	11.3604	4.82879	8.07581	6.48713	2.2615	2.70142	2.6168	1.54652	22.1031	15.0567	10.1577	10.664	12.5031	5.45147	3.58993	3.82714	1.42853	2.3963	1.71406	2.19889	2.84177	1.40923	3.10713
												5.90113	45.8293	25.229	27.6809	15.6558	33.5541	38.7658	25.91	15.7172	11.4474	4.8567	8.45522	6.6887	2.32136	2.75954	2.88778	1.6077	22.1636	15.3324	10.2001	10.7302	12.5167	5.4612	3.62786	3.85696	1.43612	2.40458	1.75316	2.3904	2.96034	1.50856	3.17176
												6.12239	45.8393	28.3025	28.7167	15.9984	33.771	39.5954	26.5307	15.831	11.5278	4.88554	8.95255	7.16893	2.33345	2.7605	2.91181	1.66101	22.8638	15.3439	10.4151	10.7848	12.5865	5.47937	3.80664	3.99721	1.45271	2.48418	1.77355	2.40741	3.00271	1.55943	3.50743
												6.16536	46.3479	28.4079	29.9992	16.6831	33.8812	41.547	27.417	16.0008	11.6371	4.90001	9.71272	7.23299	2.53023	2.76196	2.95287	1.67898	22.8744	15.6637	10.8089	11.0041	13.2243	5.50255	3.81182	4.01663	1.54723	2.54642	1.82784	2.44337	3.04744	1.58	3.5149
												6.31466	46.5998	29.7742	30.0641	17.2203	33.9514	42.4461	28.3267	16.677	12.7139	5.06998	9.81035	7.43804	2.58491	2.79971	3.01608	1.71624	22.8951	15.7616	10.833	11.1957	13.9983	5.93622	3.8563	4.07742	1.55601	2.59467	1.86352	2.52253	3.15467	1.59827	3.5214
												6.69399	49.6064	29.9182	30.5007	17.7156	35.5489	44.935	28.7637	17.3228	12.729	5.1003	9.84357	7.55892	2.60759	2.8686	3.04906	1.82448	23.0182	16.6143	11.4929	11.2026	14.4286	5.99476	3.90455	4.10756	1.63332	2.75745	1.89914	2.62935	3.23674	1.63582	3.59206
												6.71206	51.7664	31.0145	31.4613	17.7796	35.6597	46.4557	28.9417	17.4574	13.1382	5.28834	10.1267	7.63585	2.76546	3.06467	3.1083	1.96453	23.0663	16.8147	11.5815	12.0062	14.7916	6.16307	4.15841	4.20587	1.64232	2.77403	1.90979	2.6757	3.23902	1.67965	3.6214
												6.8962	54.4306	31.8545	33.5691	18.2347	35.775	47.8315	29.7216	18.3194	13.2361	5.47663	10.4452	8.33986	3.1409	3.09666	3.19599	2.10081	23.9725	18.0581	11.9714	12.2252	14.8918	7.13138	4.67363	4.22187	1.73827	2.92796	2.11485	2.67845	3.41648	1.69097	3.71959
												7.02184	55.3068	36.7478	34.1199	19.6136	38.542	48.2929	30.7335	18.7007	13.2661	6.06148	10.917	8.61777	3.14093	3.25592	3.22947	2.24802	24.536	18.2182	12.0398	12.2737	15.2891	8.11239	4.84229	4.29712	1.82083	2.97514	2.2053	2.71795	3.4607	1.72234	3.82474
												7.17401	55.4865	38.8513	34.8284	20.3739	38.8036	49.4518	32.2542	18.7832	13.6896	6.17355	11.3159	8.73617	3.21137	3.35195	3.27588	2.3029	24.863	18.2841	12.227	12.2927	16.1025	9.37427	4.89991	4.78702	1.83881	3.05206	2.25919	2.80806	3.61732	2.0421	3.94482
												7.21675	55.5772	39.5517	35.1769	21.0662	39.1394	49.936	32.488	20.1397	13.7137	6.5186	11.758	8.86074	3.28795	3.47674	4.00833	2.32241	26.2873	18.3306	12.5979	12.5489	16.2148	9.85181	4.95578	4.79826	1.86043	3.11923	2.28679	2.9109	3.75547	2.08689	3.96238
												7.61413	57.0081	41.7803	36.6574	24.4349	39.3171	53.6516	32.947	20.2183	13.7343	6.55972	11.8212	8.88066	3.67959	3.48279	4.17814	2.33143	28.2349	18.6832	13.0626	12.7611	16.9767	10.0719	4.96911	4.82833	1.94337	3.12226	2.36176	3.05092	3.84671	2.19405	4.08289
												7.8177	65.1378	42.0476	37.0652	24.4871	40.5283	54.1819	33.0563	20.2618	13.8078	7.11708	11.9326	9.00841	3.7711	3.58795	4.38913	2.38987	29.5762	19.9385	13.3043	12.7731	17.0733	10.1571	5.09367	4.83014	1.98678	3.60783	2.4177	3.08922	4.01148	2.22422	4.59758
												8.16776	65.4336	47.8454	37.5969	24.6225	41.8892	55.5552	33.37	22.5357	15.2211	8.48417	12.9754	9.14152	4.12875	3.67319	4.63125	2.4111	31.6566	20.7442	13.6593	13.4403	17.3846	10.9226	5.1168	5.04543	2.0605	3.75535	2.70996	3.14684	4.12879	2.34148	4.60722
												8.20035	65.5166	49.4633	40.8075	26.4105	42.08	55.6709	34.6974	22.7379	15.7335	8.77954	13.1314	9.23969	4.38342	3.73802	4.80083	2.46604	32.2091	21.5715	16.2924	13.6199	17.7179	11.9682	5.18508	5.17918	2.24404	3.89664	3.03215	3.34298	4.34373	2.56232	6.08043
												8.21789	67.0845	51.0265	41.935	27.8869	42.9064	55.7746	34.86	24.2536	16.7402	9.06355	13.726	9.31135	4.40997	4.20136	4.80542	2.73338	35.1967	22.8654	16.5809	13.7438	18.0585	12.1572	5.24566	5.20249	2.28554	4.00309	3.80774	3.82617	4.69028	2.5731	6.37742
												8.22987	69.1692	52.6894	42.8939	28.7792	43.348	62.1195	37.6931	24.2846	16.9489	9.65109	13.9298	9.7419	4.88821	4.7147	4.82044	2.78878	35.9387	23.4329	18.9891	17.4042	18.433	13.1435	5.51309	5.4188	2.33637	4.09138	4.1444	3.82958	6.36981	2.83184	6.61375
												9.50263	72.8792	54.5553	51.6681	30.1476	43.547	64.7933	39.365	27.4419	18.7148	10.1271	14.417	10.0655	5.0672	4.93852	4.91982	3.67029	36.1396	23.579	19.7216	19.3672	19.4263	14.171	5.54137	5.68018	2.35492	4.24278	5.34847	4.00426	6.42935	2.8614	6.69731
												9.75346	77.2793	68.2418	70.6932	31.3657	51.2505	64.988	40.24	31.0311	18.8703	14.7475	18.3969	10.1854	5.15922	5.19474	5.525	3.80122	36.5863	29.761	22.117	21.7176	22.02	16.6711	6.27484	6.12316	2.35622	4.53026	5.36135	4.37069	6.60484	3.04382	8.50604
												10.6598	83.2746	73.9365	76.5382	32.3338	59.8299	65.7611	43.7844	32.3422	20.5184	14.9237	22.2547	11.3804	5.71116	5.9592	7.98376	5.50258	50.5231	29.9418	23.5077	21.9745	22.8829	17.8143	7.58875	6.3159	2.63884	4.86169	6.56528	5.20816	9.50207	3.48511	8.53073
												13.735	84.2101	86.0979	77.0112	32.4505	60.585	70.8567	47.4985	32.6887	23.9183	14.9644	22.3275	11.8793	6.92373	7.51787	10.3554	5.6437	53.7253	30.2968	26.8086	22.3376	24.2857	17.854	7.80912	8.56939	3.59583	5.63193	7.44995	5.61588	11.9876	3.90904	8.61379
												19.4622	92.7181	125.562	81.7689	77.9099	61.4419	95.9023	50.21	36.9352	26.6356	15.6639	22.6701	12.6082	8.37776	7.63341	11.3566	5.65396	57.4793	72.3741	59.9118	23.7289	25.9715	18.2963	8.03573	12.8993	4.87298	5.63752	11.0511	5.76239	17.5762	3.99632	14.4496

## Sheet: ALJR11
												G1_1_3	G1_2_4_CGTA_L002	G1_3_4_GAGT_L002	G1_3_4_TCGA_L002	G2_1_2_CTGC_L007	G2_2_1_GCTG_L007	G2_3_3_TGCT_L007	G3_1_2_TTAG_L002	G3_2_1_AGGG_L002	G3_3_2_CCAT_L002	G4_1_2_ATTT_L007	G4_2_3_CACG_L007	G4_3_1_GGAC_L007	G5_1_2_GTCA_L002	G5_2_4_TATC_L002	G5_3_4_AAAA_L002	G6_2_4_TCGA_L007	R1_1_4_CTGC_L002	R1_2_4_GCTG_L002	R1_3_4_TGCT_L002	R2_1_1_ACCC_L007	R2_2_1_CGTA_L007	R2_3_4_GAGT_L007	R3_1_3_TTAG_L007	R3_2_1_AGGG_L007	R3_3_3_CCAT_L007	R4_1_3_GTCA_L007	R4_2_3A_TATC_L007	R4_3_3_AAAA_L007	R6_1_2_ATTT_L002	R6_2_1_CACG_L002	R6_3_1_GGAC_L002
												0	0	0	0	0	0	0	0	0	0	0	0	0	0	0	0	0	0	0	0	0	0	0	0	0	0	0	0	0	0	0	0
												0	0	0	0	0	0	0	0	0	0	0	0	0	0	0	0	0	0	0	0	0	0	0	0	0	0	0	0	0	0	0	0
												0	0	0	0	0	0	0	0	0	0	0	0	0	0	0	0	0	0	0	0	0	0	0	0	0	0	0	0	0	0	0	0
												0	0	0	0	0	0	0	0	0	0	0	0	0	0	0	0	0	0	0	0	0	0	0	0	0	0	0	0	0	0	0	0
												0	0	0	0	0	0	0	0	0	0	0	0	0	0	0	0	0	0	0	0	0	0	0	0	0	0	0	0	0	0	0	0
												0	0	0	0	0	0	0	0	0	0	0	0	0	0	0	0	0	0	0	0	0	0	0	0	0	0	0	0	0	0	0	0
												0	0	0	0	0	0	0	0	0	0	0	0	0	0	0	0	0	0	0	0	0	0	0	0	0	0	0	0	0	0	0	0
												0	0	0	0	0	0	0	0	0	0	0	0	0	0	0	0	0	0	0	0	0	0	0	0	0	0	0	0	0	0	0	0
												0	0	0	0	0	0	0	0	0	0	0	0	0	0	0	0	0	0	0	0	0	0	0	0	0	0	0	0	0	0	0	0
												0	0	0	0	0	0	0	0	0	0	0	0	0	0	0	0	0	0	0	0	0	0	0	0	0	0	0	0	0	0	0	0
												0	0	0	0	0	0	0	0	0	0	0	0	0	0	0	0	0	0	0	0	0	0	0	0	0	0	0	0	0	0	0	0
												0	0	0	0	0	0	0	0	0	0	0	0	0	0	0	0	0	0	0	0	0	0	0	0	0	0	0	0	0	0	0	0
												0	0	0	0	0	0	0	0	0	0	0	0	0	0	0	0	0	0	0	0	0	0	0	0	0	0	0	0	0	0	0	0
												0	0	0	0	0	0	0	0	0	0	0	0	0	0	0	0	0	0	0	0	0	0	0	0	0	0	0	0	0	0	0	0
												0	0	0	0	0	0	0	0	0	0	0	0	0	0	0	0	0	0	0	0	0	0	0	0	0	0	0	0	0	0	0	0
												0	0	0	0	0	0	0	0	0	0	0	0	0	0	0	0	0	0	0	0	0	0	0	0	0	0	0	0	0	0	0	0
												0	0	0	0	0	0	0	0	0	0	0	0	0	0	0	0	0	0	0	0	0	0	0	0	0	0	0	0	0	0	0	0
												0	0	0	0	0	0	0	0	0	0	0	0	0	0	0	0	0	0	0	0	0	0	0	0	0	0	0	0	0	0	0	0
												0	0	0	0	0	0	0	0	0	0	0	0	0	0	0	0	0	0	0	0	0	0	0	0	0	0	0	0	0	0	0	0
												0	0	0	0	0	0	0	0	0	0	0	0	0	0	0	0	0	0	0	0	0	0	0	0	0	0	0	0	0	0	0	0
												0	0	0	0	0	0	0	0	0	0	0	0	0	0	0	0	0	0	0	0	0	0	0	0	0	0	0	0	0	0	0	0
												0	0	0	0	0	0	0	0	0	0	0	0	0	0	0	0	0	0	0	0	0	0	0	0	0	0	0	0	0	0	0	0
												0	0	0	0	0	0	0	0	0	0	0	0	0	0	0	0	0	0	0	0	0	0	0	0	0	0	0	0	0	0	0	0
												0	0	0	0	0	0	0	0	0	0	0	0	0	0	0	0	0	0	0	0	0	0	0	0	0	0	0	0	0	0	0	0
												0	0	0	0	0	0	0	0	0	0	0	0	0	0	0	0	0	0	0	0	0	0	0	0	0	0	0	0	0	0	0	0
												0	0	0	0	0	0	0	0	0	0	0	0	0	0	0	0	0	0	0	0	0	0	0	0	0	0	0	0	0	0	0	0
												0	0	0	0	0	0	0	0	0	0	0	0	0	0	0	0	0	0	0	0	0	0	0	0	0	0	0	0	0	0	0	0
												0	0	0	0	0	0	0	0	0	0	0	0	0	0	0	0	0	0	0	0	0	0	0	0	0	0	0	0	0	0	0	0
												0	0	0	0	0	0	0	0	0	0	0	0	0	0	0	0	0	0	0	0	0	0	0	0	0	0	0	0	0	0	0	0
												0	0	0	0	0	0	0	0	0	0	0	0	0	0	0	0	0	0	0	0	0	0	0	0	0	0	0	0	0	0	0	0
												0	0	0	0	0	0	0	0	0	0	0	0	0	0	0	0	0	0	0	0	0	0	0	0	0	0	0	0	0	0	0	0
												0	0	0	0	0	0	0	0	0	0	0	0	0	0	0	0	0	0	0	0	0	0	0	0	0	0	0	0	0	0	0	0
												0	0	0	0	0	0	0	0	0	0	0	0	0	0	0	0	0	0	0	0	0	0	0	0	0	0	0	0	0	0	0	0
												0	0	0	0	0	0	0	0	0	0	0	0	0	0	0	0	0	0	0	0	0	0	0	0	0	0	0	0	0	0	0	0
												0	0	0	0	0	0	0	0	0	0	0	0	0	0	0	0	0	0	0	0	0	0	0	0	0	0	0	0	0	0	0	0
												0	0	0	0	0	0	0	0	0	0	0	0	0	0	0	0	0	0	0	0	0	0	0	0	0	0	0	0	0	0	0	0
												0	0	0	0	0	0	0	0	0	0	0	0	0	0	0	0	0	0	0	0	0	0	0	0	0	0	0	0	0	0	0	0
												0	0	0	0	0	0	0	0	0	0	0	0	0	0	0	0	0	0	0	0	0	0	0	0	0	0	0	0	0	0	0	0
												0	0	0	0	0	0	0	0	0	0	0	0	0	0	0	0	0	0	0	0	0	0	0	0	0	0	0	0	0	0	0	0
												0	0	0	0	0	0	0	0	0	0	0	0	0	0	0	0	0	0	0	0	0	0	0	0	0	0	0	0	0	0	0	0
												0	0	0	0	0	0	0	0	0	0	0	0	0	0	0	0	0	0	0	0	0	0	0	0	0	0	0	0	0	0	0	0
												0	0	0	0	0	0	0	0	0	0	0	0	0	0	0	0	0	0	0	0	0	0	0	0	0	0	0	0	0	0	0	0
												0	0	0	0	0	0	0	0	0	0	0	0	0	0	0	0	0	0	0	0	0	0	0	0	0	0	0	0	0	0	0	0
												0	0	0	0	0	0	0	0	0	0	0	0	0	0	0	0	0	0	0	0	0	0	0	0	0	0	0	0	0	0.62641	0	0
												0	0	0	0	0	0	0	0	0	0	0	0	0	0	0	0	0	0	0	0	0	0	0	0	0	0	0	0	0	0.643971	0	0
												0	0	0	0	0.762551	0	0	0	0	0	0	0	0	0	0	0	0	0	0	0	0	0	0	0	0	0	0	0	0	0.652811	0	0
												0	0	0	0	0.809819	0	0	0	0	0	0	0	0	0	0	0	0	0	0	0	0	0	0	0	0	0	0	0	0	0.657649	0	0
												0	0	0	0	1.13426	0	0	0	0	0	0	0	0	0	0.270374	0	0	0.552941	0	0	0	0	0	0.011975	0	0	0	0	0	0.657723	0.268274	0
												0	0	0	0	1.15417	0	0	0	0	0	0	0	0	0	0.300196	0	0.19641	0.591101	0	0	0	0	0	0.279349	0	0	0	0	0	0.769341	0.314047	0
												0	0	0	0	1.15782	0	0	0	0	0	0	0	0	0	0.305409	0	0.326823	0.81923	0	0	0	0	0	0.314667	0	0	0	0	0	0.780096	0.326306	0
												0	0	0.541109	0	1.24402	0	0	0	0	0	0	0	0	0	0.426354	0	0.384156	0.874311	0	0	0	0	0	0.324415	0	0	0	0	0	0.792259	0.356017	0
												0	0	0.60977	0	1.38205	0	0	0	0	0	0	0	0	0	0.453134	0	0.422339	0.980892	0	0	0	0	0	0.417585	0	0	0	0	0	0.85822	0.488992	0
												0	0	0.749319	0	1.3836	0	0	0	0	0	0	0	0	0	0.555079	0.406007	0.460735	0.98234	0	0	0	0	0	0.42906	0	0	0	0	0	0.878704	0.507843	0
												0	0	0.84495	0	1.51258	0	0	0	0	0	0	0	0.192473	0	0.688865	0.437519	0.60838	0.984755	0	0	0	0	0	0.445812	0	0	0	0	0	0.89774	0.535661	0
												0	0	0.997659	0	1.62491	0	0	0	0	0	0	0	0.245254	0	0.703722	0.445116	0.667886	1.02606	0	0	0	0	0	0.464721	0	0	0	0	0	0.943728	0.584736	0
												0	0	1.06989	0	1.67361	0	0	0	0	0	0	0	0.301857	0	0.748463	0.494929	0.693817	1.04235	0	0	0	0	0.219139	0.492014	0	0	0.211488	0	0.261487	0.989458	0.618461	0
												0	0	1.20873	0	1.72892	0	0	0	0	0	0	0	0.35134	0	0.769634	0.621387	0.721734	1.08614	0	0	0	0	0.322872	0.499082	0	0	0.311967	0	0.263164	1.00388	0.64171	0
												0	0	1.27685	0	1.77679	0	0	0	0	0	0	0	0.357891	0	0.784242	0.642234	0.754832	1.10625	0	0	0	0.205996	0.448978	0.528848	0	0	0.332836	0	0.388189	1.00591	0.703657	0
												0	0	1.34556	0	1.85454	0	0	0	0	0	0	0	0.407573	0	0.808088	0.647466	0.80397	1.19125	0	0	0.147143	0.218761	0.538654	0.535024	0	0	0.362786	0	0.4236	1.12416	0.763771	0
												0	0	1.4292	0	1.89607	0	0	0	0	0	0	0	0.425543	0	0.818689	0.728382	0.856668	1.41528	0	0	0.221692	0.300225	0.560475	0.548221	0	0	0.395057	0	0.42863	1.12738	0.781592	0.380041
												0	0	1.72806	0	1.90143	0	0	0	0	0	0	0	0.48258	0	0.820342	0.740213	0.869219	1.44546	0	0	0.222608	0.335981	0.578146	0.580036	0	0	0.39773	0	0.460992	1.17012	0.814909	0.406661
												0	0	1.75279	0	1.93142	0	0	0	0	0	0	0	0.627774	0	0.848376	0.788829	0.899886	1.47222	0	0	0.243012	0.38447	0.691148	0.592979	0	0	0.415	0	0.469942	1.21684	0.848729	0.418314
												0	0	1.76585	0	1.97936	0	0	0	0	0	0	0	0.636783	0	0.8594	0.797209	0.94532	1.63997	0	0	0.249858	0.402938	0.764119	0.608954	0	0	0.415931	0	0.489269	1.22369	0.895821	0.668719
												0	0	2.01952	0	1.9935	0	0	0	0	0	0	0	0.73431	0	0.916777	0.852286	0.952609	1.66504	0	0	0.253222	0.408098	0.811209	0.625371	0	0	0.451304	0.177385	0.563368	1.25224	0.953179	0.69212
												0	0	2.14456	1.03075	2.05184	0	0	0	0.396982	0	0	0	0.748527	0	0.948364	0.852961	0.961734	1.71028	0	0	0.405584	0.521442	0.847861	0.641444	0	0	0.502935	0.239034	0.587839	1.2903	0.956583	0.759033
												0	0.426158	2.16956	1.13795	2.17346	0	0	0	0.55273	0	0	0	0.756184	0.407455	1.02471	0.908038	1.02033	1.72301	0	0	0.406131	0.526667	0.861874	0.641857	0	0	0.503238	0.248502	0.590818	1.32117	0.960375	0.792377
												0	0.511582	2.20137	1.26151	2.2604	0	0	0	0.711476	0	0	0	0.79305	0.449787	1.07278	0.962291	1.02255	1.73024	0	0	0.453882	0.528076	0.880548	0.643265	0.122303	0	0.530158	0.25765	0.657299	1.33279	0.963459	0.796274
												0	0.573804	2.39805	1.37232	2.3543	0	0.45765	0	0.743453	0	0	0	0.838693	0.471335	1.13025	1.04441	1.03952	1.81055	0	0	0.469363	0.557174	0.944212	0.659015	0.186828	0	0.532749	0.293637	0.696093	1.35387	0.988983	0.858565
												0	0.646922	2.43581	1.4025	2.4461	0	0.471293	0.58854	0.809377	0	0	0	0.855974	0.802437	1.17929	1.06202	1.06453	1.91422	0	0.166878	0.477093	0.599999	0.959139	0.66357	0.20326	0.173388	0.544926	0.361415	0.707878	1.43412	0.994084	0.92021
												0	0.705913	2.45895	1.71406	2.45639	0.326314	0.475467	0.609404	0.84387	0	0	0	0.868194	0.828727	1.18856	1.06292	1.06721	1.92414	0	0.392389	0.520268	0.648442	0.962536	0.664261	0.218395	0.190353	0.589859	0.370773	0.718985	1.43526	1.02281	0.928414
												0	0.824781	2.46817	1.95814	2.49239	0.659456	0.669117	0.777175	0.945284	0	0	0	0.900509	0.841143	1.20311	1.06757	1.09863	1.94143	0	0.417239	0.565368	0.673357	0.981379	0.669471	0.230368	0.193175	0.598515	0.396136	0.754288	1.46887	1.05758	0.93817
												0	0.974022	2.5	2.11918	2.5046	0.664592	0.710285	0.78802	0.983907	0	0	0	0.934659	0.938921	1.34834	1.11681	1.11307	1.96456	0	0.453212	0.570217	0.73576	0.99189	0.678124	0.312763	0.204609	0.628473	0.397129	0.765287	1.52793	1.06472	0.995609
												0	1.00025	2.61132	2.19713	2.52429	0.669477	0.760933	0.913836	1.00436	0	0	0	0.952602	0.951772	1.35835	1.17616	1.12447	2.00322	0	0.471384	0.600442	0.756572	1.03812	0.685508	0.314554	0.238972	0.633191	0.401904	0.779934	1.53261	1.09292	1.07507
												0	1.00928	2.6283	2.417	2.55951	0.715617	0.768934	0.917805	1.24843	0	0	0	0.97224	0.958421	1.39117	1.19319	1.15531	2.11516	0	0.474179	0.605486	0.759689	1.03943	0.705207	0.316464	0.298838	0.659823	0.439918	0.802419	1.62101	1.09317	1.08986
												0	1.07025	2.89311	2.48002	2.60634	0.762253	0.93103	0.922265	1.28951	0	0	0	0.992913	0.983849	1.39267	1.20835	1.16799	2.13805	0	0.479425	0.621414	0.852971	1.07142	0.727883	0.331891	0.301666	0.691632	0.451764	0.812194	1.65334	1.14876	1.11361
												0	1.18341	2.91866	2.58838	2.61655	0.902839	0.934652	0.947571	1.30591	0	0.136139	0	1.00433	0.998045	1.39451	1.2101	1.18545	2.15342	0	0.490822	0.666828	0.914561	1.08893	0.741133	0.350263	0.3089	0.703193	0.523282	0.823479	1.66561	1.19031	1.1196
												0	1.21201	2.96469	2.81766	2.84804	0.956947	0.93704	0.95058	1.34418	0	0.193739	0	1.03713	1.04904	1.4631	1.21511	1.21541	2.16526	0	0.504239	0.680633	0.923465	1.08969	0.752417	0.362128	0.37089	0.720072	0.534261	0.844304	1.68885	1.20142	1.18349
												0	1.2798	2.99164	2.95531	2.86618	1.03614	0.982611	0.95916	1.38595	0	0.202262	0	1.07531	1.10236	1.48858	1.27287	1.27051	2.17146	0	0.506808	0.715601	1.00436	1.13339	0.801793	0.381953	0.385565	0.725356	0.535017	0.878413	1.70586	1.22961	1.2168
												0	1.34953	3.02633	2.96659	2.99041	1.03667	0.985319	1.0286	1.38705	0	0.227488	0	1.09604	1.18014	1.49324	1.30641	1.3367	2.21466	0	0.641618	0.720866	1.0418	1.15785	0.812552	0.403427	0.408927	0.74843	0.572719	0.939439	1.7112	1.23771	1.23195
												0	1.51606	3.07606	3.32439	2.99912	1.05768	0.985909	1.12938	1.43101	0	0.267378	0	1.14186	1.18394	1.50785	1.37394	1.43162	2.226	0	0.729132	0.72739	1.05353	1.34439	0.841392	0.507904	0.436871	0.818784	0.577062	0.981235	1.71975	1.25702	1.255
												0	1.54189	3.14031	3.38849	3.02233	1.16101	1.04165	1.14195	1.44809	0	0.274847	0	1.17017	1.18881	1.57602	1.3761	1.45	2.30047	0	0.754442	0.751872	1.06971	1.35267	0.855598	0.512105	0.477426	0.836222	0.603166	0.991146	1.77959	1.28112	1.28522
												0	1.55995	3.17145	3.47953	3.26277	1.28152	1.09775	1.18646	1.46637	0	0.277773	0	1.20076	1.20256	1.59818	1.55184	1.45477	2.30155	0	0.754739	0.810604	1.07539	1.3744	0.861199	0.519224	0.479127	0.88992	0.615645	1.0135	1.79868	1.29859	1.31981
												0	1.59735	3.35834	3.49445	3.34093	1.33875	1.13517	1.24275	1.55189	0	0.285325	0.18815	1.22231	1.25208	1.60326	1.5568	1.45984	2.33453	0	0.779333	0.812042	1.14971	1.39346	0.907376	0.525643	0.48958	0.896755	0.733253	1.07776	1.81326	1.2995	1.32586
												0	1.63678	3.41009	3.49928	3.41329	1.34458	1.14309	1.25181	1.5797	0	0.312912	0.256797	1.24617	1.38703	1.60917	1.56352	1.45992	2.33714	0.612285	0.784377	0.813799	1.17647	1.42032	0.921718	0.531307	0.492908	0.935185	0.75242	1.10754	1.95262	1.3113	1.34819
												0	1.64617	3.44191	3.56757	3.48292	1.36641	1.14887	1.40935	1.60239	0.482398	0.313154	0.276189	1.26174	1.4058	1.64135	1.61916	1.46216	2.41038	0.760427	0.805557	0.817008	1.17757	1.46986	0.92346	0.550688	0.501857	0.951032	0.79467	1.12383	1.97005	1.40329	1.43551
												0	1.72739	3.45114	3.63138	3.48981	1.41437	1.16431	1.46794	1.66866	0.548188	0.313221	0.282796	1.32712	1.46282	1.7072	1.65122	1.48017	2.42141	0.830173	0.856675	0.82815	1.31402	1.52893	0.947348	0.556864	0.512968	0.974373	0.818645	1.15092	1.97347	1.45596	1.47782
												0	1.75216	3.53739	3.63844	3.49404	1.46068	1.17281	1.48406	1.7055	0.575084	0.313938	0.297772	1.3313	1.52869	1.73488	1.79413	1.48663	2.46896	0.916518	0.868565	0.893519	1.32395	1.54802	0.951636	0.567593	0.522766	0.981878	0.826096	1.17986	2.14867	1.46575	1.57009
												0	1.89425	4.14421	3.93953	3.5661	1.4927	1.20124	1.54732	1.9013	0.587704	0.363606	0.300816	1.46058	1.56717	1.78117	1.79549	1.48732	2.47186	0.941794	0.878906	0.911567	1.34073	1.61659	0.957674	0.579932	0.531359	0.991871	0.828426	1.22503	2.26842	1.46845	1.63202
												0	1.91694	4.21239	4.21109	3.60209	1.49849	1.2917	1.5689	1.90719	0.612593	0.435095	0.314631	1.47845	1.5949	1.80254	1.81807	1.50338	2.50299	0.990355	0.998394	0.920722	1.34245	1.62441	1.08413	0.586868	0.533665	1.0092	0.845393	1.33637	2.31553	1.48693	1.72247
												0	1.91959	4.27693	4.26615	3.65169	1.56594	1.35762	1.60179	1.94424	0.625573	0.44533	0.317422	1.49373	1.63794	1.80547	1.81984	1.51775	2.58003	1.05084	1.00589	0.932348	1.34553	1.67682	1.0972	0.638469	0.542018	1.01228	0.849063	1.35053	2.35271	1.48969	1.73424
												0.304008	1.97762	4.40845	4.27548	3.78978	1.63805	1.47634	1.64002	1.94503	0.637473	0.483937	0.331696	1.57627	1.64318	1.83534	1.86655	1.61793	2.59158	1.09703	1.10576	0.984947	1.35393	1.68306	1.1418	0.64506	0.542366	1.06241	0.892198	1.44103	2.36544	1.50003	1.76657
												0.309988	2.02432	4.45682	4.37828	3.80606	1.71877	1.56138	1.73462	1.97852	0.670005	0.513446	0.345021	1.63328	1.74096	1.8607	2.08075	1.67648	2.66246	1.25161	1.15408	1.00167	1.3557	1.75385	1.14848	0.661742	0.544626	1.07559	0.893156	1.48212	2.36604	1.51668	1.8824
												0.408149	2.24733	4.5542	4.45111	3.88407	1.74684	1.69478	1.75608	1.98659	0.704195	0.537919	0.361259	1.63828	1.96463	1.87963	2.24278	1.69293	2.92292	1.43017	1.15521	1.01436	1.37604	1.80223	1.16917	0.672649	0.544712	1.07779	0.921002	1.51052	2.41857	1.57186	1.90357
												0.493105	2.34829	4.62161	4.45467	3.98721	1.85139	1.84144	1.84673	2.04263	0.778154	0.538978	0.372304	1.69273	1.96534	1.93377	2.26673	1.80204	2.98258	1.5307	1.18545	1.05225	1.40344	1.90892	1.20868	0.676957	0.586012	1.09562	0.958296	1.53817	2.43617	1.6048	1.92265
												0.503528	2.37615	4.62241	4.46476	3.98849	1.91252	1.85376	1.86276	2.04671	0.914988	0.545782	0.383632	1.71102	1.98783	1.94741	2.28075	1.81314	3.02862	1.53148	1.19327	1.07339	1.47551	1.93893	1.2229	0.68421	0.587336	1.15477	0.981593	1.61959	2.45927	1.62994	1.96026
												0.50564	2.40324	4.71582	4.53738	4.1647	1.97283	1.8902	1.87743	2.17149	0.971069	0.551947	0.41195	1.77697	2.07884	1.96541	2.34528	1.88505	3.29473	1.56252	1.2084	1.07465	1.52131	1.98872	1.3364	0.696594	0.65516	1.21094	0.982005	1.6545	2.55197	1.63782	1.96281
												0.51644	2.40933	4.99203	4.73951	4.28958	2.01397	2.0297	1.90904	2.20497	1.11445	0.568928	0.423524	1.88034	2.14675	1.99651	2.34695	1.90851	3.3119	1.62297	1.28086	1.12685	1.55277	2.11621	1.34795	0.696795	0.666171	1.28381	0.995029	1.66803	2.65676	1.64208	2.01068
												0.516498	2.60233	5.10819	4.98421	4.32295	2.03145	2.06889	1.91624	2.23776	1.22912	0.56902	0.451091	1.88881	2.18494	2.01232	2.35549	1.97574	3.33333	1.65718	1.33792	1.14475	1.55655	2.19926	1.3923	0.76514	0.683563	1.29813	0.995586	1.67127	2.68338	1.66423	2.02104
												0.538845	2.65269	5.14137	5.28582	4.32392	2.04745	2.08708	2.05192	2.2518	1.22931	0.573186	0.519326	1.90467	2.23477	2.04247	2.3638	2.07126	3.41373	1.8507	1.37489	1.1566	1.58186	2.26638	1.39933	0.767869	0.704745	1.35635	1.01139	1.74517	2.68832	1.68411	2.07264
												0.54882	2.68232	5.28182	5.29134	4.45226	2.04828	2.1737	2.08277	2.36518	1.25644	0.669841	0.535781	2.03444	2.25636	2.06262	2.45512	2.1082	3.46493	1.86298	1.38876	1.17164	1.60725	2.29919	1.4566	0.809651	0.759864	1.41382	1.02919	1.74651	2.70971	1.70321	2.08962
												0.600174	2.83296	5.7099	5.35444	4.80339	2.11742	2.20215	2.33719	2.37189	1.28899	0.678331	0.57765	2.1238	2.30678	2.07881	2.50918	2.12731	3.54871	1.88099	1.40159	1.19804	1.61284	2.31627	1.48093	0.905799	0.786075	1.46624	1.11743	1.7695	2.72884	1.75046	2.12518
												0.60517	2.89199	5.95056	5.36607	4.96816	2.28814	2.23545	2.34786	2.4145	1.34107	0.82118	0.60026	2.12628	2.30898	2.08485	2.54762	2.12751	3.76484	1.92514	1.42367	1.20043	1.65773	2.46874	1.51174	0.943165	0.794984	1.49396	1.1968	1.78411	2.78565	1.77438	2.14798
												0.71714	2.89817	6.13554	5.89161	4.99217	2.30171	2.3825	2.37808	2.44819	1.41776	0.867334	0.606054	2.13598	2.31049	2.08739	2.55749	2.16701	3.81732	1.97805	1.46015	1.26127	1.66912	2.50595	1.53285	0.963868	0.823341	1.51702	1.26948	1.84038	2.80587	1.77958	2.17466
												0.774469	3.02332	6.21969	6.03901	4.99941	2.42249	2.41678	2.44461	2.57141	1.43405	0.87236	0.614657	2.16424	2.3162	2.0997	2.55968	2.17766	3.87606	2.10397	1.46927	1.37258	1.69474	2.54824	1.53585	0.964009	0.866832	1.54727	1.29198	1.85602	3.07398	1.84852	2.17519
												0.799873	3.02332	6.24882	6.60318	5.00383	2.49857	2.52535	2.60114	2.68376	1.43771	0.874107	0.710196	2.2005	2.34907	2.14982	2.74328	2.20045	3.9867	2.25437	1.50933	1.37295	1.81897	2.55199	1.59129	1.01797	0.870873	1.56386	1.34095	1.90211	3.21719	1.86099	2.29023
												0.879176	3.16723	6.46227	6.71088	5.02575	2.54267	2.55731	2.67665	2.69002	1.54927	1.02741	0.736743	2.34374	2.4754	2.20824	2.74383	2.20399	4.04854	2.30424	1.52462	1.40248	1.843	2.5869	1.60079	1.06728	0.875073	1.57946	1.3596	1.93202	3.23523	1.86282	2.39045
												0.898652	3.17632	6.51469	6.74997	5.04317	2.68151	2.60579	2.67877	2.80321	1.55845	1.05133	0.763795	2.47205	2.4754	2.20984	2.76096	2.25242	4.48207	2.47086	1.53785	1.40536	1.94744	2.61734	1.65021	1.09774	0.878943	1.70209	1.37356	2.08268	3.2592	1.87973	2.39423
												0.97101	3.23796	6.68581	6.78126	5.17118	2.75571	2.62328	2.70736	2.83907	1.64897	1.08597	0.84554	2.58632	2.47911	2.34005	2.828	2.26764	4.49055	2.85814	1.58355	1.41244	2.01058	2.71861	1.74178	1.19471	0.885891	1.7351	1.39034	2.11666	3.33583	1.95938	2.42205
												0.9984	3.42168	6.9169	6.80815	5.21943	2.75945	2.74412	2.7481	3.09561	1.70141	1.12335	0.911589	2.60047	2.50183	2.39626	2.83585	2.42274	4.49453	3.08726	1.60767	1.41464	2.04293	2.93656	1.88369	1.2107	0.908307	1.74716	1.44175	2.11685	3.34028	2.15951	2.61378
												1.01263	3.84349	6.96572	7.18586	5.27956	2.81151	2.92779	2.8718	3.16805	1.72208	1.21835	0.963306	2.70227	2.62714	2.41423	2.88822	2.51385	4.51029	3.19173	1.90941	1.42406	2.08536	2.99719	1.92046	1.2161	0.918385	1.78758	1.5118	2.18774	3.36184	2.25631	2.6501
												1.03888	3.94494	7.30478	7.24438	5.31495	2.86226	3.05507	3.27338	3.38522	1.7636	1.23972	0.971662	2.71023	2.79731	2.63492	2.91	2.52964	4.53118	3.33688	1.91817	1.51872	2.23633	3.01454	1.92234	1.22811	0.941917	1.93755	1.68169	2.192	3.4611	2.27584	2.69846
												1.22842	4.01936	7.5782	7.33363	5.49298	2.99339	3.10436	3.32751	3.57366	1.77418	1.31811	1.10834	2.72724	2.95419	2.67342	3.08814	2.60407	4.80125	3.36133	1.92769	1.53319	2.24634	3.17546	1.98002	1.23118	0.980031	2.07155	1.8464	2.27815	3.50698	2.28479	2.70559
												1.26682	4.35586	7.6611	7.70705	5.49547	3.00108	3.37587	3.34846	3.63702	1.81129	1.35423	1.15896	2.82922	3.04495	2.69024	3.16917	2.85304	4.82392	3.38998	2.05311	1.58125	2.26243	3.36257	1.98895	1.25366	1.00012	2.12183	1.86723	2.33453	3.51316	2.32013	2.76721
												1.27459	4.36988	8.0026	7.76733	5.79975	3.28696	3.42863	3.51145	3.79043	1.84645	1.39863	1.20085	2.91371	3.07125	2.79774	3.26246	2.91113	5.08993	3.68171	2.22375	1.62233	2.26247	3.38945	1.98904	1.33812	1.02033	2.23185	1.89376	2.41876	3.95225	2.49174	2.81096
												1.31611	4.37807	8.33566	8.24374	5.97135	3.54452	3.47808	3.64795	3.79914	1.88055	1.44293	1.20287	2.92645	3.15225	2.8407	3.28567	2.91261	5.17664	3.69198	2.25469	1.66595	2.47683	3.39805	2.08041	1.3698	1.03599	2.27519	1.93992	2.44841	3.99219	2.57408	2.9683
												1.4051	4.42205	8.52923	8.65981	6.09794	3.67796	3.69606	3.67691	3.81379	2.07795	1.59277	1.24358	3.1282	3.53582	2.86844	3.33224	3.01558	5.31961	4.26225	2.49252	1.69971	2.54813	3.44286	2.21961	1.39589	1.19643	2.33443	1.96669	2.47728	4.03139	2.70825	3.19865
												1.53913	4.53568	9.32738	9.37232	6.26531	3.7361	3.79154	3.6833	4.19594	2.13187	1.63576	1.25063	3.20877	3.90148	2.93165	3.34995	3.11564	5.82873	4.31234	2.55331	1.71207	2.61674	3.46876	2.32447	1.43305	1.23443	2.37984	2.05241	2.49229	4.03313	2.82006	3.46708
												1.64572	4.66429	9.34093	9.52182	6.37569	3.76336	3.93539	3.74729	4.34559	2.30546	1.69845	1.3223	3.30235	3.96902	3.00664	3.38519	3.1202	5.88093	4.41684	2.64479	1.75333	2.77374	3.64644	2.36222	1.44758	1.23898	2.4055	2.12268	2.61594	4.73808	3.19483	3.48307
												1.72466	5.49346	9.38264	10.8558	7.23397	3.79793	4.39951	3.75637	4.35719	2.86015	1.70914	1.61284	3.34181	3.9852	3.1943	3.42988	3.30333	5.98457	5.28446	2.76222	1.7717	2.89808	3.82993	2.38571	1.4715	1.30477	2.45593	2.20005	2.61715	5.25431	3.21139	3.66168
												1.76796	5.76542	9.75734	11.2193	7.24394	3.97138	4.47479	3.82869	4.40187	3.05008	1.84794	1.6136	3.34337	3.99659	3.21699	3.67435	3.37877	6.22465	5.65728	2.9083	1.77847	3.16372	4.04528	2.59854	1.51115	1.46923	2.48949	2.2175	2.84465	5.57417	3.35728	3.73406
												1.7779	5.9791	9.79163	11.543	7.45061	4.00989	4.55391	3.84274	4.51157	3.40369	1.88374	1.61834	3.41996	4.12208	3.30607	3.77268	3.65036	6.37738	5.68451	3.20273	1.82536	3.24705	4.51585	2.67701	1.5662	1.50086	2.5126	2.40292	2.9407	5.58759	3.36061	3.816
												1.80131	6.35135	9.9384	11.7489	7.50957	4.08665	4.60055	4.01028	4.59206	3.4552	1.94691	1.62155	3.74686	4.16471	3.98197	3.93913	3.84103	6.42913	6.96271	3.85777	2.02661	3.65878	4.8303	2.70879	1.57222	1.55607	2.54748	2.41227	2.96668	5.69617	3.38255	4.13496
												1.93853	6.59737	10.5208	12.0913	8.45326	4.5506	5.09096	4.3178	4.65809	3.54173	1.94863	1.70342	3.76665	4.18491	4.05415	3.99583	3.92677	6.53535	7.24674	4.3043	2.19463	3.71438	5.01824	2.93615	1.71415	1.56291	2.62612	2.56565	3.17504	5.71469	3.53307	4.21775
												1.96183	7.52124	11.0846	12.3991	8.63439	4.63554	5.11422	4.32172	5.54034	3.68737	2.06117	1.73333	4.02946	4.21754	4.19917	4.29671	4.40912	6.55768	7.47867	5.18013	2.25965	3.89036	5.3802	3.04205	1.8094	1.80917	2.62872	2.61977	3.19829	6.18273	3.55597	4.24838
												2.0118	7.56121	13.4635	16.6787	9.32195	5.79818	5.20896	5.21502	5.59478	4.44633	2.27708	1.73891	4.52611	4.6638	4.24162	4.38429	4.55455	6.59179	8.2138	5.39744	2.29977	3.93799	5.82005	3.28409	1.98063	1.81745	2.77624	2.74778	3.25722	6.42363	3.61188	4.3067
												2.24758	8.23383	16.5941	16.7554	9.89787	6.05046	5.22659	6.29438	6.40565	5.06378	2.44572	1.92783	4.60051	4.71293	4.27251	4.56403	5.41733	6.7298	8.59191	5.79794	2.44836	3.98534	6.13894	3.59713	1.99385	1.90789	2.91697	2.75985	3.56414	6.60338	3.73412	4.33749
												2.29291	8.45826	16.9721	17.076	9.97963	6.21208	5.50894	7.02743	6.5597	5.2935	2.8135	1.94579	4.69061	4.72713	4.28502	4.81359	5.59371	7.63535	8.89482	5.83106	2.4594	4.12481	6.34699	3.79552	2.01541	2.04514	3.06333	2.95274	3.76388	6.62828	3.81555	4.44765
												2.68592	8.86974	19.3572	18.1228	10.0636	6.84279	5.60771	7.36546	6.63516	5.51683	2.93388	1.95561	5.01063	4.76712	4.57561	5.15895	5.64149	7.75906	9.7282	6.08076	2.66836	4.2123	6.38051	3.99631	2.02138	2.12392	3.07595	2.96378	3.78187	6.90736	3.88282	4.54545
												2.87487	11.4157	19.9769	18.2609	10.536	7.00992	7.22347	8.53595	6.9225	6.32037	2.97381	2.04985	5.1487	4.94298	5.1311	5.83101	5.9542	7.88824	10.4038	7.34742	2.85894	4.34466	7.07251	4.05796	2.30294	2.18599	3.14906	3.23827	3.78593	7.1379	4.29911	4.60391
												2.8841	12.4836	20.244	18.9792	11.4734	7.1265	7.26035	8.99603	7.02839	6.49074	3.13619	2.32987	5.81107	5.71421	5.18069	5.95158	5.96928	8.80552	10.533	7.42692	2.94708	4.9566	8.06305	4.20991	2.30396	2.41454	3.33096	3.3693	3.90428	8.41192	4.44299	4.87241
												3.17825	13.4179	21.5202	22.0221	11.4892	7.71522	7.81707	9.07618	7.79533	7.03573	3.49156	2.60755	5.90121	6.5917	5.94511	5.95357	7.93729	9.7201	10.576	7.76234	3.08412	5.27009	8.39574	4.34976	2.35996	2.45669	3.47453	3.44692	4.27754	8.51097	5.60518	5.00037
												4.32784	14.4187	22.3807	26.8359	12.2404	8.56299	8.03344	11.5395	8.06187	7.81634	3.87035	2.70316	6.17583	6.79883	6.92452	6.00269	8.037	11.0225	11.1193	7.92801	3.53579	6.26217	8.50219	4.49064	2.4523	2.78997	3.60663	3.99546	4.40742	9.86585	6.20559	5.37541
												5.05321	14.5944	23.3327	27.4406	12.5505	10.6948	8.93815	12.3739	9.21739	9.28996	4.29826	3.20243	6.25778	7.14739	7.67164	6.77167	9.17242	11.1919	11.8477	8.72216	4.48286	8.28289	8.52591	4.52927	2.69045	2.9297	3.77363	4.70324	5.10431	11.3945	6.37864	9.19867
												6.23697	15.0548	23.8202	27.4976	13.5602	15.2912	10.1626	14.0184	9.41639	9.78356	5.15689	4.86982	11.7314	7.52907	9.4353	8.09831	9.72891	11.8458	13.4745	10.2707	4.51093	8.50874	9.45927	4.92161	3.1926	3.52494	4.13373	5.8466	5.95289	12.2291	6.44998	12.4863
												8.7818	21.4972	26.6761	34.7884	16.9166	19.4521	10.2754	14.3157	10.5887	10.6468	6.96638	5.24889	15.1726	7.87015	13.443	8.79043	10.1346	18.3498	14.3089	10.7898	7.31565	10.9325	12.3805	5.94102	3.65731	4.25607	6.37402	6.83596	7.36329	20.5807	7.71636	18.7063
												15.5265	56.5584	48.0007	45.9617	19.6124	20.2371	13.1188	20.2434	11.3356	12.5649	8.64766	12.4825	19.6436	8.68061	20.9801	11.5811	10.4382	18.435	31.7179	14.6896	8.14369	11.4185	12.7984	7.70415	3.93624	5.34002	10.4387	7.17646	9.1318	28.8468	7.71795	19.769

## Sheet: ALJR12
												G1_1_3	G1_2_4_CGTA_L002	G1_3_4_GAGT_L002	G1_3_4_TCGA_L002	G2_1_2_CTGC_L007	G2_2_1_GCTG_L007	G2_3_3_TGCT_L007	G3_1_2_TTAG_L002	G3_2_1_AGGG_L002	G3_3_2_CCAT_L002	G4_1_2_ATTT_L007	G4_2_3_CACG_L007	G4_3_1_GGAC_L007	G5_1_2_GTCA_L002	G5_2_4_TATC_L002	G5_3_4_AAAA_L002	G6_2_4_TCGA_L007	R1_1_4_CTGC_L002	R1_2_4_GCTG_L002	R1_3_4_TGCT_L002	R2_1_1_ACCC_L007	R2_2_1_CGTA_L007	R2_3_4_GAGT_L007	R3_1_3_TTAG_L007	R3_2_1_AGGG_L007	R3_3_3_CCAT_L007	R4_1_3_GTCA_L007	R4_2_3A_TATC_L007	R4_3_3_AAAA_L007	R6_1_2_ATTT_L002	R6_2_1_CACG_L002	R6_3_1_GGAC_L002
												0	0	0	0	0	0	0	0	0	0	0	0	0	0	0	0	0	0	0	0	0	0	0	0	0	0	0	0	0	0	0	0
												0	0	0	0	0	0	0	0	0	0	0	0	0	0	0	0	0	0	0	0	0	0	0	0	0	0	0	0	0	0	0	0
												0	0	0	0	0	0	0	0	0	0	0	0	0	0	0	0	0	0	0	0	0	0	0	0	0	0	0	0	0	0	0	0
												0	0	0	0	0	0	0	0	0	0	0	0	0	0	0	0	0	0	0	0	0	0	0	0	0	0	0	0	0	0	0	0
												0	0	0	0	0	0	0	0	0	0	0	0	0	0	0	0	0	0	0	0	0	0	0	0	0	0	0	0	0	0	0	0
												0	0	0	0	0	0	0	0	0	0	0	0	0	0	0	0	0	0	0	0	0	0	0	0	0	0	0	0	0	0	0	0
												0	0	0	0	0	0	0	0	0	0	0	0	0	0	0	0	0	0	0	0	0	0	0	0	0	0	0	0	0	0	0	0
												0	0	0	0	0	0	0	0	0	0	0	0	0	0	0	0	0	0	0	0	0	0	0	0	0	0	0	0	0	0	0	0
												0	0	0	0	0	0	0	0	0	0	0	0	0	0	0	0	0	0	0	0	0	0	0	0	0	0	0	0	0	0	0	0
												0	0	0	0	0	0	0	0	0	0	0	0	0	0	0	0	0	0	0	0	0	0	0	0	0	0	0	0	0	0	0	0
												0	0	0	0	0	0	0	0	0	0	0	0	0	0	0	0	0	0	0	0	0	0	0	0	0	0	0	0	0	0	0	0
												0	0	0	0	0	0	0	0	0	0	0	0	0	0	0	0	0	0	0	0	0	0	0	0	0	0	0	0	0	0	0	0
												0	0	0	0	0	0	0	0	0	0	0	0	0	0	0	0	0	0	0	0	0	0	0	0	0	0	0	0	0	0	0	0
												0	0	0	0	0	0	0	0	0	0	0	0	0	0	0	0	0	0	0	0	0	0	0	0	0	0	0	0	0	0	0	0
												0	0	0	0	0	0	0	0	0	0	0	0	0	0	0	0	0	0	0	0	0	0	0	0	0	0	0	0	0	0	0	0
												0	0	0	0	0	0	0	0	0	0	0	0	0	0	0	0	0	0	0	0	0	0	0	0	0	0	0	0	0	0	0	0
												0	0	0	0	0	0	0	0	0	0	0	0	0	0	0	0	0	0	0	0	0	0	0	0	0	0	0	0	0	0	0	0
												0	0	0	0	0	0	0	0	0	0	0	0	0	0	0	0	0	0	0	0	0	0	0	0	0	0	0	0	0	0	0	0
												0	0	0	0	0	0	0	0	0	0	0	0	0	0	0	0	0	0	0	0	0	0	0	0	0	0	0	0	0	0	0	0
												0	0	0	0	0	0	0	0	0	0	0	0	0	0	0	0	0	0	0	0	0	0	0	0	0	0	0	0	0	0	0	0
												0	0	0	0	0	0	0	0	0	0	0	0	0	0	0	0	0	0	0	0	0	0	0	0	0	0	0	0	0	0	0	0
												0	0	0	0	0	0	0	0	0	0	0	0	0	0	0	0	0	0	0	0	0	0	0	0	0	0	0	0	0	0	0	0
												0	0	0	0	0	0	0	0	0	0	0	0	0	0	0	0	0	0	0	0	0	0	0	0	0	0	0	0	0	0	0	0
												0	0	0	0	0	0	0	0	0	0	0	0	0	0	0	0	0	0	0	0	0	0	0	0	0	0	0	0	0	0	0	0
												0	0	0	0	0	0	0	0	0	0	0	0	0	0	0	0	0	0	0	0	0	0	0	0	0	0	0	0	0	0	0	0
												0	0	0	0	0	0	0	0	0	0	0	0	0	0	0	0	0	0	0	0	0	0	0	0	0	0	0	0	0	0	0	0
												0	0	0	0	0	0	0	0	0	0	0	0	0	0	0	0	0	0	0	0	0	0	0	0	0	0	0	0	0	0	0	0
												0	0	0	0	0	0	0	0	0	0	0	0	0	0	0	0	0	0	0	0	0	0	0	0	0	0	0	0	0	0	0	0
												0	0	0	0	0	0	0	0	0	0	0	0	0	0	0	0	0	0	0	0	0	0	0	0	0	0	0	0	0	0	0	0
												0	0	0	0	0	0	0	0	0	0	0	0	0	0	0	0	0	0	0	0	0	0	0	0	0	0	0	0	0	0	0	0
												0	0	0	0	0	0	0	0	0	0	0	0	0	0	0	0	0	0	0	0	0	0	0	0	0	0	0	0	0	0	0	0
												0	0	0	0	0	0	0	0	0	0	0	0	0	0	0	0	0	0	0	0	0	0	0	0	0	0	0	0	0	0	0	0
												0	0	0	0	0	0	0	0	0	0	0	0	0	0	0	0	0	0	0	0	0	0	0	0	0	0	0	0	0	0	0	0
												0	0	0	0	0	0	0	0	0	0	0	0	0	0	0	0	0	0	0	0	0	0	0	0	0	0	0	0	0	0	0	0
												0	0	0	0	0	0	0	0	0	0	0	0	0	0	0	0	0	0	0	0	0	0	0	0	0	0	0	0	0	0	0	0
												0	0	0	0	0	0	0	0	0	0	0	0	0	0	0	0	0	0	0	0	0	0	0	0	0	0	0	0	0	0	0	0
												0	0	0	0	0	0	0	0	0	0	0	0	0	0	0	0	0	0	0	0	0	0	0	0	0	0	0	0	0	0	0	0
												0	0	0	0	0	0	0	0	0	0	0	0	0	0	0	0	0	0	0	0	0	0	0	0	0	0	0	0	0	0	0	0
												0	0	0	0	0	0	0	0	0	0	0	0	0	0	0	0	0	0	0	0	0	0	0	0	0	0	0	0	0	0	0	0
												0	0	0	0	0	0	0	0	0	0	0	0	0	0	0	0	0	0	0	0	0	0	0	0	0	0	0	0	0	0	0	0
												0	0	0	0	0	0	0	0	0	0	0	0	0	0	0	0	0	0	0	0	0	0	0	0	0	0	0	0	0	0	0	0
												0	0	0	0	0	0	0	0	0	0	0	0	0	0	0	0	0	0	0	0	0	0	0	0	0	0	0	0	0	0	0	0
												0	0	0	0	0	0	0	0	0	0	0	0	0	0	0	0	0	0	0	0	0	0	0	0	0	0	0	0	0	0	0	0
												0	0	0	0	0	0	0	0	0	0	0	0	0	0	0	0	0	0	0	0	0	0	0	0	0	0	0	0	0	0	0	0
												0	0	0	0	0	0	0	0	0	0	0	0	0	0	0	0	0	0	0	0	0	0	0	0	0	0	0	0	0	0	0	0
												0	0	0	0	0	0	0	0	0	0	0	0	0	0	0	0	0	0	0	0	0	0	0	0	0	0	0	0	0	0	0	0
												0	0	0	0	0	0	0	0	0	0	0	0	0	0	0	0	0	0	0	0	0	0	0	0	0	0	0	0	0	0	0	0
												0	0	0	0	0	0	0	0	0	0	0	0	0	0	0	0	0	0	0	0	0	0	0	0	0	0	0	0	0	0	0	0
												0	0	0	0	0	0	0	0	0	0	0	0	0	0	0	0	0	0	0	0	0	0	0	0	0	0	0	0	0	0	0	0
												0	0	0	0	0	0	0	0	0	0	0	0	0	0	0	0	0	0	0	0	0	0	0	0	0	0	0	0	0	0	0	0
												0	0	0	0	0	0	0	0	0	0	0	0	0	0	0	0	0	0	0	0	0	0	0	0	0	0	0	0	0	0	0	0
												0	0	0	0	0	0	0	0	0	0	0	0	0	0	0	0	0	0	0	0	0	0	0	0	0	0	0	0	0	0	0	0
												0	0	0	0	0	0	0	0	0	0	0	0	0	0	0	0	0	0	0	0	0	0	0	0	0	0	0	0	0	0	0	0
												0	0	0	0	0	0	0	0	0	0	0	0	0	0	0	0	0	0	0	0	0	0	0	0	0	0	0	0	0	0	0	0
												0	0	0	0	0	0	0	0	0	0	0	0	0	0	0	0	0	0	0	0	0	0	0	0	0	0	0	0	0	0	0	0
												0	0	0	0	0	0	0	0	0	0	0	0	0	0	0	0	0	0	0	0	0	0	0	0	0	0	0	0	0	0	0	0
												0	0	0	0	0	0	0	0	0	0	0	0	0	0	0	0	0	0	0	0	0	0	0	0	0	0	0	0	0	0	0	0
												0	0	0	0	0	0	0	0	0	0	0	0	0	0	0	0	0	0	0	0	0	0	0	0	0	0	0	0	0	0	0	0
												0	0	0	0	0	0	0	0	0	0	0	0	0	0	0	0	0	0	0	0	0	0	0	0	0	0	0	0	0	0	0	0
												0	0	0	0	0	0	0	0	0	0	0	0	0	0	0	0	0	0	0	0	0	0	0	0	0	0	0	0	0	0	0	0
												0	0	0	0	0	0	0	0	0	0	0	0	0	0	0	0	0	0	0	0	0	0	0	0	0	0	0	0	0	0	0	0
												0	0	0	0	0	0	0	0	0	0	0	0	0	0	0	0	0	0	0	0	0	0	0	0	0	0	0	0	0	0	0	0
												0	0	0	0	0	0	0	0	0	0	0	0	0	0	0	0	0	0	0	0	0	0	0	0	0	0	0	0	0	0	0	0
												0	0	0	0	0	0	0	0	0	0	0	0	0	0	0	0	0	0	0	0	0	0	0	0	0	0	0	0	0	0	0	0
												0	0	0	0	0	0	0	0	0	0	0	0	0	0	0	0	0	0	0	0	0	0	0	0	0	0	0	0	0	0	0	0
												0	0	0	0	0	0	0	0	0	0	0	0	0	0	0	0	0	0	0	0	0	0	0	0	0	0	0	0	0	0	0	0
												0	0	0	0	0	0	0	0	0	0	0	0	0	0	0	0	0	0	0	0	0	0	0	0	0	0	0	0	0	0	0	0
												0	0	0	0	0	0	0	0	0	0	0	0	0	0	0	0	0	0	0	0	0	0	0	0	0	0	0	0	0	0	0	0
												0	0	0	0	0	0	0	0	0	0	0	0	0	0	0	0	0	0	0	0	0	0	0	0	0	0	0	0	0	0	0	0
												0	0	0	0	0	0	0	0	0	0	0	0	0	0	0	0	0	0	0	0	0	0	0	0	0	0	0	0	0	0	0	0
												0	0	0	0	0	0	0	0	0	0	0	0	0	0	0	0	0	0	0	0	0	0	0	0	0	0	0	0	0	0	0	0
												0	0	0	0	0	0	0	0	0	0	0	0	0	0	0	0	0	0	0	0	0	0	0	0	0	0	0	0	0	0	0	0
												0	0	0	0	0	0	0	0	0	0	0	0	0	0	0	0	0	0	0	0	0	0	0	0	0	0	0	0	0	0	0	0
												0	0	0	0	0	0	0	0	0	0	0	0	0	0	0	0	0	0	0	0	0	0	0	0	0	0	0	0	0	0	0	0
												0	0	0	0	0	0	0	0	0	0	0	0	0	0	0	0	0	0	0	0	0	0	0	0	0	0	0	0	0	0	0	0
												0	0	0	0	0	0	0	0	0	0	0	0	0	0	0	0	0	0	0	0	0	0	0	0.310612	0	0	0	0	0	0	0	0
												0	0	0	0	0	0	0	0	0	0	0	0	0	0	0	0	0	0	0	0	0	0	0	0.321425	0	0	0	0	0	0	0	0
												0	0	0	0	0	0	0	0	0	0	0	0	0	0	0	0	0	0	0	0	0	0	0	0.36196	0	0	0	0	0	0	0	0
												0	0	0	0	0	0	0	0	0	0	0	0	0	0	0	0	0	0	0	0	0	0	0	0.377413	0	0	0	0	0	0	0	0
												0	0	0	0	0	0	0	0	0	0	0	0	0	0	0	0	0	0	0	0	0	0	0	0.38477	0	0	0	0	0	0	0	0
												0	0	0	0	0	0	0	0	0	0	0	0	0	0	0	0	0	0	0	0	0	0	0	0.431058	0	0	0	0	0	0	0	0
												0	0	0	0	0	0	0	0	0	0	0	0	0	0	0	0	0	0	0	0	0	0	0	0.489452	0	0	0	0	0	0	0	0
												0	0	0	0	0	0	0	0	0	0	0	0	0	0	0	0	0	0	0	0	0	0	0	0.495005	0	0	0	0	0	0	0	0
												0	0	0	0	0	0	0	0	0	0	0	0	0	0	0	0	0	0	0	0	0	0	0	0.503397	0	0	0	0	0	0	0	0
												0	0	0	0	0	0	0	0	0	0	0	0	0	0	0	0	0	0	0	0	0	0	0	0.512466	0	0	0	0	0	0	0	0
												0	0	0	0	0	0	0	0	0	0	0	0	0	0	0	0	0	0	0	0	0	0	0	0.565325	0	0	0	0	0	0	0	0
												0	0	0	0	0	0	0	0	0	0	0	0	0	0	0	0	0	0	0	0	0	0	0	0.602178	0	0	0	0	0	0	0	0
												0	0	0	0	0	0	0	0	0	0	0	0	0	0	0	0	0	0	0	0	0	0	0	0.603249	0	0	0	0	0	0	0	0
												0	0	0	0	0	0	0	0	0	0	0	0	0	0	0	0	0	0	0	0	0	0	0	0.605744	0	0	0	0	0	0	0	0
												0	0	0	0	0	0	0	0	0	0	0	0	0	0	0	0	0	0	0	0	0	0	0	0.61846	0	0	0	0	0	0	0	0
												0	0	0	0	0	0	0	0	0	0	0	0	0	0	0	0	0	0	0	0	0	0	0	0.619042	0	0	0	0	0	0	0	0
												0	0	0	0	0	0	0	0	0	0	0	0	0	0	0	0	0	0	0	0	0	0	0	0.622761	0	0	0	0	0	0	0	0
												0	0	0	0	0	0	0	0	0	0	0	0	0	0	0	0	0	0	0	0	0.387311	0	0	0.636318	0	0	0	0	0	0	0	0
												0	0	0	0	0	0	0	0	0	0	0	0	0	0	0	0	0	0	0	0	0.479506	0	0	0.670214	0	0	0	0	0	0	0	0
												0	0	0	0	0	0	0	0	0	0	0	0	0	0	0	0	0	0	0	0	0.509858	0	0	0.735779	0	0	0	0	0	0	0	0
												0	0	0	0	0	0	0	0	0	0	0	0	0	0	0	0	0	0	0	0	0.559492	0	0	0.741589	0	0	0	0	0	0	0	0
												0	0	0	0	0	0	0	0	0	0	0	0	0	0	0	0	0	0	0	0	0.595231	0	0	0.74981	0	0	0	0	0	0	0	0
												0	0	0	0	0	0	0	0	0	0	0	0	0	0	0	0	0	0	0	0	0.613287	0	0	0.775415	0	0	0	0	0	0	0	0
												0	0	0	0	0	0	0	0	0	0	0	0	0	0	0	0	0	0	0	0	0.613893	0	0	0.826428	0	0	0	0	0	0	0	0
												0	0	0	0	0	0	0	0	0	0	0	0	0	0	0	0	0	0	0	0	0.661019	0	0	0.831548	0	0	0	0	0	0	0	0
												0	0	0	0	0	0	0	0	0	0	0	0	0	0	0	0	0	0	0	0	0.682721	0	0	0.868822	0	0	0	0	0	0	0	0
												0	0	0	0	0	0	0	0	0	0	0	0	0	0	0	0	0	0	0	0	0.693845	0	0	0.875096	0	0	0	0	0	0	0	0
												0	0	0	0	0	0	0	0	0	0	0	0	0	0	0	0	0	0	0	0	0.72196	0	0	0.883249	0.323279	0	0	0	0	0	0	0
												0	0	0	0	0	0	0	0	0	0	0	0	0	0	0	0	0	0	0	0	0.722427	0	0	0.887739	0.336859	0	0	0	0	0	0	0
												0	0	0	0	0	0	0	0	0	0	0	0	0	0	0	0	0	0	0	0	0.730166	0	0	0.895305	0.338146	0	0	0	0	0	0	0
												0	0	0	0	0	0	0	0	0	0	0	0	0	0	0	0	0	0	0	0	0.763167	0	0	0.899948	0.431869	0	0	0	0	0	0	0
												0	0	0	0	0	0	0	0	0	0	0	0	0	0	0	0	0	0	0	0	0.796459	0	0	0.902074	0.438186	0	0	0	0	0	0	0
												0	0	0	0	0	0	0	0	0	0	0	0	0	0	0	0	0	0	0	0	0.79797	0	0	0.914632	0.496719	0	0	0	0	0	0	0
												0	0	0	0	0	0	0	0	0	0	0	0	0	0	0	0	0	0	0	0	0.798019	0	0	0.923035	0.513733	0	0	0	0	0	0	0
												0	0	0	0	0	0	0	0	0	0	0	0	0	0	0	0	0	0	0	0	0.822204	0	0	0.92624	0.536227	0	0	0	0	0	0	0
												0	0	0	0	0	0	0	0	0	0	0	0	0	0	0	0	0	0	0	0	0.82594	0	0	0.941511	0.539381	0	0	0	0	0	0	0
												0	0	0	0	0	0	0	0	0	0	0	0	0	0	0	0	0	0	0	0	0.862179	0	0	0.955952	0.5775	0	0	0	0	0	0	0
												0	0	0	0	0	0	0	0	0	0	0	0	0	0	0	0	0	0	0	0	0.866426	0	0	0.980957	0.588816	0	0	0	0	0	0	0
												0	0	0	0	0	0	0	0	0	0	0	0	0	0	0	0	0	0	0	0	0.872107	0	0	0.989088	0.613973	0	0	0	0	0	0	0
												0	0	0	0	0	0	0	0	0	0	0	0	0	0	0	0	0	0	0	0	0.891424	0	0	1.00329	0.617632	0	0	0	0	0	0	0
												0	0	0	0	0	0	0	0	0	0	0	0	0	0	0	0	0	0	0	0	0.9104	0	0	1.02812	0.621292	0	0	0	0	0	0	0
												0	0	0	0	0	0	0	0	0	0	0	0	0	0	0	0	0	0	0	0	0.941169	0	0	1.03864	0.621376	0	0	0	0	0	0	0
												0	0	0	0	0	0	0	0	0	0	0	0	0	0	0	0	0	0	0	0	0.986643	0	0	1.04703	0.630377	0	0	0	0	0	0	0
												0	0	0	0	0	0	0	0	0	0	0	0	0	0	0	0	0	0	0	0	1.00236	0	0	1.05191	0.698642	0	0	0	0	0	0	0
												0	0	0	0	0	0	0	0	0	0	0	0	0	0	0	0	0	0	0	0	1.01649	0	0	1.05547	0.712884	0	0	0	0	0	0	0
												0	0	0	0	0	0	0	0	0	0	0	0	0	0	0	0	0	0	0	0	1.03234	0	0	1.05701	0.746526	0	0	0	0	0	0	0
												0	0	0	0	0	0	0	0	0	0	0	0	0	0	0	0	0	0	0	0	1.04922	0.221567	0	1.07143	0.753138	0	0	0	0	0	0	0
												0	0	0	0	0	0	0	0	0	0	0	0	0	0	0	0	0	0	0	0	1.0662	0.257032	0	1.08827	0.835214	0	0	0	0	0	0	0
												0	0	0	0	0	0	0	0	0	0	0	0	0	0	0	0	0	0	0	0	1.13493	0.287022	0	1.10256	0.846213	0	0	0	0	0	0	0
												0	0	0	0	0	0	0	0	0	0	0	0	0	0	0	0	0	0	0	0	1.14651	0.372407	0	1.10532	0.859471	0	0	0	0	0	0	0
												0	0	0	0	0	0	0	0	0	0	0	0	0	0	0	0	0	0	0	0	1.20469	0.427583	0	1.11939	0.862565	0	0	0	0	0	0	0
												0	0	0	0	0	0	0	0	0	0	0	0	0	0	0	0	0	0	0	0	1.20971	0.445015	0	1.12037	0.880652	0	0	0	0	0	0	0
												0	0	0	0	0	0	0	0	0	0	0	0	0	0	0	0	0	0	0	0	1.21894	0.499566	0	1.12386	0.88108	0	0	0	0	0	0	0
												0	0	0	0	0	0	0	0	0	0	0	0	0	0	0	0	0	0	0	0	1.27699	0.569271	0	1.18122	0.8875	0	0	0	0	0	0	0
												0	0	0	0	0	0	0	0	0	0	0	0	0	0	0	0	0	0	0	0	1.28134	0.631327	0	1.19719	0.892454	0	0	0	0	0	0	0
												0	0	0	0	0	0	0	0	0	0	0	0	0	0	0	0	0	0	0	0	1.28785	0.648285	0	1.21207	0.900132	0	0	0	0	0	0	0
												0	0	0	0	0	0	0	0	0	0	0	0	0	0	0	0	0	0	0	0	1.29442	0.692655	0	1.22509	0.930135	0	0	0	0	0	0	0
												0	0	0	0	0	0	0	0	0	0	0	0	0	0	0	0	0	0	0	0	1.30417	0.814366	0	1.23613	0.940968	0	0	0	0	0	0	0
												0	0	0	0	0	0	0	0	0	0	0	0	0	0	0	0	0	0	0	0	1.30975	0.81977	0	1.28317	0.9545	0	0	0	0	0	0	0
												0	0	0	0	0	0	0	0	0	0	0	0	0	0	0	0	0	0	0	0	1.31044	0.830365	0	1.29171	0.960196	0	0	0	0	0	0	0
												0	0	0	0	0	0	0	0	0	0	0	0	0	0	0	0	0	0	0	0	1.32652	0.857673	0	1.30196	0.962637	0	0	0	0	0	0	0
												0	0	0	0	0	0	0	0	0	0	0	0	0	0	0	0	0	0	0	0	1.35348	0.857885	0	1.30734	1.00699	0	0	0	0	0	0	0
												0	0	0	0	0	0	0	0	0	0	0	0	0	0	0	0	0	0	0	0	1.36204	0.859336	0	1.30997	1.03108	0	0	0	0	0	0	0
												0	0	0	0	0	0	0	0	0	0	0	0	0	0	0	0	0	0	0	0	1.39207	0.885241	0	1.32235	1.04631	0	0	0	0	0	0.169716	0
												0	0	0	0	0	0	0	0	0	0	0	0	0	0	0	0	0	0	0	0	1.4057	0.8953	0	1.34195	1.06151	0	0	0	0	0	0.17921	0
												0	0	0	0	0	0	0	0	0	0	0	0	0	0	0	0	0	0	0	0	1.41551	0.90294	0	1.35307	1.10314	0	0.000313	0	0	0	0.214946	0
												0	0	0	0	0	0	0	0	0	0	0	0	0	0	0	0	0	0	0	0	1.4924	0.925153	0	1.35388	1.1038	0	0.174232	0	0	0	0.277454	0
												0	0	0	0	0	0	0	0	0	0	0	0	0	0	0	0	0	0	0	0	1.51978	0.939191	0	1.37752	1.12681	0	0.19288	0	0	0	0.280835	0
												0	0	0	0	0	0	0	0	0	0	0	0	0	0	0	0	0	0	0	0	1.53183	0.980331	0	1.38175	1.14741	0	0.211817	0	0	0	0.285337	0
												0	0	0	0	0	0	0	0	0	0	0	0	0	0	0	0	0	0	0	0	1.54382	0.990296	0	1.39189	1.15118	0	0.220154	0	0	0	0.289939	0
												0	0	0	0	0	0	0	0	0	0	0	0	0	0	0	0	0	0	0	0	1.55406	1.02485	0	1.41601	1.17329	0	0.220976	0	0	0	0.318638	0
												0	0	0	0	0	0	0	0	0	0	0	0	0	0	0	0	0	0	0	0	1.58201	1.08677	0	1.4198	1.21589	0	0.338108	0	0	0	0.319763	0
												0	0	0	0	0	0	0	0	0	0	0	0	0	0	0	0	0	0	0	0	1.58875	1.09096	0	1.42368	1.22217	0	0.39534	0	0.190946	0	0.323242	0
												0	0	0	0	0	0	0	0	0	0	0	0	0	0	0	0	0	0	0	0	1.60304	1.09366	0	1.46332	1.23276	0	0.439982	0	0.273442	0	0.326534	0
												0	0	0	0	0	0	0	0	0	0	0	0	0	0	0	0	0	0	0	0	1.62377	1.09716	0	1.48904	1.23891	0	0.451264	0	0.300936	0	0.331724	0
												0	0	0	0	0	0	0	0	0	0	0	0	0	0	0	0	0	0	0	0	1.66354	1.10502	0	1.5365	1.24822	0	0.454057	0	0.324567	0	0.344513	0
												0	0	0	0	0	0	0	0	0	0	0	0	0	0	0	0	0	0	0	0	1.68144	1.12565	0	1.54237	1.26239	0	0.523174	0	0.325952	0	0.347846	0
												0	0	0	0	0	0	0	0	0	0	0	0	0	0	0	0	0	0	0	0	1.70876	1.13054	0	1.55595	1.30649	0	0.53185	0	0.327184	0	0.349444	0
												0	0	0	0	0	0	0	0	0	0	0	0	0	0	0	0	0	0	0	0	1.7258	1.14886	0	1.57131	1.31054	0	0.534423	0	0.342396	0	0.369841	0
												0	0	0	0	0	0	0	0	0	0	0	0	0	0	0	0	0	0	0	0	1.74551	1.21183	0	1.5725	1.32209	0	0.5452	0	0.467116	0	0.38305	0
												0	0	0	0	0	0	0	0	0	0	0	0	0	0	0	0	0	0	0	0	1.76979	1.2426	0	1.57933	1.33183	0	0.549491	0	0.470079	0	0.398951	0
												0	0	0	0	0	0	0	0	0	0	0	0	0	0	0.178726	0	0	0	0	0	1.7702	1.24815	0	1.58502	1.36797	0.091877	0.558011	0	0.519898	0	0.410358	0
												0	0	0	0	0	0	0	0	0	0	0	0	0	0	0.25838	0	0.140702	0	0	0	1.7807	1.27823	0	1.59943	1.37163	0.145134	0.558695	0	0.524106	0	0.415152	0
												0	0	0	0	0	0	0	0	0	0	0	0	0	0	0.28085	0	0.162166	0	0	0	1.80861	1.29766	0	1.62912	1.39434	0.162508	0.588296	0	0.533239	0	0.424458	0
												0	0	0	0	0	0	0	0	0	0	0	0	0	0	0.291977	0	0.175732	0	0	0	1.83016	1.38848	0	1.63217	1.39828	0.266261	0.610613	0	0.536541	0	0.44347	0
												0	0	0	0	0	0	0	0	0	0	0	0	0	0	0.381271	0	0.181873	0	0	0	1.83659	1.41746	0	1.63958	1.44059	0.269354	0.613056	0	0.607468	0	0.454036	0
												0	0	0	0	0	0	0	0	0	0	0	0	0	0	0.405262	0	0.22986	0	0	0	1.83993	1.42548	0	1.69717	1.44533	0.274099	0.630512	0	0.617949	0	0.499496	0
												0	0	0	0	0	0	0	0	0	0	0	0	0	0	0.428151	0	0.234835	0	0	0	1.84402	1.43041	0	1.74173	1.47652	0.325614	0.641255	0	0.637118	0	0.535592	0
												0	0	0	0	0	0	0	0	0	0	0	0	0	0	0.441052	0	0.323529	0	0	0	1.85399	1.43809	0	1.7435	1.48501	0.327675	0.649619	0	0.65987	0	0.560908	0
												0	0	0	0	0	0	0	0	0	0	0	0	0	0	0.446443	0	0.350341	0	0	0	1.8549	1.43951	0	1.76417	1.4953	0.334687	0.657968	0	0.67581	0	0.562264	0
												0	0	0	0	0	0	0	0	0	0	0	0	0	0	0.447287	0.205998	0.376218	0	0	0	1.86358	1.44438	0	1.77095	1.50333	0.345454	0.658976	0	0.723666	0	0.575106	0
												0	0	0	0	0	0	0	0	0	0	0	0	0	0	0.477887	0.319075	0.384616	0	0	0	1.88252	1.44525	0	1.77558	1.51675	0.346081	0.683876	0	0.747114	0	0.586769	0
												0	0	0	0	0	0	0	0	0	0	0	0	0	0	0.499302	0.359334	0.416284	0	0	0	1.89721	1.45577	0	1.78443	1.52208	0.35821	0.701582	0	0.766714	0	0.60034	0
												0	0	0	0	0	0	0	0	0	0	0	0	0	0	0.501727	0.524398	0.452742	0	0	0	1.94741	1.46182	0	1.88252	1.57004	0.371596	0.704206	0	0.777215	0	0.632137	0
												0	0	0	0	0	0	0	0	0	0	0	0	0	0	0.528781	0.54337	0.513797	0	0	0	1.94761	1.46294	0	1.88491	1.57433	0.375804	0.714159	0	0.827859	0	0.641482	0
												0	0	0	0	0	0	0	0	0	0	0	0	0	0	0.539118	0.596658	0.517565	0	0	0	1.96906	1.46343	0	1.89857	1.58572	0.383985	0.718416	0	0.8313	0	0.683204	0
												0	0	0	0	0	0	0	0	0	0	0	0	0	0	0.551439	0.600438	0.525545	0	0	0	1.97382	1.48006	0	1.96309	1.61324	0.421527	0.721358	0	0.83715	0	0.697188	0
												0	0	0	0	0	0	0	0	0	0	0	0	0	0	0.582698	0.606786	0.54292	0	0	0	1.99838	1.50491	0	1.97469	1.62737	0.430664	0.761911	0	0.849269	0	0.713614	0
												0	0	0	0	0	0	0	0	0	0	0	0	0	0.217428	0.61797	0.610791	0.552839	0	0	0	2.00537	1.52083	0	1.97999	1.63354	0.436179	0.79306	0	0.853711	0	0.713778	0
												0	0	0	0	0	0	0	0	0	0	0	0	0	0.329315	0.631769	0.624598	0.617793	0	0	0	2.0235	1.59343	0	1.98144	1.65461	0.438515	0.814052	0	0.880617	0	0.725885	0
												0	0	0	0	0	0	0	0	0	0	0	0	0	0.373693	0.665521	0.637289	0.638044	0	0	0	2.02524	1.60173	0	1.98503	1.6939	0.438583	0.818186	0	0.91722	0	0.731492	0
												0	0	0	0	0	0	0	0	0	0	0	0	0	0.43647	0.686344	0.646675	0.638086	0	0	0	2.05524	1.60302	0	2.00524	1.69853	0.444911	0.824405	0	0.936476	0	0.756675	0
												0	0	0	0	0	0	0	0	0	0	0	0	0	0.437139	0.734659	0.651896	0.6633	0	0	0	2.06997	1.62078	0	2.01643	1.74199	0.482214	0.846933	0	0.967361	0	0.780415	0
												0	0	0	0	0	0	0	0	0	0	0	0	0	0.549872	0.737164	0.672985	0.680319	0	0	0	2.07321	1.62895	0	2.04156	1.7596	0.494239	0.869176	0	0.969026	0	0.793761	0
												0	0	0	0	0	0	0	0	0	0	0	0	0	0.582769	0.744776	0.729169	0.684854	0	0	0	2.07733	1.63708	0	2.04278	1.78427	0.50251	0.872862	0	0.993086	0	0.806316	0
												0	0	0	0	0	0	0	0	0	0	0	0	0	0.611282	0.752808	0.74066	0.697583	0	0	0	2.0883	1.67765	0	2.06943	1.79836	0.521013	0.892526	0	1.00081	0	0.809394	0
												0	0	0	0	0	0	0	0	0	0	0	0	0	0.656324	0.769537	0.74373	0.698615	0	0	0	2.12369	1.771	0	2.07465	1.82305	0.530246	0.921766	0	1.03117	0	0.825217	0
												0	0	0	0	0	0	0	0	0	0	0.151644	0	0	0.714332	0.779029	0.808734	0.71715	0	0	0	2.17387	1.81307	0	2.08048	1.82432	0.542889	0.924267	0	1.04104	0	0.833994	0.212149
												0	0	0	0	0	0	0	0	0	0	0.229509	0	0	0.767642	0.784746	0.817447	0.730193	0	0	0	2.19152	1.81706	0	2.10456	1.8297	0.559269	0.924485	0	1.04776	0	0.849372	0.332125
												0	0	0	0	0	0	0	0	0	0	0.251685	0	0	0.784995	0.823501	0.822818	0.731416	0	0	0	2.20378	1.82661	0	2.11494	1.83211	0.563515	0.965695	0	1.06606	0	0.851077	0.366835
												0	0	0	0	0	0	0	0	0	0	0.266199	0	0	0.829331	0.825515	0.835786	0.751317	0	0	0	2.21828	1.8647	0	2.11639	1.83794	0.574797	0.968369	0	1.09	0	0.851473	0.611454
												0	0	0	0	0	0	0	0	0	0	0.311087	0	0	0.853149	0.840653	0.919347	0.7757	0	0	0	2.24885	1.86834	0	2.12383	1.85212	0.593616	0.999104	0	1.09244	0	0.858557	0.612972
												0	0	0	0	0	0	0	0	0	0	0.399059	0	0	0.86407	0.841756	0.991709	0.787734	0	0	0	2.31647	1.87911	0	2.15144	1.86074	0.615322	1.02404	0	1.14519	0	0.879875	0.619452
												0	0	0	0	0	0	0	0	0	0	0.402147	0	0	0.896371	0.848051	1.07072	0.798384	0	0	0	2.33268	1.92471	0	2.16652	1.87613	0.629795	1.04628	0	1.16781	0	0.894447	0.634803
												0	0	0	0	0	0	0	0	0	0	0.493806	0	0	0.95063	0.926688	1.09185	0.848844	0	0	0	2.33592	1.93205	0	2.18549	1.89641	0.634963	1.05678	0	1.18159	0	0.913716	0.689768
												0	0	0	0	0	0	0	0	0	0	0.528477	0	0	1.00994	0.948449	1.09518	0.867255	0	0	0	2.36504	1.93736	0.275794	2.19155	1.90867	0.640936	1.07663	0	1.2026	0	0.930489	0.707223
												0	0	0	0	0	0	0	0	0	0	0.531545	0	0	1.03015	0.973989	1.09718	0.873691	0	0	0	2.41208	1.94436	0.307906	2.20925	1.9167	0.657347	1.08255	0	1.2169	0	0.936867	0.74439
												0	0	0	0	0	0	0	0	0	0	0.534822	0	0	1.05107	0.978969	1.12475	0.914619	0	0	0	2.41994	1.94828	0.351365	2.21599	1.92319	0.658174	1.12948	0	1.2267	0	0.941951	0.754454
												0	0	0	0	0	0	0	0	0	0	0.542016	0	0	1.07755	1.01145	1.14323	0.920056	0	0	0	2.42081	1.96642	0.391193	2.23387	1.9285	0.663052	1.15254	0	1.23356	0	0.94357	0.759255
												0	0	0	0	0	0	0	0	0	0	0.547797	0	0	1.08298	1.01638	1.17279	0.920232	0	0	0	2.45569	1.97645	0.433015	2.24685	1.95955	0.678962	1.16307	0	1.24014	0	0.950267	0.827274
												0	0	0	0	0	0	0	0	0	0	0.560371	0	0.169152	1.18334	1.02013	1.18587	1.00765	0	0	0.340512	2.45829	2.00411	0.449501	2.2533	1.97592	0.68059	1.1852	0	1.24445	0.173314	0.978712	0.835737
												0	0	0	0	0	0	0	0	0	0	0.592854	0	0.216913	1.18716	1.04255	1.1979	1.01894	0	0	0.389199	2.46543	2.01118	0.459604	2.26906	1.98073	0.710922	1.1935	0	1.27237	0.232594	1.01194	0.861624
												0	0	0	0	0	0	0	0	0	0	0.596986	0	0.26366	1.25231	1.05354	1.22681	1.0758	0	0	0.420409	2.46847	2.02003	0.461982	2.3125	1.98938	0.732987	1.19769	0	1.27903	0.273715	1.02446	0.868848
												0	0	0	0	0	0	0	0	0	0	0.601788	0	0.292205	1.27438	1.05537	1.22797	1.09056	0	0	0.512446	2.48871	2.04848	0.48734	2.31389	2.02507	0.745478	1.20845	0	1.31746	0.302321	1.02828	0.906031
												0	0	0	0	0	0	0	0	0	0	0.603119	0	0.328698	1.28091	1.08154	1.25694	1.0923	0	0	0.530641	2.49098	2.07923	0.535097	2.33997	2.09545	0.761241	1.22524	0	1.33605	0.332571	1.05826	0.938539
												0	0	0	0	0	0	0	0	0	0	0.63358	0	0.411972	1.28283	1.1139	1.26341	1.11196	0	0	0.675372	2.50401	2.14622	0.537307	2.35148	2.10702	0.815201	1.24612	0	1.34659	0.3403	1.08314	1.01241
												0	0	0	0	0	0	0	0	0	0	0.693657	0	0.412329	1.28936	1.13651	1.28052	1.11415	0	0	0.79182	2.50804	2.16527	0.570613	2.36978	2.16737	0.859778	1.25628	0.170485	1.35033	0.431626	1.10981	1.02866
												0	0	0	0	0	0	0	0	0	0	0.698902	0	0.474306	1.29319	1.1582	1.35926	1.13149	0	0	0.797993	2.5179	2.17827	0.613024	2.37871	2.17328	0.901904	1.26756	0.176864	1.36338	0.437193	1.11321	1.06557
												0	0	0	0	0	0	0	0	0	0	0.705567	0	0.476167	1.35837	1.16179	1.37164	1.14159	0	0	0.80445	2.51942	2.28333	0.613226	2.38583	2.18388	0.905536	1.28745	0.212827	1.36487	0.464531	1.12173	1.07258
												0	0	0	0	0	0	0	0	0	0	0.750929	0	0.483167	1.36511	1.16869	1.38231	1.15742	0	0	0.818933	2.53199	2.34585	0.663616	2.39428	2.18979	0.920894	1.29744	0.213519	1.36851	0.496933	1.12521	1.12876
												0	0	0	0	0	0	0	0	0	0	0.764615	0	0.487266	1.42173	1.1865	1.39299	1.19296	0	0	0.838294	2.55208	2.36157	0.729954	2.39552	2.24713	0.923012	1.30351	0.250702	1.37825	0.505171	1.13936	1.14392
												0	0	0	0	0	0	0	0	0	0	0.795042	0	0.490482	1.43155	1.18806	1.45458	1.20132	0	0	0.893074	2.60795	2.36716	0.742738	2.40272	2.27861	0.932146	1.30941	0.314156	1.38555	0.525	1.15733	1.15909
												0	0	0	0	0	0	0	0	0	0	0.798825	0	0.499341	1.43434	1.23288	1.47874	1.24626	0	0	0.923543	2.60811	2.39604	0.749012	2.40439	2.28533	0.940943	1.34631	0.392092	1.40143	0.549722	1.1803	1.20587
												0	0	0	0	0	0	0	0	0	0	0.820392	0	0.523491	1.43467	1.24901	1.51855	1.25646	0	0	0.958062	2.61264	2.39892	0.754511	2.40903	2.28979	0.94202	1.40065	0.397747	1.41109	0.567347	1.19998	1.21062
												0.335613	0	0	0	0	0	0	0	0	0	0.880039	0	0.541433	1.46831	1.25725	1.53814	1.28497	0	0	0.968334	2.6642	2.41975	0.77232	2.4263	2.29337	0.957971	1.41635	0.403087	1.41633	0.611895	1.20718	1.23259
												0.338419	0	0	0	0	0	0	0	0	0	0.912855	0	0.57711	1.53409	1.32006	1.62071	1.32361	0	0	0.984898	2.73577	2.42034	0.774413	2.46727	2.30604	0.972051	1.41879	0.421448	1.46116	0.628438	1.20777	1.24708
												0.348019	0	0	0	0	0	0	0	0	0	0.93096	0	0.594771	1.62686	1.36089	1.6238	1.32999	0.180684	0	0.988046	2.7649	2.43449	0.782844	2.48536	2.30784	0.980039	1.43307	0.426642	1.46769	0.662965	1.21157	1.2568
												0.411043	0	0	0	0	0	0	0	0	0	0.940456	0	0.597236	1.70721	1.38273	1.69324	1.38959	0.297628	0	1.00709	2.76531	2.43581	0.791965	2.49373	2.35707	0.998211	1.46295	0.43216	1.46801	0.664378	1.26805	1.32028
												0.419098	0	0	0	0	0	0	0	0	0	0.988882	0	0.618869	1.7139	1.40801	1.70363	1.40111	0.343777	0	1.23311	2.77422	2.45273	0.797905	2.53478	2.36452	1.03769	1.4663	0.472354	1.49217	0.710094	1.28677	1.34025
												0.612435	0	0	0	0	0	0	0	0	0	0.993787	0.160936	0.634856	1.78719	1.41376	1.77194	1.46105	0.3904	0	1.26527	2.79739	2.45494	0.854058	2.55523	2.45949	1.05424	1.50545	0.493759	1.52113	0.796493	1.28766	1.37683
												0.696882	0	0	0	0	0	0	0	0	0	1.01125	0.232707	0.664408	1.80248	1.45009	1.78082	1.46172	0.395424	0	1.31155	2.86646	2.50839	0.865173	2.60449	2.51583	1.05692	1.52116	0.520419	1.52357	0.81065	1.30806	1.41117
												0.771036	0	0	0	0	0	0	0	0	0	1.02194	0.251368	0.683442	1.86612	1.4702	1.90181	1.48448	0.42661	0	1.33526	2.8809	2.51333	0.869442	2.62112	2.60556	1.05736	1.5421	0.54028	1.53777	0.816064	1.32515	1.42207
												0.781106	0	0	0	0	0	0	0	0	0	1.04465	0.254983	0.723253	1.89329	1.48146	1.94576	1.49334	0.574021	0	1.34611	2.92606	2.51418	0.939053	2.72703	2.62326	1.08457	1.5442	0.56131	1.57797	0.841597	1.33412	1.45658
												0.813134	0	0	0	0	0	0	0	0	0	1.06072	0.320661	0.755805	1.97944	1.52597	1.99164	1.53588	0.603356	0	1.41545	2.937	2.5854	0.939687	2.76179	2.6602	1.13761	1.55075	0.566485	1.60705	0.861071	1.3633	1.48494
												0.816002	0	0	0	0	0	0	0	0	0	1.08435	0.398002	0.79637	2.02267	1.54375	2.08574	1.54118	0.654518	0	1.45811	2.96349	2.60774	0.945856	2.80571	2.6747	1.19236	1.61108	0.669946	1.68555	0.900787	1.38655	1.54457
												0.832371	0	0	0	0	0	0	0	0	0	1.08777	0.401197	0.85977	2.12707	1.58367	2.12074	1.56068	0.661586	0	1.53131	3.00606	2.66013	0.948344	2.82624	2.71106	1.21501	1.63583	0.750603	1.68631	0.943987	1.42038	1.55025
												0.867918	0	0	0	0	0	0	0	0	0	1.15969	0.501254	0.869305	2.19171	1.58449	2.13169	1.6003	0.675409	0	1.55294	3.01099	2.68098	0.972729	2.82809	2.7206	1.25114	1.6544	0.804673	1.71353	0.961846	1.42103	1.56753
												0.916356	0	0	0	0	0	0	0	0	0	1.22137	0.557057	0.903208	2.23841	1.6307	2.16103	1.60552	0.716929	0	1.57562	3.01319	2.78869	0.97907	2.82842	2.72542	1.30792	1.71543	0.809089	1.74283	0.962258	1.51618	1.60427
												0.932586	0	0	0	0	0	0	0	0	0	1.23368	0.588884	0.918049	2.24996	1.65708	2.25479	1.60693	0.741521	0	1.58834	3.04771	2.82575	0.985315	2.83529	2.81976	1.30823	1.72938	0.811636	1.79359	1.02102	1.56423	1.67998
												0.938355	0	0	0	0	0	0	0	0.262885	0	1.23712	0.62687	0.956443	2.29008	1.76174	2.26124	1.60704	0.823019	0	1.61224	3.21671	2.8853	0.987931	2.94311	2.83602	1.32488	1.76902	0.837429	1.79487	1.03578	1.58901	1.68773
												0.953115	0	0	0	0	0	0	0	0.507367	0	1.29024	0.647839	0.975392	2.34009	1.7813	2.36397	1.63944	0.914183	0	1.72116	3.23601	2.89016	0.995567	2.96493	2.85533	1.34147	1.78153	0.843238	1.79572	1.08814	1.61041	1.71114
												0.981677	0	0	0	0	0	0	0	0.518867	0	1.35553	0.659694	1.11861	2.35568	1.84843	2.37665	1.64051	1.13251	0	1.75406	3.24323	2.99078	0.99629	2.99356	2.87849	1.34514	1.80723	0.860657	1.82778	1.13242	1.61543	1.73886
												1.01825	0	0	0	0	0	0	0	0.642802	0	1.36467	0.745639	1.27461	2.37477	1.85075	2.40757	1.66168	1.13583	0	1.84616	3.25436	3.03452	1.00659	3.00475	2.89253	1.39268	1.85215	0.929558	1.89008	1.13328	1.62499	1.76767
												1.16031	0	0	0	0	0	0	0	0.834257	0	1.40886	0.801914	1.34232	2.41437	1.85674	2.43427	1.73509	1.17969	0	1.96141	3.27184	3.06108	1.02899	3.05735	2.97775	1.40088	1.87905	0.950141	1.90656	1.19431	1.66234	1.81726
												1.25328	0	0	0	0	0	0	0	0.880186	0	1.44594	0.829896	1.35972	2.45146	1.95897	2.4521	1.76628	1.23578	0	2.08142	3.28861	3.06323	1.06982	3.13901	3.00507	1.40704	1.89143	1.01309	1.91352	1.20025	1.68578	1.83121
												1.27394	0	0	0	0	0	0	0	0.890469	0	1.45303	0.829946	1.37135	2.52758	1.96541	2.58379	1.81077	1.28148	0	2.10963	3.30801	3.10698	1.13297	3.20082	3.07612	1.44947	1.89995	1.04678	1.93718	1.24629	1.68623	1.91453
												1.28064	0	0	0	0.443421	0	0	0	0.973988	0	1.49609	0.919686	1.39047	2.69491	2.06952	2.69398	1.82611	1.33034	0	2.15397	3.32623	3.20112	1.16788	3.22771	3.09111	1.45349	1.92747	1.05344	1.97191	1.27174	1.70176	1.9737
												1.38485	0	0	0	0.75312	0	0	0	0.993991	0	1.51442	0.920362	1.50821	2.84367	2.0701	2.69419	1.83305	1.33052	0	2.16099	3.35319	3.24943	1.16817	3.24923	3.10704	1.48056	1.95514	1.14875	2.02755	1.43305	1.70503	2.10349
												1.40378	0	0	0	0.763708	0	0	0	1.00099	0	1.60578	0.942085	1.50977	2.84702	2.07622	2.70485	1.8706	1.3703	0	2.19509	3.37445	3.2856	1.17882	3.27229	3.15717	1.50377	1.95864	1.16746	2.02935	1.4568	1.70925	2.11819
												1.41002	0	0	0	0.778805	0	0	0	1.02725	0	1.64749	0.951831	1.59961	2.9237	2.11917	2.8179	1.87866	1.39208	0	2.2695	3.37602	3.39243	1.20709	3.29436	3.27392	1.52047	1.98304	1.28443	2.05923	1.467	1.7526	2.15754
												1.4596	0	0	0	0.784877	0	0	0	1.05471	0	1.67542	0.979302	1.69714	2.93998	2.12323	2.83907	1.92411	1.48417	0.683366	2.41755	3.40767	3.47825	1.21767	3.30052	3.30903	1.54375	1.99528	1.30041	2.09462	1.54164	1.76037	2.15909
												1.52072	0	0	0	0.888083	0	0	0	1.07433	0	1.70099	1.04409	1.70709	3.08306	2.12916	2.84339	1.9633	1.48603	0.759515	2.61734	3.54042	3.52844	1.23009	3.32208	3.36118	1.56167	2.02474	1.31784	2.12939	1.64359	1.77832	2.25464
												1.52511	0	0	0	0.942316	0	0	0	1.31513	0	1.73628	1.04878	1.79223	3.09937	2.23332	2.87665	1.96656	1.49768	0.817957	2.67396	3.54355	3.59513	1.30962	3.38356	3.465	1.56345	2.03685	1.34569	2.14471	1.65591	1.79751	2.35537
												1.64979	0	0	0	0.948312	0	0.263725	0	1.33803	0.409546	1.8546	1.07146	1.85275	3.13722	2.26052	2.91763	2.00985	1.57188	0.82305	2.69194	3.62635	3.65044	1.39323	3.41677	3.50738	1.59024	2.03738	1.35119	2.16508	1.73356	1.82637	2.37464
												1.73844	0	0.490349	0.458508	1.21285	0	0.408488	0.253851	1.38102	0.424696	1.86723	1.13805	1.85444	3.19088	2.28996	2.9723	2.13676	1.5721	0.842026	2.73981	3.64697	3.66636	1.54924	3.47405	3.52166	1.59095	2.10661	1.45134	2.22232	1.77515	1.86918	2.65035
												1.73976	0	0.558066	0.765906	1.22174	0.354218	0.452269	0.511906	1.82903	0.521256	1.87606	1.27335	1.90852	3.19387	2.33783	3.01621	2.1855	1.5823	1.36933	2.7493	3.68252	3.82983	1.59529	3.53139	3.55959	1.59217	2.21337	1.46062	2.22936	1.77938	1.93269	2.74419
												1.84471	0	0.561459	0.884567	1.23179	0.51412	0.763112	0.668216	1.93195	0.762512	1.89369	1.28392	1.9239	3.26505	2.34864	3.02597	2.24437	1.62858	1.38533	2.75263	3.71243	3.95506	1.6652	3.53225	3.59345	1.61402	2.25659	1.46367	2.2402	1.79347	1.95292	2.74543
												1.87188	0	0.66855	0.9046	1.45834	0.555587	0.814671	0.859868	1.95755	0.851009	1.96388	1.31247	1.96911	3.36895	2.38033	3.08857	2.38064	1.63894	1.56987	2.77597	3.73354	4.00956	1.70352	3.55561	3.59783	1.63963	2.26513	1.4893	2.30452	1.83723	1.97679	2.82784
												1.95026	0	0.672915	0.919383	1.46139	0.700959	0.954987	0.931815	1.98649	0.954021	1.97918	1.34582	2.1617	3.38928	2.38262	3.09341	2.43589	1.69185	1.60378	2.86847	3.84596	4.04502	1.7107	3.58001	3.75137	1.6779	2.26558	1.503	2.31759	1.86413	2.03027	2.98444
												1.98169	0.387016	0.67568	0.921484	1.51399	0.705535	0.992096	0.952821	2.12017	0.977663	1.98526	1.3799	2.16351	3.5139	2.43141	3.09449	2.49349	1.69831	1.64195	2.89332	3.848	4.16641	1.72127	3.59394	3.85738	1.79752	2.35813	1.52859	2.39675	1.89704	2.1309	3.15799
												1.98331	0.418334	1.00947	1.17319	1.53972	0.728731	1.018	0.991953	2.13566	1.06023	2.10234	1.5877	2.18668	3.53554	2.43741	3.16562	2.61619	1.78106	1.82249	3.0155	3.92798	4.18605	1.81734	3.66616	3.94761	1.85821	2.36218	1.54583	2.55919	2.06162	2.15044	3.15909
												2.25706	0.463222	1.06475	1.55152	1.56576	0.899611	1.06721	1.01846	2.20986	1.0792	2.20373	1.63817	2.2912	3.53829	2.44304	3.38068	2.62191	1.82509	1.92201	3.17404	4.08292	4.31494	1.83293	3.78994	3.95777	1.86994	2.4277	1.55843	2.6193	2.11861	2.16201	3.16019
												2.27801	0.509572	1.22	1.75167	1.87209	0.937738	1.08648	1.01915	2.2305	1.09506	2.24375	1.65232	2.30639	3.59632	2.44818	3.40617	2.63125	1.84684	2.08162	3.35213	4.16068	4.51605	1.91292	3.81646	3.97373	1.88259	2.42899	1.64174	2.62716	2.20064	2.23964	3.31469
												2.31429	0.531109	1.32091	1.90617	2.00374	1.11636	1.16937	1.17292	2.25224	1.11951	2.32722	1.68179	2.31744	3.61294	2.52736	3.42302	2.63347	1.92228	2.13851	3.40391	4.17994	4.51832	1.9232	3.94531	4.16391	1.89311	2.43605	1.67254	2.67941	2.2626	2.26985	3.3399
												2.4099	0.697754	1.39007	2.18229	2.0624	1.15479	1.20841	1.2855	2.26522	1.16194	2.35533	1.78189	2.36351	3.6552	2.55759	3.63972	2.82573	1.99895	2.4304	3.48477	4.19751	4.56045	1.92386	4.06414	4.2358	2.01118	2.53958	1.71148	2.71363	2.27673	2.30863	3.36024
												2.45255	0.840367	1.59411	2.4122	2.12798	1.19273	1.36682	1.44494	2.31988	1.21169	2.3834	2.02745	2.42746	3.7043	2.65277	3.83269	3.00585	2.00519	2.59576	3.50653	4.22987	4.584	2.04837	4.17211	4.24261	2.01842	2.55385	1.9503	2.82789	2.32598	2.31299	3.46373
												2.55072	0.897859	1.59536	2.44774	2.20783	1.30518	1.371	1.49364	2.36353	1.56568	2.43231	2.1471	2.4841	3.75399	2.65306	3.85145	3.09756	2.05357	2.62663	3.5108	4.25234	4.67157	2.05542	4.20115	4.27449	2.13521	2.57523	1.97954	2.84696	2.34092	2.38257	3.49447
												2.59584	0.93998	1.92941	2.76698	2.23354	1.42532	1.51572	1.53743	2.46035	1.8834	2.4348	2.35413	2.57791	3.80967	2.7697	3.89167	3.11919	2.1233	2.94234	3.67377	4.29305	4.72325	2.08622	4.30646	4.48496	2.13536	2.57794	2.1774	2.98616	2.40999	2.38321	3.54502
												2.60201	0.952689	2.2028	3.08915	2.34441	1.77167	1.5708	1.57353	2.61089	1.92633	2.46459	2.39778	2.60237	3.84167	2.78722	4.12958	3.26901	2.1854	3.09961	3.72366	4.39988	4.87692	2.18593	4.33697	4.49863	2.2478	2.60152	2.28605	3.07351	2.56861	2.42534	3.55057
												2.64537	0.954794	2.2403	3.12875	2.5795	1.8336	1.66585	1.62454	2.64	2.08742	2.49824	2.62045	2.62492	4.42193	2.79725	4.3225	3.50098	2.33672	3.32133	3.72648	4.43594	4.91575	2.37824	4.4292	4.59581	2.34659	2.75241	2.32241	3.16684	2.66336	2.52103	3.63599
												2.76847	0.958751	2.31853	3.29539	2.71806	1.84198	1.69	1.8645	2.7139	2.50938	2.54044	2.90731	2.71478	4.46138	2.82491	4.53471	3.53907	2.51375	3.35881	3.74303	4.50265	5.00317	2.47978	4.49325	4.62048	2.35138	2.77347	2.40319	3.23506	2.69748	2.59672	3.7157
												2.78192	1.05533	2.42734	3.72389	2.76653	1.85382	1.7806	1.89593	3.27248	2.57057	2.55548	2.99683	2.79291	4.70979	2.85089	4.55642	3.61847	2.54216	3.52408	3.79922	4.56039	5.03808	2.50388	4.55017	4.64842	2.36096	2.84333	2.44696	3.27888	2.87992	2.74708	3.73351
												2.80832	1.25817	2.48025	4.01279	2.83319	1.89104	2.34846	2.03092	3.28314	2.67854	2.67262	3.18958	3.00214	4.74473	2.91011	4.59769	3.68413	2.54448	3.67989	3.81558	4.58723	5.41463	2.524	4.63904	4.70132	2.42534	2.97651	2.64052	3.37989	2.90989	2.81166	3.96596
												2.83353	1.32269	2.70541	4.19496	2.8358	1.92065	2.57552	2.12627	3.43677	2.7224	2.77534	3.20094	3.24908	4.87234	2.97671	4.62763	3.69795	2.62114	3.74755	3.85325	4.5916	5.44539	2.66537	4.72781	4.79998	2.42678	2.99515	2.73106	3.55394	2.95274	2.83085	4.20309
												2.88358	1.33366	2.82811	4.27591	3.12188	1.92612	2.6451	2.13392	3.44867	2.7999	2.90426	3.26779	3.31617	5.17631	3.06268	4.72037	3.79146	2.80761	3.82407	3.93724	4.67433	5.60655	2.75152	4.95818	4.81066	2.46136	3.11513	2.92458	3.74415	2.98875	2.8329	4.29669
												2.8904	1.40752	2.93005	4.36113	3.12856	2.10825	2.68898	2.15385	3.48213	3.05021	3.1362	3.34559	3.64444	5.23751	3.12577	4.85395	3.97357	2.96856	3.89128	4.11649	4.67899	5.71034	2.76926	4.97955	5.2855	2.48048	3.16838	2.9899	3.75124	2.99474	3.11151	4.43379
												2.95834	1.47439	3.00306	4.53642	3.38575	2.5143	2.9748	2.17484	3.52827	3.39473	3.34913	3.40937	4.14112	5.25832	3.19766	5.60956	4.01346	2.99467	4.06184	4.8009	4.77807	5.94817	2.88526	5.10383	5.38876	2.53552	3.20295	3.04944	3.96228	3.11894	3.22624	4.53673
												2.9865	1.56678	3.88543	4.65928	3.6678	2.60204	3.68276	2.30551	3.65875	3.53763	3.50183	3.45842	4.1539	5.8218	3.30383	5.61488	4.20424	3.01386	4.10713	4.99542	4.79254	5.95556	3.00979	5.25196	5.59295	2.61064	3.22148	3.24019	3.98499	3.1289	3.24885	4.55687
												3.10009	1.75183	4.00752	4.78306	4.54957	3.45743	3.99878	2.32608	3.78928	3.61437	3.54926	3.49548	4.51795	6.05658	3.53933	5.7382	4.37483	3.17977	4.42747	5.28514	4.79255	6.00029	3.11346	5.36195	5.67902	2.67529	3.34685	3.31864	4.3344	3.31818	3.36729	4.59293
												3.10374	1.82994	4.04974	5.61314	4.60226	3.62179	4.21407	2.42033	4.25537	3.66367	3.87481	3.68786	4.57542	6.06344	3.63082	6.34028	4.61222	3.22908	4.50524	5.36475	5.13898	6.0564	3.12141	5.53498	5.88866	2.68202	3.46164	3.71523	4.50703	4.00288	3.59656	4.60371
												3.19122	2.59789	4.52427	5.63636	4.9535	4.10487	4.27002	2.65885	4.38118	3.7402	4.07616	3.80137	4.86071	6.53238	3.74369	6.48911	4.76947	3.26435	4.8481	5.50014	5.49568	6.12709	3.1499	5.63259	5.92903	2.76291	3.72489	4.04232	4.59782	4.02426	3.60429	4.81227
												3.44981	2.70008	4.64411	7.03838	5.16351	4.47925	4.35136	3.32103	4.49572	4.86532	4.09723	3.88978	4.99516	6.54537	3.85116	6.61099	4.89893	3.34419	5.41726	5.71013	6.29823	6.23038	3.20168	5.81361	6.28509	2.95708	3.80781	4.31251	4.95452	4.05244	3.60659	5.27645
												3.50482	3.48686	4.92639	7.83109	5.36658	4.60536	4.3802	3.60982	4.7862	4.86702	4.1056	4.15085	5.26136	6.73131	4.31115	6.91615	5.03433	3.57757	6.01262	5.78374	6.48356	6.61108	3.29674	5.97075	6.29055	3.10896	3.87394	4.52259	5.17657	4.12609	4.23953	5.70803
												4.28173	3.72022	4.94233	8.69263	5.50348	4.85293	5.03894	3.62624	5.04708	4.9866	4.18297	4.69181	5.3794	7.73295	4.72733	6.95594	5.41256	3.60957	6.01825	6.16788	6.60602	6.62753	3.87142	6.20012	6.37232	3.54276	4.10961	4.68388	5.37714	4.28888	4.68798	5.72666
												4.34731	4.36555	5.45114	9.78145	5.72462	4.86925	5.44686	3.62997	5.2979	5.05005	4.82565	4.93152	5.38397	8.18293	5.0474	7.43792	5.72769	3.69055	6.48033	6.31675	6.71463	6.70895	3.98998	6.2316	6.50298	3.78841	4.47425	4.86412	5.80113	4.7937	4.71523	5.95708
												6.46532	4.48349	5.47067	10.8103	6.21293	4.88606	5.59511	3.72627	5.43404	5.11759	5.19097	6.25788	5.53811	8.56479	5.18951	7.48604	6.16523	3.82617	7.17277	6.90995	6.88578	7.18897	4.01975	6.28941	6.76361	4.1496	5.82686	4.9015	6.08019	4.89256	4.73617	6.15625
												6.56407	4.98459	5.89525	10.8592	7.58942	5.04027	6.94503	3.7355	5.63148	6.32544	5.48308	6.49611	6.07485	9.07023	5.54783	8.07338	6.23696	3.98345	9.39864	7.18199	7.44512	7.25557	4.55031	6.88702	6.78475	4.85955	6.45643	5.27858	6.25824	4.89811	4.86565	6.15834
												6.92675	5.22035	6.01626	11.7907	8.56631	6.18103	7.94093	4.66734	5.98994	6.62834	5.91813	6.78459	6.29453	9.47748	5.56766	8.93383	6.26519	4.55967	11.7517	7.38642	7.76724	7.69841	4.96735	7.36656	7.318	4.91725	6.49406	5.31068	6.26515	5.07358	5.11603	6.54623
												7.35207	7.58836	6.62778	14.0401	8.70992	6.22203	8.35111	4.82224	6.91384	6.66869	6.37831	8.746	7.08174	10.0238	5.87681	9.2867	6.53913	5.51089	12.3236	7.56474	8.38582	8.16391	5.30358	8.08995	7.81313	5.56675	6.63413	5.44443	7.16668	5.09259	5.15989	7.28561
												7.89434	8.77571	6.75901	18.7636	9.234	7.60576	8.99179	6.62	7.51059	6.94476	6.54593	8.84707	7.62625	11.5179	6.24332	9.47557	7.4894	6.66826	13.4388	8.40236	8.83735	8.54068	6.0969	8.3405	8.49388	5.78363	6.65174	5.51124	8.69541	5.20702	5.47073	7.52076
												8.3771	9.16984	7.40656	26.4563	11.023	10.1056	10.2707	7.00832	7.87608	8.18955	6.90031	11.0199	7.89058	11.8995	8.4259	10.5786	7.73953	9.95169	14.9765	8.49377	9.81213	9.56279	6.24469	9.01113	9.44921	5.85068	7.18348	7.01161	8.96131	5.39887	7.58054	8.01074
												8.60722	11.1444	9.17097	31.9542	11.2586	11.2589	10.4823	9.74168	9.62992	8.57857	7.20925	14.4648	9.01781	13.0534	9.41317	11.2156	8.10249	10.8267	20.8946	13.0376	10.0751	9.83953	7.014	9.79561	10.2216	6.39439	9.66437	8.06411	10.454	6.0929	7.6606	11.6177
												10.7549	12.6513	12.0117	37.5483	12.133	23.1601	16.1115	13.7445	10.126	10.5324	8e-06	18.1737	11.2141	17.9246	12.7349	13.1038	13.1074	19.0508	23.486	19.1009	14.8446	9.90174	13.8794	11.2444	10.9866	8.27789	12.3279	12.6085	11.1915	6.54842	9.02523	12.3587

## Sheet: ALJR14
												G1_1_3	G1_2_4_CGTA_L002	G1_3_4_GAGT_L002	G1_3_4_TCGA_L002	G2_1_2_CTGC_L007	G2_2_1_GCTG_L007	G2_3_3_TGCT_L007	G3_1_2_TTAG_L002	G3_2_1_AGGG_L002	G3_3_2_CCAT_L002	G4_1_2_ATTT_L007	G4_2_3_CACG_L007	G4_3_1_GGAC_L007	G5_1_2_GTCA_L002	G5_2_4_TATC_L002	G5_3_4_AAAA_L002	G6_2_4_TCGA_L007	R1_1_4_CTGC_L002	R1_2_4_GCTG_L002	R1_3_4_TGCT_L002	R2_1_1_ACCC_L007	R2_2_1_CGTA_L007	R2_3_4_GAGT_L007	R3_1_3_TTAG_L007	R3_2_1_AGGG_L007	R3_3_3_CCAT_L007	R4_1_3_GTCA_L007	R4_2_3A_TATC_L007	R4_3_3_AAAA_L007	R6_1_2_ATTT_L002	R6_2_1_CACG_L002	R6_3_1_GGAC_L002
												0	0	0	0	0	0	0	0	0	0	0	0	0	0	0	0	0	0	0	0	0	0	0	0	0	0	0	0	0	0	0	0
												0	0	0	0	0	0	0	0	0	0	0	0	0	0	0	0	0	0	0	0	0	0	0	0	0	0	0	0	0	0	0	0
												0	0	0	0	0	0	0	0	0	0	0	0	0	0	0	0	0	0	0	0	0	0	0	0	0	0	0	0	0	0	0	0
												0	0	0	0	0	0	0	0	0	0	0	0	0	0	0	0	0	0	0	0	0	0	0	0	0	0	0	0	0	0	0	0
												0	0	0	0	0	0	0	0	0	0	0	0	0	0	0	0	0	0	0	0	0	0	0	0	0	0	0	0	0	0	0	0
												0	0	0	0	0	0	0	0	0	0	0	0	0	0	0	0	0	0	0	0	0	0	0	0	0	0	0	0	0	0	0	0
												0	0	0	0	0	0	0	0	0	0	0	0	0	0	0	0	0	0	0	0	0	0	0	0	0	0	0	0	0	0	0	0
												0	0	0	0	0	0	0	0	0	0	0	0	0	0	0	0	0	0	0	0	0	0	0	0	0	0	0	0	0	0	0	0
												0	0	0	0	0	0	0	0	0	0	0	0	0	0	0	0	0	0	0	0	0	0	0	0	0	0	0	0	0	0	0	0
												0	0	0	0	0	0	0	0	0	0	0	0	0	0	0	0	0	0	0	0	0	0	0	0	0	0	0	0	0	0	0	0
												0	0	0	0	0	0	0	0	0	0	0	0	0	0	0	0	0	0	0	0	0	0	0	0	0	0	0	0	0	0	0	0
												0	0	0	0	0	0	0	0	0	0	0	0	0	0	0	0	0	0	0	0	0	0	0	0	0	0	0	0	0	0	0	0
												0	0	0	0	0	0	0	0	0	0	0	0	0	0	0	0	0	0	0	0	0	0	0	0	0	0	0	0	0	0	0	0
												0	0	0	0	0	0	0	0	0	0	0	0	0	0	0	0	0	0	0	0	0	0	0	0	0	0	0	0	0	0	0	0
												0	0	0	0	0	0	0	0	0	0	0	0	0	0	0	0	0	0	0	0	0	0	0	0	0	0	0	0	0	0	0	0
												0	0	0	0	0	0	0	0	0	0	0	0	0	0	0	0	0	0	0	0	0	0	0	0	0	0	0	0	0	0	0	0
												0	0	0	0	0	0	0	0	0	0	0	0	0	0	0	0	0	0	0	0	0	0	0	0	0	0	0	0	0	0	0	0
												0	0	0	0	0	0	0	0	0	0	0	0	0	0	0	0	0	0	0	0	0	0	0	0	0	0	0	0	0	0	0	0
												0	0	0	0	0	0	0	0	0	0	0	0	0	0	0	0	0	0	0	0	0	0	0	0	0	0	0	0	0	0	0	0
												0	0	0	0	0	0	0	0	0	0	0	0	0	0	0	0	0	0	0	0	0	0	0	0	0	0	0	0	0	0	0	0
												0	0	0	0	0	0	0	0	0	0	0	0	0	0	0	0	0	0	0	0	0	0	0	0	0	0	0	0	0	0	0	0
												0	0	0	0	0	0	0	0	0	0	0	0	0	0	0	0	0	0	0	0	0	0	0	0	0	0	0	0	0	0	0	0
												0	0	0	0	0	0	0	0	0	0	0	0	0	0	0	0	0	0	0	0	0	0	0	0	0	0	0	0	0	0	0	0
												0	0	0	0	0	0	0	0	0	0	0	0	0	0	0	0	0	0	0	0	0	0	0	0	0	0	0	0	0	0	0	0
												0	0	0	0	0	0	0	0	0	0	0	0	0	0	0	0	0	0	0	0	0	0	0	0	0	0	0	0	0	0	0	0
												0	0	0	0	0	0	0	0	0	0	0	0	0	0	0	0	0	0	0	0	0	0	0	0	0	0	0	0	0	0	0	0
												0	0	0	0	0	0	0	0	0	0	0	0	0	0	0	0	0	0	0	0	0	0	0	0	0	0	0	0	0	0	0	0
												0	0	0	0	0	0	0	0	0	0	0	0	0	0	0	0	0	0	0	0	0	0	0	0	0	0	0	0	0	0	0	0
												0	0	0	0	0	0	0	0	0	0	0	0	0	0	0	0	0	0	0	0	0	0	0	0	0	0	0	0	0	0	0	0
												0	0	0	0	0	0	0	0	0	0	0	0	0	0	0	0	0	0	0	0	0	0	0	0	0	0	0	0	0	0	0	0
												0	0	0	0	0	0	0	0	0	0	0	0	0	0	0	0	0	0	0	0	0	0	0	0	0	0	0	0	0	0	0	0
												0	0	0	0	0	0	0	0	0	0	0	0	0	0	0	0	0	0	0	0	0	0	0	0	0	0	0	0	0	0	0	0
												0	0	0	0	0	0	0	0	0	0	0	0	0	0	0	0	0	0	0	0	0	0	0	0	0	0	0	0	0	0	0	0
												0	0	0	0	0	0	0	0	0	0	0	0	0	0	0	0	0	0	0	0	0	0	0	0	0	0	0	0	0	0	0	0
												0	0	0	0	0	0	0	0	0	0	0	0	0	0	0	0	0	0	0	0	0	0	0	0	0	0	0	0	0	0	0	0
												0	0	0	0	0	0	0	0	0	0	0	0	0	0	0	0	0	0	0	0	0	0	0	0	0	0	0	0	0	0	0	0
												0	0	0	0	0	0	0	0	0	0	0	0	0	0	0	0	0	0	0	0	0	0	0	0	0	0	0	0	0	0	0	0
												0	0	0	0	0	0	0	0	0	0	0	0	0	0	0	0	0	0	0	0	0	0	0	0	0	0	0	0	0	0	0	0
												0	0	0	0	0	0	0	0	0	0	0	0	0.282091	0	0	0	0	0	0	0	0	0	0	0	0	0	0	0	0	0	0	0
												0	0	0	0	0	0	0	0	0	0	0	0	0.384108	0	0	0	0	0	0	0	0	0	0	0	0	0	0	0	0	0	0	0
												0	0	0	0	0	0	0	0	0	0	0	0	0.403626	0	0	0	0	0	0	0	0	0	0	0	0	0	0	0	0	0	0	0
												0	0.452844	0	0	0	0	0	0	0	0	0	0	0.459769	0	0	0	0	0	0	0	0	0	0	0	0	0	0	0	0	0	0	0
												0	0.547272	0	0	0	0	0	0	0	0	0	0	0.509597	0	0	0	0	0	0	0	0	0	0	0	0	0	0	0	0	0	0	0
												0	0.580274	0	0	0	0	0	0	0	0	0	0	0.55001	0	0	0	0	0	0	0	0	0	0	0	0	0	0	0	0	0	0	0
												0	0.616615	0	0	0	0	0	0	0	0	0	0	0.612867	0	0	0	0	0	0	0	0.365223	0	0	0	0	0	0	0	0	0	0	0
												0	0.739002	0	0	0	0	0	0	0	0	0	0	0.634899	0	0	0	0	0	0	0	0.47877	0	0	0	0	0	0	0	0	0	0	0
												0	1.01921	0	0	0	0	0	0	0	0	0	0	0.681825	0	0	0	0	0	0	0	0.49288	0	0	0	0	0	0	0	0	0	0	0
												0	1.15362	0	0	0	0	0	0	0	0	0	0	0.826114	0	0	0	0	0	0	0	0.54	0	0	0	0	0	0	0	0	0	0	0
												0	1.15823	0	0	0	0	0	0	0	0	0	0	0.849698	0	0	0	0	0	0	0	0.545674	0.303146	0	0	0	0	0	0	0	0	0	0
												0	1.2389	0	0	0	0	0	0	0	0	0	0	0.853291	0	0	0	0	0	0	0	0.599089	0.351834	0	0	0	0	0	0	0	0	0	0
												0	1.26739	0	0	0	0	0	0	0	0	0	0	0.974498	0	0	0	0	0	0	0	0.620916	0.409255	0	0	0	0	0	0	0	0	0	0
												0	1.29589	0	0	0	0	0	0	0	0	0	0	0.985641	0	0	0	0	0	0	0	0.623332	0.442322	0	0	0	0	0	0	0	0	0	0
												0	1.40209	0	0	0	0	0	0	0	0	0	0	0.98971	0	0	0	0	0	0	0	0.674373	0.544875	0	0	0	0	0	0	0	0	0	0
												0	1.56396	0	0	0	0	0	0	0	0	0	0	0.994851	0	0	0	0	0	0	0	0.691674	0.572685	0	0	0	0	0	0	0	0	0	0
												0	1.66331	0	0	0	0	0	0	0	0	0	0	1.04224	0	0	0	0	0	0	0	0.743802	0.596595	0	0	0	0	0	0	0	0	0	0
												0	1.86123	0	0	0	0	0	0	0	0	0	0	1.1799	0	0	0	0	0	0	0	0.753472	0.601988	0.445474	0	0	0	0	0	0	0	0	0
												0	2.07325	0	0	0	0	0	0	0	0	0.165354	0	1.21891	0	0	0	0	0	0	0	0.789013	0.624939	0.494961	0	0	0	0	0	0	0	0	0
												0	2.16258	0	0	0	0	0	0	0	0	0.255227	0	1.25538	0	0	0	0	0	0	0	0.830898	0.678035	0.517623	0	0	0	0	0	0	0	0	0
												0	2.22953	0	0	0	0	0	0	0	0	0.312042	0	1.2766	0	0	0	0	0.051722	0	0	0.84027	0.681525	0.55114	0	0	0	0	0	0	0	0	0
												0	2.26615	0.626353	0	0	0	0	0	0	0	0.314198	0	1.30834	0	0	0	0	0.309237	0	0	0.855217	0.693878	0.610263	0	0	0	0	0	0	0	0	0
												0	2.29453	0.630668	0	0	0	0	0	0.690359	0	0.318485	0	1.34714	0	0	0	0	0.38675	0	0	0.930359	0.70244	0.624373	0	0	0	0	0	0	0	0	0
												0	2.45426	0.78125	0	0	0	0	0	0.690524	0	0.338668	0	1.36793	0	0	0	0	0.466197	0	0	0.953019	0.733597	0.646043	0	0	0	0	0	0	0	0	0
												0	2.46043	0.849228	0	0	0	0	0	1.03195	0	0.351448	0	1.38918	0	0	0	0	0.488817	0	0	0.964951	0.772347	0.738927	0	0	0	0	0	0	0	0	0
												0	2.50273	0.86571	0	0	0	0	0	1.05236	0	0.363701	0	1.39177	0	0	0	0	0.553817	0	0	1.00901	0.806175	0.784454	0	0	0	0	0	0	0	0	0
												0	2.51322	0.96065	0	0	0	0	0	1.20856	0	0.465761	0	1.43725	0	0	0	0	0.598116	0	0	1.04831	0.835605	0.863939	0	0	0	0	0	0	0	0	0
												0	2.57535	1.08831	0	0	0	0	0.534317	1.28101	0	0.516666	0	1.57829	0	0	0	0	0.668557	0	0	1.0535	0.879153	0.89288	0	0	0	0	0	0	0	0	0
												0	2.58326	1.14751	0	0	0	0	0.606331	1.29288	0	0.544732	0	1.65811	0	0	0	0	0.678992	0	0	1.06337	0.92394	0.898881	0	0	0	0	0	0	0	0	0
												0	2.59665	1.21237	0	0	0	0	0.666635	1.31465	0	0.719838	0	1.68094	0	0	0	0	0.684908	0	0	1.065	0.937164	0.944744	0	0	0	0	0	0	0	0	0
												0	2.60513	1.24653	0	0	0	0	0.789268	1.39657	0	0.786841	0	1.74681	0	0	0	0	0.69922	0	0	1.10159	0.957002	0.960885	0	0	0	0	0	0	0	0	0
												0	2.65373	1.27528	0	0	0	0	0.820626	1.40919	0	0.797705	0	1.75045	0	0	0	0	0.734179	0	0	1.16239	0.962238	1.02041	0	0	0	0	0	0	0	0	0
												0	2.67668	1.35055	0	0	0	0	0.852797	1.59875	0	0.819706	0	1.80394	0	0	0	0	0.865409	0	0	1.17309	0.97825	1.04423	0.055353	0	0.126529	0	0	0	0	0	0
												0	2.79562	1.38035	0	0	0.296799	0	0.899052	1.66395	0	0.854499	0	1.83592	0	0	0	0	0.909055	0	0	1.19264	0.97825	1.07187	0.166906	0	0.153327	0	0	0	0	0	0
												0	2.85249	1.44634	0	0	0.391288	0	1.24151	1.67705	0.02074	0.877473	0	1.93335	0	0	0	0	0.912487	0	0	1.2165	1.03405	1.22901	0.189369	0.148338	0.155193	0.100226	0	0	0	0	0
												0	2.99036	1.45796	0	0	0.72718	0	1.247	1.76867	0.53499	0.910318	0	1.9922	0	0	0	0	0.931196	0	0	1.22957	1.06649	1.23697	0.212477	0.179767	0.160693	0.138969	0	0	0	0	0
												0	3.00602	1.50213	0	0	0.742062	0	1.25946	1.77236	0.58425	0.911712	0.134341	2.02378	0	0	0	0	0.959143	0	0	1.26423	1.09892	1.26448	0.213418	0.197161	0.192175	0.142102	0	0	0	0	0
												0	3.18212	1.68338	0	0	0.980471	0.442148	1.3579	1.7862	0.697511	0.919132	0.221897	2.03744	0	0	0	0	1.06161	0	0	1.27844	1.11718	1.27754	0.266188	0.24133	0.196171	0.182384	0	0	0	0	0
												0	3.20966	1.701	0	0	0.981705	0.720792	1.36088	1.85756	0.808752	0.971859	0.22795	2.07871	0	0	0	0	1.19679	0	0	1.28702	1.16408	1.28866	0.280948	0.280865	0.23961	0.187261	0	0	0	0	0
												0	3.21134	1.70283	0	0	1.05529	0.774974	1.37924	1.8903	0.900185	0.994599	0.295142	2.10755	0	0	0	0	1.20002	0	0.320349	1.33919	1.16653	1.30265	0.284205	0.300018	0.267586	0.208192	0	0	0	0	0
												0.208565	3.41455	1.77644	0	0	1.08673	0.781712	1.42621	1.89717	0.953988	1.00504	0.337371	2.12213	0	0	0	0	1.25961	0	0.455398	1.41597	1.20719	1.30622	0.292857	0.308972	0.332274	0.22751	0	0	0	0.091012	0
												0.368815	3.48686	1.95219	0	0	1.20313	0.798014	1.46673	1.90722	0.997743	1.05952	0.389601	2.12992	0	0	0	0	1.2617	0	0.481737	1.45154	1.22747	1.34474	0.297328	0.318518	0.336369	0.248279	0	0.045904	0	0.184468	0
												0.36973	3.53176	1.9633	0	0	1.3371	0.935379	1.61542	1.94365	1.09658	1.07883	0.413126	2.1331	0	0	0	0	1.27797	0	0.495596	1.48314	1.22983	1.35143	0.339528	0.327962	0.338765	0.249358	0	0.115079	0	0.184856	0
												0.378869	3.66841	1.98244	0	0	1.35394	0.95401	1.77466	1.99596	1.11437	1.09909	0.463137	2.15901	0	0	0	0	1.33225	0	0.497148	1.48758	1.24693	1.39722	0.343216	0.334417	0.341093	0.249819	0	0.215427	0	0.222933	0
												0.446706	3.67131	2.01028	0	0	1.38444	0.987928	1.82689	2.00301	1.11531	1.13556	0.530899	2.17051	0	0	0	0	1.45657	0	0.582073	1.515	1.25983	1.4189	0.359097	0.344276	0.372088	0.255076	0	0.22239	0	0.254379	0
												0.498387	3.73936	2.02346	0	0	1.43226	1.04852	1.84901	2.02548	1.14241	1.17006	0.576073	2.21813	0	0	0	0	1.46123	0	0.635159	1.54323	1.31952	1.49044	0.390093	0.349705	0.385793	0.306916	0	0.223279	0	0.285188	0
												0.55806	3.81618	2.03054	0	0	1.44944	1.08664	1.86505	2.02861	1.16085	1.23019	0.594502	2.28368	0	0	0	0	1.49063	0	0.674048	1.5438	1.32185	1.53273	0.404014	0.353836	0.389766	0.319402	0	0.245422	0.295548	0.30704	0
												0.560532	3.9714	2.16605	0	0.520331	1.5417	1.09053	1.88759	2.1081	1.22761	1.25316	0.612837	2.36848	0	0.136964	0	0	1.50934	0	0.698251	1.55281	1.32565	1.56075	0.408494	0.361907	0.392648	0.324798	0	0.248442	0.330228	0.333241	0
												0.579684	4.1731	2.17857	0	0.534758	1.72149	1.11267	1.90507	2.12334	1.23423	1.26161	0.658291	2.37229	0	0.196421	0	0	1.51934	0	0.725222	1.57824	1.32624	1.58158	0.416346	0.390428	0.407701	0.334913	0	0.261311	0.357176	0.349902	0.238292
												0.630889	4.27749	2.29124	0	0.554973	1.76171	1.12142	1.90558	2.168	1.24307	1.26734	0.671762	2.38394	0	0.23162	0	0.09812	1.59806	0	0.794193	1.59856	1.32992	1.59914	0.423339	0.412039	0.432439	0.339649	0	0.268746	0.364573	0.357367	0.347373
												0.647201	4.34877	2.33645	0	0.594659	1.86005	1.13278	1.93532	2.19597	1.32876	1.2774	0.691809	2.38496	0	0.237834	0	0.119669	1.69017	0	0.798878	1.60233	1.41648	1.68536	0.495682	0.416457	0.442301	0.371893	0	0.2729	0.373249	0.398542	0.379358
												0.702272	4.35787	2.43987	0	0.609857	1.91599	1.28396	2.05956	2.22758	1.36248	1.2875	0.697821	2.38696	0	0.249273	0	0.148017	1.72125	0	0.802171	1.61208	1.41809	1.7223	0.516905	0.427895	0.450138	0.376555	0	0.304047	0.404283	0.3999	0.393762
												0.769171	4.41011	2.49572	0	0.620527	2.02026	1.31011	2.0945	2.28154	1.3626	1.29812	0.792408	2.50801	0	0.263124	0	0.1838	1.74229	0	0.822678	1.61221	1.46272	1.75459	0.541955	0.446132	0.451016	0.388371	0	0.366793	0.45849	0.410015	0.400696
												0.799806	4.44923	2.64086	0	0.692478	2.04683	1.31928	2.19041	2.46834	1.5041	1.31153	0.807249	2.52508	0	0.294409	0	0.200723	1.78154	0	0.83895	1.62524	1.49762	1.82168	0.56103	0.44624	0.456075	0.398294	0	0.377881	0.481703	0.438129	0.417637
												0.80484	4.45207	2.64821	0	0.701897	2.05847	1.36573	2.27747	2.5394	1.55692	1.3232	0.816866	2.54544	0	0.295868	0	0.207145	1.78623	0	0.863809	1.6732	1.52956	1.82517	0.623611	0.477786	0.469495	0.405957	0	0.401279	0.494844	0.454102	0.500174
												0.876644	4.46557	2.72544	0	0.71507	2.07283	1.36629	2.2797	2.57138	1.59225	1.32478	0.841921	2.56377	0	0.297319	0	0.213542	1.83069	0	0.875249	1.6889	1.53031	1.83233	0.64811	0.481812	0.505585	0.420654	0	0.414756	0.502801	0.489805	0.513123
												0.881512	4.49552	2.76996	0	0.761858	2.12155	1.45786	2.32663	2.65937	1.64796	1.32863	0.861535	2.57701	0	0.403558	0	0.223666	1.87695	0	0.983889	1.74167	1.54204	1.8371	0.651099	0.528736	0.513976	0.462051	0	0.470464	0.533908	0.560844	0.592033
												0.968023	4.58972	2.77882	0	0.762012	2.23606	1.47725	2.45213	2.728	1.68421	1.36803	0.946284	2.62005	0	0.407948	0	0.235103	1.89494	0	1.00528	1.75923	1.54664	1.83767	0.657464	0.530083	0.526554	0.472275	0	0.479668	0.560602	0.572336	0.619431
												1.01108	4.69201	2.8255	0	0.867739	2.27105	1.52305	2.51157	2.73515	1.79027	1.37077	0.95532	2.74244	0	0.426444	0.01853	0.25116	1.9005	0	1.01221	1.77468	1.6068	1.83989	0.708471	0.545805	0.527139	0.478354	0.134684	0.506518	0.57625	0.585409	0.6291
												1.02435	4.70602	2.82894	0	0.876811	2.37223	1.5617	2.53895	2.78132	1.82884	1.38855	0.98378	2.78378	0	0.426503	0.220253	0.264649	2.00519	0	1.02496	1.78604	1.68824	1.84152	0.708562	0.560178	0.541114	0.525299	0.168505	0.522193	0.5879	0.590087	0.630235
												1.04614	4.93657	2.96076	0	0.883959	2.39325	1.59214	2.57099	2.81327	1.8674	1.42108	1.07532	2.80154	0	0.428341	0.238591	0.283974	2.04405	0.438464	1.04805	1.85602	1.7121	1.871	0.727303	0.565205	0.548204	0.560518	0.223464	0.522503	0.615879	0.601313	0.633635
												1.13912	5.01936	2.9731	0.584932	0.890982	2.48615	1.63563	2.59709	2.81862	1.93877	1.42279	1.08124	2.82872	0	0.509934	0.351255	0.285129	2.06513	0.67046	1.07205	1.86035	1.74543	1.89483	0.736362	0.592763	0.569634	0.563081	0.22954	0.533947	0.658532	0.60207	0.634581
												1.19175	5.04387	3.11736	0.811671	0.895827	2.48859	1.64576	2.66425	2.82916	1.94525	1.43005	1.10882	2.83425	0	0.566083	0.363302	0.305621	2.07249	0.963292	1.08718	1.86829	1.75363	1.93339	0.748652	0.607185	0.570628	0.577407	0.230806	0.543842	0.665187	0.602995	0.661459
												1.20114	5.04974	3.15596	1.10272	0.914906	2.52669	1.7132	2.74315	2.85118	2.02537	1.50884	1.11913	2.84502	0	0.599386	0.37457	0.313253	2.1094	0.968272	1.10815	1.87255	1.75448	2.00861	0.765742	0.609659	0.621419	0.581607	0.244368	0.559378	0.694133	0.610422	0.680231
												1.23188	5.08361	3.17014	1.17364	0.984691	2.55621	1.76036	2.75806	2.85676	2.03392	1.52761	1.12421	2.85342	0	0.614017	0.435247	0.349562	2.11853	0.984001	1.12351	1.88273	1.82439	2.05913	0.809785	0.634016	0.625486	0.598059	0.258345	0.569708	0.695748	0.610942	0.694169
												1.31459	5.12877	3.35877	1.22207	0.995576	2.59945	1.78539	2.85768	2.85865	2.03496	1.53705	1.17307	2.86685	0	0.617704	0.461753	0.379498	2.13178	1.07427	1.14798	1.89446	1.84397	2.08847	0.81221	0.641652	0.647627	0.620946	0.279811	0.632375	0.729082	0.627524	0.699218
												1.32361	5.26052	3.38803	1.22814	1.00811	2.60403	1.80257	2.91306	2.86934	2.15548	1.57945	1.25328	2.87944	0	0.646948	0.466371	0.397856	2.16558	1.12236	1.15025	1.89859	1.85392	2.11184	0.831323	0.647329	0.653267	0.623312	0.292643	0.646003	0.735326	0.62765	0.718014
												1.34093	5.26375	3.40135	1.27572	1.01955	2.60823	1.8301	2.92932	2.88002	2.21966	1.59153	1.28384	2.88001	0	0.698214	0.475463	0.400258	2.28425	1.15051	1.20919	1.91047	1.8975	2.12318	0.832891	0.647357	0.66027	0.629722	0.316431	0.649467	0.745028	0.637189	0.732541
												1.35016	5.33019	3.47743	1.39213	1.06384	2.65587	1.86477	2.98955	2.95938	2.22795	1.62068	1.29343	2.94736	0	0.705007	0.489947	0.413477	2.37951	1.22827	1.23494	1.93855	1.91813	2.1698	0.839481	0.659408	0.671771	0.639707	0.332268	0.657038	0.750905	0.650563	0.734749
												1.40109	5.37775	3.51073	1.53878	1.09965	2.66075	1.87877	3.01651	3.00629	2.24912	1.6302	1.31016	3.01016	0	0.732804	0.50263	0.417144	2.44871	1.2395	1.30991	1.9995	1.93741	2.17241	0.842689	0.669587	0.704851	0.657639	0.375139	0.658855	0.75291	0.700434	0.741772
												1.47132	5.47542	3.54204	1.58498	1.15302	2.83229	1.88616	3.07741	3.03248	2.36871	1.68371	1.33018	3.02249	0	0.748232	0.543087	0.436686	2.47988	1.32059	1.32529	2.04908	1.96371	2.1889	0.848346	0.674383	0.757901	0.665671	0.387193	0.661044	0.77698	0.709384	0.797096
												1.49316	5.6008	3.54811	1.62415	1.21464	2.89044	2.08424	3.20922	3.10372	2.40703	1.68495	1.34097	3.12091	0.131784	0.787823	0.579926	0.44702	2.51761	1.37866	1.35011	2.07217	1.98063	2.19304	0.851584	0.674689	0.761352	0.696466	0.427611	0.663566	0.779533	0.744124	0.807135
												1.49781	5.92898	3.58685	1.66759	1.23811	2.91353	2.11095	3.36775	3.10642	2.41041	1.68841	1.3755	3.25324	0.24117	0.797583	0.5975	0.450673	2.56925	1.48798	1.35881	2.0904	2.09082	2.20671	0.852372	0.681809	0.764231	0.711449	0.477544	0.68709	0.828616	0.783079	0.81421
												1.54442	5.94605	3.60095	1.79762	1.30063	3.03889	2.15578	3.48317	3.36676	2.54417	1.73283	1.38731	3.33478	0.341629	0.808513	0.624753	0.458741	2.59973	1.57935	1.41294	2.13918	2.20066	2.22658	0.866952	0.692126	0.765316	0.723424	0.496792	0.692613	0.845764	0.820182	0.842949
												1.55958	6.03921	3.77245	1.83311	1.38971	3.0481	2.2329	3.48853	3.38711	2.54446	1.74554	1.38969	3.39331	0.349619	0.824863	0.643614	0.463897	2.68073	1.5874	1.44939	2.15345	2.23108	2.23155	0.885682	0.693088	0.795849	0.725532	0.500778	0.725179	0.860097	0.820331	0.862772
												1.60325	6.05323	3.87402	2.14917	1.44056	3.17336	2.24881	3.50109	3.39321	2.59646	1.79979	1.41062	3.44621	0.370775	0.825632	0.676864	0.476553	2.73008	1.60544	1.4686	2.27066	2.28012	2.27343	0.887739	0.713998	0.820728	0.735235	0.520459	0.744319	0.876206	0.837252	0.863995
												1.66595	6.05384	3.98639	2.17406	1.45672	3.19461	2.28926	3.54424	3.45899	2.6023	1.80938	1.50619	3.45606	0.38346	0.857326	0.680539	0.47796	2.73351	1.6372	1.52937	2.27698	2.33874	2.30083	0.891549	0.728027	0.822214	0.749159	0.523326	0.751982	0.878214	0.841262	0.876744
												1.70769	6.27271	4.20447	2.29503	1.54719	3.22107	2.44855	3.55724	3.58519	2.62357	1.85813	1.58251	3.49319	0.407555	0.870832	0.702567	0.531056	2.74906	1.66448	1.54949	2.27954	2.35414	2.4171	0.906964	0.775029	0.834157	0.752622	0.531849	0.786221	0.913098	0.887773	0.884742
												1.71861	6.3882	4.23222	2.39267	1.57966	3.32468	2.56113	3.61309	3.59254	2.72001	1.89643	1.59789	3.55552	0.415437	0.899924	0.780797	0.533721	2.81282	1.76448	1.68256	2.31227	2.35764	2.48333	0.91375	0.793063	0.834489	0.768042	0.557674	0.820273	0.956554	0.900423	0.900662
												1.79	6.40547	4.26534	2.44869	1.59064	3.36077	2.57393	3.72593	3.61941	2.73537	1.93739	1.62445	3.57414	0.448196	0.910766	0.800221	0.543001	2.82748	1.85192	1.70032	2.42876	2.37397	2.52758	0.936726	0.794263	0.845258	0.787252	0.568588	0.839181	0.961753	0.9136	0.904014
												1.80999	6.54903	4.70906	2.50678	1.61927	3.37659	2.75258	3.78055	3.74167	2.8006	1.95474	1.68096	3.73387	0.451048	0.913183	0.834334	0.545796	2.92127	1.92797	1.98748	2.44108	2.40108	2.53892	0.946606	0.806149	0.856241	0.812137	0.574009	0.866026	0.969091	0.91735	0.931886
												2.03458	6.64651	4.73598	2.65687	1.74665	3.45385	2.82359	3.89075	3.84263	2.81401	1.98619	1.77573	3.73705	0.457368	0.92086	0.860374	0.645621	2.92684	1.95372	2.00229	2.50048	2.48967	2.54111	0.954675	0.913558	0.888716	0.827675	0.580936	0.901012	0.978618	0.931859	0.987629
												2.04439	6.72904	4.73776	2.72348	1.82401	3.50455	2.91168	3.9841	3.84786	2.83773	2.01586	1.78175	3.73817	0.459396	0.964109	0.873069	0.674932	2.92713	1.98596	2.06431	2.50965	2.57829	2.55148	0.959194	0.939473	0.899075	0.834555	0.614706	0.90579	0.978832	1.02913	1.00341
												2.09767	6.7532	4.75523	2.74017	1.84932	3.54483	3.00025	4.08838	3.87332	2.87548	2.10357	1.78644	3.74068	0.47511	1.0085	0.885528	0.680191	2.93936	2.09209	2.11215	2.56587	2.62622	2.55642	0.970407	0.962139	0.919111	0.845675	0.648407	0.914947	1.03682	1.06265	1.02814
												2.13269	7.03475	4.8215	2.77681	1.94266	3.62466	3.04818	4.11349	3.91509	2.94681	2.12669	1.79806	3.77113	0.490772	1.04148	0.888985	0.702194	2.98726	2.15694	2.14088	2.58553	2.62871	2.74228	1.01879	0.975781	0.925828	0.864648	0.678083	0.931101	1.20259	1.11699	1.05022
												2.14681	7.14958	4.82561	2.7824	2.01652	3.63071	3.0811	4.21427	3.94678	2.99499	2.23418	1.82887	3.79483	0.507186	1.1348	0.928808	0.739932	3.0064	2.20223	2.1457	2.6272	2.70576	2.78288	1.05824	1.00104	0.951991	0.868488	0.756941	0.931291	1.20698	1.18188	1.06318
												2.18225	7.17114	5.11348	2.88957	2.02515	3.72665	3.09345	4.32198	4.00797	3.0147	2.28994	1.91044	3.84467	0.508881	1.15974	0.952603	0.744121	3.06269	2.23007	2.16797	2.6421	2.7666	2.81018	1.05958	1.00617	0.956106	0.894337	0.819065	0.951843	1.25496	1.20348	1.18885
												2.18974	7.73814	5.12821	2.8939	2.06165	3.74457	3.1052	4.33852	4.06379	3.07585	2.29492	1.92441	3.85679	0.548794	1.18035	1.0223	0.784194	3.13345	2.23795	2.2049	2.66247	2.87735	2.81992	1.09339	1.00881	0.966293	0.903725	0.837857	0.960783	1.31475	1.20591	1.20112
												2.20603	7.76855	5.3722	2.91111	2.10396	3.89906	3.1178	4.50092	4.36148	3.09015	2.3908	1.93392	3.94565	0.582154	1.18696	1.02875	0.790142	3.14533	2.34402	2.22941	2.68126	2.94401	2.87568	1.14326	1.01352	1.00304	0.909201	0.844136	0.965868	1.31701	1.23544	1.27559
												2.2249	7.86999	5.60121	2.98749	2.11191	3.9651	3.13179	4.6003	4.46202	3.17732	2.39341	1.9989	3.96448	0.612104	1.19372	1.03012	0.790818	3.23905	2.56205	2.24276	2.6946	2.98329	2.9351	1.20012	1.05134	1.01148	0.922033	0.917935	0.98895	1.33281	1.25571	1.35386
												2.29819	7.92479	5.60163	3.10648	2.19351	4.04846	3.13576	4.63544	4.46282	3.21462	2.5353	2.00545	3.98942	0.620797	1.20616	1.04815	0.819906	3.25539	2.5758	2.28746	2.71481	2.98696	3.00488	1.20122	1.12603	1.02936	0.946737	0.955351	0.999253	1.44735	1.29427	1.37859
												2.30228	7.9644	5.9943	3.23798	2.20589	4.14083	3.22277	4.77974	4.5201	3.23491	2.54604	2.06877	4.00089	0.656095	1.23014	1.09804	0.834373	3.31999	2.74788	2.31408	2.74334	3.04474	3.0892	1.21779	1.13725	1.03639	0.976655	0.975531	1.02169	1.45722	1.3044	1.39957
												2.45054	8.04076	6.07902	3.2547	2.24375	4.1664	3.26071	4.7842	4.52378	3.42159	2.58471	2.0817	4.11722	0.677335	1.24579	1.16229	0.843818	3.3521	2.93428	2.33419	2.80108	3.07141	3.09543	1.26076	1.18278	1.04927	0.980786	0.997809	1.07246	1.46476	1.31128	1.42671
												2.66647	8.05456	6.09381	3.286	2.28212	4.17735	3.26113	4.90517	4.71703	3.5487	2.5905	2.1993	4.17262	0.737539	1.24866	1.17972	0.874345	3.41297	2.99603	2.43842	2.85507	3.2254	3.19059	1.27787	1.18278	1.05949	1.02552	1.00198	1.1956	1.479	1.32473	1.42832
												2.85663	8.10488	6.10315	3.337	2.36776	4.19512	3.33661	4.91615	4.96383	3.74572	2.72468	2.22131	4.18485	0.741687	1.28114	1.19524	0.893374	3.5952	3.04537	2.48087	2.88289	3.33969	3.45796	1.28727	1.18562	1.09174	1.0335	1.00475	1.20612	1.55801	1.34619	1.43447
												2.87186	8.41149	6.11258	3.33767	2.43607	4.20382	3.48605	4.98244	5.00372	3.81322	2.74802	2.22176	4.18688	0.828562	1.32194	1.20655	0.911716	3.81238	3.14267	2.49157	2.93314	3.44763	3.48682	1.30481	1.22436	1.11922	1.04029	1.02059	1.22759	1.61005	1.3463	1.48209
												2.89332	8.54674	6.14755	3.38541	2.45473	4.25378	3.59573	5.34983	5.16552	3.82523	2.78275	2.26911	4.19174	0.871527	1.33015	1.23234	0.929232	3.81963	3.32968	2.51399	3.10931	3.46167	3.52358	1.33104	1.23576	1.1374	1.04508	1.05623	1.37296	1.64594	1.36555	1.536
												2.92981	8.58484	6.32597	3.3861	2.49888	4.26601	3.63456	5.43318	5.37096	3.87512	2.8677	2.34678	4.37344	0.897701	1.36387	1.23247	0.949553	3.89934	3.35505	2.54417	3.19017	3.48095	3.53708	1.34211	1.27469	1.16387	1.06972	1.07275	1.37725	1.64884	1.37336	1.7035
												3.12047	8.60167	6.47182	3.43782	2.66192	4.35491	3.68785	5.52082	5.50491	3.89832	2.8744	2.36311	4.74511	0.912733	1.37156	1.24556	0.961445	4.01447	3.53957	2.76126	3.22421	3.48128	3.54029	1.34743	1.28347	1.17521	1.09948	1.10204	1.46208	1.65891	1.49218	1.7562
												3.14716	8.95576	6.53728	3.52262	2.66906	4.51013	3.79827	5.55711	5.5118	3.90618	3.01882	2.41545	4.87985	0.934662	1.39217	1.33384	0.968235	4.01911	3.61899	2.8064	3.26321	3.63075	3.54881	1.39145	1.34974	1.19323	1.16166	1.11952	1.46817	1.74063	1.52324	1.81709
												3.21848	9.08617	6.56315	3.60038	2.6852	4.62638	3.80895	5.70167	5.64861	4.17017	3.08888	2.42086	4.92143	1.06104	1.4314	1.36984	1.01601	4.10452	3.64699	2.81999	3.32277	3.64434	3.56491	1.51912	1.37469	1.27177	1.18127	1.19028	1.47605	1.74693	1.55149	2.00645
												3.24926	9.22511	6.82954	3.69487	2.7733	4.62869	3.83324	5.79971	5.78889	4.19365	3.11143	2.52901	4.93522	1.1434	1.48797	1.41298	1.03349	4.14718	3.7228	2.92604	3.44317	3.86203	3.61499	1.54504	1.48672	1.273	1.19845	1.20317	1.56621	1.93586	1.58227	2.05337
												3.26179	9.49153	7.1049	3.76379	2.92382	4.73142	3.8761	5.84782	5.90272	4.24754	3.12039	2.72585	5.01112	1.17666	1.52485	1.45036	1.04716	4.20442	3.84008	2.97268	3.50403	3.96499	3.65063	1.54864	1.53984	1.28111	1.30893	1.20396	1.65592	1.96188	1.58262	2.08727
												3.30016	9.7041	7.27291	3.87984	3.00848	4.74636	4.13697	6.00115	5.91957	4.25087	3.12276	2.73815	5.02871	1.2143	1.61707	1.46878	1.06506	4.27022	4.22151	2.99616	3.53608	4.22558	3.66964	1.60963	1.54921	1.30501	1.31036	1.20793	1.66585	1.98509	1.62042	2.0892
												3.37072	10.1055	7.373	4.15016	3.20368	4.82599	4.2491	6.292	6.00863	4.37027	3.17419	2.74349	5.20826	1.22563	1.71188	1.53095	1.11237	4.33548	4.2487	3.14608	3.54817	4.22906	3.72022	1.68615	1.57393	1.34511	1.33118	1.23176	1.69596	2.02558	1.69961	2.17104
												3.4924	10.4217	7.38425	4.32258	3.23512	4.85879	4.27228	6.37451	6.12065	4.50659	3.27812	2.77698	5.28402	1.24518	1.75894	1.55089	1.13973	4.3451	4.36363	3.21211	3.63296	4.23581	3.82159	1.69035	1.60602	1.37153	1.3605	1.27525	1.75177	2.12931	1.80673	2.32437
												3.49573	10.4478	7.90536	4.4774	3.27204	5.25078	4.2748	6.51436	6.22815	4.56067	3.28367	2.8018	5.31131	1.26903	1.82277	1.57001	1.17341	4.64208	4.3767	3.2202	3.73822	4.28984	3.87142	1.70991	1.63966	1.3929	1.36152	1.33621	1.78636	2.18142	1.82923	2.3749
												3.53718	10.7358	7.94753	4.83604	3.39793	5.49588	4.40531	6.55067	6.37223	4.56514	3.29496	2.87274	5.32916	1.28301	1.83039	1.6077	1.19089	4.97387	4.53479	3.24485	3.87178	4.30268	3.87789	1.78992	1.65348	1.43624	1.38538	1.34355	1.89852	2.23153	1.84624	2.43212
												3.72603	10.8439	8.11421	4.88646	3.41638	5.57129	4.81284	6.83156	6.46972	4.6037	3.34814	2.88085	5.38658	1.30072	1.86315	1.61688	1.21918	5.00443	4.67699	3.43847	4.01436	4.32111	3.89444	1.85823	1.65511	1.45206	1.38903	1.36631	1.97216	2.23242	1.85064	2.53177
												3.72968	11.0249	8.4301	5.1518	3.4447	5.66001	4.9363	6.92045	6.54712	4.63727	3.36834	3.23098	5.72134	1.30086	1.96668	1.72029	1.30047	5.28211	5.26943	3.48405	4.1981	4.32471	4.1283	1.87613	1.66104	1.50026	1.3991	1.38016	2.02213	2.2362	1.87068	2.54706
												3.90505	11.2539	8.51421	5.27413	3.44889	5.67277	5.10577	7.09252	6.56038	4.79928	3.6727	3.27463	5.7986	1.3167	1.99028	1.72992	1.31086	5.34098	5.33801	3.50226	4.49323	4.36492	4.16294	1.94862	1.70701	1.5294	1.8062	1.39202	2.07044	2.44288	1.88397	2.5718
												4.15348	11.2594	8.56418	5.36655	3.58721	5.6823	5.24005	7.09719	6.79433	4.86957	3.67577	3.37133	6.04179	1.39778	2.05072	1.75791	1.33132	5.34568	5.61172	3.76414	4.5808	4.44892	4.181	2.02456	1.71483	1.64312	1.88917	1.48454	2.16595	2.55247	1.91235	2.61556
												4.59351	11.4261	8.5689	5.54795	3.84198	5.71513	5.36422	7.40997	7.05461	5.40947	3.71829	3.49904	6.28692	1.46654	2.10429	1.91744	1.33336	5.44791	5.96157	4.34955	4.62274	4.45407	4.37586	2.11163	1.73152	1.68172	1.94824	1.50864	2.18063	2.66111	1.94032	2.61707
												4.92017	12.382	8.7215	5.90198	3.87389	6.03807	5.45725	7.63466	7.20486	5.46483	3.90778	3.64628	6.40779	1.62397	2.1071	2.07638	1.34175	5.74206	6.15507	4.43498	4.6385	4.6149	4.42536	2.35341	1.78963	1.72274	2.00114	1.60721	2.21141	2.74152	2.18071	2.72338
												5.01943	12.624	8.82249	6.57967	3.89215	6.06581	5.46258	7.64083	7.55944	5.48639	3.99658	3.92469	6.50829	1.669	2.28985	2.13604	1.36671	5.74374	6.28416	4.4396	4.68175	4.77425	4.43706	2.41742	1.84353	1.84462	2.19278	1.74325	2.22078	2.7917	2.2871	2.94453
												5.16127	12.649	8.83569	6.86706	3.90962	6.26829	5.81035	7.71906	8.07871	6.18645	4.07195	3.97818	6.65607	1.71966	2.44425	2.1935	1.37113	5.84347	6.48547	4.56871	5.10881	4.82429	4.62693	2.42588	1.90022	1.85978	2.20108	1.7834	2.22584	2.9631	2.32413	2.99304
												5.40026	13.2513	8.94947	7.30223	4.48295	6.3311	6.26262	8.10479	8.39322	6.29142	4.28793	4.04063	6.89618	1.76125	2.67584	2.25708	1.40633	6.08855	6.52407	5.02419	5.20239	5.04849	4.68149	2.56406	2.12302	2.16244	2.48503	1.81855	2.30746	3.09687	2.34362	3.01619
												5.5636	14.0789	8.97217	7.34019	4.55626	6.44556	6.39744	8.55132	8.66388	6.55177	4.31296	4.22148	6.93206	1.90283	2.69708	2.36441	1.44098	6.14161	7.13923	5.09605	6.15563	5.07468	4.76209	2.57112	2.23704	2.16265	2.65311	1.83902	2.34982	3.10873	2.49108	3.09664
												6.66195	15.5181	9.1512	7.48457	4.79922	7.13821	6.46876	9.25877	8.78634	7.84547	5.06536	4.39922	7.3727	2.36183	2.70979	2.49498	1.46602	6.31775	7.33844	5.11229	6.1685	5.07737	4.8031	2.77098	2.49745	2.20818	2.73056	1.86044	2.44469	3.1553	2.5688	3.15321
												6.76892	15.5236	10.1741	7.54397	5.31495	8.10141	6.69429	9.58649	9.9745	8.06579	5.10462	4.51342	7.71476	2.45541	2.76027	2.51921	1.57263	6.39553	7.72239	5.30425	6.17087	5.13749	4.85624	2.82753	2.53206	2.22753	2.74751	2.09122	2.44837	3.16669	2.71037	3.24112
												6.91838	15.9215	11.8444	7.93465	6.41709	8.7801	6.75611	9.63172	11.0531	8.10911	5.31096	4.7027	8.28947	2.71252	2.82298	2.57882	1.62139	7.26128	8.95305	5.81968	6.82795	5.86597	4.97558	2.8289	2.57913	2.24376	2.77453	2.18452	2.47211	3.35529	2.74181	3.38649
												7.11629	16.6922	12.3034	8.20722	6.51616	9.33483	6.98675	9.73367	11.6225	8.27365	5.40744	5.48624	8.46992	2.96943	2.89547	2.65235	1.66929	9.19301	9.51706	6.00575	7.02542	5.97834	5.05141	2.96442	2.60389	2.25873	2.86269	2.40123	2.50982	3.46111	2.81186	3.58922
												7.56396	16.7218	12.3206	8.92137	6.53747	10.3946	7.06763	10.4594	11.6884	8.56279	5.42616	6.06561	9.06249	3.06167	3.3975	2.70609	1.83149	9.22572	11.0428	6.67716	7.78181	6.15189	5.09239	3.11359	2.61163	2.27108	2.92682	2.41891	2.52308	3.48377	2.85572	3.61305
												7.58212	17.4578	13.0378	9.33319	6.61736	10.4547	7.75045	11.7016	13.9873	9.29048	5.73154	7.28981	10.2524	3.63149	3.54139	2.90357	1.90794	9.59778	11.7415	6.69113	7.85539	6.48415	5.09794	3.22106	2.6602	2.30218	3.08191	2.64478	2.60132	3.61811	3.20587	3.96446
												7.58818	17.8938	13.8305	15.2223	6.64486	10.6815	8.04336	11.7534	16.4101	10.9752	5.74748	7.7877	10.3543	3.652	3.70726	3.13076	2.25157	9.62373	12.6111	7.35326	7.95951	6.56701	6.29335	3.46112	3.06223	2.30726	3.71946	2.87865	2.68608	4.318	3.27543	3.96683
												9.41856	19.9608	13.9699	16.3957	7.53445	12.412	8.1371	12.5583	17.7127	12.4557	5.97211	7.91765	11.7408	4.23188	3.99524	3.46002	2.54365	10.1353	13.0563	7.40061	8.23014	6.70167	7.11815	3.47682	3.85201	2.57755	3.73475	2.99988	2.71847	4.3845	3.62778	4.11161
												9.6129	21.0622	14.0488	17.33	7.5424	13.5018	9.37343	14.0912	18.9377	13.5723	6.54453	8.41995	12.4657	4.59701	4.33982	3.5242	2.58407	10.203	13.1879	8.92064	8.74382	7.33464	7.37231	4.2986	3.90997	2.95945	3.87949	3.32776	3.11775	4.48885	3.63388	4.25189
												12.5153	21.8319	16.9786	20.2133	7.69869	15.5378	9.84412	15.6232	19.1765	14.9191	7.48392	9.37031	12.5582	5.43639	4.83736	4.21999	2.81578	12.8601	13.6858	9.40112	12.1977	9.33495	9.60299	4.97671	3.9403	3.25919	4.2992	3.59188	3.21658	4.54585	3.63813	4.25535
												13.1357	29.4794	19.1717	20.8049	10.0906	16.9354	13.0073	16.6846	20.3753	15.6176	9.01299	10.4702	12.6551	5.50211	5.11303	5.02076	3.1337	13.555	14.0605	9.97007	12.2032	9.83436	10.1106	5.31843	4.14023	3.79107	4.60482	4.33038	3.23542	5.99429	3.97391	4.4726
												16.2006	31.4603	19.866	24.9547	10.2178	17.6775	14.0555	19.6363	21.4109	15.6218	9.82872	11.5966	13.023	8.79924	7.15344	5.21287	3.20989	15.4369	19.0124	11.6479	14.7753	11.6682	15.62	5.42607	4.4375	4.41258	4.84353	5.6532	3.64787	8.77157	4.69116	5.03088
												22.0163	34.6032	20.4245	35.6411	13.1528	17.8539	14.4883	27.8364	23.0955	16.8702	15.4718	13.1272	16.9997	9.28276	7.22125	10.5246	3.69581	30.8516	21.0907	21.6151	17.8201	19.6804	16.0037	5.90934	5.38343	5.7821	5.40434	5.79157	3.65076	9.0125	5.68153	8.29627
												25.2646	104.399	93.899	49.5254	44.1841	23.7009	32.4242	61.6955	29.3546	32.46	28.7365	20.0036	23.5745	16.3433	16.6006	16.8662	4.78772	43.6673	64.2016	31.1469	24.8066	38.8437	32.5845	17.3694	10.4907	8.76167	5.68465	29.1718	6.01113	16.3578	13.1334	15.2117

## Sheet: ALJR15
												G1_1_3	G1_2_4_CGTA_L002	G1_3_4_GAGT_L002	G1_3_4_TCGA_L002	G2_1_2_CTGC_L007	G2_2_1_GCTG_L007	G2_3_3_TGCT_L007	G3_1_2_TTAG_L002	G3_2_1_AGGG_L002	G3_3_2_CCAT_L002	G4_1_2_ATTT_L007	G4_2_3_CACG_L007	G4_3_1_GGAC_L007	G5_1_2_GTCA_L002	G5_2_4_TATC_L002	G5_3_4_AAAA_L002	G6_2_4_TCGA_L007	R1_1_4_CTGC_L002	R1_2_4_GCTG_L002	R1_3_4_TGCT_L002	R2_1_1_ACCC_L007	R2_2_1_CGTA_L007	R2_3_4_GAGT_L007	R3_1_3_TTAG_L007	R3_2_1_AGGG_L007	R3_3_3_CCAT_L007	R4_1_3_GTCA_L007	R4_2_3A_TATC_L007	R4_3_3_AAAA_L007	R6_1_2_ATTT_L002	R6_2_1_CACG_L002	R6_3_1_GGAC_L002
												0	0	0	0	0	0	0	0	0	0	0	0	0	0	0	0	0	0	0	0	0	0	0	0	0	0	0	0	0	0	0	0
												0	0	0	0	0	0	0	0	0	0	0	0	0	0	0	0	0	0	0	0	0	0	0	0	0	0	0	0	0	0	0	0
												0	0	0	0	0	0	0	0	0	0	0	0	0	0	0	0	0	0	0	0	0	0	0	0	0	0	0	0	0	0	0	0
												0	0	0	0	0	0	0	0	0	0	0	0	0	0	0	0	0	0	0	0	0	0	0	0	0	0	0	0	0	0	0	0
												0	0	0	0	0	0	0	0	0	0	0	0	0	0	0	0	0	0	0	0	0	0	0	0	0	0	0	0	0	0	0	0
												0	0	0	0	0	0	0	0	0	0	0	0	1.56086	0	0	0	0	0	0	0	0	0	0	0	0	0	0	0	0	0	0	0
												0	0	0	0	0	0	0	0	0	0	0	0	2.18941	0	0	0	0	0	0	0	0	0	0	0	0	0	0	0	0	0	0	0
												0	0	0	0	0	0	0	0	0	0	3.10352	0	3.36919	0	0	0	0	0	0	0	0	0	0	0	0	0	0	0	0	0	0	0
												2.09238	0	0	0	0	0	0	0	0	0	3.40486	0	3.37741	0	0	0	0	0	0	0	0	0	0	0	0	0	0	0	0	0	0	0
												2.50118	0	0	0	0	0	0	0	0	0	3.70383	0	3.47825	0	0	0	0	0	0	0	1.0717	0	0	0	0	0	0	0	0	0	0	0
												4.30102	0	0	0	0	0	0	0	0	0	4.03851	4.11673	3.78547	0	0	0	0	0	0	0	1.41574	0	0	0	0	0	0	0	0	0	0	0
												4.53136	0	0	0	0	0	0	0	0	0	4.12659	4.3855	3.85572	0	0	0	0	0	0	0	1.4775	0	0	0	0	0	0	0	0	0	0	0
												4.94658	0	0	0	0	0	0	0	0	0	4.23297	4.45413	3.93712	0	0	0	0	0	0	0	1.70103	0	0	0	0	0	0	0	0	0	0	0
												5.16593	0	0	0	0	0	0	0	0	0	4.84708	4.54171	4.57396	0	0	0	0	0	0	0	2.13408	0.871144	0	0	0	0	0	0	0	0	0	0
												5.20158	0	0	0	0	0	0	0	0	0	6.15385	6.5201	4.58502	0	0	0	0	0	0	0	2.31088	1.41996	0	0	0	0	0	0	0	0	0	0
												5.36484	0	0	0	0	0	0	0	0	0	6.46126	6.56737	5.15796	0	0	0	0	0	0	0	2.42765	1.65345	0	0	0	0	0	0	0	0	0	0
												5.50186	0	0	0	0	0	0	0	0	0	6.48907	6.66217	6.69564	0	0	0	0	0	0	0	2.46732	1.84234	0	0	0	0	0	0	0	0	0	0
												6.04154	0	0	0	0	0	0	0	0	0	7.27514	7.89018	7.00494	0	0	0	0	0	0	0	2.6209	1.90381	0	0	0	0	0	0	0	0	0	0
												6.75574	0	0	0	0	0	0	0	0	0	7.65786	11.4269	7.53343	0	0	0	0	0	0	0	2.84424	2.87421	0	0	0	0	0	0	0	0	0	0
												7.23823	0	0	0	0	0	0	0	0	0	8.03865	15.8868	7.76903	0	0	0	0	0	0	0	2.86086	3.03868	0	0	0	0	0	0	0	0	0	0
												7.26317	0	0	0	0	0	0	0	0	0	8.17196	17.9134	8.18619	0	0	0	0	0	0	0	2.86287	3.22526	0	0	0	0	0	0	0	0	0	0
												7.33359	0	0	0	0	0	0	0	0	0	8.22494	19.7442	8.25002	0	0	0	0	0	0	0	3.2798	3.51018	0	0	0	0	0	0	0	0	0	0
												7.59575	0	0	0	0	0	0	0	0	0	8.42958	19.8273	10.0474	0	0	0	0	0	0	0	3.35216	3.8418	0	0	0	0	0	0	0	0	0	0
												7.6237	0	0	0	0	0	0	0	0	0	9.05543	22.2798	11.3652	0	0	0	0	0	0	0	3.48833	3.86784	1.19077	0	0.767518	0	0	0	0	0	0	0
												7.69865	0	0	0	0	0	0	0	0	0	9.15322	22.51	12.0033	0	0	0	0	0	0	0	4.66825	3.96931	1.23538	0	0.869106	0	0	0	0	0	0	0
												8.1636	0	0	0	0	0	0	0	0	0	10.0078	24.591	12.1134	0	0	0	0	0	0	0	4.785	4.00487	1.27177	0	0.889125	0	0	0	0	0	0	0
												10.2495	0	0	0	0	0	0	0	0	0	11.3262	25.36	12.7996	0	0	0	0	0	0	0	4.88681	4.07294	1.66935	0.846485	0.933478	0	0	0	0	0	0	0
												10.7473	0	0	0	0	0	0	0	0	0	12.2522	25.7141	12.8989	0	0	0	0	0	0	0	5.00231	4.12623	1.68967	0.940157	1.10553	0	0	0	0	0	0	0
												11.1939	0	0	0	0	0	0	0	0	0	13.7465	26.0522	14.1156	0	0	0	0	0	0	0	5.01262	4.31183	1.95451	1.32791	1.1675	0	0	0	0	0	0	0
												11.3433	0	0	0	0	0	0	0	0	0	15.3467	27.6979	15.4007	0	0	0	0	0	0	0	5.03631	4.58262	1.96172	1.34631	1.1975	0	0	0	0	0	0	0
												11.3531	0	0	0	0	0	0	0	0	0	15.9348	29.9661	16.9071	0	0	0	0	0	0	0	5.04492	4.7695	2.02271	1.37898	1.30816	0	0	0	0	0	0	0
												11.428	0	0	0	0	0	0	0	0	0	16.4481	31.1649	16.9151	0	0	0	0	0	0	0	5.24461	4.82657	2.05131	1.39389	1.32704	0	0	0	0	0	0	0
												11.4312	0	0	0	0	0	0	0	0	0	16.4913	33.1974	17.5524	0	0	0	0	0	0	0	5.30178	5.11678	2.18529	1.63428	1.3896	0	0	0	0	0	0	0
												11.7159	0	0	0	0	0	0	0	0	0	16.7265	33.264	17.9738	0	0	0	0	0	0	0	5.52105	5.12371	2.27431	1.76673	1.41852	0	0	0	0	0	0	0
												11.8117	0	0	0	0	0	0	0	0	0	16.8207	33.612	18.0209	0	0	0	0	0	0	0	5.61829	5.22686	2.33885	1.77801	1.42871	0	0	0	0	0	0	0
												12.2308	0	0	0	0	0	0	0	0	0	17.2065	37.2842	18.133	0	0	0	0	0	0	0	5.88774	5.24692	2.35584	1.78146	1.45316	0	0.357249	0	0	0	0	0
												12.6912	0	0	0	0	0	0	0	0	0	17.2798	39.4144	18.3427	0	0	0	0	0	0	0	5.89446	5.50164	2.51844	1.81035	1.4579	0	0.630218	0	0	0	0.285847	0
												12.7909	0	0	0	0	0	0	0	0	0	17.2992	39.5164	18.4198	0	0	0	0	0	0	0	6.11079	5.60121	2.75562	1.93651	1.46288	0	0.850519	0	0	0	0.443777	0
												13.6842	0	0	0	0	0	0	0	0	0	18.8648	40.1541	18.4281	0	0	0	0	0	0	0	6.22971	5.95319	2.86536	2.03071	1.47869	0	0.941603	0	0	0	0.681352	0
												13.8052	0	0	0	0	0	0	0	0	0	19.8791	40.2514	19.0724	0	0	0	0	0	0	0	6.51189	6.30496	2.89627	2.05995	1.66047	0	0.950416	0	0	0	0.69377	0
												14.3495	0	0	0	0	0	0	0	0	0	19.9061	42.5283	19.7615	0	0	0	0	0	0	0	6.56304	6.3353	3.00952	2.09842	1.75258	0	0.969748	0	0	0	0.746793	0
												14.451	0	0	0	0	0	0	0	0	0	20.4638	42.7802	20.4608	0	0	0	0	0	0	0	6.62496	6.34653	3.02696	2.22764	1.84253	0	1.02659	0	0	0	0.855447	0
												14.5111	0	0	0	0	0	0	0	0	0	21.1191	43.8812	20.8731	0	0	0	0	0	0	0	6.73718	6.50898	3.12031	2.2854	1.89382	0	1.06373	0	0	0	0.872447	0
												14.5606	0	0	0	0	0	0	0	0	0	21.2496	45.0506	21.9953	0	0	0	0	0	0	0	6.78777	6.62692	3.19403	2.42189	1.9717	0.522861	1.15772	0	0	0	0.910954	0
												14.7628	0	0	0	0	0	0	0	0	0	21.434	45.1874	23.5706	0	0	0	0	0	0	0	6.91757	6.76198	3.3135	2.47713	1.99615	0.741683	1.19545	0	0	0	0.912677	0
												15.6522	0	0	0	0	0	0	0	0	0	21.5961	45.5187	23.8662	0	0	0	0	0	0	0	7.05108	6.79015	3.34467	2.52261	2.03027	0.77393	1.24572	0.161366	0	0	0.995742	0
												15.9993	0	0	0	0	0	0	0	0	0	21.8712	45.8076	24.5033	0	0	0	0	0	0	0	7.3968	6.81696	3.35645	2.58945	2.04608	0.837085	1.25492	0.860782	0	0	1.11644	0
												16.7206	0	0	0	0	0	0	0	0	0	22.518	47.2275	24.5309	0	0	0	0	0	0	0	7.48414	7.56317	3.40189	2.63789	2.07498	0.84442	1.27001	0.898114	0	0	1.17415	0
												17.2422	0	0	0	0	0	0	0	0	0	22.6622	47.4212	24.9233	0	0	0	0	0	0	0	7.48571	7.59095	3.42175	2.66606	2.09643	0.846724	1.36576	0.997792	0	0	1.19277	0
												17.8763	0	0	0	0	0	0	0	0	0	22.7962	47.4741	25.1154	0	0	0	0	0	0	0	7.57288	7.60799	3.51297	2.6819	2.13505	0.981628	1.49859	1.08927	0	0	1.23254	0
												17.9027	0	0	0	0	0	0	0	0	0	23.4252	47.5243	25.6197	0	0	0	0	0	0	0	7.61473	7.61551	3.57288	2.74399	2.14349	1.03565	1.59539	1.13578	0	0	1.25711	0
												18.2827	0	0	0	0	0	0	0	0	0	23.8798	48.2639	26.0293	0	0	0	0	0	0	0	8.27444	7.63222	3.58505	2.7598	2.20119	1.03679	1.59552	1.15643	0.44564	0	1.36171	0
												18.349	0	0	0	0	0	0	0	0	0	23.9744	48.9703	26.1854	0	0	0	0	0	0	0	8.31372	8.00607	3.75383	2.76159	2.22607	1.0641	1.60945	1.27786	0.561553	0	1.3685	0
												18.7467	0	0	0	0	0	0	0	0	0	24.0972	51.4932	26.3538	0	0	0	0	0	0	0	8.61399	8.52304	3.88986	2.76934	2.23286	1.19869	1.63446	1.28057	0.806423	0	1.42168	0
												19.0278	0	0	0	0	0	0	0	0	0	24.2376	51.6202	26.4928	0	0	0	0	0	0	0	8.81398	8.58761	3.897	2.77667	2.24947	1.19956	1.69358	1.39125	0.81412	0	1.42457	0
												19.1752	0	0	0	0	0	0	0	0	0	25.2834	52.1153	26.7392	0	0	0	0	0	0	0	8.92578	9.19474	3.92938	2.78644	2.26755	1.26675	1.73145	1.42109	0.815983	0	1.51843	0
												19.2456	0	0	0	0	0	0	0	0	0	25.5254	52.7999	27.0232	0	0	0	0	0	0	0.631335	9.1939	9.30903	4.01849	2.80347	2.38048	1.28218	1.80892	1.61011	1.03894	0	1.53844	0
												20.4664	0	0	0	0	0	0	0	0	0	25.7396	54.3669	27.4772	0	0	0	0.342967	0	0	0.771838	9.26955	9.42633	4.1616	2.80971	2.39954	1.32902	1.91466	1.62149	1.08028	0	1.54415	0
												21.3748	0	0	0	0	0	0	0	0	0	26.003	54.4584	27.7354	0	0.509445	0	0.365597	0	0	0.927827	9.40938	9.50814	4.18867	2.88375	2.41083	1.34975	1.94019	1.63797	1.11349	0	1.57232	0
												21.4349	0	0	0	0	0	0	0	0	0	26.3411	54.8669	28.9975	0	0.537201	0	0.383282	0	0	0.991287	9.81388	9.69274	4.2334	2.92171	2.44905	1.36539	1.97209	1.67459	1.15055	0	1.59254	0
												21.469	0	0	0	0	0	0	0	0	0	26.358	55.5157	29.3883	0	0.609961	0	0.395229	0	0	1.15946	10.0622	9.69717	4.30394	3.048	2.49272	1.39464	2.01473	1.76835	1.26837	0	1.60874	0
												21.6521	0	0	0	0	0	0	0	0	0	26.5347	56.1886	29.5155	0	0.627605	0	0.563354	0	0	1.18924	10.1041	9.73842	4.31024	3.06508	2.49947	1.42026	2.0403	1.80394	1.3886	0	1.66932	0
												22.3558	0	0	0	0	0	0	0	0	0	26.7869	56.2722	29.7075	0	0.887798	0	0.777393	0	0	1.56758	10.2079	9.86112	4.43342	3.09883	2.55627	1.43928	2.04121	1.8461	1.3894	0	1.7075	0
												22.3803	0	0	0	0	0	0	0	0	0	26.8498	57.8677	29.8048	0	0.910272	0	0.813521	0	0	1.67436	10.3602	10.0807	4.56517	3.1051	2.64116	1.51814	2.07711	1.89273	1.43659	0	1.74499	0
												22.6147	0	0	0	0	0	0	0	0	0	26.9235	58.1046	30.0261	0	0.934345	0	0.92471	0	0	1.71886	10.5304	10.3276	4.58437	3.1142	2.65102	1.55611	2.1211	1.89508	1.4648	0	1.81085	0
												23.165	0	0	0	0	0	0	0	0	0	27.3376	60.1181	30.6726	0	0.991175	0	0.944853	0	0	1.74809	10.5432	10.4389	4.65612	3.17275	2.75901	1.55832	2.14443	1.93254	1.4992	0	1.81702	0
												23.2894	0	0	0	0	0	0	0	0	0	27.3716	62.9894	30.7903	0	1.02562	0	0.978397	0	0	1.83923	10.6293	10.4998	4.73483	3.17471	2.79966	1.58367	2.17216	1.96268	1.5676	0	1.86731	0
												23.3031	0	0	0	0	0	0	0	0	0	27.6042	63.35	30.9296	0	1.04041	0	0.984471	0	0	1.9282	10.6351	10.5227	4.73776	3.19057	2.83233	1.62283	2.21211	2.07158	1.60177	0	1.87481	0.678475
												23.4352	0	0	0	0	0	0	0	0	0	27.7567	64.3874	31.1214	0	1.05709	0	0.990522	0	0	2.04542	10.6493	10.6304	4.84406	3.23493	2.8571	1.66353	2.21951	2.09712	1.63963	0	1.87518	0.697332
												23.5883	0	0	0	0	0	0	0	0	0	28.0712	64.7229	31.2664	0	1.16222	0	1.04148	0	0	2.19112	10.6634	10.6792	4.94764	3.25044	2.92917	1.66663	2.22583	2.10025	1.65938	0	1.91779	0.71061
												23.9362	0	0	0	0	0	0	0	0	0	29.0119	64.8589	31.2888	0	1.39477	0	1.07175	0	0	2.2218	10.7014	10.83	4.98907	3.26382	2.98176	1.70841	2.25743	2.11122	1.7011	0	1.93268	0.730164
												24.2061	0	0	0	0	0	0	0	0	0	29.0891	65.1526	31.3577	0	1.4671	0	1.15728	0	0	2.26101	10.7293	11.0631	5.21061	3.30995	2.99823	1.74781	2.25887	2.26896	1.70633	0	1.96278	0.776816
												24.4805	0	0	0	0	0	0	0	0	0	29.2008	65.3093	31.5388	0	1.48537	0	1.26783	0.914192	0	2.36724	10.779	11.2585	5.28224	3.32705	3.07041	1.75784	2.26925	2.32279	1.71947	0	1.98026	0.885641
												25.5956	0	0	0	0	0	0	0	0	0	29.2294	65.3301	31.5798	0	1.51433	0	1.28428	0.931152	0	2.54065	10.8267	11.2994	5.2828	3.35867	3.15573	1.78486	2.32214	2.42704	1.71994	0	1.99374	0.958065
												25.7267	0	0	0	0	0	0	0	0	0	30.5074	66.7415	31.7818	0	1.59109	0	1.31132	1.13528	0	2.57775	11.0358	11.5802	5.35624	3.39131	3.19169	1.79344	2.32915	2.46945	1.83678	0	2.00167	1.21451
												25.8322	0	0	0	0	0	0	0	0	0	30.5716	69.3606	32.2039	0	1.7881	0	1.34086	1.14052	0	2.6427	11.0513	11.6751	5.39892	3.44253	3.2798	1.81241	2.35521	2.47487	1.83723	0	2.11417	1.21462
												26.3564	0	0	0	0	0	0	0	0	0	30.6641	69.3643	32.7413	0	1.82402	0	1.36644	1.42569	0	2.6442	11.0571	11.887	5.53388	3.46058	3.2922	1.81766	2.36024	2.50172	1.91511	0	2.14068	1.30563
												26.3978	0	0	0	0	0	0	0	0	0	30.7626	70.0516	33.4709	0	1.87602	0.696882	1.36812	1.44976	0	2.69999	11.1614	12.0204	5.56364	3.55433	3.29628	1.82544	2.36852	2.5379	1.95837	0	2.14166	1.36816
												27.1125	0	0	0	0	0	0	0	0	0	31.0288	70.4926	33.4833	0	1.92416	0.998693	1.39156	1.50043	0	2.75524	11.5009	12.0985	5.59849	3.61721	3.363	1.84208	2.4242	2.57136	1.97517	0	2.17825	1.38285
												27.735	0	0	0	0	0	0	0	0	0	31.5859	70.7702	34.0099	0	1.94192	1.15875	1.44058	1.50274	0	2.80274	11.5806	12.1239	5.70977	3.66814	3.40154	1.86471	2.45272	2.7151	2.02081	0	2.23504	1.4219
												27.8478	0	0	0	0	0	0	0.165421	0	0	31.6327	70.8248	34.1895	0	1.95826	1.18968	1.47289	1.50297	0	2.87306	11.6191	12.1968	5.71235	3.67158	3.40741	1.90132	2.47842	2.74903	2.02853	0	2.2821	1.44836
												27.985	0	0	0	0	0	0	1.20277	0	0	31.9572	71.1284	34.6668	0	1.99039	1.29751	1.49374	1.5062	0	2.91247	11.6557	12.5867	5.73498	3.75684	3.42449	1.99484	2.5404	2.78088	2.05001	0	2.28407	1.47474
												28.2119	0	0	0	0	0	0	1.345	0	0	32.1497	71.7959	34.6882	0	2.09978	1.3077	1.49676	1.5917	0	2.95938	11.8099	12.6621	5.75983	3.78975	3.43691	2.01128	2.64996	2.78904	2.05334	0	2.28935	1.62294
												28.7118	0	0	0	0	0	0	1.39038	1.10369	0	32.2073	72.0261	34.9115	0	2.10083	1.4113	1.54952	1.59712	0	2.98055	11.9072	13.0358	5.77145	3.8026	3.4432	2.03301	2.65423	2.8081	2.17529	0	2.31778	1.62507
												28.7878	0	0	0	0	0	0	1.86812	1.12424	0	32.7287	73.6794	35.1328	0	2.10387	1.44741	1.61484	1.65474	0	3.07365	11.9369	13.0735	5.79648	3.83259	3.48373	2.05397	2.71105	2.81934	2.20189	0	2.33683	1.66304
												28.947	0	0	0	0	0	0	1.86981	1.12612	0.539297	32.7357	74.5887	35.184	0	2.1071	1.49478	1.63902	1.74462	0	3.17077	11.9944	13.0986	5.86962	3.86452	3.4925	2.08465	2.71335	2.82459	2.23479	0	2.35464	1.6771
												29.1151	0	0	0	0	0	0	2.00163	1.26999	0.936085	33.1975	75.2033	35.2868	0	2.1216	1.51634	1.67385	1.79494	0	3.17669	12.0696	13.2614	5.86963	3.9181	3.51246	2.08838	2.72445	2.8914	2.26395	0	2.36752	1.71949
												29.1376	0	0	0	0	0	0	2.0142	1.49099	1.08697	33.3678	75.9327	35.9612	0.372158	2.17495	1.52186	1.79485	1.86678	0	3.27377	12.0704	13.544	5.91264	4.01591	3.56023	2.09857	2.74924	2.99769	2.34335	0	2.37646	1.96834
												29.3184	0	0	0	0	0	0	2.14161	1.74201	1.35139	33.4258	76.1802	36.0013	0.628412	2.22964	1.70043	1.84173	1.89769	0	3.27486	12.3207	13.6409	5.92878	4.0254	3.60749	2.15104	2.75536	3.11322	2.35088	0	2.44332	1.98843
												29.3236	0	0	0	0	0	0	2.22781	1.75364	1.39771	33.7758	76.4757	37.6034	0.891979	2.23547	1.72229	1.96966	1.94928	0	3.35272	12.4901	13.6647	5.98362	4.05463	3.76252	2.18206	2.75617	3.12901	2.36859	0	2.45438	2.00173
												29.4084	0	0	0	0	0	0	2.64486	1.92776	1.58489	33.9854	76.6628	37.7695	1.09917	2.25537	1.74147	1.98009	2.00371	0	3.36168	12.5258	13.6988	5.98501	4.06709	3.81652	2.21564	2.76108	3.13498	2.41155	0	2.49938	2.10356
												29.5408	0	0	0	0	0	0	2.65506	1.96634	1.64707	34.0104	76.81	38.2113	1.2547	2.2938	1.82247	2.06843	2.06986	0.53357	3.37845	12.573	13.7563	5.9864	4.06944	3.86533	2.22474	2.76877	3.15155	2.44257	0	2.5746	2.10839
												29.7502	0	0	0	0.779663	0	0	2.7281	1.98703	1.72155	34.0998	77.1692	38.57	1.26145	2.30657	1.87855	2.11603	2.15818	0.705341	3.55261	12.5987	13.8114	6.05082	4.08107	3.87135	2.23243	2.77649	3.17937	2.52518	0	2.58705	2.11733
												29.8481	0	0	0	0.804872	0	0	2.7332	2.08498	1.76048	34.6825	77.2215	38.5812	1.30297	2.31996	1.93232	2.1629	2.18849	1.60192	3.57844	12.6458	13.8321	6.0555	4.10344	3.90914	2.2361	2.78542	3.18094	2.61611	0	2.69315	2.12088
												30.2863	0	0	0	1.07383	0	0	2.77713	2.1615	2.01674	34.8192	77.232	38.5949	1.35329	2.32198	1.99381	2.16679	2.2046	1.76231	3.63978	12.9145	13.9009	6.12974	4.13495	3.9229	2.23819	2.80503	3.25293	2.61739	0.293536	2.71186	2.13891
												30.3812	0	0	0	1.09596	0	0	3.07571	2.21817	2.04001	35.0233	77.9305	39.0893	1.42364	2.38052	2.01093	2.23322	2.23728	2.06062	3.65569	13.0468	13.912	6.15099	4.15864	3.94719	2.24152	2.81948	3.34486	2.62105	0.62004	2.72223	2.16362
												30.4213	0	0	0	1.17601	0	0	3.24305	2.22312	2.21382	35.1292	78.1663	39.3606	1.43731	2.43773	2.01155	2.25558	2.25095	2.16693	3.67786	13.1785	13.9243	6.16511	4.1601	4.06852	2.25598	2.8759	3.37226	2.62757	0.647522	2.73915	2.18721
												30.7497	0	0	0	1.31669	0	0	3.26927	2.23115	2.21672	35.1977	79.1406	40.4405	1.50274	2.5164	2.02325	2.27182	2.25336	2.5054	3.70296	13.3115	13.9707	6.19647	4.23808	4.10664	2.26798	2.90951	3.40746	2.66875	0.680215	2.75253	2.26765
												30.9511	0	0	0	1.36591	0	0	3.28432	2.33761	2.26913	35.2708	79.267	40.9447	1.50288	2.53756	2.08539	2.27282	2.30263	2.51521	3.77591	13.3346	13.9868	6.34752	4.26966	4.20587	2.28976	2.92111	3.55391	2.73903	0.683499	2.79618	2.31172
												31.7463	0	0	0	1.39091	0	0	3.45566	2.44181	2.27125	35.2775	79.4752	41.1491	1.57981	2.57505	2.11485	2.27623	2.36067	2.61867	3.83206	13.369	13.9922	6.47071	4.27639	4.21195	2.30152	2.92985	3.5871	2.75538	0.690654	2.81267	2.31603
												31.8052	0	0	0	1.40301	0	0	3.53525	2.46581	2.29092	35.4642	79.5081	41.1977	1.61333	2.64586	2.16524	2.29402	2.38338	2.89935	3.89441	13.4118	14.3087	6.52375	4.30335	4.23774	2.3131	2.93746	3.63107	2.81543	0.769296	2.82357	2.34952
												32.4268	0	0	0	1.63484	0	0	3.63854	2.47479	2.39276	35.646	80.3038	41.2101	1.63047	2.68786	2.28041	2.30342	2.40151	2.99909	3.94045	13.6182	14.3538	6.55284	4.33801	4.27371	2.33281	2.94859	3.63202	2.83218	0.793365	2.84451	2.36283
												32.981	0	0	0	1.64984	0	0	3.67469	2.72707	2.45917	35.7462	80.6863	41.3929	1.63165	2.72239	2.32411	2.33973	2.43527	3.04395	3.96537	13.7724	14.4453	6.56164	4.36132	4.29871	2.33741	3.03581	3.83585	2.84632	1.00079	2.87159	2.38135
												32.9812	0	0	0	1.72602	0	0	3.735	2.79045	2.48493	35.8752	80.7072	41.4647	1.65088	2.74568	2.43295	2.40553	2.43827	3.19388	4.01608	13.9281	14.5745	6.57761	4.38585	4.37428	2.42603	3.0463	3.85626	2.86614	1.06216	2.91899	2.44219
												33.2698	0	0	0	1.73593	0	0	3.87814	2.82096	2.48947	35.8903	80.7736	41.775	1.7552	2.8149	2.43682	2.43218	2.45962	3.35005	4.05518	13.9747	14.6214	6.58303	4.39185	4.45273	2.44082	3.04893	3.95139	2.89554	1.07919	2.94207	2.49691
												34.6856	0	0	0	1.79512	0	0	4.04534	2.87058	2.51267	35.9494	81.3048	42.1121	1.82234	2.82656	2.43719	2.44769	2.60822	3.52366	4.05616	13.9976	14.7007	6.67738	4.44963	4.45357	2.44614	3.05493	3.9617	2.99539	1.09164	2.96161	2.5333
												34.8516	0	0	0	1.81538	0	0	4.07191	2.87686	2.56126	36.2914	81.9655	42.1158	1.86852	2.84612	2.50006	2.45597	2.61559	3.60188	4.12234	14.0409	14.7575	6.67999	4.46385	4.53256	2.45828	3.07626	3.98798	3.05128	1.09572	2.96443	2.60844
												35.2387	0	0	0	1.82446	0	0	4.09222	2.99963	2.57033	36.5332	82.9818	42.4046	1.90072	2.85702	2.50908	2.46218	2.63303	3.64245	4.22372	14.1417	14.8382	6.6987	4.4719	4.55415	2.4757	3.13053	4.00484	3.09156	1.13364	2.98626	2.64725
												35.3249	0	0	0	1.84555	0	0	4.1694	3.06523	2.66039	36.6071	83.1549	42.6585	1.92735	2.88167	2.5643	2.48524	2.69271	3.7816	4.30329	14.1857	14.9157	6.70279	4.53564	4.60222	2.48949	3.14809	4.05399	3.09496	1.13889	2.99817	2.66045
												35.9208	0	0	0	1.8911	0	0	4.34483	3.20923	2.69794	36.7501	83.8736	42.7991	1.93024	2.88987	2.59488	2.6208	2.75558	3.80497	4.35578	14.2219	14.9902	6.71619	4.61635	4.6385	2.52657	3.16974	4.05522	3.12068	1.1457	3.01893	2.68647
												35.9297	0	0	0	1.9254	0	0	4.42208	3.39118	2.84618	36.8108	84.0132	43.0742	1.98278	2.89078	2.60605	2.62385	2.78207	3.83615	4.36707	14.5533	15.078	6.74205	4.65211	4.71006	2.5384	3.19611	4.10842	3.12997	1.15019	3.02417	2.68882
												35.985	0	0	0	1.96256	0	0	4.44427	3.39198	2.87099	36.9059	84.4541	43.1844	1.98975	2.92673	2.63153	2.63289	2.83855	3.83723	4.38876	14.6823	15.2069	7.06488	4.65359	4.71454	2.5429	3.20091	4.13433	3.13716	1.15304	3.03747	2.7446
												36.0481	0	0	0	1.96968	0	0	4.50455	3.43207	2.92888	37.5535	85.1667	43.3915	2.00617	2.97594	2.64643	2.6423	2.8572	3.91979	4.4028	14.8443	15.2182	7.11966	4.66569	4.79936	2.54385	3.23559	4.15416	3.16272	1.16747	3.05518	2.79128
												36.0616	0	0	0	2.00038	0	0	4.54566	3.44633	2.94913	37.6722	86.7886	44.0589	2.03051	3.05486	2.67743	2.64594	2.87145	4.15676	4.41462	14.8776	15.4276	7.14595	4.66842	4.87797	2.55193	3.25343	4.15759	3.16348	1.19364	3.10831	2.81795
												36.2522	0	0	0	2.01892	0	0	4.59772	3.49582	2.96373	37.7906	87.7291	44.163	2.04016	3.15167	2.68037	2.7291	2.87187	4.22878	4.47733	14.8905	15.4444	7.17023	4.71345	4.88924	2.63282	3.25962	4.18414	3.18347	1.19778	3.15278	2.81861
												36.2989	0	0	0	2.03434	0	0	4.60038	3.51753	3.07958	37.9802	87.8053	44.9131	2.04454	3.17268	2.7275	2.75416	2.91594	4.28694	4.49778	15.0683	15.5902	7.19753	4.82379	4.92048	2.74508	3.29644	4.24224	3.18885	1.39781	3.15914	2.82868
												36.3132	0	0	0	2.07173	0	0	4.76215	3.63435	3.13326	38.1489	87.9252	44.9616	2.08474	3.20101	2.7342	2.7906	3.00087	4.30937	4.52352	15.3113	15.6827	7.20118	5.00483	4.96013	2.7513	3.31926	4.26167	3.2673	1.41709	3.18333	2.87878
												36.3867	0	0	0	2.08758	0	0	4.87619	3.66107	3.25489	38.2584	88.9667	45.0666	2.11186	3.25922	2.74936	2.79365	3.00409	4.35718	4.62684	15.4737	15.8019	7.21826	5.10056	4.97765	2.76387	3.33709	4.29473	3.3716	1.44128	3.18533	2.9271
												36.6792	0	0	0	2.19606	0	0	4.94096	3.68134	3.33589	38.4227	90.1664	45.2894	2.12093	3.31891	2.76538	2.8014	3.00964	4.52776	4.62843	15.4882	15.8042	7.22347	5.10231	5.03775	2.82027	3.35451	4.36655	3.37648	1.46442	3.27049	2.92821
												36.9022	0	0	0	2.28074	0	0	5.03823	3.68441	3.83746	38.5492	90.3243	45.4619	2.18518	3.33311	2.88916	2.80181	3.01149	4.63917	4.70479	15.5125	15.8735	7.22412	5.11496	5.04345	2.85903	3.36899	4.43786	3.38	1.46479	3.33572	2.98909
												37.1678	0	0	0	2.34496	0	0	5.14177	3.75671	3.84551	38.598	92.4192	45.5127	2.20162	3.364	2.97864	2.81537	3.04821	4.98993	4.72719	15.6276	16.0051	7.81861	5.13899	5.06333	2.86169	3.38975	4.44673	3.39845	1.51197	3.35578	2.99082
												37.3927	0	0	0	2.4423	0	0	5.14604	3.92191	3.89306	38.6551	92.8103	45.7916	2.20459	3.36638	3.10219	2.84485	3.33868	4.9927	4.7473	15.7737	16.0195	7.85885	5.19774	5.06991	2.883	3.40421	4.47547	3.45925	1.51594	3.35699	3.01856
												37.7578	0	0	0	2.45847	0	0	5.51261	3.96325	3.92927	38.7946	92.8489	45.8493	2.23489	3.40072	3.10531	2.87193	3.34153	5.05205	4.84554	15.9154	16.0923	8.06796	5.30143	5.10223	2.92869	3.42025	4.48648	3.50234	1.51661	3.39421	3.02158
												38.0083	0	0	0	2.4975	0	0	5.52091	3.9864	4.00284	38.9924	92.8722	46.3031	2.24141	3.40988	3.14272	2.87359	3.34193	5.0556	4.96248	15.9168	16.3179	8.11775	5.32327	5.14175	2.97791	3.42717	4.52818	3.51017	1.56464	3.4829	3.05197
												38.1734	0	0	0	2.52076	0	0	5.65626	4.14008	4.06133	39.0421	93.1475	46.4372	2.31637	3.41985	3.16619	2.90441	3.35309	5.13688	4.9926	16.06	16.3938	8.12571	5.34071	5.14274	2.99191	3.51984	4.55336	3.52834	1.62752	3.53374	3.07158
												38.2397	0	0	0	2.54225	0	0	5.6963	4.18931	4.07704	39.3525	94.0879	46.6295	2.45306	3.43886	3.17883	2.95085	3.44911	5.47234	5.02156	16.2547	16.545	8.20091	5.45106	5.14483	3.02429	3.56333	4.62196	3.58732	1.66018	3.6201	3.09192
												38.2496	0	0	0	2.55123	0	0	5.75624	4.19226	4.10562	39.6176	94.2345	46.6581	2.50684	3.46472	3.21372	2.95381	3.49268	5.48792	5.02636	16.2584	16.8518	8.23519	5.46646	5.17999	3.04706	3.57918	4.62683	3.60831	1.68338	3.65605	3.17902
												38.3063	0	0	0	2.56092	0	0	5.761	4.20058	4.21422	39.7305	95.5735	47.034	2.60611	3.49938	3.27444	2.95976	3.58747	5.6555	5.21865	16.2974	16.9008	8.27075	5.51512	5.188	3.05142	3.70381	4.64965	3.63829	1.75164	3.65803	3.19245
												38.5519	0	0	0	2.59081	0	0	5.89969	4.2199	4.22697	39.8626	95.6081	47.1924	2.69085	3.50877	3.29503	2.98203	3.66121	5.8928	5.35359	16.479	16.9105	8.27676	5.53891	5.20477	3.06729	3.71802	4.78947	3.64174	1.75452	3.68738	3.26028
												38.659	0	0	0	2.69978	0	0	6.03999	4.23568	4.4161	40.0183	96.1195	47.318	2.73142	3.53848	3.32282	3.00256	3.66979	5.9013	5.46187	16.5296	17.0449	8.32219	5.5474	5.27778	3.06814	3.74234	4.80849	3.67046	1.7586	3.78308	3.43491
												39.1164	0	0	0	2.74105	0	0	6.08434	4.3632	4.45288	40.108	96.1746	47.4422	2.79326	3.55689	3.33937	3.0075	3.67945	6.01946	5.4632	16.5501	17.2164	8.36889	5.54748	5.30485	3.07696	3.74408	4.81614	3.76933	1.79081	3.80283	3.45092
												39.2246	0	0	0	2.82584	0	0	6.09542	4.41024	4.70035	40.2271	96.7415	47.7382	2.80591	3.55865	3.3973	3.02351	3.68967	6.1182	5.52431	16.5611	17.2577	8.42796	5.55012	5.3135	3.1496	3.80022	4.84598	3.89851	1.81989	3.89815	3.4843
												39.4784	0	0	0	2.82934	0	0	6.09897	4.45317	4.72273	40.4287	96.8521	47.7763	2.82529	3.57798	3.46373	3.02856	3.87163	6.27151	5.52771	16.7011	17.3159	8.44067	5.58563	5.37775	3.16109	3.81904	4.86861	3.91974	1.8218	3.92043	3.49585
												39.553	0	0	0	2.95549	0	0	6.22034	4.70743	4.78011	41.1105	97.4444	47.891	2.82909	3.65602	3.46858	3.12122	3.91859	6.4139	5.57167	16.8672	17.3159	8.45166	5.61405	5.40287	3.16249	3.84619	4.87081	3.92882	1.83512	3.92306	3.52185
												39.7756	0	0	0	2.96341	0	0	6.28374	4.73288	4.90405	41.6914	97.6209	48.2997	2.85754	3.65699	3.48301	3.14721	3.93693	6.49015	5.57488	16.9431	17.5268	8.67393	5.64849	5.41512	3.16535	3.86803	4.89196	3.94894	1.85107	4.04752	3.55572
												40.096	0	0	0	2.97431	0	0	6.32721	4.8615	4.91931	42.112	98.2361	48.3334	2.87948	3.68039	3.5215	3.1598	3.94174	6.52344	5.5778	17.2578	17.6146	8.73113	5.69074	5.52768	3.1665	3.90122	4.89535	3.96698	1.85951	4.05847	3.6254
												40.1112	0	0	0	3.00548	0	0	6.36135	5.08829	5.02689	42.1961	98.3327	48.5544	2.88302	3.81398	3.53823	3.20728	4.02398	6.56025	5.77862	17.34	17.6676	8.7327	5.72817	5.57113	3.19902	3.94074	4.91568	3.9698	1.87092	4.11154	3.63017
												40.2466	0	0	0	3.03386	0	0	6.4042	5.1168	5.22432	42.2301	98.6861	48.6165	2.92532	3.83839	3.57751	3.21308	4.04101	6.56504	5.80492	17.4955	17.7462	8.84194	5.75197	5.59906	3.20217	3.99555	4.91806	3.9854	1.93664	4.16788	3.75686
												40.5015	0	0	0	3.03661	0	0	6.44017	5.21753	5.23656	42.3426	98.8027	49.0202	2.97922	3.84466	3.62545	3.21444	4.18483	6.58622	5.81343	17.5791	17.8404	8.84921	5.77593	5.63737	3.22975	4.00484	5.10332	4.07254	1.96255	4.2765	3.76465
												40.661	0	0	0	3.11608	0	0	6.50159	5.22908	5.25034	42.3639	98.8942	49.0337	3.05543	3.87336	3.65626	3.22193	4.21777	6.59297	5.87447	17.6525	17.9112	8.8637	5.95931	5.64313	3.25226	4.00705	5.10555	4.1768	1.96886	4.35531	3.84514
												40.7246	0	0	0	3.25068	0	0	6.51361	5.27621	5.28132	42.434	99.0573	49.1937	3.08831	3.882	3.73122	3.24305	4.26639	6.70354	5.93044	17.683	17.9261	8.98749	5.96505	5.72104	3.27107	4.04974	5.13867	4.25317	1.99823	4.41718	3.89235
												41.0984	0	0	0	3.30643	0	0	6.54668	5.29332	5.32075	42.8434	99.068	49.6108	3.113	3.96339	3.78806	3.25024	4.26798	6.72542	6.00779	17.6964	18.0392	9.10282	6.16729	5.72128	3.27642	4.18502	5.18212	4.25359	2.00071	4.45728	3.90392
												41.1635	0	0.546027	0	3.30884	0	0	6.55082	5.30843	5.41577	42.8863	99.4345	49.7361	3.1251	3.97847	3.91741	3.3124	4.28893	6.74704	6.19617	17.7399	18.2638	9.11684	6.26554	5.7473	3.31569	4.23353	5.20303	4.29517	2.00117	4.49161	3.99046
												41.2941	0	0.560238	0	3.32121	0	0.389796	6.59409	5.32574	5.44586	43.2366	100.232	49.9243	3.22983	3.98066	4.01707	3.34199	4.3135	6.87822	6.22456	18.1257	18.2785	9.12281	6.34835	5.94298	3.36321	4.23588	5.22175	4.34373	2.03468	4.51698	4.04107
												41.5732	0	0.730396	0	3.33263	0	0.39854	6.62994	5.43638	5.47618	43.2738	100.582	50.113	3.25407	4.04582	4.02207	3.39827	4.37292	6.95586	6.30151	18.1661	18.2873	9.17951	6.37063	5.99939	3.40532	4.26107	5.24336	4.34407	2.12774	4.51917	4.04983
												41.6838	0.322679	0.805385	0	3.41037	0	0.402768	6.68368	5.497	5.50376	43.388	100.593	50.2151	3.30087	4.09339	4.11333	3.40411	4.37716	6.95926	6.35282	18.174	18.2884	9.19861	6.49819	6.08012	3.40549	4.26256	5.26417	4.40708	2.13809	4.55151	4.05553
												41.7674	0.326017	0.898592	0	3.41381	0	0.560075	6.72858	5.49909	5.61143	43.9841	101.929	50.98	3.32115	4.11081	4.21082	3.41247	4.42465	6.98327	6.35597	18.2609	18.3587	9.23338	6.53539	6.08662	3.42152	4.34094	5.44083	4.438	2.1449	4.57489	4.09689
												41.8547	0.435426	0.92645	0	3.47269	0	0.611869	6.75109	5.63322	5.63722	44.0323	102.484	50.9802	3.38652	4.19747	4.28807	3.4662	4.47981	7.00777	6.36739	18.2837	18.729	9.28373	6.54189	6.1627	3.423	4.36349	5.50914	4.52481	2.21401	4.57761	4.1107
												42.1072	0.537901	1.03421	0	3.47802	0	0.645583	6.81571	5.68034	5.66339	44.0869	102.726	51.0856	3.4727	4.25115	4.4698	3.51058	4.63657	7.13373	6.43225	18.4323	18.7452	9.32946	6.72361	6.20312	3.46517	4.38619	5.51777	4.56103	2.22654	4.58762	4.11923
												42.1546	0.569201	1.0855	0	3.48283	0	0.767668	6.92286	5.68802	5.73078	44.1431	103.004	51.1112	3.65499	4.28322	4.50272	3.7198	4.66508	7.15018	6.45846	18.5331	18.8229	9.42415	6.72959	6.20937	3.49734	4.39958	5.52793	4.57304	2.24302	4.64827	4.14621
												42.2635	0.594478	1.10337	0	3.51963	0	0.793798	6.93849	5.85756	5.7635	44.5662	103.767	51.3295	3.76482	4.2881	4.51355	3.80966	4.68967	7.25376	6.51325	18.5489	18.9706	9.46523	6.75859	6.32733	3.51303	4.53346	5.53663	4.58113	2.24898	4.76729	4.15206
												42.3782	0.808875	1.11812	0	3.53198	0	0.804687	6.96851	5.92726	5.79021	44.5895	103.953	51.5886	3.84804	4.33079	4.53143	3.83173	4.69678	7.25727	6.6072	18.6445	18.9898	9.63869	6.7778	6.34104	3.54266	4.55405	5.54089	4.66751	2.35065	4.78264	4.17759
												42.4675	0.813732	1.13212	0	3.5814	0	0.818826	6.99758	5.96602	5.8841	44.6602	104.744	51.9833	3.84839	4.39862	4.62877	3.94539	4.73581	7.30731	6.72042	18.77	19.4025	9.81446	6.80846	6.39502	3.57165	4.58659	5.62988	4.73438	2.3725	4.81874	4.25535
												42.6168	0.89122	1.13745	0	3.59561	0	0.82356	7.0221	6.07815	6.01245	44.6955	105.089	52.0079	3.96375	4.41008	4.67266	4.20848	4.76468	7.3235	6.91052	18.8157	19.4423	10.1777	6.82755	6.44345	3.58441	4.62137	5.65944	4.74146	2.41349	4.85771	4.25885
												42.9606	0.908761	1.17611	0	3.60878	0	0.835668	7.13713	6.17708	6.06291	45.1745	105.125	52.2121	4.03222	4.46132	4.70636	4.28848	4.83529	7.36863	7.06902	18.8303	19.573	10.3912	6.90143	6.55597	3.5961	4.688	5.77291	4.79202	2.42549	4.85841	4.2801
												43.0485	0.980926	1.19957	0	3.61627	0	0.86073	7.29898	6.17814	6.10723	45.6522	105.309	52.2984	4.07015	4.57025	4.75082	4.32309	4.9929	7.41166	7.07228	18.8445	19.7062	10.4083	6.93276	6.56127	3.59805	4.69507	5.90913	4.82356	2.46483	4.90832	4.32109
												43.3633	0.998678	1.23919	0	3.65167	0	0.931288	7.3028	6.30087	6.14697	46.0728	106.207	52.3654	4.08968	4.57456	4.77794	4.37877	5.12426	7.47079	7.19862	19.3265	19.8175	10.4665	6.94968	6.64656	3.62315	4.73782	5.99656	4.91255	2.48919	4.95108	4.3286
												43.3902	1.04413	1.24283	0	3.65773	0	0.973764	7.61194	6.31234	6.1551	46.6303	106.671	52.4292	4.1085	4.6265	4.97632	4.46009	5.12801	7.56265	7.27969	19.3451	19.8643	10.5801	6.99047	6.67069	3.63241	4.75964	6.06015	4.93517	2.51384	4.96549	4.45009
												43.4788	1.04727	1.26153	0	3.76216	0	1.15195	7.61788	6.33862	6.32371	46.7291	107.276	52.5893	4.12658	4.62705	5.04988	4.48874	5.17233	7.6996	7.31836	19.3597	19.9441	10.5895	7.09627	6.84084	3.73468	4.78951	6.07051	5.00293	2.55151	4.97978	4.5693
												43.5479	1.07647	1.32689	0	3.7712	0	1.31783	7.71408	6.41561	6.42911	46.8908	107.488	52.775	4.24881	4.66462	5.09879	4.55105	5.23186	7.74326	7.35875	19.4213	20.0263	10.5935	7.1072	6.85842	3.75478	4.81172	6.14434	5.03259	2.59932	4.99783	4.74169
												43.9998	1.08942	1.33036	0	3.81192	0	1.32058	7.82484	6.43088	6.43294	47.1285	107.998	53.3541	4.28736	4.67173	5.11384	4.56852	5.24158	7.81954	7.47896	19.4659	20.0871	10.6324	7.11107	7.11902	3.77149	4.81426	6.21423	5.07861	2.63101	5.01409	4.82573
												44.9758	1.10417	1.37551	0	3.85703	0	1.49338	7.82662	6.72474	6.446	47.3452	109.019	53.4874	4.35973	4.67962	5.13923	4.58489	5.24333	7.93653	7.50558	19.522	20.1323	10.66	7.17157	7.1514	3.79478	4.82306	6.23676	5.15116	2.6324	5.02027	4.90582
												45.7594	1.10619	1.40017	0	3.8696	0	1.57526	7.99561	6.74357	6.48902	47.7413	109.116	53.7581	4.37703	4.70954	5.14792	4.58635	5.339	8.01146	7.54393	19.7061	20.2163	10.7173	7.19799	7.16827	3.84416	4.86604	6.41086	5.16991	2.64732	5.07703	5.1132
												46.0909	1.19752	1.50641	0	3.88067	0	1.62074	8.03013	6.77123	6.52003	47.8962	109.182	53.8174	4.40582	4.7202	5.1524	4.64631	5.35485	8.11708	7.59593	19.9207	20.3041	10.8891	7.20567	7.19274	3.8546	4.91851	6.52371	5.19375	2.70383	5.09592	5.35464
												46.1171	1.2361	1.58178	0	3.98949	0	1.65098	8.09812	6.90333	6.54678	48.0586	109.61	53.8273	4.44692	4.72036	5.16626	4.79002	5.41185	8.2839	7.78157	19.9407	20.3731	10.899	7.25399	7.19462	3.93952	4.97277	6.59143	5.19389	2.74949	5.1562	5.41814
												46.5448	1.28164	1.61021	0	4.10834	0	1.74135	8.1213	6.91434	6.56187	48.2209	109.713	54.0272	4.52272	4.75315	5.18435	4.85068	5.56573	8.44818	7.87924	19.9564	20.5014	10.995	7.39852	7.2069	4.00997	5.00379	6.60201	5.27695	2.80954	5.1827	5.44949
												47.8017	1.35045	1.69962	0	4.31021	0	1.76168	8.14086	6.92129	6.62049	48.4895	109.839	54.0385	4.64555	4.75368	5.23792	4.85326	5.6013	8.68237	7.90831	20.0062	20.5871	11.0687	7.51382	7.31627	4.07413	5.12727	6.69135	5.31149	2.84402	5.19849	5.46585
												48.2913	1.41846	1.76832	0	4.43459	0	1.76308	8.18025	6.9457	6.69186	48.498	110.36	54.1411	4.67145	4.76958	5.40269	4.95671	5.6469	8.76278	8.10803	20.0162	20.617	11.1681	7.52071	7.33935	4.16343	5.14199	6.72461	5.36546	2.99174	5.23687	5.47594
												48.3535	1.55879	1.88449	0	4.51152	0	1.83836	8.22499	7.29915	6.96889	49.1023	110.483	54.4707	4.71863	4.83134	5.45287	5.05096	5.7119	8.78702	8.27113	20.0841	20.755	11.2063	7.60123	7.43962	4.18881	5.15139	6.8314	5.39235	3.0343	5.34771	5.49458
												48.3766	1.57649	1.98075	0.466861	4.52349	0	1.93258	8.55333	7.35922	6.97976	49.1831	110.515	54.5296	4.72659	4.83265	5.45622	5.07655	5.755	8.83491	8.31462	20.1454	20.8186	11.3083	7.62181	7.46017	4.21277	5.20771	6.83741	5.43708	3.24436	5.36154	5.51951
												48.4211	1.64323	1.99577	0.717115	4.55506	0	1.97088	8.56778	7.53606	7.0941	49.2167	110.957	54.8141	4.75255	4.90681	5.462	5.18712	5.76577	9.22124	8.40113	20.169	20.9791	11.4411	7.72187	7.55495	4.25969	5.24681	6.87127	5.62778	3.27994	5.37658	5.54006
												48.5625	1.66497	2.12715	0.808381	4.5616	0	2.01111	8.66895	7.60049	7.12244	49.7553	111.683	55.0142	4.78631	4.95872	5.4663	5.21564	5.89366	9.28154	8.47155	20.1797	20.9867	11.4844	7.73929	7.60335	4.2643	5.33078	6.96105	5.63964	3.43709	5.38109	5.73481
												48.5633	1.668	2.20193	0.947748	4.59293	0	2.04406	8.78802	7.66593	7.12456	49.757	112.923	55.1299	4.81117	4.96556	5.56562	5.33159	6.01961	9.36078	8.61948	20.2253	21.0872	11.4935	7.78845	7.69438	4.26671	5.38657	6.9947	5.87215	3.4815	5.46647	5.7759
												48.5636	1.6708	2.22416	0.95455	4.60557	0	2.04736	8.78864	7.67144	7.32729	50.2441	113.148	55.1745	5.06789	4.98462	5.57118	5.38204	6.06967	9.54083	8.69417	20.2744	21.1046	11.7356	7.84334	7.74889	4.33029	5.41508	7.06691	6.00455	3.51193	5.53721	5.85704
												48.5894	1.67263	2.23289	1.30691	4.62544	0	2.08238	8.82109	7.73684	7.33504	50.3692	113.656	55.2804	5.41267	5.0116	5.6174	5.4277	6.16723	9.75566	8.82679	20.4986	21.1706	11.7703	7.89195	7.75232	4.36771	5.4412	7.07224	6.24107	3.52549	5.55406	5.90983
												48.9179	1.70704	2.26214	1.39825	4.67637	0	2.10402	8.85609	7.98714	7.61916	50.5556	114.33	55.5341	5.45886	5.09148	5.76988	5.51505	6.17192	9.88439	8.98065	21.0236	21.212	11.8088	8.10378	7.81677	4.37134	5.51928	7.10227	6.46454	3.53131	5.55881	5.91049
												48.9439	1.72384	2.27553	1.60706	4.85123	0	2.11666	8.90451	8.04088	7.62153	50.5896	115.307	55.8802	5.4716	5.16153	5.84832	5.52814	6.18771	9.91054	9.16574	21.0945	21.2508	11.8371	8.11686	7.83134	4.48942	5.52863	7.15782	6.49523	3.60771	5.58375	5.99172
												49.0296	1.79551	2.29979	1.63692	4.88388	0	2.15039	8.9298	8.05194	7.66375	50.6878	115.522	55.9154	5.53389	5.18039	5.86119	5.56139	6.21394	10.1891	9.23274	21.1215	21.2976	11.8493	8.20849	7.89691	4.54326	5.69199	7.31589	6.59011	3.78831	5.71069	6.1499
												49.585	1.86049	2.38914	1.93895	4.98257	0.347934	2.17492	9.00831	8.1701	7.70852	50.7769	116.193	56.0726	5.63232	5.23506	5.87075	5.66108	6.27376	10.2763	9.25678	21.1657	21.3748	11.9157	8.23356	7.90685	4.5877	5.77741	7.36383	6.72551	3.81246	5.89702	6.89507
												50.6464	1.88724	2.45553	1.96136	5.0019	0.547354	2.234	9.06509	8.30157	7.72558	50.8757	116.416	56.2836	5.63728	5.24343	5.93766	5.70141	6.31849	10.3526	9.73854	21.1794	21.7098	11.9427	8.34174	7.94348	4.59069	5.88797	7.42281	6.82988	3.91072	5.97018	7.00718
												50.9424	1.92694	2.47454	1.97422	5.10242	0.590981	2.30695	9.08292	8.31591	7.74128	51.5784	116.719	56.9129	5.97171	5.31548	6.00252	5.7034	6.33143	10.4497	9.78787	21.5146	21.7419	11.9942	8.41573	8.09538	4.65915	5.99503	7.48292	6.83279	4.13236	6.05981	7.03299
												51.0453	2.04067	2.65478	2.04551	5.12787	0.596145	2.3187	9.35084	8.38632	7.82404	51.7375	117.168	57.079	6.18443	5.31711	6.24592	5.73363	6.36658	10.554	9.82417	21.7871	21.8628	12.0014	8.58855	8.23711	4.70531	6.03838	7.61001	6.88804	4.18677	6.10409	7.07207
												51.1165	2.04115	2.71359	2.24169	5.12844	0.714559	2.50509	9.38401	8.39615	7.8347	52.2833	117.238	57.1705	6.20602	5.44879	6.39046	5.73763	6.38624	10.7685	9.97295	21.7896	21.866	12.0056	8.62815	8.26052	4.77747	6.05985	7.7742	6.91662	4.18822	6.11342	7.13259
												51.434	2.04235	2.72608	2.30619	5.13706	0.750927	2.51404	9.44589	8.43057	8.02639	52.6096	117.94	57.6787	6.26711	5.61625	6.621	5.93523	6.6153	10.9638	9.9982	22.6747	21.9906	12.2271	8.66391	8.27077	4.78185	6.06782	7.79629	6.93726	4.19146	6.12466	7.21892
												51.718	2.14174	2.78217	2.69278	5.19417	0.789717	2.5938	9.6063	8.62295	8.10088	53.0949	118.205	58.2425	6.365	5.6652	6.72934	5.95112	6.78864	11.1296	10.0192	22.7247	22.0242	12.3389	8.69476	8.31325	4.81441	6.14269	7.82048	7.2291	4.29505	6.17139	7.31169
												52.0552	2.17966	2.99612	2.92208	5.27934	0.838334	2.68491	9.62951	8.63661	8.11589	53.3616	118.57	58.7813	6.39622	5.86878	6.8619	6.05832	6.86229	11.5522	10.2291	22.7545	22.244	12.3569	8.69626	8.39909	4.81578	6.15038	8.00433	7.25377	4.29505	6.21354	7.44512
												52.7789	2.24381	3.0345	2.96922	5.46762	0.866173	2.70683	9.82831	8.70504	8.27487	53.6997	118.839	59.1875	6.40191	5.99089	6.87618	6.17724	6.8823	11.7109	10.3389	22.8021	22.8492	12.363	8.74942	8.46576	4.92737	6.33185	8.03049	7.26965	4.48797	6.34775	7.48456
												52.9088	2.27218	3.22333	3.29928	5.63631	0.896985	2.79678	9.94534	8.74379	8.52488	53.7581	119.371	59.4245	6.43707	6.115	7.02192	6.19051	6.92813	11.716	10.4612	23.0041	22.8557	12.4184	8.87214	8.47452	4.98185	6.46423	8.21735	7.42903	4.51505	6.50904	7.48816
												53.912	2.46918	3.28203	3.4644	5.65848	1.08435	2.86949	10.0127	8.7941	8.5286	54.7141	119.59	60.2646	6.47262	6.17892	7.29289	6.44475	6.934	11.7655	10.5921	23.3324	22.9768	12.5459	9.14353	8.47938	5.13216	6.72206	8.39579	7.51345	4.52384	6.56862	7.64318
												54.1387	2.51833	3.31395	3.57623	5.70085	1.14499	2.93033	10.0348	9.02063	8.62767	54.7248	119.863	60.3289	6.61729	6.45342	7.301	6.75366	7.00163	12.0349	10.7163	23.6734	23.2016	12.6336	9.16822	8.49584	5.13649	6.85424	8.42808	7.85237	4.59053	6.59783	7.70775
												54.139	2.67814	3.55986	3.76494	5.85249	1.1582	3.06481	10.1872	9.109	8.79835	54.7272	120.233	60.6009	6.79944	6.56957	7.32899	6.8003	7.5629	12.0768	10.9177	23.8861	23.3436	12.7269	9.23708	8.75179	5.17657	7.08373	8.47642	7.88057	4.75703	6.84599	7.7124
												54.1479	2.694	3.65124	3.82647	5.958	1.20722	3.19933	10.2675	9.13501	8.96592	54.7495	120.573	60.6432	6.80706	6.83649	7.33151	6.82355	7.68244	12.431	11.4016	23.8919	23.6032	12.7362	9.26985	9.10358	5.3446	7.14986	8.68025	7.8951	4.82465	6.9537	7.78378
												54.3994	2.78847	3.67715	3.86511	6.24597	1.31418	3.27857	10.531	9.18	8.99689	55.597	121.848	61.3668	6.91224	6.89449	7.45393	6.83184	7.75726	12.5208	11.6745	23.9102	23.6855	12.9123	9.33289	9.36923	5.64118	7.21788	8.79559	8.29859	4.87103	7.14687	7.91115
												54.7531	2.86039	3.73586	4.00847	6.35231	1.32268	3.30655	10.6435	9.25933	9.02045	56.3896	121.864	61.499	7.04943	6.92583	7.48383	6.87166	7.90998	13.0028	11.7745	23.9324	24.0292	13.0628	9.59324	9.43034	5.66758	7.26373	9.26673	8.31044	4.89095	7.21364	8.22696
												55.1221	2.93375	3.9115	4.03132	6.38302	1.32666	3.48347	10.6734	9.26461	9.15198	56.4519	122.991	61.5331	7.10272	7.12483	7.50969	6.89333	7.97404	13.1157	12.6962	24.6161	24.1117	13.0882	9.71691	9.69215	5.78083	7.89127	9.2891	8.62305	5.07186	7.27021	8.35006
												55.154	3.06623	4.18828	4.09129	6.50929	1.4472	3.53254	11.1271	9.40617	9.49416	56.5412	123.472	62.2304	7.18939	7.29321	7.52131	6.907	8.0294	13.1879	12.7109	24.8202	24.4155	13.2398	9.73524	10.0586	5.8097	8.0998	9.30272	8.64696	5.18365	7.32746	8.35698
												55.8228	3.15038	4.2273	4.37425	6.64681	1.47788	3.54064	11.4285	9.68362	9.5363	56.5418	125.138	62.313	7.73564	7.35972	7.57525	7.02235	8.08481	13.3149	12.7585	24.8243	24.9766	13.3631	9.83483	10.12	5.87134	8.47742	9.32497	8.76832	5.21277	7.54462	8.50173
												56.029	3.16715	4.46132	4.38738	6.70545	1.5908	3.54827	11.518	9.76106	9.64164	57.5022	125.239	62.6224	7.78781	7.39961	7.74939	7.08547	8.31903	13.3975	13.0811	25.3288	25.4161	13.596	9.90384	10.298	5.99101	8.58579	9.76609	8.89462	5.82833	7.64708	9.02928
												56.0761	3.31284	4.46338	4.56147	6.71081	1.8999	3.67503	11.7386	9.76325	9.89336	58.1062	126.71	62.8307	7.93734	7.4432	7.81152	7.59762	8.77075	13.829	13.0969	25.4817	25.5566	14.4309	9.98052	10.3567	6.08681	8.67301	9.87018	9.08492	5.93691	8.67821	9.15514
												57.2705	3.82993	4.61017	4.58418	6.80114	2.19566	3.77212	12.1766	9.82217	9.94621	58.6293	127.167	63.0388	8.08067	7.55936	7.86725	7.64811	8.86333	13.9921	13.2361	25.6565	25.8436	14.533	9.98981	10.4084	6.21909	8.71965	9.91016	9.30369	6.00553	8.83613	9.17713
												57.5017	3.94313	4.62102	4.79336	7.67096	2.19661	3.78712	12.2785	10.7668	10.1889	59.605	127.402	63.4903	8.50587	7.64309	7.87131	7.72368	8.90778	14.2816	13.259	25.7275	25.9239	14.6962	10.4731	10.632	6.27041	8.73701	10.1645	9.50959	6.17337	8.97314	9.58884
												57.9667	3.99355	4.62295	4.84699	7.80039	2.21581	4.27455	12.5636	10.8069	10.4249	59.7248	128.719	63.8895	8.63314	7.67031	8.01557	7.80355	9.01727	14.3203	13.3474	26.0675	26.3616	14.7756	10.4735	10.7603	6.44174	8.75838	10.1859	9.51427	6.23609	9.20495	9.5942
												58.5032	3.99853	4.63447	5.3242	7.97477	2.21953	4.30202	12.9753	11.0427	10.7701	60.5236	129.815	64.1266	8.68847	7.69088	8.05873	7.83425	9.15414	14.7971	14.2317	26.0825	26.419	14.9724	10.9536	10.8929	6.46829	8.89362	10.3418	9.51932	6.32694	9.46072	10.0029
												59.1257	4.03128	4.78503	5.32643	7.994	2.34113	4.42706	13.1146	11.0522	10.9098	60.7828	132.041	64.6999	8.84005	8.27589	8.37356	8.1789	9.2793	14.8148	15.0661	26.3579	26.5793	14.9969	11.125	11.1037	6.74893	9.30143	10.8864	9.52568	6.37334	10.0507	10.0205
												59.7825	4.14285	5.08049	6.61878	8.06061	2.35036	4.50039	13.1436	11.2651	11.0221	60.9866	133.253	64.8135	8.95566	8.64808	8.42365	8.70599	9.2815	15.189	15.1055	26.4956	26.856	15.0292	11.5672	11.5116	6.77667	9.64846	11.0618	9.59628	6.51985	10.1915	10.4232
												60.6258	4.43208	5.28005	7.10192	8.10446	2.43511	4.82915	13.1899	11.6076	11.523	61.228	133.378	65.1225	10.3177	8.66755	8.42564	8.99677	9.7532	15.403	15.1279	26.5293	27.2524	15.1375	11.6002	11.5899	7.1094	9.92047	11.1831	9.91434	6.59797	10.416	10.5597
												61.2207	4.45983	5.30074	7.25462	8.47596	2.4378	4.98457	13.2437	12.0487	11.5325	63.1501	134.525	67.0395	10.5166	9.08192	8.48804	9.00345	9.88905	15.4289	15.63	26.9858	27.6143	15.1554	12.1892	11.7281	7.17712	9.98891	11.3287	10.0515	6.64832	10.7857	10.8082
												61.364	4.51353	5.34816	7.57454	9.39801	2.80371	5.19791	13.5224	12.2289	12.5833	63.7359	134.968	67.375	10.819	9.20264	8.63532	9.14793	10.0404	15.6321	17.0481	27.4009	27.7436	15.1569	12.2481	12.1725	7.53113	10.2982	11.7296	10.4964	7.01734	10.8626	10.8438
												63.3829	4.6052	5.43616	7.97922	9.65902	2.80423	5.27572	13.773	12.4372	12.6114	63.8466	135.519	67.4644	10.9716	9.71079	8.75641	9.23006	10.1424	15.7745	17.1667	28.2807	28.2394	15.2547	12.354	12.5963	7.62457	10.5867	11.9894	10.7024	7.07706	10.9209	10.9747
												64.2657	4.81836	5.49554	8.24883	9.8191	2.94383	5.28691	13.8121	12.7136	12.6274	64.0748	135.603	67.528	11.1567	10.112	9.64048	10.135	10.2124	15.8227	17.5145	28.8589	28.3404	15.8316	12.4493	12.9051	7.95791	10.8269	12.2263	11.3264	7.31848	11.1238	11.7019
												65.6738	4.96065	5.61545	8.85448	10.2755	3.66896	5.45195	13.8596	12.7322	12.6556	64.312	136.256	67.6802	11.2115	10.5086	10.1837	10.3385	10.3369	16.852	18.1707	29.5802	28.5178	15.8766	13.1301	12.9533	8.44835	11.1589	12.2489	12.381	8.62977	11.4196	11.7807
												66.7296	4.97841	5.8833	8.87167	10.7971	3.81318	5.45455	14.0821	12.7397	12.8245	64.7019	137.224	68.0419	11.4156	11.0587	11.3918	10.3567	10.7317	17.2253	18.5853	29.6844	28.5694	16.0272	13.1982	13.1213	8.91815	11.2217	12.3871	13.0985	8.70263	11.4965	11.8667
												67.0707	4.99491	5.92494	9.21883	10.867	4.14144	5.72225	14.1703	13.6593	12.8706	65.4276	137.381	68.0989	12.3999	11.7807	12.0321	10.4648	11.0716	18.45	18.9522	29.7349	28.8129	16.1235	13.6221	13.3045	9.39698	11.4811	12.4502	13.1203	9.02582	11.5299	11.8953
												67.5589	5.36779	6.80099	10.0355	11.0324	4.40085	6.13476	15.4688	13.7293	13.3581	66.27	139.066	71.3583	13.7011	11.8767	12.0802	12.4745	11.2498	18.5478	21.0814	30.0045	28.9025	17.1505	14.4391	13.4907	9.63949	11.5167	12.5267	13.2222	9.24923	11.6944	12.1232
												69.0037	5.37661	7.7584	11.9565	11.2867	4.44067	6.23008	16.3441	13.7569	13.6037	66.434	142.354	71.7302	13.753	11.9547	12.1974	12.6291	12.3734	20.1108	21.364	30.7809	29.8157	17.3214	14.6059	14.1757	10.0425	11.6221	12.6315	13.4167	9.44603	12.3931	12.2093
												69.534	6.19066	8.11921	14.1395	11.8554	4.64314	6.98643	17.1778	14.1062	14.0999	66.9256	143.817	72.7773	14.5367	12.0646	12.9785	13.0472	12.8387	20.3875	21.4241	30.8904	34.3796	17.3445	15.07	14.3522	10.2139	11.6625	12.693	13.4668	9.6931	12.472	13.0508
												70.8246	6.33168	8.44729	14.2921	12.6353	4.66397	7.19638	18.2809	14.1475	14.624	67.3605	144.249	74.3191	15.0487	12.2279	13.3674	13.3544	12.8825	20.5389	21.611	33.2339	35.7399	18.0891	15.1806	14.7909	11.0515	11.7675	15.0416	14.1159	9.76089	13.3657	13.0992
												71.0355	6.63624	8.60684	15.4707	12.6904	4.91011	7.35801	18.8619	14.4939	14.6881	69.2191	147.665	74.4089	15.0632	12.3584	13.5401	13.787	13.3191	20.6356	22.4399	33.4472	36.3136	18.2895	15.5959	15.0231	11.725	12.1929	15.7524	14.7886	10.161	13.4264	13.4668
												71.1366	6.68272	10.1723	16.8508	12.8124	4.98412	7.42189	20.2637	15.7229	15.6732	69.8262	149.418	75.2015	15.7954	12.4298	13.85	14.6859	13.523	21.3158	23.546	37.4731	36.7448	20.3947	16.5513	15.0899	13.1739	12.2762	16.5788	14.9418	10.1702	14.0252	14.2853
												71.7967	7.05998	10.5336	18.1959	13.3326	5.71862	7.57765	21.1083	17.8978	15.9298	70.3687	151.007	75.3564	16.6024	12.4996	15.446	15.6149	13.5552	21.5612	24.1562	37.6283	37.4846	20.534	17.6309	15.1177	13.2175	12.7636	16.9083	15.8414	10.2142	14.2163	14.5475
												71.8175	7.26058	11.9362	18.7846	14.0175	6.43309	8.2718	21.3404	18.4009	16.8426	72.9978	151.882	75.7395	17.6439	12.7657	15.536	16.5778	14.0859	21.9742	24.3014	38.5556	38.1136	21.1481	19.0995	17.049	13.3975	13.8139	21.2441	16.1091	11.7236	15.2071	17.0887
												74.1558	7.6543	11.9705	20.1205	14.4448	6.55528	8.89532	23.5068	18.6745	18.671	74.85	157.252	76.3934	18.4122	15.0182	17.1465	16.7471	14.8577	22.3659	29.9344	38.7612	41.9054	21.2668	19.1677	18.8202	14.7379	14.7972	22.2196	16.2536	12.1403	17.1659	17.1949
												74.21	7.78638	12.3419	22.1576	15.9847	7.72681	9.90644	24.2384	19.3824	18.9837	76.4317	159.214	86.0955	19.1209	16.8292	17.7452	17.1066	16.9536	25.0618	33.7571	40.6714	42.1244	21.8253	22.4902	19.1634	15.0985	15.1629	24.4919	17.253	13.2772	19.6039	18.4086
												75.5716	8.12814	13.5086	23.6382	17.8879	8.22244	11.3835	25.8054	22.6903	19.8098	77.2894	159.635	90.6748	23.2926	18.3778	18.1157	19.5138	17.3881	25.3093	34.853	45.6619	43.0025	23.5541	24.1892	19.1837	16.1521	15.5027	27.4716	18.5852	13.904	19.7907	18.9117
												79.9631	9.86929	13.9201	24.8256	19.8096	9.35518	12.8205	26.2187	24.9215	19.8168	85.0839	166.732	96.3677	24.1256	19.5284	20.9708	23.4867	18.277	27.206	40.4467	46.9982	44.2867	24.5675	26.8826	22.1336	18.3366	17.8454	30.0631	19.469	14.1709	21.5088	20.9809
												86.0287	10.1339	15.3734	27.9039	30.183	9.8648	13.6408	29.6879	25.7022	20.5968	88.0411	173.886	102.389	27.538	20.721	23.6715	36.9617	25.2346	29.1941	50.9574	48.1859	48.1612	26.8125	33.6506	24.171	19.0257	18.5904	30.769	21.8128	19.1687	27.5	21.8539
												95.1652	15.5108	22.5242	33.1876	32.9728	11.6901	14.5012	30.9757	37.8961	20.6101	94.176	181.788	103.538	35.6464	26.6786	26.1642	37.6816	27.9115	31.8867	57.4714	48.4985	48.1948	28.6651	35.0026	36.9034	26.5536	24.0952	33.6127	22.5472	20.0058	32.6334	45.5212
												98.5626	18.5611	25.7752	55.0004	72.6559	12.0232	30.2391	35.1345	39.5104	24.8117	106.424	200.686	116.513	38.2757	67.5796	46.9689	47.7632	29.6853	72.9572	58.22	49.5267	51.1562	38.0293	56.535	49.996	41.6924	30.3993	47.4973	27.4175	31.6841	46.5224	62.4091

## Sheet: ALJR17
												G1_1_3	G1_2_4_CGTA_L002	G1_3_4_GAGT_L002	G1_3_4_TCGA_L002	G2_1_2_CTGC_L007	G2_2_1_GCTG_L007	G2_3_3_TGCT_L007	G3_1_2_TTAG_L002	G3_2_1_AGGG_L002	G3_3_2_CCAT_L002	G4_1_2_ATTT_L007	G4_2_3_CACG_L007	G4_3_1_GGAC_L007	G5_1_2_GTCA_L002	G5_2_4_TATC_L002	G5_3_4_AAAA_L002	G6_2_4_TCGA_L007	R1_1_4_CTGC_L002	R1_2_4_GCTG_L002	R1_3_4_TGCT_L002	R2_1_1_ACCC_L007	R2_2_1_CGTA_L007	R2_3_4_GAGT_L007	R3_1_3_TTAG_L007	R3_2_1_AGGG_L007	R3_3_3_CCAT_L007	R4_1_3_GTCA_L007	R4_2_3A_TATC_L007	R4_3_3_AAAA_L007	R6_1_2_ATTT_L002	R6_2_1_CACG_L002	R6_3_1_GGAC_L002
												0	0	0	0	0	0	0	0	0	0	0	0	0	0	0	0	0	0	0	0	0	0	0	0	0	0	0	0	0	0	0	0
												0	0	0	0	0	0	0	0	0	0	0	0	0	0	0	0	0	0	0	0	0	0	0	0	0	0	0	0	0	0	0	0
												0	0	0	0	0	0	0	0	0	0	0	0	0	0	0	0	0	0	0	0	0	0	0	0	0	0	0	0	0	0	0	0
												0	0	0	0	0	0	0	0	0	0	0	0	0	0	0	0	0	0	0	0	0	0	0	0	0	0	0	0	0	0	0	0
												0	0	0	0	0	0	0	0	0	0	0	0	0	0	0	0	0	0	0	0	0	0	0	0	0	0	0	0	0	0	0	0
												0	0	0	0	0	0	0	0	0	0	0	0	0	0	0	0	0	0	0	0	0	0	0	0	0	0	0	0	0	0	0	0
												0	0	0	0	0	0	0	0	0	0	0	0	0	0	0	0	0	0	0	0	0	0	0	0	0	0	0	0	0	0	0	0
												0	0	0	0	0	0	0	0	0	0	0	0	0	0	0	0	0	0	0	0	0	0	0	0	0	0	0	0	0	0	0	0
												0	0	0	0	0	0	0	0	0	0	0	0	0	0	0	0	0	0	0	0	0	0	0	0	0	0	0	0	0	0	0	0
												0	0	0	0	0	0	0	0	0	0	0	0	0	0	0	0	0	0	0	0	0	0	0	0	0	0	0	0	0	0	0	0
												0	0	0	0	0	0	0	0	0	0	0	0	0	0	0	0	0	0	0	0	0	0	0	0	0	0	0	0	0	0	0	0
												0	0	0	0	0	0	0	0	0	0	0	0	0	0	0	0	0	0	0	0	0	0	0	0	0	0	0	0	0	0	0	0
												0	0	0	0	0	0	0	0	0	0	0	0	0	0	0	0	0	0	0	0	0	0	0	0	0	0	0	0	0	0	0	0
												0	0	0	0	0	0	0	0	0	0	0	0	0	0	0	0	0	0	0	0	0	0	0	0	0	0	0	0	0	0	0	0
												0	0	0	0	0	0	0	0	0	0	0	0	0	0	0	0	0	0	0	0	0	0	0	0	0	0	0	0	0	0	0	0
												0	0	0	0	0	0	0	0	0	0	0	0	0	0	0	0	0	0	0	0	0	0	0	0	0	0	0	0	0	0	0	0
												0	0	0	0	0	0	0	0	0	0	0	0	0	0	0	0	0	0	0	0	0	0	0	0	0	0	0	0	0	0	0	0
												0	0	0	0	0	0	0	0	0	0	0	0	0	0	0	0	0	0	0	0	0	0	0	0	0	0	0	0	0	0	0	0
												0	0	0	0	0	0	0	0	0	0	0	0	0	0	0	0	0	0	0	0	0	0	0	0	0	0	0	0	0	0	0	0
												0	0	0	0	0	0	0	0	0	0	0	0	0	0	0	0	0	0	0	0	0	0	0	0	0	0	0	0	0	0	0	0
												0	0	0	0	0	0	0	0	0	0	0	0	0	0	0	0	0	0	0	0	0	0	0	0	0	0	0	0	0	0	0	0
												0	0	0	0	0	0	0	0	0	0	0	0	0	0	0	0	0	0	0	0	0	0	0	0	0	0	0	0	0	0	0	0
												0	0	0	0	0	0	0	0	0	0	0	0	0	0	0	0	0	0	0	0	0	0	0	0	0	0	0	0	0	0	0	0
												0	0	0	0	0	0	0	0	0	0	0	0	0	0	0	0	0	0	0	0	0	0	0	0	0	0	0	0	0	0	0	0
												0	0	0	0	0	0	0	0	0	0	0	0	0	0	0	0	0	0	0	0	0.483052	0	0	0	0	0	0	0	0	0	0	0
												0	0	0	0	0	0	0	0	0	0	0	0	0	0	0	0	0	0	0	0	0.57862	0	0	0	0	0	0	0	0	0	0	0
												0	0	0	0	0	0	0	0	0	0	0	0	0	0	0	0	0	0	0	0	0.81593	0	0	0	0	0	0	0	0	0	0	0
												0	0	0	0	0	0	0	0	0	0	0	0	0	0	0	0	0	0	0	0	0.861838	0	0	0	0	0	0	0	0	0	0	0
												0	0	0	0	0	0	0	0	0	0	0	0	0	0	0	0	0	0	0	0	0.998319	0	0	0	0	0	0	0	0	0	0	0
												0	0	0	0	0	0	0	0	0	0	0	0	0	0	0	0	0	0	0	0	1.09288	0	0	0	0	0	0	0	0	0	0	0
												0	0	0	0	0	0	0	0	0	0	0	0	0	0	0	0	0	0	0	0	1.10135	0	0	0	0	0	0	0	0	0	0	0
												0	0	0	0	0	0	0	0	0	0	0	0	0	0	0	0	0	0	0	0	1.18555	0	0	0	0	0	0	0	0	0	0	0
												0	0	0	0	0	0	0	0	0	0	0	0	0	0	0	0	0	0	0	0	1.19356	0	0	0	0	0	0	0	0	0	0	0
												0	0	0	0	0	0	0	0	0	0	0	0	0	0	0	0	0	0	0	0	1.22071	0	0	0	0	0	0	0	0	0	0	0
												0	0	0	0	0	0	0	0	0	0	0	0	0	0	0	0	0	0	0	0	1.22095	0	0	0	0	0	0	0	0	0	0	0
												0	0	0	0	0	0	0	0	0	0	0	0	0	0	0	0	0	0	0	0	1.29183	0	0	0	0	0	0	0	0	0	0	0
												0	0	0	0	0	0	0	0	0	0	0	0	0	0	0	0	0	0	0	0	1.34374	0	0	0	0	0	0	0	0	0	0	0
												0	0	0	0	0	0	0	0	0	0	0	0	0	0	0	0	0	0	0	0	1.56574	0	0	0	0	0	0	0	0	0	0	0
												0	0	0	0	0	0	0	0	0	0	0	0	0	0	0	0	0	0	0	0	1.74308	0	0	0	0	0	0	0	0	0	0	0
												0	0	0	0	0	0	0	0	0	0	0	0	0	0	0	0	0	0	0	0	1.74493	0	0	0	0	0	0	0	0	0	0	0
												0	0	0	0	0	0	0	0	0	0	0	0	0	0	0	0	0	0	0	0	1.8815	0	0	0	0	0	0	0	0	0	0	0
												0	0	0	0	0	0	0	0	0	0	0	0	0	0	0	0	0	0	0	0	1.91085	0	0	0	0	0	0	0	0	0	0	0
												0	0	0	0	0	0	0	0	0	0	0	0	0	0	0	0	0	0	0	0	1.93656	0	0	0	0	0	0	0	0	0	0	0
												0	0	0	0	0	0	0	0	0	0	0	0	0	0	0	0	0	0	0	0	1.99888	0	0	0	0	0	0	0	0	0	0	0
												0	0	0	0	0	0	0	0	0	0	0	0	0	0	0	0	0	0	0	0	2.19796	0	0	0	0	0	0.251694	0	0	0	0	0
												0	0	0	0	0	0	0	0	0	0	0	0	0	0	0	0	0	0	0	0	2.21321	0	0	0	0	0	0.320887	0	0	0	0	0
												0	0	0	0	0	0	0	0	0	0	0	0	0	0	0	0	0	0	0	0	2.32528	0	0	0	0	0	0.347148	0	0	0	0	0
												0	0	0	0	0	0	0	0	0	0	0	0	0	0	0	0	0	0	0	0	2.34345	0	0	0.236409	0	0	0.423344	0	0	0	0	0
												0	0	0	0	0	0	0	0	0	0	0	0	0	0	0	0	0	0	0	0	2.35964	0	0	0.344168	0	0	0.476192	0	0	0	0	0
												0	0	0	0	0	0	0	0	0	0	0	0	0	0	0	0	0	0	0	0	2.36255	0	0	0.381195	0	0	0.509965	0	0	0	0	0.492286
												0	0	0	0	0	0	0	0	0	0	0	0	0	0	0	0	0	0	0	0	2.3904	0.09603	0	0.387624	0	0	0.535203	0	0.379102	0	0	0.634763
												0	0	0	0	0	0	0	0	0	0	0	0	0	0	0	0	0	0	0	0	2.51763	0.402026	0	0.40104	0	0	0.564736	0	0.459869	0	0.290187	0.731832
												0	0	0	0	0	0	0	0	0	0	0	0	0	0	0	0	0	0	0	0	2.52196	0.409852	0	0.431824	0	0	0.585213	0	0.557247	0.332749	0.314778	0.852231
												0	0	0	0	0	0	0	0	0	0	0	0	0	0	0	0	0	0	0	0	2.539	0.568919	0	0.465377	0	0	0.603543	0	0.607042	0.544251	0.345238	0.969131
												0	0	0	0	0	0	0	0	0	0	0	0	0	0	0	0	0	0	0	0	2.5866	0.594994	0	0.470425	0	0	0.661154	0	0.614175	0.559846	0.394623	0.974233
												0	0	0	0	0	0	0	0	0	0	0	0	0	0	0	0	0	0	0	0	2.80613	0.604448	0	0.533114	0	0	0.686809	0	0.713549	0.665988	0.396031	0.98135
												0	0	0	0	0	0	0	0	0	0	0	0	0	0	0	0	0	0	0	0	2.82546	0.608741	0	0.536728	0	0	0.726896	0	0.776151	0.74218	0.498171	1.02269
												0	0	0	0	0	0	0	0	0	0	0	0	0	0	0	0	0.189509	0	0	0	2.89884	0.648373	0	0.552844	0	0	0.731978	0	0.980488	0.795337	0.542654	1.05285
												0	0	0	0	0	0	0.398065	0	0	0	0	0	0	0	0	0	0.220104	0	0	0	2.97604	0.662731	0	0.666019	0	0	0.740726	0	1.00999	0.797889	0.550488	1.11266
												0	0	0	0	0	0	0.63221	0	0	0	0	0	0	0	0	0	0.40539	0	0	0	3.18942	0.713164	0	0.676282	0	0	0.74501	0	1.0329	0.802899	0.596374	1.12662
												0	0	0.618239	0	0	0	0.726768	0	0	0	0	0	0	0	0	0	0.461332	0	0	0	3.31657	0.72357	0.253948	0.742568	0	0	0.821428	0	1.03507	0.842831	0.700017	1.15076
												0	0	0.820786	0	0	0	0.753886	0	0	0	0	0	0	0	0.373452	0	0.520326	0	0	0	3.33882	0.746804	0.27194	0.749528	0	0	0.876855	0	1.03568	0.857886	0.736938	1.28417
												0	0	1.08684	0	0	0	0.875303	0	0	0	0	0	0	0	0.456569	0	0.541118	0	0	0	3.36249	0.800279	0.393599	0.800323	0	0	0.89273	0	1.06582	0.915855	0.745134	1.31423
												0	0	1.29194	0	0	0	0.945792	0	0	0	0	0	0	0	0.501603	0	0.557075	0	0	0	3.43666	0.800954	0.417791	0.82592	0	0	0.941788	0	1.0923	1.13763	0.831358	1.55259
												0	0	1.37767	0	0	0	1.02938	0	0	0	0	0	0.238902	0	0.515618	0	0.591955	0	0	0	3.47481	0.85493	0.480917	0.887197	0.093903	0	0.943133	0	1.11371	1.25197	0.85974	1.57379
												0	0	1.42762	0	0	0	1.05998	0	0	0	0	0	0.265667	0	0.545036	0.35084	0.635021	0.531329	0	0	3.54223	1.06782	0.50308	0.925286	0.1675	0	1.00681	0	1.14715	1.37353	0.864612	1.66084
												0	0	1.4637	0	0	0	1.06854	0	0	0	0	0.307864	0.335987	0	0.561986	0.37852	0.637349	0.682507	0	0	3.69262	1.11053	0.525891	0.934052	0.181706	0.139738	1.01037	0.213841	1.24096	1.38524	0.94119	1.67232
												0	0	1.79269	0	0.764326	0	1.10843	0	0	0	0	0.344735	0.387236	0	0.605267	0.443747	0.640899	0.767093	0	0	3.70181	1.12613	0.55065	0.936927	0.196001	0.142647	1.0219	0.252601	1.26963	1.48872	0.979305	1.70695
												0	0	2.16541	0	0.894695	0	1.18758	0	0	0	0	0.570209	0.464016	0	0.648617	0.48222	0.718869	0.872195	0	0	3.76929	1.14041	0.572424	0.9739	0.25997	0.174674	1.02734	0.499828	1.27177	1.48962	0.993724	1.72218
												0	0.484374	2.22621	0	0.965285	0	1.22105	0	0	0	0	0.613124	0.535939	0	0.651355	0.599435	0.7267	0.893532	0	0	3.92319	1.14099	0.624536	0.987955	0.298755	0.210234	1.07343	0.513611	1.29998	1.53018	0.997016	1.81309
												0	0.59524	2.2353	0	0.989261	0	1.36929	0	0	0	0	0.613575	0.559063	0.419218	0.691807	0.632448	0.730049	0.902475	0	0	4.05452	1.16922	0.636875	1.0345	0.327641	0.240276	1.12824	0.530084	1.31915	1.58063	1.03622	2.01448
												0	0.712372	2.25644	0.414034	1.06444	0.860575	1.38569	0	0	0	0	0.647078	0.635662	0.44495	0.741652	0.665423	0.772639	0.940841	0	0	4.1162	1.27022	0.646951	1.03619	0.409534	0.2852	1.16407	0.566122	1.33265	1.71723	1.04596	2.04513
												0	0.83563	2.27419	1.06509	1.11451	1.2869	1.44677	0.550915	0	0	0	0.653806	0.677342	0.670135	0.867887	0.724301	0.811842	0.971699	0	0	4.15596	1.31706	0.693746	1.04199	0.429549	0.306833	1.20519	0.583953	1.39299	1.83396	1.05211	2.15883
												0	0.897472	2.37147	1.42402	1.12296	1.29642	1.56973	0.582931	0	0	0	0.683344	0.694872	0.702344	0.960799	0.834804	0.910193	1.0515	0	0	4.21617	1.35916	0.722826	1.19903	0.430779	0.331941	1.20893	0.587486	1.45325	1.86236	1.06036	2.20208
												0	0.933705	2.58245	1.98914	1.38531	1.35557	1.57868	0.621044	0	0	0	0.694636	0.701903	0.890285	0.9736	0.89616	1.07726	1.07347	0	0	4.27066	1.3732	0.790375	1.22617	0.495572	0.366543	1.24708	0.643623	1.50202	1.96138	1.06666	2.20509
												0	1.10227	2.6148	2.18227	1.51288	1.44445	1.59627	0.907357	0	0	0	0.739711	0.759121	1.00131	1.05775	0.945324	1.09072	1.13634	0	0	4.32591	1.52083	0.866729	1.26496	0.537176	0.388243	1.27044	0.677045	1.63135	1.98632	1.07181	2.23896
												0	1.2392	2.83133	2.28094	1.61284	1.49683	1.65623	0.941279	0.570521	0	0.249514	0.745114	0.807093	1.0135	1.12844	1.00177	1.12817	1.21597	0	0	4.37021	1.65734	0.918834	1.27138	0.564393	0.41984	1.29669	0.696693	1.69086	2.01439	1.11047	2.30186
												0	1.42264	2.86514	2.31903	1.69693	1.63424	1.68453	1.17355	0.673744	1.09459	0.276273	0.819573	0.828177	1.01795	1.1297	1.00506	1.13363	1.23697	0	0	4.41992	1.66006	0.935125	1.31115	0.648774	0.452719	1.30575	0.743733	1.69285	2.06499	1.14467	2.31773
												0	1.45722	2.88162	2.35028	2.08049	1.66839	1.79415	1.30811	0.691639	1.24224	0.343034	0.855414	0.874153	1.02831	1.1425	1.29672	1.19222	1.44642	0	0	4.58964	1.68451	0.967161	1.36414	0.668568	0.488526	1.31394	0.791337	1.71918	2.07105	1.17	2.42432
												0	1.48978	2.89008	2.38802	2.16379	1.80242	1.79445	1.38521	0.817195	1.37291	0.534051	1.12134	0.882677	1.08671	1.14557	1.58316	1.2212	1.46638	0	0	4.76617	1.69689	0.981757	1.4705	0.682752	0.552242	1.3424	0.826792	1.7256	2.25918	1.18404	2.44812
												0	1.73078	3.16969	2.47728	2.2496	1.86053	1.86996	1.48442	0.939648	1.40899	0.580349	1.16366	0.896773	1.08854	1.14724	1.5928	1.28538	1.48722	0	0	4.90191	1.74527	1.00383	1.47808	0.687628	0.593383	1.39697	0.859846	1.74181	2.28952	1.25141	2.56511
												0	1.75707	3.32755	2.49722	2.47449	1.88986	1.91092	1.50948	0.974777	1.45042	0.698865	1.18816	0.907748	1.16481	1.18841	1.64647	1.32998	1.50182	0	0	4.9173	1.77783	1.02996	1.52092	0.690175	0.665336	1.42877	0.860947	1.77556	2.33651	1.2543	2.5743
												0	2.04088	3.3523	2.68957	2.52046	1.91305	1.95269	1.61668	1.02846	1.56143	0.711685	1.19865	1.10223	1.21979	1.2479	1.65244	1.35894	1.66112	0.524217	0	4.94057	1.79528	1.09043	1.54398	0.719258	0.68196	1.43219	0.936065	1.78435	2.52945	1.29265	2.5826
												0.233349	2.05038	3.503	2.74563	2.57471	2.05305	2.06148	1.62148	1.05411	1.72302	0.712346	1.27622	1.13729	1.24154	1.31913	1.76947	1.36261	1.85877	0.858821	0	5.09924	1.93101	1.12073	1.60808	0.74315	0.720409	1.45134	0.943051	1.88576	2.55711	1.35878	2.63648
												0.370485	2.10339	3.66762	2.75729	2.6421	2.05745	2.22177	1.66032	1.13749	1.72568	0.723869	1.30652	1.17382	1.25233	1.33155	1.81874	1.424	2.00396	0.887578	0	5.46375	1.95698	1.30084	1.61056	0.799304	0.774613	1.45721	0.947942	1.95225	2.57386	1.42909	2.64156
												0.487548	2.27436	3.73955	2.97321	2.67025	2.15415	2.25198	1.73344	1.28724	1.73768	0.797415	1.3642	1.20693	1.33129	1.37552	1.82753	1.43751	2.03314	1.00056	0	5.58302	2.00495	1.30713	1.61964	0.843115	0.845773	1.51307	0.996996	1.97893	2.73114	1.45547	2.75293
												0.509396	2.28104	3.76688	3.39636	2.81223	2.22817	2.37051	2.03095	1.31714	1.78539	0.848536	1.46097	1.23795	1.35878	1.4074	1.88712	1.56698	2.17889	1.01428	0	5.5908	2.07959	1.3134	1.62511	0.844445	0.882973	1.65272	1.06724	1.99482	2.77408	1.4637	2.80249
												0.568987	2.46043	3.95065	3.42067	2.87299	2.2374	2.39766	2.03158	1.37164	2.03414	0.872281	1.68756	1.26968	1.40827	1.41524	1.92142	1.56723	2.33811	1.12332	0.234743	5.69764	2.09984	1.40612	1.63	0.848329	0.91117	1.75799	1.09829	1.99649	2.78546	1.51216	2.90693
												0.771659	2.49691	4.218	3.56699	3.02798	2.2992	2.51786	2.09513	1.43235	2.09777	0.880127	1.70069	1.30178	1.41711	1.44127	1.93412	1.62868	2.41588	1.21995	0.342445	5.7424	2.15508	1.44985	1.8412	0.920715	0.916027	1.78072	1.14389	2.04516	2.86746	1.52361	2.9205
												0.95494	2.50173	4.38579	4.31071	3.22652	2.34366	2.57927	2.1403	1.53725	2.20644	0.949485	1.74748	1.3207	1.4977	1.44433	1.95268	1.64854	2.41872	1.22204	0.358195	5.76205	2.21749	1.52543	1.93522	0.968767	0.92967	1.79792	1.20573	2.07499	3.00558	1.5967	2.99628
												0.980645	2.63117	4.4158	4.40097	3.30879	2.38444	2.5905	2.20494	1.77019	2.23098	0.980589	1.75158	1.34916	1.59124	1.4909	1.97328	1.71032	2.48404	1.27134	0.514898	5.77466	2.21859	1.52921	1.94125	0.980438	0.967317	1.80395	1.53592	2.17103	3.01589	1.60266	3.02029
												1.02312	2.64123	4.7102	4.58346	3.31611	2.44952	2.73715	2.42075	1.92944	2.24894	1.02151	1.79157	1.46756	1.7201	1.51441	1.9775	1.76271	2.54774	1.42007	0.862644	5.79739	2.22092	1.62059	2.02737	0.984008	0.9831	1.88399	1.53666	2.2548	3.05838	1.72643	3.15323
												1.13477	2.90667	4.77375	4.65154	3.36637	2.48392	2.75212	2.42932	1.9628	2.35533	1.10751	1.83729	1.47068	1.72345	1.51665	2.06048	1.77674	2.86557	1.63339	0.902534	6.04718	2.25194	1.63027	2.04539	0.998006	1.03176	1.90737	1.61668	2.28898	3.07515	1.7535	3.17986
												1.16618	3.26204	4.98478	4.72701	3.54505	2.66705	2.82075	2.44558	2.05108	2.56538	1.12438	1.90361	1.53268	1.7359	1.54052	2.17995	1.78513	2.90425	1.63603	1.02619	6.37326	2.25555	1.71523	2.13336	1.03258	1.06436	1.91546	1.62274	2.41063	3.09058	1.77174	3.3563
												1.2241	3.46575	5.32363	4.91123	3.62341	2.70764	3.25376	2.60323	2.09224	3.07011	1.13579	1.92738	1.96287	1.79146	1.67714	2.19809	1.82246	2.95869	1.90116	1.04527	6.41988	2.28733	1.81303	2.1591	1.03446	1.07395	1.92979	1.62374	2.4608	3.18966	1.78081	3.35796
												1.23633	3.56891	5.75837	5.0736	3.64772	3.06931	3.36673	2.61167	2.16417	3.1025	1.13783	1.96498	1.98781	1.84247	1.85458	2.23509	1.88174	2.96807	2.00963	1.06182	6.53955	2.37265	1.81789	2.21136	1.04373	1.10744	1.94265	1.62865	2.4945	3.31236	1.84724	3.45158
												1.45192	3.898	5.97639	5.402	3.68391	3.25973	3.36875	2.79325	2.16886	3.20908	1.16797	2.05131	2.02572	1.84654	1.96288	2.31133	1.91159	2.99857	2.22754	1.08223	6.63611	2.41104	1.86959	2.25057	1.06001	1.16485	1.99498	1.72459	2.50226	3.36487	1.91013	3.53937
												1.62095	4.02443	6.18555	6.16867	3.97166	3.47097	3.62221	2.84589	2.26424	3.2396	1.17185	2.19823	2.12516	1.87609	2.10236	2.37031	2.03404	3.13797	2.40002	1.134	6.7968	2.56979	2.01198	2.32991	1.06102	1.17814	2.07722	1.77138	2.5583	3.44026	1.91937	3.63381
												1.62949	4.65699	6.19215	6.24451	4.17747	3.4953	3.86592	2.86973	2.35871	3.42122	1.2	2.21746	2.13684	2.04144	2.13257	2.44434	2.04784	3.28374	2.43192	1.14359	6.90968	2.59195	2.05919	2.34073	1.07274	1.18325	2.12662	1.96222	2.83034	3.69041	2.02806	3.71342
												1.65432	5.46579	6.61129	6.41003	4.1941	3.52854	3.88503	3.06623	2.49128	3.47022	1.21777	2.5187	2.51587	2.21514	2.2788	2.45719	2.08613	3.2967	2.46473	1.16177	6.94295	2.68073	2.10874	2.38374	1.29409	1.25192	2.20052	1.96941	2.86654	3.80518	2.07687	3.8629
												1.71292	5.6509	7.0088	6.89113	4.1985	3.53222	4.14794	3.1708	2.53261	3.5451	1.24352	2.52947	2.62568	2.21811	2.41362	2.52261	2.10516	3.6027	2.6091	1.27236	7.2844	2.70408	2.28494	2.38947	1.32408	1.25258	2.25671	1.97294	2.91359	3.98262	2.1002	4.59837
												1.76347	5.65963	7.36551	7.6994	4.22146	3.75338	4.25774	3.27965	2.80933	3.58368	1.28481	2.54669	2.64384	2.36554	2.59626	2.5747	2.10951	3.83613	2.77246	1.29868	7.35072	2.73419	2.37477	2.46622	1.36513	1.25617	2.28775	2.0918	2.94369	4.09837	2.124	4.81708
												1.76855	5.85546	7.72001	7.70717	4.66049	3.89939	4.37976	3.42784	3.09541	3.76986	1.28854	2.55229	2.921	2.38625	2.67959	2.69664	2.20873	3.92033	3.19093	1.33698	7.53501	2.76926	2.38768	2.6887	1.50663	1.27439	2.29275	2.1375	3.04065	4.11303	2.22651	4.92709
												1.87836	6.10223	7.73153	8.97539	5.42788	4.46609	4.45031	3.43133	3.35067	3.95265	1.30742	2.63222	3.07925	2.40594	2.7494	2.72602	2.22426	4.16638	3.2249	1.37072	7.7273	2.89434	2.61425	2.86724	1.51485	1.28566	2.53244	2.23481	3.06932	4.1137	2.27581	4.99073
												1.94122	6.1346	7.76048	9.10305	5.87988	4.5447	4.81254	3.93262	3.53488	3.97851	1.32397	2.83314	3.12222	2.43238	3.01235	2.86078	2.29026	4.25657	3.41624	1.42069	7.82891	3.10085	2.77344	2.88609	1.59419	1.28682	2.60284	2.26837	3.46363	4.22026	2.31807	4.99486
												1.99999	6.36747	7.79341	9.16191	6.2139	4.74997	4.94161	3.97351	3.61616	4.06703	1.42674	3.05264	3.44593	2.57396	3.34233	2.92275	2.32363	4.31563	3.44823	1.63073	7.87311	3.15138	3.05446	3.01264	2.01917	1.36463	2.62766	2.30024	3.63551	4.24473	2.37247	5.07724
												2.03702	6.96368	7.82114	9.2197	6.34519	5.33136	5.15087	4.08384	4.07257	4.31613	1.48479	3.1056	3.52633	2.83205	3.37023	3.29723	2.37036	4.52384	3.71795	1.63513	7.88656	3.16237	3.32832	3.07401	2.10702	1.38048	2.7842	2.30565	3.63564	4.37616	2.4286	5.19814
												2.10229	7.96857	8.19778	9.31598	6.4925	5.59247	5.24626	4.22165	4.09112	4.45887	1.58383	3.1513	3.62132	2.99333	3.66188	3.31075	2.43589	4.5991	4.47652	1.65254	8.0067	3.18262	3.48046	3.09425	2.11628	1.39457	2.91725	2.58453	3.63774	4.42871	2.7314	5.42318
												2.25305	8.12981	8.2182	9.57844	6.72176	5.65539	5.51272	4.47134	4.49481	4.80198	1.8274	3.1976	3.80127	3.02178	4.39837	3.52559	2.49697	4.79873	4.53433	1.72969	8.41638	3.29735	3.50294	3.14614	2.1788	1.44717	3.05043	2.65086	3.87211	4.55	2.78757	5.42354
												2.29102	9.07705	8.31216	9.99478	6.85603	5.69763	5.87526	4.53284	4.65559	4.89731	1.89476	3.20563	3.91175	3.17207	4.95305	3.88132	2.55694	4.91763	4.94002	1.7742	8.84647	3.43587	3.5212	3.21117	2.23536	1.52386	3.06612	2.72235	4.17639	4.61007	3.26878	5.4892
												2.59003	9.28811	8.88983	11.0593	6.95177	6.05298	6.02534	4.58953	4.71819	4.99711	1.93634	3.39781	3.92899	3.34201	4.99369	3.93825	2.94361	4.98707	5.06872	1.89547	9.41107	3.94293	3.55995	3.40389	2.30236	1.57872	3.31915	2.88475	4.50772	4.77227	3.31678	5.77002
												2.61786	9.29069	9.01243	11.2293	7.20677	7.66099	6.3813	5.33745	5.18383	5.06256	2.09102	3.52998	4.21475	3.36465	5.34298	4.23997	3.06392	5.54406	5.48001	2.13446	9.52681	4.25367	4.36096	3.41788	2.44224	1.59833	3.32479	2.91549	4.68635	5.24126	3.95457	5.924
												2.82227	9.77451	9.44332	13.4327	7.40918	7.72257	6.50453	5.94179	5.34891	5.56411	2.09649	3.91067	4.55497	3.4139	5.48828	4.39033	3.66721	5.8251	6.92463	2.18696	10.4574	4.25972	4.36576	3.45032	2.44991	1.65428	3.61809	3.11376	4.77314	5.26182	3.98168	5.96786
												2.83765	9.96163	9.80509	13.7054	7.47167	7.91992	7.75403	7.40948	5.35453	5.94927	2.16111	3.94682	4.70417	3.76518	5.81836	4.50957	3.92964	6.0495	7.08168	2.29391	10.5614	4.30023	4.57409	3.49384	2.68048	1.7282	4.03799	3.23687	5.50323	5.32568	4.0935	6.18424
												3.33057	10.4288	10.3005	13.798	7.80032	8.44928	7.95211	7.51932	6.40423	5.9607	2.47319	4.22601	5.07903	3.83931	6.33231	4.54368	4.25457	6.35129	8.33022	2.511	10.5758	4.49363	4.57463	3.78867	2.84389	1.88165	4.14811	3.55669	6.06174	5.36399	4.24808	6.50153
												3.48502	11.7216	10.4834	14.3833	8.035	9.27788	8.56662	7.68292	6.41774	6.18889	2.56508	5.53809	5.67183	4.75979	6.47515	4.85673	4.74295	6.81095	9.00507	3.30998	10.6456	4.75594	5.02632	4.55429	2.92442	1.94003	4.2113	4.27961	6.1872	7.13449	4.76617	7.31633
												3.95953	11.9496	11.2467	14.6579	9.20452	12.1912	8.60988	7.99561	7.2098	6.28812	2.9297	6.03597	6.32506	4.99632	6.4769	4.92647	5.04752	7.17492	9.03766	3.52801	11.3564	5.16332	5.93168	4.5686	3.09791	2.08141	4.47173	4.53442	6.70187	7.39139	4.92016	7.95671
												4.21553	14.9934	11.9771	15.5223	10.2444	12.9598	11.9756	8.59616	7.97963	6.59823	2.98604	7.31499	6.42331	6.12484	8.14147	5.20143	5.26251	7.48053	9.57484	3.70152	13.555	5.3126	6.31119	4.75608	3.2325	2.41634	4.96675	4.97091	7.08528	7.65467	5.60754	7.95802
												5.51238	15.2537	12.7187	16.3399	11.9867	12.9847	12.2381	13.0852	8.57254	6.84604	3.09749	7.37333	9.05501	7.19257	8.66652	7.119	5.76809	7.76927	10.4255	3.70867	13.5748	5.55907	7.14376	4.80643	3.66833	3.07632	5.08605	5.29195	7.21259	7.78207	6.13923	8.16584
												6.66182	18.401	12.8647	20.0113	13.8186	13.4765	13.8201	14.1625	9.76298	9.12358	4.91451	8.85845	9.31973	7.19318	8.97608	8.02415	5.8897	8.09804	11.9374	5.84614	13.8163	6.60015	7.61076	4.94283	3.6714	3.26649	5.16211	5.44916	7.37086	8.09512	6.28644	8.41398
												7.46469	20.0947	15.5731	22.129	15.5836	14.0048	14.3959	17.9951	12.3301	11.1929	5.10263	9.46261	9.69318	7.58134	9.92944	8.48642	6.31535	8.81345	11.9759	6.83611	16.1067	7.48159	8.00452	5.20187	3.72042	3.4462	6.07205	5.84248	7.80483	8.64185	7.27097	9.32307
												7.87291	20.9153	17.4412	25.6483	18.1545	14.906	15.5988	18.2242	12.6875	15.3852	5.97383	10.4144	9.96554	9.96079	11.4704	9.26513	6.39532	9.59073	12.8817	7.17472	16.2619	8.09269	8.47747	5.49059	4.03127	4.61174	6.1062	6.41827	7.84877	9.94021	8.77482	11.2049
												7.8803	26.3877	19.1048	41.4416	22.7156	16.161	21.5214	20.5673	13.7897	18.9273	6.5692	10.8836	10.143	11.0502	11.4995	10.5715	7.34584	10.4315	13.1934	7.72354	16.4338	9.71262	9.69929	6.05991	4.131	5.00007	9.59463	7.05292	8.89631	10.8835	9.57582	13.9195
												7.92124	26.5153	19.8162	43.3488	23.0838	18.2773	21.803	22.3576	16.5603	20.9984	8.47691	11.0362	10.9037	14.602	12.2114	10.8062	10.3142	10.4952	29.8898	10.0779	16.4598	14.5773	11.2607	7.66174	4.4517	5.09235	11.5367	8.3552	11.833	14.7729	9.76547	14.3702
												7.92787	28.2179	19.9666	70.9875	24.1582	20.1277	39.2031	29.24	17.8193	21.3485	8.98475	11.7546	12.1919	16.6271	12.2384	13.4267	17.7869	12.5078	30.3541	11.0056	21.2783	15.5142	19.9731	9.11156	8.01687	8.06944	12.1196	10.8432	12.8231	16.4856	9.92733	20.2629
												9.76596	44.4172	20.6302	101.594	28.5799	53.605	43.422	29.7512	19.6365	22.2564	11.1633	14.6859	27.4216	18.785	12.7453	14.6782	20.481	14.3695	36.7012	13.8434	25.6283	16.8059	25.7536	9.26614	8.99879	8.38098	26.2925	11.9698	18.8296	19.1115	11.3572	21.7029
												22.7391	56.1041	46.2413	102.566	30.179	85.4467	73.2253	47.7539	19.7039	48.348	30.7257	30.8229	31.4422	56.358	13.9631	61.4353	35.3805	67.3657	75.7325	16.2881	34.1159	30.8808	28.5552	16.9441	16.7324	31.5815	34.6666	13.6281	22.8673	134.689	62.1947	86.4909

## Sheet: ALJR18
												G1_1_3	G1_2_4_CGTA_L002	G1_3_4_GAGT_L002	G1_3_4_TCGA_L002	G2_1_2_CTGC_L007	G2_2_1_GCTG_L007	G2_3_3_TGCT_L007	G3_1_2_TTAG_L002	G3_2_1_AGGG_L002	G3_3_2_CCAT_L002	G4_1_2_ATTT_L007	G4_2_3_CACG_L007	G4_3_1_GGAC_L007	G5_1_2_GTCA_L002	G5_2_4_TATC_L002	G5_3_4_AAAA_L002	G6_2_4_TCGA_L007	R1_1_4_CTGC_L002	R1_2_4_GCTG_L002	R1_3_4_TGCT_L002	R2_1_1_ACCC_L007	R2_2_1_CGTA_L007	R2_3_4_GAGT_L007	R3_1_3_TTAG_L007	R3_2_1_AGGG_L007	R3_3_3_CCAT_L007	R4_1_3_GTCA_L007	R4_2_3A_TATC_L007	R4_3_3_AAAA_L007	R6_1_2_ATTT_L002	R6_2_1_CACG_L002	R6_3_1_GGAC_L002
												0	0	0	0	0	0	0	0	0	0	0	0	0	0	0	0	0	0	0	0	0	0	0	0	0	0	0	0	0	0	0	0
												0	0	0	0	0	0	0	0	0	0	0	0	0	0	0	0	0	0	0	0	1.5438	3.70617	11.3594	2.78081	1.00098	0	1.13455	0	0	0	0	0
												0	0	0	0	0	0	0	0	0	0	0	0	0	0	0	0	0	0	0	0	2.11817	5.719	15.8757	3.27334	2.19604	4.1451	2.71829	1.27012	0.741004	2.61124	0	0
												0	0	0	0	0	0	0	0	0	0	0	0	0	0	0	0	0	0	0	0	5.26946	5.89404	21.164	5.07186	2.75259	4.37824	2.72045	2.93271	1.18997	2.6417	2.69626	1.92356
												0	0	0	0	1.20127	0	0	0	0	0	0	0	0	0	0.63941	0	0	1.70988	0	0	6.462	8.969	22.3327	7.48021	3.91744	5.43918	2.86533	2.99691	1.54859	2.83781	3.54246	2.21378
												0	0	0	0	1.31364	0	0	0	0	0	0	0	0	0	0.646416	0	0	2.0312	0	0	7.98609	11.596	23.1416	8.35399	3.98237	5.51619	3.00802	3.58575	3.06666	5.04918	4.06109	2.40407
												0	0	0	0	1.84759	0	0	0	0	0	0	0	0	0.490028	1.23716	0	0	2.83527	0	0	8.03968	12.6683	24.7477	10.3462	5.26924	6.56919	3.92638	3.72088	3.33566	6.26771	4.20973	2.61707
												0	0	0	0	1.89491	0	0	0	0	0	0	0	0	0.994389	1.51646	0	0.916147	3.02374	0	0	8.9428	13.1141	30.3019	10.3787	5.99958	6.68168	4.00949	3.87771	3.39845	6.3411	4.25513	2.62086
												0	0	0	0	2.02996	0	0	0	0	0	0	0	0	1.35344	1.76148	0	1.37916	3.06046	0	0	9.28095	13.8327	34.2312	10.5565	7.89608	8.44695	4.33815	4.29929	3.59089	8.34574	4.45255	3.25053
												0	0	0	0	3.19385	0	0	0	0	0	0	0	0	2.2598	1.9481	1.55184	1.38673	3.48738	0	0	10.6852	14.1598	34.4926	11.06	7.90626	8.61964	5.34372	4.78654	4.21826	8.90873	4.59876	3.29481
												0	0	1.00911	0	3.39107	0	0	0	0	0	0	0	0	2.87639	2.10309	1.56994	1.43655	3.71647	0	0	10.8189	15.4056	38.5527	11.6669	8.00454	9.0199	5.53825	4.80411	5.2105	9.75982	4.73944	3.31198
												0	0	1.27416	0	3.6536	0	0	0	0	0	0	0	0.630354	2.90014	2.12954	1.91366	1.70964	3.99858	0	0	11.1968	15.4978	38.6944	12.0073	8.53903	9.19078	5.96987	4.8626	5.53287	11.5814	4.89856	3.69812
												0	0	1.48274	0	3.69506	0	0	0	0	0	0	0	1.16443	2.97704	2.35524	2.1735	1.8413	4.01771	0	0	11.552	15.6552	39.3791	12.4806	8.64525	9.64284	7.33121	5.41564	5.75339	11.8651	5.03745	3.75785
												0	0	2.36666	0	3.76588	0	0	0	0	0	0	0	1.37572	3.02439	2.62605	2.41674	2.54406	4.18889	0	0	12.1146	16.0266	40.8717	13.1111	8.80422	9.76875	7.46482	5.80256	5.86563	11.8739	5.39773	3.8408
												0	0	2.42727	0	4.18558	0	0	0	0	0	0	0	1.38248	3.0588	2.82174	2.5441	2.5842	4.26835	0	0.985193	12.1636	16.3539	40.9042	13.4285	8.88278	9.99854	7.85273	6.14442	5.95274	12.1292	5.51375	3.90722
												0	0	2.68075	0	4.38362	0	0	0	0	0	0	0	2.01472	3.36073	3.00095	2.55324	2.94407	4.4061	2.38343	1.21724	12.1925	16.6425	41.933	13.8307	8.89712	10.3771	8.10674	6.34481	6.02731	13.2924	5.59755	4.28704
												0	0	3.07867	0	4.48138	0	0	0	0	0	0	0	2.05762	3.56013	3.07427	2.56356	2.94986	5.45036	3.68769	1.48237	12.2409	16.8603	42.5827	14.3267	8.93242	10.6254	8.12247	6.41799	6.04242	13.6853	5.70436	4.52691
												0	0	3.12559	0	4.93945	0	0	0	0	0	0	0	2.10891	3.58035	3.25747	2.58319	3.05335	5.67579	3.74651	2.01178	12.3844	17.3159	43.3627	14.3471	9.59186	11.197	8.20431	6.61834	6.23154	13.8353	5.76609	5.05447
												0	0	3.13547	0	5.27335	0.812864	0	0	0	0	0	0	2.40603	3.60451	3.28692	3.16985	3.25578	5.69942	4.87492	2.15033	12.4078	17.3534	44.6551	14.4883	9.59996	11.7463	8.25374	6.62718	6.43316	13.8811	5.89255	5.2304
												0	0.989252	3.20203	0	5.40654	1.02024	0.359886	0	0.951809	0	0	0	2.48194	3.61643	3.47972	3.1772	3.35296	6.02544	5.47594	2.21678	12.7587	17.88	44.7829	14.512	9.8606	12.2632	8.255	6.62797	6.86942	14.6459	6.0756	5.43695
												0	1.19395	3.39329	0	5.57116	1.25644	0.608115	0	0.981283	0	0	0	2.49234	3.62073	3.49274	3.73793	3.66219	6.12277	6.24226	2.22091	12.9409	18.2991	44.9256	14.8589	9.91902	12.4124	8.32443	6.72232	6.98593	14.7955	6.10276	5.64644
												0	1.19643	3.7713	0	5.68924	1.46395	0.727628	0	1.17815	0	0.420643	0	2.54632	3.63536	3.52636	3.80417	4.06432	6.22835	6.36095	2.25101	13.0624	18.6515	45.0578	14.8834	9.99315	12.7221	8.52421	6.85032	7.24627	14.8928	6.53191	5.80641
												0	1.23397	3.91282	0	5.87089	1.47456	0.910809	0	1.37223	0	0.472804	0	2.55689	4.14116	3.73967	3.86378	4.08845	6.34155	6.53233	2.30539	13.1517	18.6861	45.103	15.0026	10.2091	12.8329	8.52712	6.92398	7.3927	14.9116	6.53798	5.90567
												0	1.30197	4.13477	0	6.28134	1.48268	1.03952	0	1.40023	0	0.484382	0	2.55709	4.25825	3.77016	3.87357	4.17736	6.36408	6.72819	2.44269	13.2111	18.913	45.7956	15.5578	10.3143	12.8982	8.58413	7.38484	7.44623	15.0808	6.86841	6.78555
												0	1.38268	4.30929	0	6.29231	1.5665	1.20199	0.442026	1.53203	0	0.50528	0	2.60754	4.45333	3.96922	4.29669	4.26928	6.37404	6.84467	2.73487	13.3039	19.1189	46.4068	15.8256	10.3737	12.9404	8.71373	7.4082	7.49304	15.6243	6.9623	6.99239
												0	1.67127	4.38684	1.21984	6.42822	1.78154	1.20299	1.32507	1.67534	0	0.620257	0	2.63603	4.66055	4.24604	4.95025	4.3302	6.95406	6.8889	2.96252	13.3172	19.2619	46.9079	16.5031	10.4905	13.4701	8.88872	7.41463	7.80907	15.7115	7.11206	7.43981
												0	1.87335	4.39893	1.55023	6.60448	1.79422	1.39338	1.35168	1.72446	0	0.621494	0	2.72398	4.74447	4.68244	5.06307	4.47799	7.12826	7.23205	3.05287	13.3827	19.2813	46.9548	16.5134	10.6499	13.5988	9.04237	7.5324	7.83554	15.7321	7.21866	7.76716
												0.442428	1.96549	4.41785	1.85932	6.62381	1.88244	1.41908	1.35955	1.83103	0	0.662959	0	2.81456	4.85981	5.00205	5.12513	4.72953	7.2338	7.33156	3.07002	13.7047	19.4098	46.9572	16.5892	10.7638	13.6351	9.04526	7.63562	7.87213	16.0333	7.45916	8.14506
												0.494207	2.07499	4.49054	2.0897	7.00305	1.93218	1.44486	1.43642	1.9283	0	0.666034	0	2.89377	4.91383	5.16178	5.43147	4.84044	7.37991	7.46934	3.09123	13.7981	19.5347	47.0646	16.7812	10.7901	13.8248	9.09523	7.93772	7.93517	16.2089	7.47922	8.274
												0.550445	2.1816	5.04877	2.45788	7.00394	1.95817	1.59282	1.55465	1.96216	0	0.670081	0	2.90897	4.97115	5.22033	5.437	5.52174	7.47926	7.49465	3.19282	13.8694	19.6381	47.7572	17.0335	10.8173	14.0238	9.20104	7.95216	8.0669	16.4446	7.77423	8.42968
												0.622403	2.18736	5.06926	2.53006	7.00564	1.98235	1.90948	1.77161	2.09968	0.542181	0.747772	0.218194	2.96071	5.15223	5.27682	5.53039	5.80318	7.69949	7.74753	3.21918	13.9479	19.7221	48.213	17.4283	10.8628	14.2788	9.21375	8.30394	8.6184	16.5912	7.99064	8.58551
												0.726248	2.36973	5.18125	2.55221	7.13693	2.09935	1.93157	2.19885	2.40458	0.671624	0.781338	0.297412	3.02618	5.25036	5.89813	5.55518	5.82973	7.84235	8.39062	3.29333	14.2854	19.7592	48.3672	17.5514	11.2264	14.3005	9.2737	8.36062	8.70523	16.6375	8.01293	8.63826
												0.736587	2.42989	5.96169	2.55638	7.16167	2.37639	1.98198	2.24445	2.41665	0.676692	0.836203	0.331112	3.06775	5.38982	6.02119	5.73261	6.07975	8.04387	8.43642	3.29813	14.3514	20.1507	49.159	17.771	11.2978	14.3357	9.30376	8.39011	8.9529	16.6413	8.04981	8.65425
												0.832158	2.67111	6.0679	2.66657	7.21029	2.43313	2.03504	2.27261	2.58369	0.89891	0.946146	0.333611	3.0694	5.41491	6.10416	5.75512	6.16457	8.10881	8.49648	3.34775	14.4001	20.1518	49.6227	17.7784	11.3112	14.3587	9.38523	8.43717	8.97131	16.7192	8.08998	8.82384
												0.849599	2.68878	6.25741	2.70811	7.29004	2.5659	2.05731	2.27533	2.66492	0.908577	1.06538	0.374655	3.07345	5.54047	6.84183	5.97009	6.16568	8.15611	8.78562	3.38717	14.6448	20.2394	50.0557	17.8363	11.3171	14.4006	9.41165	8.62559	9.01028	16.8738	8.36932	8.88804
												0.851929	3.04845	6.36196	2.85424	7.37621	2.6575	2.12633	2.3336	2.75808	1.01536	1.07438	0.392766	3.17287	5.79814	6.88281	6.11684	6.22405	8.22654	8.92132	3.47102	14.8516	20.2611	50.715	18.0133	11.3531	14.4264	9.50291	8.89789	9.10777	17.1851	8.36957	8.92097
												1.03369	3.20598	6.44953	3.5182	7.44494	2.70358	2.15151	2.69013	2.78925	1.2385	1.09108	0.404181	3.22548	5.86341	6.90246	6.45501	6.24673	8.31647	9.16389	3.48191	14.914	20.7874	50.878	18.1332	11.4305	14.4269	9.5337	8.91288	9.1287	17.7273	8.41113	8.93086
												1.04265	3.23281	6.61742	4.30759	7.45087	2.72632	2.16156	2.70422	2.99777	1.36127	1.1236	0.443165	3.23059	6.31863	6.95672	6.56444	6.30261	8.43979	9.31996	3.55762	15.0816	20.7993	51.2088	18.3675	11.4576	14.4482	9.55139	8.92455	9.61131	17.7587	8.66397	8.93965
												1.09099	3.27963	7.02255	4.35046	7.49605	2.81956	2.18037	2.73864	3.2121	1.41735	1.14904	0.551893	3.25351	6.34734	6.98405	6.73274	6.41742	8.44741	9.52918	3.60082	15.0986	20.9099	51.5452	18.3888	11.7513	14.6647	9.59414	8.98749	9.62804	17.9015	9.18018	9.01856
												1.09879	3.36589	7.2901	4.60937	7.58899	2.89808	2.22302	2.95876	3.25405	1.50645	1.16075	0.562588	3.45567	6.5015	7.18856	6.79396	6.41831	8.52641	9.55893	3.67397	15.1264	21.2465	51.9208	18.4207	11.7603	14.902	9.59601	9.0053	9.63212	18.0074	9.37731	9.46845
												1.17663	3.41794	7.41493	4.71105	7.62338	3.14414	2.40971	3.00165	3.3308	1.55932	1.18121	0.616622	3.52949	6.52372	7.19726	6.97303	6.57169	8.53609	9.68262	3.75511	15.2703	21.4736	52.0554	18.5517	11.8279	15.2316	9.65592	9.07447	10.0868	18.0482	9.44334	9.55895
												1.20611	3.44866	7.75425	4.8074	7.85322	3.38442	2.48717	3.01254	3.43781	1.8098	1.24269	0.637316	3.75152	6.59729	7.22325	7.10811	6.66271	8.54826	10.0297	3.75963	15.3252	21.555	52.2044	18.7872	11.839	15.324	9.71478	9.08033	10.1248	18.3705	9.48497	9.72916
												1.24076	3.48686	8.03108	4.86314	7.91486	3.42043	2.54217	3.02087	3.56019	1.82907	1.24802	0.663429	3.81244	6.68985	7.29422	7.22397	6.72255	8.99724	10.294	3.85046	15.3946	21.64	52.4223	19.3602	11.9407	15.3583	9.78976	9.2235	10.2523	18.4649	9.49302	9.76871
												1.24494	3.51307	8.08527	4.92115	7.96796	3.42376	2.63023	3.08156	3.62691	1.83205	1.26297	0.70905	3.82396	6.73491	7.33767	7.57424	6.8796	9.35826	10.5149	3.88351	15.4705	21.6805	53.6509	19.6255	11.9773	15.4587	9.85551	9.39849	10.3982	18.7136	9.51131	9.79039
												1.27323	3.58736	8.20397	5.00862	8.03179	3.45442	2.69187	3.16756	3.63579	1.86575	1.26882	0.719649	3.86848	7.06944	7.33916	7.58104	6.99548	9.4109	10.5667	3.90694	15.6217	21.6876	54.2332	19.9441	12.3476	15.7301	9.97139	9.77482	10.5248	18.7946	9.54467	9.99317
												1.29703	3.70038	8.22165	5.06061	8.07668	3.5578	2.83582	3.30508	3.64707	1.97433	1.27491	0.730257	3.97519	7.09377	7.37475	7.71	7.11825	9.43721	10.861	4.05055	16.0572	21.9886	54.6118	20.02	12.3804	16.044	9.98087	9.87838	10.5721	18.8484	9.74329	10.1149
												1.34992	3.8637	8.38625	5.08462	8.54022	3.82189	2.83817	3.35999	3.67039	2.05234	1.37153	0.83429	3.97796	7.31489	7.5758	7.87967	7.19977	9.57002	10.8919	4.1367	16.0974	22.0755	55.025	20.0864	12.807	16.0748	10.0752	10.0317	10.7598	19.3143	9.97885	10.1843
												1.48185	3.94992	8.44851	5.16309	8.63138	3.83645	2.87955	3.43857	3.7437	2.07564	1.39149	0.884528	4.01098	7.42786	7.60551	8.07348	7.40927	9.65782	11.8726	4.2786	16.2957	22.1074	55.1116	20.1364	12.818	16.1151	10.4652	10.1483	10.9395	19.3325	10.3474	10.2203
												1.50058	4.03701	8.68755	5.60908	9.29913	3.84323	2.90838	3.51733	3.82762	2.08229	1.41052	0.917709	4.06579	7.5151	7.61236	8.20993	7.435	9.69918	11.9363	4.38422	16.4088	22.191	55.3942	20.2467	12.8871	16.1329	10.5638	10.1587	10.9888	19.8788	10.3979	10.3375
												1.57242	4.05299	8.81656	6.10998	9.48635	3.84461	3.03702	3.51787	3.83735	2.12381	1.44972	0.918778	4.06888	7.60372	7.61591	8.29049	7.47722	9.7338	12.0271	4.44083	16.4186	22.7436	55.4096	20.3362	12.9103	16.1888	10.6737	10.1883	11.0476	20.0091	10.5346	10.3565
												1.66288	4.23165	8.88971	6.17265	9.61289	3.89469	3.08466	3.55734	4.00212	2.17918	1.46533	0.950557	4.10065	7.73121	7.68837	8.46163	7.50171	9.81788	12.0959	4.53304	16.5797	22.8	55.4871	20.4135	12.9137	16.3172	10.789	10.2488	11.0979	20.2356	10.5879	10.9237
												1.74222	4.34217	8.8931	6.66812	9.96895	3.94243	3.1007	3.71082	4.09182	2.21154	1.51761	0.957284	4.18818	7.80079	7.69926	8.71747	7.51837	10.0132	12.1554	4.60163	16.6755	23.0511	55.5228	20.4141	13.028	16.4164	10.8887	10.28	11.2526	20.9513	10.623	10.9474
												1.79494	4.40523	8.9033	7.06373	10.0245	4.04145	3.20845	3.72681	4.20578	2.21291	1.60499	0.959353	4.20095	7.91442	7.70369	8.88828	7.66829	10.0789	12.5049	4.70713	16.6991	23.1155	55.5405	20.4313	13.0289	16.4234	11.3095	10.3558	11.2537	21.1107	10.6645	11.3089
												1.82416	4.52067	8.97648	7.19609	10.3227	4.07961	3.25084	3.87454	4.41919	2.28022	1.62612	0.988608	4.21347	8.11354	7.75021	8.96064	7.83169	10.1439	12.5503	4.72302	16.7824	23.2344	55.9376	20.5042	13.0697	16.439	11.4115	10.5771	11.2587	21.1477	10.7662	11.3423
												1.88487	4.78885	9.00862	7.23534	10.5563	4.22463	3.31355	3.90682	4.50365	2.29785	1.84726	1.18113	4.21396	8.17758	7.88186	8.97412	7.98843	10.1519	12.8078	4.88719	16.8917	23.2923	56.6665	20.5852	13.2544	16.4787	11.5391	10.6761	11.3642	21.275	10.9196	11.4624
												1.95608	4.80612	9.87617	7.36164	10.6072	4.2788	3.32274	3.99381	5.12164	2.31492	1.86337	1.2169	4.2225	8.64854	7.99926	9.24116	8.03432	10.4108	13.0868	4.91754	17.0911	23.304	56.795	20.6895	13.3213	16.497	11.7028	10.684	11.4063	21.4485	11.1964	11.5129
												1.99286	4.88281	10.2927	7.48912	10.6911	4.31533	3.40409	3.99494	5.20194	2.43989	1.89421	1.29076	4.27131	8.66186	8.10585	9.41204	8.23646	10.4153	13.4509	5.02199	17.0979	23.4001	56.874	20.7431	13.3555	16.6598	11.7187	10.8264	11.419	21.5682	11.3791	11.521
												2.04426	5.32463	10.5602	7.55987	11.1566	4.32008	3.44786	4.0255	5.33999	2.45951	1.91328	1.3521	4.38825	8.79677	8.14922	9.54327	8.42668	10.5665	13.6252	5.13951	17.1027	23.4111	57.1022	21.1041	13.6772	16.8115	11.7605	10.8554	11.44	21.6037	11.6958	11.8
												2.10726	5.37326	10.6853	7.73877	11.6123	4.39005	3.64656	4.09033	5.45153	2.48814	1.93223	1.40563	4.43402	8.9737	8.39361	9.55218	8.48576	10.5721	13.7919	5.14991	17.3358	23.4729	57.1366	21.2032	13.6791	16.9995	11.7687	11.0797	11.4824	21.8887	11.7228	11.9324
												2.1099	5.38432	10.7125	8.18059	11.8409	4.42227	3.70677	4.14605	5.55888	2.57169	2.00587	1.53483	4.60604	8.97566	8.55211	9.69687	8.69425	10.6925	13.8098	5.26508	17.385	23.6371	57.4896	21.2665	13.9055	17.0008	11.7908	11.2085	11.6721	22.0562	11.8329	12.0062
												2.14942	5.63352	10.8581	8.26893	12.0165	4.44943	3.72132	4.23745	5.57174	2.57188	2.02214	1.53494	4.75641	9.02801	8.70248	9.94306	8.91368	10.6979	13.9892	5.30058	17.4312	23.6472	57.8775	21.294	13.9457	17.051	11.9579	11.2154	11.7882	22.3754	11.8838	12.45
												2.1686	5.64978	10.9356	8.29558	12.1071	4.46479	4.05478	4.3153	5.74536	2.57822	2.13108	1.5359	4.88954	9.16165	8.705	10.3831	9.00302	10.9762	13.9912	5.34235	17.4739	23.8379	57.8973	21.4255	13.9506	17.1589	12.0074	11.2927	12.282	22.3907	12.0184	12.5947
												2.17356	5.65204	11.0019	8.3497	12.2255	4.64977	4.19918	4.40289	5.76244	2.58055	2.20031	1.65789	4.96666	9.67057	8.98852	10.4005	9.07046	11.1195	14.202	5.37187	17.495	23.878	58.0283	21.6553	13.9613	17.2121	12.0685	11.5588	12.5795	22.4757	12.0463	12.6589
												2.17944	5.76805	11.3116	8.38555	12.2413	4.99874	4.20235	4.60895	5.841	2.6838	2.22868	1.66475	5.57234	9.77854	9.10447	10.553	9.37361	11.1311	14.2624	5.4327	17.5337	23.8787	58.0648	21.7929	13.9969	17.2419	12.2956	11.8152	12.5986	22.5946	12.0639	12.6637
												2.22611	5.91574	11.3292	8.49182	12.5749	5.067	4.21948	4.67266	6.08824	2.73003	2.24495	1.69129	5.61502	9.80906	9.26245	10.5639	9.40128	11.2664	14.3595	5.63538	17.6156	23.9034	58.072	21.9936	14.0249	17.2424	12.3114	11.9556	12.8713	22.9308	12.1518	12.7584
												2.23007	6.36158	11.6538	8.5514	12.7598	5.07303	4.26275	4.91111	6.22383	2.80715	2.29364	1.73957	5.61717	9.82019	9.28952	10.6421	9.43927	11.2818	14.9437	5.66426	17.6702	23.9446	58.2657	22.0788	14.2659	17.2734	12.3561	11.9592	12.9755	23.3689	12.2253	13.1393
												2.2993	6.44634	12.0073	8.65675	13.0749	5.07762	4.38525	5.32858	6.34001	2.8566	2.29623	1.7397	5.62502	10.4834	9.30877	10.7155	9.50459	11.3148	15.887	5.72622	17.6958	24.0592	58.3184	22.1083	14.3219	17.4296	12.5081	12.0039	13.1198	23.5363	12.2358	13.2216
												2.33058	6.46418	12.1341	8.97128	13.6829	5.70896	4.49314	5.55361	6.53263	2.87646	2.32823	1.75793	5.66953	10.9757	9.48868	11.0744	9.88944	11.4102	17.2579	5.93778	18.4132	24.1867	58.3852	22.1394	14.4146	17.4585	12.6871	12.157	13.3275	23.5912	12.2621	14.1162
												2.35621	6.58284	12.3942	8.99674	13.7565	5.80897	4.59837	5.58308	6.73686	2.89287	2.32965	1.76256	5.6813	11.0775	9.59683	11.6215	10.0638	11.4937	17.2968	6.24515	18.5429	24.2037	58.3855	22.3457	14.7754	17.513	12.6934	12.2866	13.3944	24.6086	12.5367	14.1328
												2.36227	6.61898	12.6543	9.5895	13.7721	5.91649	4.73556	5.66554	6.83154	2.89839	2.36042	1.76718	5.83668	11.2034	9.7917	11.6681	10.2518	11.6369	17.3363	6.26073	18.6869	24.4207	58.4079	22.3941	14.7885	17.528	12.7086	12.3727	13.8592	24.9113	12.7637	14.2168
												2.41856	6.80737	12.6871	9.70334	13.8725	6.28819	4.8055	5.8365	7.09844	3.00876	2.37638	1.83175	5.94155	11.6745	10.5112	11.7789	10.8846	11.8185	17.4726	6.39746	18.7	24.5702	58.5764	22.7072	15.015	17.7159	12.7322	12.5697	13.8917	25.4109	13.0866	14.4975
												2.41921	7.05371	13.0014	9.83188	14.0204	6.54822	4.88427	5.91554	7.10513	3.11322	2.48194	1.87181	6.22162	11.6923	10.5326	12.2723	10.8952	11.9633	17.6779	6.42961	18.8142	24.8508	58.6767	22.7589	15.3113	17.8172	12.7838	12.6288	14.3221	25.6149	13.1661	14.6261
												2.80874	7.08341	13.4856	10.6715	14.3082	6.78177	4.9654	5.91972	7.14085	3.16848	2.56842	1.91256	6.38114	11.8396	10.6012	12.3319	11.1805	12.1899	18.5918	6.59564	19.2436	24.9227	58.794	23.1118	15.5844	17.8457	13.1556	13.0442	14.3297	26.0529	13.4161	14.7276
												2.87697	7.13839	13.5135	10.6866	14.4503	6.83162	4.99587	5.97002	7.27184	3.17155	2.58326	1.91977	6.49522	12.2118	11.2617	12.5329	11.5253	12.5255	18.6244	6.64352	19.2624	24.973	59.1618	23.2098	15.8032	17.9207	13.2242	13.2328	14.3691	26.3442	13.5174	14.9709
												2.8871	7.28451	13.5171	10.9219	15.0266	6.98779	5.17385	5.97359	7.28813	3.36423	2.73192	2.01332	6.58526	12.2863	11.4722	12.5958	11.602	12.7787	18.861	6.70574	19.5669	25.0078	59.5833	23.3878	15.8463	17.9679	13.2677	13.9058	14.4015	26.5011	13.5204	15.0569
												2.9623	7.3138	13.7723	11.8171	15.2561	7.08643	5.24757	6.08301	7.29901	3.43544	2.83009	2.39602	6.61965	12.7868	11.6446	13.0065	11.811	12.9407	19.2481	6.94654	19.6689	25.0246	59.943	23.5132	15.9017	18.2873	13.4044	13.9809	14.5212	26.5992	14.0565	15.0987
												3.01012	7.65948	13.9046	12.4582	15.4927	7.21559	5.42927	6.16731	7.36529	3.54769	2.86902	2.40574	6.65167	13.0488	11.8752	13.2331	11.9398	13.0675	19.3781	7.01002	19.6953	25.059	60.003	24.0965	16.0209	18.5768	13.5521	14.0029	14.6018	26.7887	14.0911	15.315
												3.10863	7.70479	14.4448	12.5627	15.9567	7.30144	5.59891	6.31063	7.60133	3.59575	2.88561	2.40859	6.67572	13.3597	12.0885	13.8371	12.3043	13.1944	19.4845	7.07494	19.7519	25.2925	60.0265	24.82	16.2408	18.7197	13.6934	14.0956	14.7619	26.8747	14.1607	15.4539
												3.11323	7.72314	14.5912	12.6379	16.1355	7.34592	5.79413	6.50283	8.00706	3.73424	2.9689	2.44961	6.69145	13.5092	12.0948	14.4447	12.9553	13.7081	19.5297	7.08163	19.8435	25.7332	60.1391	24.9616	16.2535	18.8696	13.8316	14.1109	15.0414	27.189	14.2476	16.0094
												3.17856	7.80119	14.6622	13.0881	16.2779	7.4823	5.83469	6.52226	8.04759	3.99998	2.96965	2.54443	6.69271	13.5777	12.2168	14.5134	12.9719	14.0159	19.5964	7.08311	20.0404	25.8222	61.6034	25.4675	16.4879	19.2319	13.838	14.3014	15.3536	27.8102	14.2544	16.2405
												3.30019	7.86644	15.021	13.2215	16.8988	7.55592	6.15484	6.55044	8.13177	4.3636	3.05781	2.58406	6.72666	13.9865	12.6431	14.5505	13.2576	14.6191	19.8742	7.44764	20.1433	27.1884	62.1763	25.894	16.6016	19.3363	14.0141	14.4874	16.1778	27.8589	14.7642	16.6955
												3.36198	8.12368	15.0936	13.8511	17.3224	7.65072	6.37381	6.5946	8.17061	4.49527	3.10615	2.64094	6.7373	14.3138	13.3406	14.7061	13.9105	14.7336	19.9871	7.45437	20.2041	27.4265	62.3737	26.0563	16.7619	19.6938	14.0196	14.7671	16.3826	28.7133	14.8078	16.7337
												3.48838	8.2202	15.449	13.9116	17.4753	7.75284	6.52024	6.99003	8.49073	4.74595	3.12574	2.64817	7.0173	14.3282	14.9747	15.0127	14.2711	14.8106	20.0179	7.66834	20.4141	27.5942	62.6624	26.0839	16.951	19.9258	14.0935	14.8563	16.6153	28.8269	15.4552	16.7557
												3.66745	8.62648	16.0598	14.0537	17.4994	8.06678	6.70348	7.49978	8.64178	4.83478	3.18849	2.76786	7.16128	14.7472	15.0266	15.4283	14.6746	15.0951	20.5098	7.70265	20.43	27.6519	63.7115	26.1118	17.1739	20.0887	14.2045	15.2397	16.6221	29.2244	15.4592	17.4892
												3.72315	8.85263	16.2159	14.1267	17.858	8.85807	6.73021	7.95156	8.87051	4.8574	3.43742	2.84887	7.20878	15.7884	16.7056	15.7701	14.835	16.291	22.7106	7.73176	20.6213	28.343	64.1117	26.1883	17.5983	20.1868	14.2854	15.6367	16.7559	29.3948	15.5148	17.5549
												3.78233	8.99557	17.0077	14.416	18.0201	9.1087	7.30964	8.03415	8.88269	4.99195	3.50349	2.98219	7.60875	15.8707	16.7576	16.1876	15.0325	16.7663	23.4119	8.71281	20.9631	28.5594	64.2545	26.3306	17.8813	20.5515	14.8389	15.6986	16.8728	29.4356	15.516	17.9211
												3.9048	9.21215	17.7976	15.3544	18.9346	9.68373	7.54775	8.08131	9.03361	5.00631	3.74568	3.05458	7.6747	15.9587	17.1565	16.3998	15.1108	17.4007	23.5996	8.81835	21.1343	29.2914	64.4482	26.9616	17.952	20.8113	15.0085	15.8569	16.8735	29.4504	15.7645	18.3288
												4.0564	10.0113	19.9036	15.6682	19.1725	9.74239	7.60086	8.10891	9.6606	5.24148	3.75214	3.08747	7.71646	16.379	17.9291	16.4698	15.4725	17.58	23.9546	9.39173	21.144	29.5772	64.7775	27.1469	18.0072	20.8444	15.0977	16.3387	17.0597	30.7221	16.0609	18.7181
												4.27989	10.2852	19.9444	16.4103	19.4024	9.90656	7.80643	8.46286	10.0668	5.37967	3.98872	3.10265	7.87732	16.973	18.104	17.1382	15.6507	17.582	24.1658	9.43153	21.5187	29.727	65.3055	27.5241	18.26	20.9348	15.1562	16.5399	17.1356	31.4381	17.2413	18.7897
												4.51239	11.2699	20.3748	16.4689	19.7866	10.3643	8.29998	8.70187	10.2611	5.53641	4.02523	3.14448	8.21464	17.1017	18.2314	17.6576	15.6654	18.5619	24.261	9.86332	23.0656	29.7926	66.0597	27.5482	18.2707	21.0238	16.2682	16.5637	17.6325	31.5833	18.9615	19.6822
												4.7312	12.3138	24.5025	17.2161	19.8811	10.6361	8.41471	8.96972	10.3128	6.29801	4.41353	3.26005	8.28669	17.5444	18.4202	18.1043	16.5207	18.9898	24.297	9.92995	23.0737	30.0325	68.304	28.4648	18.4108	21.2721	16.3518	16.9492	17.7561	32.0059	20.4215	20.0427
												5.10292	12.8326	24.8535	17.4804	20.6341	11.3692	8.5864	9.59714	11.481	6.91318	4.43414	3.49433	8.30757	18.0975	18.946	18.9713	16.6576	19.148	25.047	10.2965	23.4414	30.5693	68.9475	28.6646	18.5051	21.638	16.6083	18.8076	17.911	33.0891	21.5892	21.0183
												5.36957	14.4376	25.0213	18.2535	23.902	11.4699	8.63364	10.4568	11.534	7.05706	4.58899	3.67997	9.16456	18.2326	19.0143	18.9903	21.7634	19.7824	25.5996	11.6376	23.9928	30.6151	69.4016	28.8304	19.7724	21.8426	17.29	19.7099	19.1302	33.1245	22.1423	21.453
												5.48168	14.712	25.5307	19.2354	24.114	12.6276	9.46371	11.4199	12.0937	7.88033	4.65274	5.47144	12.0595	19.4612	19.3989	19.0247	22.2081	21.3563	25.7082	12.1372	24.2558	31.4009	71.6753	29.0384	19.9135	22.2335	17.5046	20.3636	19.2345	34.4453	22.8852	22.5554
												6.41685	14.7946	26.2164	19.8163	24.367	12.9025	9.74026	12.2781	12.2991	8.02869	4.78508	5.71566	14.1358	20.3328	19.9305	20.0132	24.8173	22.1496	26.9147	12.1896	25.2658	31.7645	72.2257	29.6432	20.1432	22.3996	18.8451	20.6481	19.3392	39.7587	23.5371	23.7283
												6.67763	14.9815	30.7792	22.8156	24.8191	13.3342	10.7344	14.0964	12.8523	8.3639	5.63327	6.25532	14.5887	24.0915	23.2412	20.3529	25.8996	23.775	27.2362	13.2754	26.6141	32.3953	72.8307	29.6902	21.5453	22.9975	19.4718	20.6688	20.8118	47.3086	24.8024	24.4204
												7.38369	15.0272	32.5091	27.2968	26.6982	15.963	13.9711	14.3376	16.7736	9.59446	6.267	6.37697	14.9136	24.741	28.5528	22.2657	25.9611	24.4489	29.2701	14.339	27.4622	32.7205	76.9484	32.9813	22.881	26.9779	21.937	21.6215	21.9163	47.8714	27.1628	26.7635
												11.6129	28.9309	34.7903	34.6083	27.5738	26.0583	16.8459	16.3426	22.642	15.803	8.90064	7.91633	15.2862	32.2819	37.3213	33.8125	26.5435	32.4391	39.6204	16.5111	29.3084	34.1254	79.5335	39.0858	23.0307	28.1918	23.2262	33.1454	25.4833	62.2905	32.2513	31.6838

## Sheet: ALJR24
												G1_1_3	G1_2_4_CGTA_L002	G1_3_4_GAGT_L002	G1_3_4_TCGA_L002	G2_1_2_CTGC_L007	G2_2_1_GCTG_L007	G2_3_3_TGCT_L007	G3_1_2_TTAG_L002	G3_2_1_AGGG_L002	G3_3_2_CCAT_L002	G4_1_2_ATTT_L007	G4_2_3_CACG_L007	G4_3_1_GGAC_L007	G5_1_2_GTCA_L002	G5_2_4_TATC_L002	G5_3_4_AAAA_L002	G6_2_4_TCGA_L007	R1_1_4_CTGC_L002	R1_2_4_GCTG_L002	R1_3_4_TGCT_L002	R2_1_1_ACCC_L007	R2_2_1_CGTA_L007	R2_3_4_GAGT_L007	R3_1_3_TTAG_L007	R3_2_1_AGGG_L007	R3_3_3_CCAT_L007	R4_1_3_GTCA_L007	R4_2_3A_TATC_L007	R4_3_3_AAAA_L007	R6_1_2_ATTT_L002	R6_2_1_CACG_L002	R6_3_1_GGAC_L002
												0	0	0	0	0	0	0	0	0	0	0	0	0	0	0	0	0	0	0	0	0	0	0	0	0	0	0	0	0	0	0	0
												0	0	0	0	0	0	0	0	0	0	0	0	0	0	0	0	0	0	0	0	0	0	0	0	0	0	0	0	0	0	0	0
												0	0	0	0	0	0	0	0	0	0	0	0	0	0	0	0	0	0	0	0	0	0	0	0	0	0	0	0	0	0	0	0
												0	0	0	0	0	0	0	0	0	0	0	0	0	0	0	0	0	0	0	0	0	0	0	0	0	0	0	0	0	0	0	0
												0	0	0	0	0	0	0	0	0	0	0	0	0	0	0	0	0	0	0	0	0	0	0	0	0	0	0	0	0	0	0	0
												0	0	0	0	0	0	0	0	0	0	0	0	0	0	0	0	0	0	0	0	0	0	0	0	0	0	0	0	0	0	0	0
												0	0	0	0	0	0	0	0	0	0	0	0	0	0	0	0	0	0	0	0	0	0	0	0	0	0	0	0	0	0	0	0
												0	0	0	0	0	0	0	0	0	0	0	0	0	0	0	0	0	0	0	0	0	0	0	0	0	0	0	0	0	0	0	0
												0	0	0	0	0	0	0	0	0	0	0	0	0	0	0	0	0	0	0	0	0	0	0	0	0	0	0	0	0	0	0	0
												0	0	0	0	0	0	0	0	0	0	0	0	0	0	0	0	0	0	0	0	0	0	0	0	0	0	0	0	0	0	0	0
												0	0	0	0	0	0	0	0	0	0	0	0	0	0	0	0	0	0	0	0	0	0	0	0	0	0	0	0	0	0	0	0
												0	0	0	0	0	0	0	0	0	0	0	0	0	0	0	0	0	0	0	0	0	0	0	0	0	0	0	0	0	0	0	0
												0	0	0	0	0	0	0	0	0	0	0	0	0	0	0	0	0	0	0	0	0	0	0	0	0	0	0	0	0	0	0	0
												0	0	0	0	0	0	0	0	0	0	0	0	0	0	0	0	0	0	0	0	0	0	0	0	0	0	0	0	0	0	0	0
												0	0	0	0	0	0	0	0	0	0	0	0	0	0	0	0	0	0	0	0	0	0	0	0	0	0	0	0	0	0	0	0
												0	0	0	0	0	0	0	0	0	0	0	0	0	0	0	0	0	0	0	0	0	0	0	0	0	0	0	0	0	0	0	0
												0	0	0	0	0	0	0	0	0	0	0	0	0	0	0	0	0	0	0	0	0	0	0	0	0	0	0	0	0	0	0	0
												0	0	0	0	0	0	0	0	0	0	0	0	0	0	0	0	0	0	0	0	0	0	0	0	0	0	0	0	0	0	0	0
												0	0	0	0	0	0	0	0	0	0	0	0	0	0	0	0	0	0	0	0	0	0	0	0	0	0	0	0	0	0	0	0
												0	0	0	0	0	0	0	0	0	0	0	0	0	0	0	0	0	0	0	0	0	0	0	0	0	0	0	0	0	0	0	0
												0	0	0	0	0	0	0	0	0	0	0	0	0	0	0	0	0	0	0	0	0	0	0	0	0	0	0	0	0	0	0	0
												0	0	0	0	0	0	0	0	0	0	0	0	0	0	0	0	0	0	0	0	0	0	0	0	0	0	0	0	0	0	0	0
												0	0	0	0	0	0	0	0	0	0	0	0	0	0	0	0	0	0	0	0	0	0	0	0	0	0	0	0	0	0	0	0
												0	0	0	0	0	0	0	0	0	0	0	0	0	0	0	0	0	0	0	0	0	0	0	0	0	0	0	0	0	0	0	0
												0	0	0	0	0	0	0	0	0	0	0	0	0	0	0	0	0	0	0	0	0	0	0	0	0	0	0	0	0	0	0	0
												0	0	0	0	0	0	0	0	0	0	0	0	0	0	0	0	0	0	0	0	0	0	0	0	0	0	0	0	0	0	0	0
												0	0	0	0	0	0	0	0	0	0	0	0	0	0	0	0	0	0	0	0	0	0	0	0	0	0	0	0	0	0	0	0
												0	0	0	0	0	0	0	0	0	0	0	0	0	0	0	0	0	0	0	0	0	0	0	0	0	0	0	0	0	0	0	0
												0	0	0	0	0	0	0	0	0	0	0	0	0	0	0	0	0	0	0	0	0	0	0	0	0	0	0	0	0	0	0	0
												0	0	0	0	0	0	0	0	0	0	0	0	0	0	0	0	0	0	0	0	0	0	0	0	0	0	0	0	0	0	0	0
												0	0	0	0	0	0	0	0	0	0	0	0	0	0	0	0	0	0	0	0	0	0	0	0	0	0	0	0	0	0	0	0
												0	0	0	0	0	0	0	0	0	0	0	0	0	0	0	0	0	0	0	0	0	0	0	0	0	0	0	0	0	0	0	0
												0	0	0	0	0	0	0	0	0	0	0	0	0	0	0	0	0	0	0	0	0	0	0	0	0	0	0	0	0	0	0	0
												0	0	0	0	0	0	0	0	0	0	0	0	0	0	0	0	0	0	0	0	0	0	0	0	0	0	0	0	0	0	0	0
												0	0	0	0	0	0	0	0	0	0	0	0	0	0	0	0	0	0	0	0	0	0	0	0	0	0	0	0	0	0	0	0
												0	0	0	0	0	0	0	0	0	0	0	0	0	0	0	0	0	0	0	0	0	0	0	0	0	0	0	0	0	0	0	0
												0	0	0	0	0	0	0	0	0	0	0	0	0	0	0	0	0	0	0	0	0	0	0	0	0	0	0	0	0	0	0	0
												0	0	0	0	0	0	0	0	0	0	0	0	0	0	0	0	0	0	0	0	0	0	0	0	0	0	0	0	0	0	0	0
												0	0	0	0	0	0	0	0	0	0	0	0	0	0	0	0	0	0	0	0	0	0	0	0	0	0	0	0	0	0	0	0
												0	0	0	0	0	0	0	0	0	0	0	0	0	0	0	0	0	0	0	0	0	0	0	0	0	0	0	0	0	0	0	0
												0	0	0	0	0	0	0	0	0	0	0	0	0	0	0	0	0	0	0	0	0	0	0	0	0	0	0	0	0	0	0	0
												0	0	0	0	0	0	0	0	0	0	0	0	0	0	0	0	0	0	0	0	0	0	0	0	0	0	0	0	0	0	0	0
												0	0	0	0	0	0	0	0	0	0	0	0	0	0	0	0	0	0	0	0	0	0	0	0	0	0	0	0	0	0	0	0
												0	0	0	0	0	0	0	0	0	0	0	0	0	0	0	0	0	0	0	0	0	0	0	0	0	0	0	0	0	0	0	0
												0	0	0	0	0	0	0	0	0	0	0	0	0	0	0	0	0	0	0	0	0	0	0	0	0	0	0	0	0	0	0	0
												0	0	0	0	0	0	0	0	0	0	0	0	0	0	0	0	0	0	0	0	0	0	0	0	0	0	0	0	0	0	0	0
												0	0	0	0	0	0	0	0	0	0	0	0	0	0	0	0	0	0	0	0	0	0	0	0	0	0	0	0	0	0	0	0
												0	0	0	0	0	0	0	0	0	0	0	0	0	0	0	0	0	0	0	0	0	0	0	0	0	0	0	0	0	0	0	0
												0	0	0	0	0	0	0	0	0	0	0	0	0	0	0	0	0	0	0	0	0	0	0	0	0	0	0	0	0	0	0	0
												0	0	0	0	0	0	0	0	0	0	0	0	0	0	0	0	0	0	0	0	0	0	0	0	0	0	0	0	0	0	0	0
												0	0	0	0	0	0	0	0	0	0	0	0	0	0	0	0	0	0	0	0	0	0	0	0	0	0	0	0	0	0	0	0
												0	0	0	0	0	0	0	0	0	0	0	0.629996	0	0	0	0	0	0	0	0	0	0	0	0	0	0	0	0	0	0	0	0
												0	0	0	0	0	0	0	0	0	0	0	0.709671	0	0	0	0	0	0	0	0	0	0	0	0	0	0	0	0	0	0	0	0
												0	0	0	0	0	0	0	0	0	0	0	0.775276	0	0	0	0	0	0	0	0	0	0	0	0	0	0	0	0	0	0	0	0
												0	0	0	0	0	0	0	0	0	0	0	0.851132	0	0	0	0	0	0	0	0	0	0	0	0	0	0	0	0	0	0	0	0
												0	0	0	0	0	0	0	0	0	0	0	0.931506	0	0	0	0	0	0	0	0	0	0	0	0	0	0	0	0	0	0	0	0
												0	0	0	0	0	0	0	0	0	0	0	0.973315	0.81675	0	0	0	0	0	0	0	0	0	0	0	0	0	0	0	0	0	0	0
												0	0	0	0	0	0	0	0	0	0	0	1.1643	0.955633	0	0	0	0	0	0	0	0	0	0	0	0	0	0	0	0	0	0	0
												0	0	0	0	0	0	0	0	0	0	0	1.18262	0.96328	0	0	0	0	0	0	0	0	0	0	0	0	0	0	0	0	0	0	0
												0	0	0	0	0	0	0	0	0	0	0	1.2866	1.22069	0	0	0	0	0	0	0	0	0	0	0	0	0	0	0	0	0	0	0
												0	0	0	0	0	0	0	0	0	0	0	1.40357	1.25312	0	0	0	0	0	0	0	0	0	0	0	0	0	0	0	0	0	0	0
												0	0	0	0	0	0	0	0	0	0	0	1.43025	1.26182	0	0	0	0	0	0	0	0	0	0	0	0	0	0	0	0	0	0	0
												0	0	0	0	0	0	0	0	0	0	0	1.43869	1.26698	0	0	0	0	0	0	0	0	0	0	0	0	0	0	0	0	0	0	0
												0	0	0	0	0	0	0	0	0	0	0	1.48309	1.29614	0	0	0	0	0	0	0	0	0	0	0	0	0	0	0	0	0	0	0
												0	0	0	0	0	0	0	0	0	0	0	1.55169	1.30535	0	0	0	0	0	0	0	0	0	0	0	0	0	0	0	0	0	0	0
												0	0	0	0	0	0	0	0	0	0	0	1.5985	1.33654	0	0	0	0	0	0	0	0	0	0	0	0	0	0	0	0	0	0	0
												0	0	0	0	0	0	0	0	0	0	0	1.72649	1.34418	0	0	0	0	0	0	0	0	0	0	0	0	0	0	0	0	0	0	0
												0	0	0	0	0	0	0	0	0	0	0	1.73257	1.37426	0	0	0	0	0	0	0	0	0	0	0	0	0	0	0	0	0	0	0
												0	0	0	0	0	0	0	0	0	0	0	1.73869	1.39864	0	0	0	0	0	0	0	0	0	0	0	0	0	0	0	0	0	0	0
												0	0	0	0	0	0	0	0	0	0	0	1.80549	1.42826	0	0	0	0	0	0	0	0	0	0	0	0	0	0	0	0	0	0	0
												0	0	0	0	0	0	0	0	0	0	0	1.81656	1.48637	0	0	0	0	0	0	0	0	0	0	0	0	0	0	0	0	0	0	0
												0	0	0	0	0	0	0	0	0	0	0	1.82697	1.57655	0	0	0	0	0	0	0	0	0	0	0	0	0	0	0	0	0	0	0
												0	0	0	0	0	0	0	0	0	0	0	1.8668	1.6435	0	0	0	0	0	0	0	0	0	0	0	0	0	0	0	0	0	0	0
												0	0	0	0	0	0	0	0	0	0	0	1.86756	1.68377	0	0	0	0	0	0	0	0	0	0	0	0	0	0	0	0	0	0	0
												0	0	0	0	0	0	0	0	0	0	0	1.88456	1.70478	0	0	0	0	0	0	0	0	0	0	0	0	0	0	0	0	0	0	0
												0	0	0	0	0	0	0	0	0	0	0	1.92702	1.73228	0	0	0	0	0	0	0	0	0	0	0	0	0	0	0	0	0	0	0
												0	0	0	0	0	0	0	0	0	0	0	1.93026	1.78864	0	0	0	0	0	0	0	0	0	0	0	0	0	0	0	0	0	0	0
												0	0	0	0	0	0	0	0	0	0	0	1.99832	1.79621	0	0	0	0	0	0	0	0	0	0	0	0	0	0	0	0	0	0	0
												0	0	0	0	0	0	0	0	0	0	0	2.06795	1.86828	0	0	0	0	0	0	0	0	0	0	0	0	0	0	0	0	0	0	0
												0	0	0	0	0	0	0	0	0	0	0	2.13694	1.88043	0	0	0	0	0	0	0	0	0	0	0	0	0	0	0	0	0	0	0
												0	0	0	0	0	0	0	0	0	0	0	2.21275	1.91904	0	0	0	0	0	0	0	0	0	0	0	0	0	0	0	0	0	0	0
												0	0	0	0	0	0	0	0	0	0	0	2.30607	2.03293	0	0	0	0	0	0	0	0	0	0	0	0	0	0	0	0	0	0	0
												0	0	0	0	0	0	0	0	0	0	0	2.31787	2.12281	0	0	0	0	0	0	0	0	0	0	0	0	0	0	0	0	0	0	0
												0	0	0	0	0	0	0	0	0	0	0	2.35654	2.13811	0	0	0	0	0	0	0	0	0	0	0	0	0	0	0	0	0	0	0
												0	0	0	0	0	0	0	0	0	0	0	2.36322	2.14319	0	0	0	0	0	0	0	0	0	0	0	0	0	0	0	0	0	0	0
												0	0	0	0	0	0	0	0	0	0	0	2.39853	2.18001	0	0	0	0	0	0	0	0	0	0	0	0	0	0	0	0	0	0	0
												0	0	0	0	0	0	0	0	0	0	0	2.42012	2.28661	0	0	0	0	0	0	0	0	0	0	0	0	0	0	0	0	0	0	0
												0	0	0	0	0	0	0	0	0	0	0	2.44591	2.36528	0	0	0	0	0	0	0	0	0	0	0	0	0	0	0	0	0	0	0
												0	0	0	0	0	0	0	0	0	0	0	2.44946	2.40131	0	0	0	0	0	0	0	0	0	0	0	0	0	0	0	0	0	0	0
												0	0	0	0	0	0	0	0	0	0	0	2.5022	2.43118	0	0	0	0	0	0	0	0	0	0	0	0	0	0	0	0	0	0	0
												0	0	0	0	0	0	0	0	0	0	0	2.53833	2.45039	0	0	0	0	0	0	0	0	0	0	0	0	0	0	0	0	0	0	0
												0	0	0	0	0	0	0	0	0	0	0	2.5395	2.49742	0	0	0	0	0	0	0	0	0	0	0	0	0	0	0	0	0	0	0
												0	0	0	0	0	0	0	0	0	0	0	2.55757	2.50999	0	0	0	0	0	0	0	0	0	0	0	0	0	0	0	0	0	0	0
												0	0	0	0	0	0	0	0	0	0	0	2.59496	2.58938	0	0	0	0	0	0	0	0	0	0	0	0	0	0	0	0	0	0	0
												0	0	0	0	0	0	0	0	0	0	0	2.60902	2.62971	0	0	0	0	0	0	0	0	0	0	0	0	0	0	0	0	0	0	0
												0	0	0	0	0	0	0	0	0	0	0	2.69252	2.64964	0	0	0	0	0	0	0	0	0	0	0	0	0	0	0	0	0	0	0
												0	0	0	0	0	0	0	0	0	0	0	2.69309	2.75548	0	0	0	0	0	0	0	0	0	0	0	0	0	0	0	0	0	0	0
												0	0	0	0	0	0	0	0	0	0	0	2.7585	2.78527	0	0	0	0	0	0	0	0	0	0	0	0	0	0	0	0	0	0	0
												0	0	0	0	0	0	0	0	0	0	0	2.76534	2.78554	0	0	0	0	0	0	0	0	0	0	0	0	0	0	0	0	0	0	0
												0	0	0	0	0	0	0	0	0	0	0	2.77854	2.82939	0	0	0	0	0	0	0	0	0	0	0	0	0	0	0	0	0	0	0
												0	0	0	0	0	0	0	0	0	0	0	2.86805	2.86489	0	0	0	0	0	0	0	0	0	0	0	0	0	0	0	0	0	0	0
												0	0	0	0	0	0	0	0	0	0	0	2.90884	2.91195	0	0	0	0	0	0	0	0	0	0	0	0	0	0	0	0	0	0	0
												0	0	0	0	0	0	0	0	0	0	0	2.93301	2.93241	0	0	0	0	0	0	0	0	0	0	0	0	0	0	0	0	0	0	0
												0	0	0	0	0	0	0	0	0	0	0.32613	2.94126	2.94087	0	0	0	0	0	0	0	0	0	0	0	0	0	0	0	0	0	0	0
												0	0	0	0	0	0	0	0	0	0	0.336819	2.98482	2.94117	0	0	0	0	0	0	0	0	0	0	0	0	0	0	0	0	0	0	0
												0	0	0	0	0	0	0	0	0	0	0.433616	3.01653	2.95367	0	0	0	0	0	0	0	0	0	0	0	0	0	0	0	0	0	0	0
												0	0	0	0	0	0	0	0	0	0	0.442188	3.02395	2.97274	0	0	0	0	0	0	0	0	0	0	0	0	0	0	0	0	0	0	0
												0	0	0	0	0	0	0	0	0	0	0.463484	3.04859	3.1081	0	0	0	0	0	0	0	0	0	0	0	0	0	0	0	0	0	0	0
												0	0	0	0	0	0	0	0	0	0	0.500544	3.05874	3.1188	0	0	0	0	0	0	0	0	0	0	0	0	0	0	0	0	0	0	0
												0	0	0	0	0	0	0	0	0	0	0.532063	3.07049	3.15219	0	0	0	0	0	0	0	0	0	0	0	0	0	0	0	0	0	0	0
												0	0	0	0	0	0	0	0	0	0	0.53509	3.10006	3.16885	0	0	0	0	0	0	0	0	0	0	0	0	0	0	0	0	0	0	0
												0	0	0	0	0	0	0	0	0	0	0.586403	3.13178	3.18102	0	0	0	0	0	0	0	0	0	0	0	0	0	0	0	0	0	0	0
												0	0	0	0	0	0	0	0	0	0	0.691668	3.16194	3.21165	0	0	0	0	0	0	0	0	0	0	0	0	0	0	0	0	0	0	0
												0	0	0	0	0	0	0	0	0	0	0.698205	3.23025	3.26056	0	0	0	0	0	0	0	0	0	0	0	0	0	0	0	0	0	0	0
												0	0	0	0	0	0	0	0	0	0	0.741837	3.31918	3.38588	0	0	0	0	0	0	0	0	0	0	0	0	0	0	0	0	0	0	0
												0	0	0	0	0	0	0	0	0	0	0.792157	3.32781	3.39025	0	0	0	0	0	0	0	0	0	0	0	0	0	0	0	0	0	0	0
												0	0	0	0	0	0	0	0	0	0	0.794368	3.32893	3.43003	0	0	0	0	0	0	0	0	0	0	0	0	0	0	0	0	0	0	0
												0	0	0	0	0	0	0	0	0	0	0.831934	3.33701	3.4476	0	0	0	0	0	0	0	0	0	0	0	0	0	0	0	0	0	0	0
												0	0	0	0	0	0	0	0	0	0	0.846878	3.36029	3.46651	0	0	0	0	0	0	0	0	0	0	0	0	0	0	0	0	0	0	0
												0	0	0	0	0	0	0	0	0	0	0.869464	3.36369	3.51746	0	0	0	0	0	0	0	0	0	0	0	0	0	0	0	0	0	0	0
												0	0	0	0	0	0	0	0	0	0	0.876975	3.39168	3.52708	0	0	0	0	0	0	0	0	0	0	0	0	0	0	0	0	0	0	0
												0	0	0	0	0	0	0	0	0	0	0.878563	3.40979	3.74097	0	0	0	0	0	0	0	0	0	0	0	0	0	0	0	0	0	0	0
												0	0	0	0	0	0	0	0	0	0	0.882618	3.41699	3.77612	0	0	0	0	0	0	0	0	0	0	0	0	0	0	0	0	0	0	0
												0	0	0	0	0	0	0	0	0	0	0.905345	3.45019	3.79197	0	0	0	0	0	0	0	0	0	0	0	0	0	0	0	0	0	0	0
												0	0	0	0	0	0	0	0	0	0	0.922802	3.50899	3.85937	0	0	0	0	0	0	0	0	0	0	0	0	0	0	0	0	0	0	0
												0	0	0	0	0	0	0	0	0	0	0.938969	3.66277	3.86801	0	0	0	0	0	0	0	0	0	0	0	0	0	0	0	0	0	0	0
												0	0	0	0	0	0	0	0	0	0	0.94666	3.72255	3.92913	0	0	0	0	0	0	0	0	0	0	0	0	0	0	0	0	0	0	0
												0	0	0	0	0	0	0	0	0	0	0.97294	3.83471	3.93201	0	0	0	0	0	0	0	0	0	0	0	0	0	0	0	0	0	0	0
												0	0	0	0	0	0	0	0	0	0	1.02986	3.91132	3.97276	0	0	0	0	0	0	0	0	0	0	0	0	0	0	0	0	0	0	0
												0	0	0	0	0	0	0	0	0	0	1.03823	3.93695	3.98747	0	0	0	0	0	0	0	0	0	0	0	0	0	0	0	0	0	0	0
												0	0	0	0	0	0	0	0	0	0	1.08512	3.94185	3.99277	0	0	0	0	0	0	0	0	0	0	0	0	0	0	0	0	0	0	0
												0	0	0	0	0	0	0	0	0	0	1.11291	3.98451	3.99874	0	0	0	0	0	0	0	0	0	0	0	0	0	0	0	0	0	0	0
												0	0	0	0	0	0	0	0	0	0	1.11306	4.0895	4.05174	0	0	0	0	0	0	0	0	0	0	0	0	0	0	0	0	0	0	0
												0	0	0	0	0	0	0	0	0	0	1.1386	4.10997	4.11098	0	0	0	0	0	0	0	0	0	0	0	0	0	0	0	0	0	0	0
												0	0	0	0	0	0	0	0	0	0	1.14417	4.24927	4.12794	0	0	0	0	0.473047	0	0	0.322042	0	0	0.215814	0	0	0	0	0	0	0	0
												0	0	0	0	0	0	0	0	0	0	1.14587	4.34674	4.17597	0	0	0	0	0.604941	0	0	0.329724	0	0	0.256376	0	0	0	0	0	0	0	0
												0	0	0	0	0	0	0	0	0	0	1.14623	4.35361	4.25792	0	0	0	0	0.607739	0	0	0.337196	0	0	0.302178	0	0	0	0	0	0	0	0
												0	0	0	0	0	0	0	0	0	0	1.16054	4.39226	4.26591	0	0	0	0	0.679487	0	0	0.348193	0	0	0.333387	0	0	0	0	0	0	0	0
												0	0	0	0	0	0	0	0	0	0	1.16364	4.40423	4.36186	0	0	0	0	0.70603	0	0	0.36364	0	0.324974	0.334204	0	0	0	0	0	0	0	0
												0	0	0	0	0	0	0	0	0	0	1.19131	4.41169	4.42019	0	0	0	0	0.727115	0	0	0.37682	0	0.358505	0.339154	0	0	0	0	0	0.273205	0	0
												0	0.53946	0	0	0	0	0	0	0	0	1.19159	4.41432	4.44014	0	0	0	0	0.749844	0	0	0.47386	0	0.389081	0.346632	0	0	0	0	0	0.373352	0	0
												0	0.553448	0	0	0	0	0	0	0	0	1.2096	4.43285	4.4751	0	0	0	0	0.751687	0	0	0.476364	0.363748	0.39	0.385671	0	0	0	0	0	0.443116	0	0
												0.34766	0.69357	0	0	0	0	0	0	0	0	1.21289	4.48549	4.50321	0	0	0	0	0.758121	0	0	0.499719	0.401332	0.409607	0.397967	0	0	0	0	0	0.452658	0	0
												0.439211	0.695212	0	0	0	0	0	0	0	0	1.2256	4.52856	4.50321	0	0	0	0	0.840159	0	0	0.542283	0.423473	0.560841	0.398409	0	0.189568	0	0	0	0.500612	0	0
												0.538954	0.740506	0	0	0	0	0	0	0	0	1.25888	4.55523	4.5681	0	0	0	0	0.865676	0	0	0.548179	0.464081	0.564429	0.421037	0	0.195922	0	0	0	0.514572	0	0
												0.552914	0.788435	0	0	0	0	0	0	0	0	1.30309	4.58509	4.57005	0	0	0	0	0.900358	0	0	0.591518	0.477299	0.577719	0.425216	0	0.217295	0	0	0	0.519054	0	0
												0.56683	0.820026	0	0	0	0	0	0	0	0	1.32534	4.64298	4.59458	0	0	0	0	0.98381	0	0	0.60224	0.526475	0.627139	0.427588	0	0.243337	0.31599	0	0	0.572563	0.228963	0
												0.692709	0.836926	0	0	0	0	0	0.780633	0	0	1.333	4.74075	4.64193	0	0	0	0	1.10286	0	0	0.608082	0.547976	0.67415	0.433737	0	0.245997	0.322438	0	0	0.582493	0.276573	0
												0.694347	0.892505	0	0	0	0	0	0.789201	0	0	1.39431	4.7468	4.7021	0	0	0	0	1.18562	0	0	0.660877	0.579344	0.700821	0.435314	0	0.305143	0.327385	0	0	0.656452	0.297474	0
												0.710126	1.00622	0	0	0	0	0	0.827034	0	0	1.40057	4.74833	4.71921	0	0	0	0	1.18843	0	0	0.6713	0.618705	0.725939	0.460431	0	0.316976	0.330093	0	0	0.662622	0.312459	0
												0.768681	1.01281	0	0	0	0	0	0.937641	0	0	1.42178	4.75919	4.72233	0	0	0	0	1.20957	0	0	0.686899	0.647235	0.733821	0.468073	0	0.343813	0.336886	0	0	0.672974	0.316304	0
												0.781586	1.03114	0	0	0	0	0	0.961948	0	0	1.42775	4.76816	4.76301	0	0	0	0	1.22589	0	0	0.69255	0.72206	0.782833	0.475139	0	0.346051	0.378612	0	0	0.683812	0.326219	0
												0.79328	1.12415	0	0	0	0	0	1.13073	0	0	1.42993	4.84555	4.79731	0	0.267117	0	0	1.28747	0	0	0.713028	0.725777	0.808786	0.477874	0.118635	0.360677	0.41747	0	0	0.689108	0.357367	0
												0.79383	1.22844	0	0	0	0	0	1.23371	0	0	1.46267	4.87496	4.81911	0	0.299165	0	0.149552	1.30707	0	0	0.722049	0.725938	0.810527	0.489754	0.168215	0.363443	0.417928	0	0	0.722659	0.358246	0
												0.804924	1.28936	0	0	0	0	0	1.28314	0	0	1.46511	4.9307	4.84694	0	0.369154	0	0.165869	1.30777	0	0	0.72353	0.732074	0.855634	0.543644	0.222222	0.378133	0.420192	0	0	0.748198	0.361312	0
												0.854415	1.31114	0	0	0	0	0	1.36933	0	0	1.46553	4.93435	4.88257	0	0.431202	0	0.226042	1.3696	0	0	0.725664	0.740626	0.857285	0.54853	0.235769	0.391414	0.435322	0	0	0.776578	0.365528	0
												0.878032	1.38003	0	0	0	0	0	1.39644	0.874908	0	1.49174	4.96233	4.90949	0	0.46694	0	0.227418	1.38975	0	0	0.726954	0.742904	0.869186	0.571376	0.236518	0.415516	0.475374	0	0	0.782645	0.397177	0
												0.885534	1.42207	0	0	0	0	0	1.43768	0.958462	0	1.49797	4.9668	4.93981	0	0.475038	0	0.265289	1.4018	0	0	0.727294	0.745881	0.869897	0.572989	0.257187	0.474766	0.475467	0	0	0.863783	0.413578	0
												0.943691	1.46612	0	0	0	0	0	1.46956	0.967595	0	1.50701	4.9988	4.9905	0	0.485539	0	0.284491	1.43247	0	0	0.747467	0.75262	0.89984	0.580036	0.283925	0.475886	0.4831	0	0	0.917146	0.426804	0
												1.02917	1.54033	0	0	0	0	0	1.483	0.977548	0	1.60228	5.10019	5.00405	0	0.539071	0	0.32536	1.43847	0	0	0.766984	0.759641	0.908947	0.584231	0.285233	0.49862	0.511494	0	0	0.923302	0.429101	0
												1.0538	1.70632	0	0	0	0	0	1.52973	1.07312	0	1.62023	5.1625	5.07061	0	0.557853	0	0.332997	1.44452	0	0	0.774046	0.764171	0.923578	0.59258	0.311259	0.51233	0.576834	0	0	0.943609	0.448158	0
												1.10499	1.72025	0	0	0	0	0	1.53443	1.10938	0	1.64078	5.16443	5.13172	0	0.574257	0	0.367599	1.47167	0	0	0.781325	0.821907	0.934864	0.610815	0.316139	0.513296	0.57963	0	0	0.953322	0.451051	0
												1.11984	1.75458	0	0	0	0	0	1.59711	1.11922	0	1.67285	5.23815	5.26388	0	0.631908	0	0.368503	1.47756	0	0	0.782937	0.823224	0.938639	0.618082	0.33114	0.51474	0.587952	0	0	0.967358	0.456123	0
												1.139	1.77395	0	0	0.405549	0	0	1.68103	1.12586	0	1.68773	5.2399	5.274	0	0.654691	0	0.421458	1.53703	0	0	0.796911	0.838412	0.959596	0.650963	0.351584	0.542959	0.62375	0	0.264853	0.983081	0.525611	0
												1.14395	1.95959	0.375031	0	0.414051	0	0	1.68674	1.15075	0	1.70887	5.67795	5.31211	0	0.664403	0	0.439024	1.55441	0	0	0.81174	0.839768	0.983611	0.674115	0.352444	0.558915	0.63475	0	0.278542	0.998048	0.562162	0
												1.18206	2.05747	0.492992	0	0.686019	0	0	1.70486	1.1668	0	1.71367	5.99237	5.38495	0	0.697857	0	0.441386	1.59133	0	0	0.815128	0.858105	0.98602	0.683015	0.419477	0.56408	0.650017	0	0.280827	1.0053	0.613594	0
												1.19853	2.11173	0.502078	0	0.700054	0	0	1.72425	1.17262	0	1.73467	6.04631	5.46693	0	0.722746	0	0.463808	1.64742	0	0	0.831274	0.866795	0.994431	0.698768	0.458709	0.575341	0.666741	0	0.389713	1.00923	0.631068	0
												1.25495	2.26957	0.538564	0	0.703292	0	0	1.76115	1.22094	0	1.73559	6.08399	5.4969	0	0.734526	0	0.479512	1.711	0	0	0.833307	0.869437	1.01503	0.720701	0.49976	0.584488	0.6877	0	0.411199	1.01313	0.642344	0
												1.28026	2.32946	0.683495	0	0.768032	0.378504	0	1.77743	1.22612	0	1.74845	6.08639	5.54545	0	0.740056	0	0.494547	1.73557	0	0	0.859015	0.884258	1.03619	0.732841	0.500356	0.588378	0.696267	0	0.431305	1.03768	0.656146	0
												1.28079	2.37865	0.701219	0	0.774174	0.921352	0	1.80367	1.2707	0	1.76245	6.11205	5.62641	0.311053	0.744713	0.318058	0.53188	1.83315	0	0	0.885758	0.890203	1.06223	0.736954	0.525075	0.6014	0.700782	0	0.45852	1.07038	0.671685	0
												1.28719	2.43492	0.762233	0	0.786321	0.924193	0	1.83482	1.27762	0	1.7917	6.17786	5.6299	0.335706	0.756898	0.358337	0.532811	1.89283	0	0.360459	0.895818	0.920286	1.09495	0.759253	0.557391	0.606523	0.706309	0	0.493281	1.0938	0.672972	0
												1.31031	2.46652	0.808613	0	0.817036	1.00846	0	1.88708	1.30074	0	1.79586	6.29075	5.65221	0.342744	0.779379	0.358761	0.540265	1.91909	0	0.514633	0.915905	1.0178	1.13498	0.75958	0.559023	0.618682	0.7074	0	0.497706	1.103	0.676347	0
												1.37645	2.47454	0.878753	0	0.869872	1.04737	0	1.90734	1.33193	0	1.80659	6.45047	5.79023	0.453146	0.801728	0.492336	0.544569	1.95972	0	0.560038	0.920603	1.0512	1.13525	0.760139	0.569479	0.623712	0.711768	0	0.516324	1.11618	0.690359	0
												1.39591	2.53085	0.900879	0	0.877317	1.11218	0	1.92406	1.54696	0	1.82451	6.55075	5.91957	0.493771	0.813933	0.538021	0.586277	2.0331	0	0.572451	0.925936	1.06243	1.1427	0.764482	0.585824	0.628666	0.728314	0	0.528699	1.12373	0.70075	0
												1.42173	2.56343	0.983808	0	0.926088	1.13009	0	1.96207	1.5533	0	1.86872	6.56101	5.93848	0.524714	0.815949	0.549029	0.613424	2.09131	0	0.575283	0.948221	1.07651	1.14831	0.765321	0.61052	0.643439	0.733246	0	0.540121	1.12525	0.751742	0
												1.44187	2.62709	1.06075	0	1.03591	1.33669	0	1.97949	1.58417	0	1.88361	6.68747	6.02033	0.53551	0.823056	0.602342	0.642358	2.1082	0	0.579961	0.95714	1.0964	1.17397	0.769471	0.610782	0.643455	0.745421	0	0.631514	1.14794	0.789068	0
												1.4586	2.73671	1.06593	0	1.12243	1.34544	0	1.9939	1.65395	0	1.88416	6.70142	6.02711	0.567874	0.843552	0.649453	0.642809	2.13639	0	0.697482	0.992866	1.10489	1.18945	0.779206	0.615202	0.649088	0.780933	0	0.631975	1.23835	0.8126	0
												1.54184	2.80742	1.08301	0	1.13392	1.485	0	2.01239	1.74085	0	2.01822	6.7173	6.10299	0.569218	0.871236	0.676766	0.649422	2.1699	0	0.699134	1.01904	1.2156	1.19708	0.787078	0.627696	0.651116	0.78499	0	0.642135	1.31342	0.815443	0
												1.58425	2.84426	1.11153	0	1.14901	1.51401	0	2.07248	1.765	0	2.06281	6.75614	6.1459	0.720064	0.883722	0.682211	0.674932	2.18776	0	0.715044	1.02105	1.24456	1.21162	0.791131	0.639465	0.655211	0.798767	0.213115	0.675729	1.34281	0.816813	0
												1.59755	2.91687	1.1238	0	1.20421	1.52161	0	2.10573	1.83751	0.424257	2.12967	6.94076	6.15651	0.726227	0.891222	0.707647	0.690337	2.19981	0	0.734379	1.04778	1.26214	1.24256	0.793	0.648774	0.665958	0.830542	0.235795	0.685058	1.35645	0.8368	0
												1.61376	2.92104	1.32695	0	1.27145	1.57361	0	2.22497	1.84238	0.463345	2.15336	7.00193	6.23555	0.74691	0.899525	0.776429	0.698723	2.27299	0	0.764091	1.05082	1.27951	1.28404	0.7945	0.659075	0.672342	0.840538	0.275746	0.686486	1.36706	0.846636	0
												1.61587	2.93026	1.40291	0	1.29915	1.66219	0	2.25847	1.92905	0.710448	2.17881	7.10835	6.34183	0.754309	0.913959	0.785665	0.706554	2.29998	0	0.792883	1.05531	1.30657	1.29835	0.80208	0.674088	0.691126	0.844362	0.28152	0.69459	1.37758	0.850198	0.300853
												1.62095	2.97231	1.42429	0	1.29924	1.70266	0.232801	2.40385	1.94923	0.890655	2.19549	7.14884	6.46113	0.757333	0.915606	0.835615	0.708153	2.33282	0	0.830689	1.13127	1.30936	1.30638	0.836966	0.684795	0.696855	0.875964	0.348665	0.697795	1.38576	0.910776	0.36625
												1.62136	3.09336	1.54252	0	1.3662	1.71407	0.367974	2.45767	1.95424	0.899869	2.20169	7.30946	6.50864	0.844268	0.920099	0.858941	0.712817	2.33758	0	0.966734	1.14808	1.31264	1.32352	0.906894	0.731027	0.699047	0.895627	0.392527	0.746025	1.4396	0.917404	0.382712
												1.67061	3.14324	1.63482	0	1.44462	1.74174	0.556955	2.47344	1.97467	0.938822	2.21829	7.31175	6.50871	0.854437	0.936175	0.8686	0.718493	2.40373	0	1.0115	1.15132	1.35023	1.36287	0.965437	0.734812	0.704559	0.929026	0.439388	0.747767	1.46157	0.950879	0.445118
												1.68461	3.14376	1.66426	0	1.64362	1.85869	0.595593	2.50358	2.05057	0.961608	2.22336	7.62062	6.64161	0.925866	0.937111	0.870736	0.719516	2.42051	0	1.02101	1.165	1.36959	1.36359	0.96597	0.756318	0.71958	0.954117	0.439696	0.749828	1.51687	1.01974	0.549253
												1.74028	3.45738	1.67281	0	1.65769	1.8707	0.66254	2.51208	2.08172	0.968913	2.23554	7.63118	6.70202	0.970235	0.945739	0.958275	0.74603	2.42351	0	1.05323	1.18342	1.37203	1.36376	0.971888	0.757038	0.73987	0.95895	0.441135	0.768099	1.54495	1.03882	0.56049
												1.77605	3.46705	1.71941	0	1.66329	1.8804	0.676782	2.55254	2.08981	0.969586	2.30172	7.63611	6.73568	0.986828	1.01241	0.994262	0.775151	2.42862	0.569309	1.14119	1.23212	1.42096	1.37728	0.997791	0.773287	0.758925	0.963576	0.482521	0.771324	1.54895	1.05203	0.619833
												1.84754	3.60429	1.72046	0	1.69846	1.89375	0.693793	2.72349	2.09617	1.23527	2.35003	7.64586	6.82592	1.02449	1.03304	1.01709	0.795505	2.47577	0.745555	1.22433	1.24304	1.43435	1.38154	1.0143	0.783221	0.764719	1.01765	0.535056	0.773565	1.55728	1.0663	0.633194
												1.95226	3.63279	1.7579	0	1.78252	1.92596	0.757534	2.77658	2.11412	1.25762	2.38687	7.71454	6.83082	1.07549	1.04299	1.05336	0.805589	2.49669	1.24555	1.25831	1.2631	1.44321	1.38306	1.03618	0.80926	0.783406	1.02399	0.535839	0.810464	1.56175	1.07015	0.658722
												2.00792	3.63721	1.76293	0	1.88142	1.93839	0.800743	2.83004	2.16487	1.34181	2.43979	7.8219	6.94183	1.11181	1.06294	1.07859	0.84325	2.62501	1.38099	1.28538	1.26842	1.48354	1.40092	1.05599	0.811146	0.836196	1.03763	0.576885	0.827806	1.57849	1.11672	0.678755
												2.07012	3.68011	1.77275	0	1.8833	2.00099	0.822185	2.88119	2.17002	1.3982	2.47856	7.86831	7.02874	1.12993	1.07113	1.12625	0.851858	2.64398	1.38897	1.28895	1.28787	1.48667	1.41046	1.06354	0.825739	0.854221	1.04394	0.650895	0.834489	1.61989	1.12371	0.694745
												2.10223	3.73493	1.89118	0	1.94091	2.03254	0.855664	2.94642	2.23776	1.52658	2.49422	8.02713	7.14038	1.18379	1.10622	1.13192	0.859011	3.13747	1.55905	1.29759	1.32412	1.49894	1.42029	1.0637	0.839833	0.884361	1.07197	0.655324	0.845508	1.62875	1.13388	0.722419
												2.13098	3.80149	1.93753	0	1.95445	2.03792	0.88967	2.99664	2.24505	1.553	2.52663	8.06626	7.24591	1.18874	1.12133	1.13297	0.864132	3.16041	1.64303	1.31854	1.3447	1.5099	1.44444	1.08176	0.862444	0.89033	1.12096	0.676448	0.846402	1.6313	1.13992	0.760114
												2.15931	3.83523	1.96282	0	1.97278	2.04511	1.02148	3.00968	2.33885	1.59912	2.55653	8.12316	7.27	1.21237	1.12345	1.17389	0.877802	3.18015	1.66949	1.31914	1.34888	1.52693	1.45763	1.1009	0.866657	0.894526	1.12816	0.687858	0.881376	1.66027	1.14027	0.782855
												2.16995	3.89054	1.98389	0	2.00845	2.04621	1.11326	3.08285	2.40185	1.73755	2.63253	8.24184	7.40459	1.2368	1.12397	1.1869	0.884848	3.21551	1.72591	1.36556	1.36544	1.53317	1.47032	1.10163	0.877213	0.895149	1.13378	0.712691	0.894435	1.71143	1.15857	0.789669
												2.20539	3.96223	2.02813	0	2.01467	2.0795	1.13441	3.31472	2.47193	1.85458	2.65519	8.27994	7.50982	1.25518	1.19615	1.19488	0.897434	3.24923	1.75153	1.4075	1.40972	1.59018	1.48872	1.1227	0.901837	0.899005	1.14311	0.72571	0.894678	1.71457	1.17791	0.796851
												2.23561	4.17893	2.18152	0	2.05045	2.08007	1.36332	3.36319	2.62322	1.8671	2.66033	8.3921	7.57496	1.3009	1.21931	1.21865	0.947584	3.25485	1.83513	1.41738	1.44352	1.61099	1.59766	1.12592	0.902697	0.92802	1.16465	0.731066	0.901545	1.73277	1.18216	0.816584
												2.32384	4.51888	2.23182	0	2.1222	2.11786	1.3653	3.38012	2.64229	1.89407	2.67426	8.42413	7.60965	1.34813	1.22911	1.24304	0.948284	3.25522	1.96426	1.42713	1.47775	1.6185	1.62816	1.13244	1.02294	0.929591	1.17065	0.751318	0.906479	1.7672	1.18284	0.829734
												2.3678	4.6117	2.26161	0	2.18969	2.16481	1.48399	3.40369	2.64317	1.90922	2.71182	8.5597	7.62082	1.3494	1.25371	1.2801	0.978104	3.28549	1.97471	1.46005	1.51196	1.70159	1.66094	1.15396	1.07626	0.956449	1.19488	0.766067	0.950784	1.77599	1.19505	0.876871
												2.38102	4.65702	2.33627	0	2.22382	2.19223	1.5221	3.41718	2.73523	2.04259	2.78388	8.71671	7.8432	1.36056	1.28358	1.28903	0.991102	3.29121	1.98763	1.50107	1.584	1.75509	1.72094	1.15971	1.17673	0.971327	1.28049	0.766254	1.16916	1.78917	1.19542	0.902563
												2.43527	4.71293	2.41241	0	2.27342	2.19463	1.52716	3.49758	2.74876	2.04378	2.7931	8.82722	8.14279	1.40849	1.31281	1.30501	1.02469	3.31774	2.02361	1.53785	1.58801	1.80013	1.80099	1.17045	1.20549	0.971993	1.34974	0.76941	1.17024	1.80136	1.21078	0.90786
												2.49664	4.7383	2.54977	0.581095	2.28411	2.2096	1.58292	3.62059	2.89227	2.07605	2.83113	9.11649	8.29429	1.50976	1.34914	1.31101	1.04733	3.32507	2.03977	1.53867	1.61241	1.94207	1.807	1.17504	1.23485	1.01577	1.37028	0.806683	1.19336	1.86079	1.25492	0.940733
												2.51855	4.96998	2.63331	0.670874	2.41883	2.2835	1.58641	3.65331	2.91303	2.08673	2.84294	9.14981	8.45266	1.53127	1.37253	1.32881	1.08677	3.33583	2.05535	1.54819	1.62742	2.00344	1.85263	1.17753	1.253	1.03782	1.42099	0.810401	1.19492	1.90465	1.33358	0.964134
												2.52243	4.98513	2.65519	1.15139	2.42012	2.33082	1.63156	3.78137	2.98373	2.10838	2.85832	9.15111	8.66017	1.55741	1.37851	1.33128	1.09683	3.38662	2.17168	1.55793	1.69844	2.07861	1.85761	1.21533	1.26028	1.0496	1.43047	0.81801	1.20562	1.95267	1.33519	0.973357
												2.79097	5.00501	2.67433	1.20651	2.42595	2.52935	1.67132	4.03598	3.0669	2.13996	2.91559	9.29123	8.67042	1.59273	1.39827	1.33204	1.12898	3.45354	2.17227	1.59781	1.71379	2.09728	1.86058	1.23112	1.30618	1.05389	1.43328	0.879508	1.22154	2.00951	1.39924	0.990893
												2.81994	5.1248	2.77572	1.39517	2.43967	2.56457	1.67432	4.20563	3.08648	2.25625	3.00179	9.29867	8.68961	1.63902	1.42475	1.33445	1.15651	3.47531	2.38926	1.63513	1.72772	2.11408	1.87342	1.23311	1.33704	1.05877	1.52373	0.898263	1.22438	2.00983	1.40354	1.02182
												2.91023	5.1654	2.78783	1.68569	2.44388	2.60315	1.78215	4.24801	3.19869	2.28099	3.0272	9.38682	8.70313	1.65852	1.5045	1.33565	1.17084	3.48891	2.41394	1.66601	1.75302	2.11969	1.97246	1.3153	1.34431	1.07188	1.53042	0.916154	1.26507	2.01888	1.50227	1.07535
												2.95529	5.9549	2.90498	1.703	2.53552	2.69744	1.80399	4.4814	3.22211	2.3155	3.0619	9.54336	8.77108	1.66455	1.52827	1.36108	1.17291	3.51715	2.53036	1.711	1.75596	2.12834	2.16327	1.38365	1.36207	1.08316	1.59641	0.917367	1.27197	2.16244	1.50318	1.12617
												2.97688	6.06682	2.92583	1.7064	2.5556	2.70067	1.97982	4.48968	3.23366	2.53488	3.18237	9.86656	8.82043	1.75196	1.54759	1.36588	1.28605	3.59006	2.74586	1.73844	1.76461	2.1354	2.17827	1.42325	1.40227	1.09154	1.6126	0.920039	1.33653	2.16903	1.5812	1.14644
												3.01306	6.09168	2.95754	1.86921	2.59373	2.73958	2.00086	4.73869	3.57233	2.54373	3.41292	9.97859	9.11576	1.80157	1.62115	1.38269	1.29978	3.66161	2.79079	1.78395	1.76575	2.17489	2.18816	1.42834	1.45056	1.14117	1.62011	0.936547	1.34114	2.17471	1.58982	1.14976
												3.01637	6.15802	3.16687	2.00417	2.74468	2.89259	2.01067	4.77397	3.62049	2.61681	3.5084	10.1715	9.20398	1.83063	1.67803	1.39797	1.36271	3.72425	2.84524	1.82886	1.82459	2.26026	2.20829	1.48469	1.4625	1.1479	1.62891	1.0164	1.37053	2.33741	1.60229	1.24001
												3.05123	6.17862	3.17067	2.26485	2.82192	2.97013	2.03514	4.97799	3.62205	2.65764	3.6527	11.3697	9.23419	1.84207	1.70578	1.52011	1.36565	3.73278	2.86361	2.03705	1.82953	2.33966	2.31843	1.49235	1.47763	1.22184	1.66234	1.10764	1.4286	2.36068	1.6602	1.26898
												3.08431	6.44301	3.21156	2.2903	2.82212	3.02998	2.05241	5.01243	3.68136	2.89509	3.76072	11.589	9.4386	1.91124	1.71465	1.69034	1.45833	3.84335	3.02126	2.04446	1.83591	2.34031	2.34182	1.49562	1.48297	1.26694	1.66321	1.11972	1.47451	2.37348	1.67623	1.28804
												3.0954	6.64363	3.23351	2.31903	2.84006	3.17006	2.05875	5.23733	3.74945	2.91047	3.86795	11.86	9.62702	1.92254	1.76804	1.79475	1.46382	3.94757	3.02289	2.07392	1.85513	2.35738	2.36606	1.50002	1.49354	1.28091	1.7004	1.15124	1.49573	2.40689	1.68889	1.29628
												3.31294	6.682	3.31654	2.74378	2.86014	3.24859	2.07181	5.52009	3.86016	2.94708	3.87825	12.0214	9.91908	1.98027	1.7689	1.80226	1.48917	4.01504	3.21078	2.08844	1.86223	2.36691	2.43963	1.52629	1.50156	1.29118	1.73942	1.16117	1.49764	2.42589	1.72441	1.31594
												3.4639	7.01051	3.54032	3.02901	2.93995	3.25816	2.08607	5.81363	3.87414	2.96973	4.03353	12.7175	10.3784	1.98048	1.83286	1.83483	1.55379	4.03518	3.22984	2.12364	1.87956	2.38983	2.51869	1.56259	1.52868	1.32265	1.74409	1.23361	1.50767	2.44989	1.74212	1.32602
												3.73563	7.10791	3.58139	3.34176	2.98824	3.29718	2.18292	5.82749	3.91515	3.00827	4.06231	13.2727	10.8057	1.98804	1.95815	1.89802	1.5553	4.05861	3.3699	2.15766	1.88512	2.40036	2.54947	1.76667	1.53683	1.33261	1.77199	1.30856	1.52071	2.47217	1.77394	1.36713
												3.76017	7.65815	3.85908	3.40652	3.00251	3.59048	2.25526	6.04086	4.00671	3.05216	4.13281	13.567	11.2413	2.04462	1.99795	1.92726	1.57676	4.07086	3.6187	2.18054	2.16642	2.48447	2.60291	1.86252	1.54739	1.34466	1.84462	1.33467	1.52374	2.52522	1.846	1.39291
												4.03791	7.76525	3.9032	3.43548	3.00808	3.65442	2.26808	6.07242	4.13388	3.12646	4.16168	14.0356	11.4227	2.14704	2.00287	1.94126	1.58468	4.09162	3.7258	2.24845	2.19318	2.52565	2.66905	1.86736	1.60195	1.36332	1.85743	1.33544	1.53249	2.60773	1.86061	1.46086
												4.0502	7.80562	4.04603	3.44005	3.05975	3.71194	2.29407	6.17593	4.14595	3.13588	4.2986	14.8455	11.9368	2.2912	2.02097	1.96449	1.60444	4.16239	3.77303	2.47336	2.23018	2.64838	2.68758	1.89014	1.61923	1.39593	1.86957	1.34717	1.5526	2.64544	1.94417	1.62935
												4.19853	7.82696	4.05983	3.49152	3.06599	3.71852	2.30708	6.19651	4.33223	3.16329	4.34821	14.8505	11.9574	2.32282	2.03803	2.06754	1.64685	4.19727	3.80497	2.56869	2.31959	2.65654	2.70717	1.90193	1.64123	1.46176	1.89957	1.36058	1.56793	2.65626	1.98375	1.64591
												4.45252	7.92995	4.1704	3.64515	3.1331	3.7453	2.34971	6.22277	4.39919	3.3189	4.35435	14.8565	12.0512	2.45495	2.06601	2.12658	1.64817	4.22369	3.9915	2.60973	2.36325	2.70504	2.75371	1.93108	1.65422	1.51099	1.90058	1.43743	1.65341	2.86473	1.99339	1.7927
												4.46624	8.12064	4.35127	4.29595	3.51526	3.76197	2.37289	6.25767	4.4459	3.46549	4.55386	16.4653	12.3292	2.49003	2.07728	2.1618	1.66024	4.23878	4.27634	2.64206	2.39682	2.72517	2.80912	1.95473	1.6605	1.52902	1.91329	1.61659	1.68432	3.06495	2.02983	1.86934
												4.68354	8.22421	4.69825	4.46017	3.59761	3.94848	2.43934	6.31862	4.58818	3.50198	4.60181	16.8745	12.7225	2.63813	2.16625	2.17142	1.66439	4.40309	4.31452	2.77564	2.40675	2.74924	2.88653	2.06766	1.70002	1.54572	2.00491	1.64342	1.71277	3.20494	2.03636	1.93764
												4.81751	8.48281	4.75307	4.62592	3.6678	4.0798	2.60336	6.3866	4.64088	3.55933	4.69882	17.4726	12.8151	2.66257	2.412	2.18706	1.77003	4.40672	4.31814	2.81413	2.40753	2.85458	2.92637	2.14021	1.71511	1.61357	2.07457	1.65736	1.77846	3.25212	2.03881	1.95667
												5.15592	9.78182	4.76174	4.8988	3.80867	4.57455	2.68481	6.40016	4.89652	3.56956	4.73783	18.112	12.905	2.7198	2.42915	2.20627	1.82576	4.45183	4.38781	2.82622	2.42871	2.92919	3.00788	2.21127	1.77261	1.69735	2.09824	1.67393	1.88562	3.25637	2.07999	1.97941
												5.25665	9.96592	4.80245	4.91793	3.83938	4.6828	2.73661	6.40052	4.99818	3.73221	4.76419	18.6845	13.4263	2.8119	2.45954	2.27035	1.85586	4.48138	4.58178	2.94324	2.46276	2.98	3.05223	2.27893	1.79014	1.73001	2.12678	1.87036	1.91547	3.30109	2.08099	2.07664
												5.31477	9.99801	4.85143	5.18112	3.84786	4.78801	2.82809	6.71339	5.12907	3.74208	4.76442	19.31	13.8731	2.81592	2.46351	2.30571	1.93238	4.59106	4.79918	2.96361	2.4937	3.13784	3.07252	2.38547	1.95002	1.73108	2.15534	1.92316	1.92428	3.35279	2.11256	2.08057
												5.55844	10.3313	5.11934	5.23973	3.88748	4.85836	3.01207	6.74387	5.19081	3.81948	4.78508	20.1827	14.0983	2.83127	2.49955	2.3108	1.94879	4.68294	4.90524	3.14844	2.70632	3.21378	3.14616	2.56015	1.95469	1.88419	2.24329	1.97062	1.92993	3.36847	2.19493	2.18576
												5.79504	10.4861	5.15389	5.45791	4.56702	4.89904	3.04362	6.80407	5.41305	3.96045	4.87473	20.9636	14.215	3.33058	2.50023	2.34357	1.98662	4.70262	4.91275	3.2705	2.7677	3.22949	3.42805	2.59487	1.95872	1.92033	2.25257	1.97651	2.07184	3.39931	2.22244	2.24265
												5.81416	10.7603	5.31988	6.00032	5.18597	4.92601	3.30274	6.86857	5.49648	3.99283	4.99306	21.4419	14.508	3.34225	2.64359	2.37252	2.02708	4.86811	4.96293	3.31913	2.95727	3.26946	3.50209	2.67769	2.03803	1.99842	2.30026	2.03189	2.11348	3.42934	2.27538	2.24665
												6.14814	11.2101	5.49554	6.28302	5.3412	5.1399	3.44507	7.71337	5.63637	4.18862	5.39083	21.9625	14.6048	3.40343	2.6941	2.42863	2.04055	4.98877	4.96677	3.50706	3.0271	3.4258	3.7659	2.7016	2.13333	2.02777	2.33357	2.07892	2.11825	3.6302	2.29695	2.40838
												6.46349	11.8303	5.57794	6.60712	5.36818	5.18457	3.50735	7.81931	5.82919	4.32716	5.75473	24.0681	16.3303	3.45644	2.79063	2.94033	2.30017	5.26626	5.22203	3.574	3.61461	3.66402	3.84688	2.73548	2.17259	2.07645	2.52351	2.22389	2.13221	3.64181	2.30291	2.43212
												6.68515	11.9602	5.61572	6.71757	5.52496	5.38747	3.70739	8.29271	5.98994	4.39594	5.92547	24.4359	16.8273	3.55069	2.91032	3.01775	2.34718	5.47758	5.63494	3.7704	3.61855	3.84983	3.96408	2.81399	2.33116	2.1178	2.52842	2.23809	2.13421	3.97999	2.49307	2.45475
												6.90546	12.2847	5.67475	7.11082	5.57733	5.7004	3.75489	8.58624	6.3136	4.48704	5.98948	25.0265	17.2181	4.00666	2.97304	3.16984	2.37324	5.53286	5.70221	3.89654	3.73531	3.93517	3.96984	2.90172	2.4347	2.13231	2.59301	2.39543	2.18359	4.14785	2.57947	2.54184
												6.92527	12.6104	5.74166	7.76592	5.99585	6.47988	3.76602	8.68785	6.61389	4.62294	6.3721	25.4949	17.3783	4.29285	2.97449	3.57777	2.57374	5.54563	6.32217	3.90354	3.74389	3.97802	4.04245	2.94044	2.66686	2.15137	2.72167	2.4335	2.40713	4.24503	2.58358	2.71909
												6.9526	13.415	5.84302	8.50134	6.63448	6.62811	3.83506	8.71018	7.06215	4.94631	6.58349	25.9881	17.3978	4.31525	3.00122	3.78391	2.63419	5.71531	6.78507	3.91249	3.7595	4.00934	4.08979	2.9609	2.7574	2.15302	2.78988	2.46712	2.4694	4.43948	2.89543	3.06409
												7.41155	13.6048	6.12872	8.82039	6.65983	6.72407	4.13378	8.78083	7.21169	5.12103	6.74053	26.6525	19.3143	4.50479	3.01359	3.9265	2.68287	5.94995	6.83357	4.53096	3.86766	4.02965	4.28477	2.98006	2.8518	2.25627	2.87327	2.53796	2.49207	4.69759	2.97578	3.06598
												7.62523	14.9197	6.25017	8.91637	7.49829	6.8433	4.22281	9.16147	7.64676	5.63596	6.91032	28.0932	23.0539	4.55421	3.0659	3.96285	2.72567	6.28905	7.33297	4.98719	5.18606	4.25972	4.39144	3.32489	3.09958	2.32357	2.99207	2.54183	2.56267	4.80217	2.98722	3.13777
												7.80822	15.2164	6.37024	9.2155	7.57642	7.17694	4.35508	9.19469	8.24021	5.72031	7.0438	28.6543	23.1675	5.07595	3.27537	3.98508	2.81509	6.30636	7.36671	5.01107	5.6512	4.57001	4.82216	3.84922	3.12943	2.4159	3.14336	3.12941	2.64348	4.91185	3.00938	3.76663
												8.41218	15.5266	6.48105	10.227	10.0147	7.61953	4.41301	9.36534	8.85637	6.39465	7.38956	30.8656	24.433	5.32553	3.41729	4.76478	3.13003	6.31441	7.61768	5.16619	5.65624	4.85046	5.0282	3.85676	3.3014	2.42304	3.20522	3.17743	2.78419	4.92379	3.0971	3.83067
												8.56634	17.2279	6.64295	10.401	10.1626	8.4119	4.485	10.6395	8.96632	8.58037	8.04305	33.0825	25.2093	5.48882	4.03224	5.32857	3.19288	6.45177	8.24011	5.23786	5.9497	5.474	5.70262	3.99004	3.32213	2.45255	3.35156	3.36148	2.80835	5.05761	3.38451	4.04558
												9.15894	20.3238	6.91251	10.461	10.6876	9.3265	4.69988	11.5898	9.11915	8.59705	8.20092	35.0863	25.2633	6.15803	4.22073	5.52523	3.25294	6.96884	8.96376	5.77504	6.69608	7.10039	5.78347	3.99632	3.42258	2.52415	3.56981	3.42856	3.37706	5.09433	3.46077	4.06827
												9.82316	24.0402	7.83875	10.7726	12.6162	10.527	4.81087	13.2968	10.3745	9.01027	8.45138	38.4367	26.4738	6.69207	4.46964	5.7308	3.41076	8.30553	10.6101	5.91749	6.91652	7.57672	5.95595	4.02046	3.64052	2.74851	3.90365	3.65466	3.39242	5.2691	3.54988	4.15209
												11.2659	29.1834	10.3032	11.4175	12.6324	10.5729	6.0065	14.8308	11.3868	9.46842	9.04475	41.4552	30.6141	6.86354	4.93421	5.83814	4.38382	8.51813	12.0543	6.74022	7.12436	8.12378	6.27623	4.32825	5.93125	3.06255	4.13146	3.87754	3.45645	5.48069	4.39021	4.1609
												12.0648	30.5573	10.3151	12.1554	13.1275	11.603	6.74437	15.5677	11.6185	9.88038	9.07766	42.3316	34.1296	6.92445	5.48721	6.31549	4.67296	10.451	12.1734	7.06035	7.31774	8.25868	6.36895	5.77756	6.07585	3.83279	4.21403	4.70132	3.54946	6.01964	4.97374	4.32057
												13.5707	31.2509	10.8569	15.0654	14.5068	13.2389	10.2054	19.0334	12.5716	12.9284	10.0855	45.6365	36.9743	8.12883	5.7511	7.47977	6.54136	11.9879	13.7781	7.26984	9.68902	12.3383	6.477	5.84935	6.14628	3.96625	4.65032	5.59789	3.57663	6.69806	5.04358	4.35708
												14.1804	34.3289	11.1156	15.2337	18.7869	21.6303	14.0783	26.1185	14.7697	14.4785	11.7857	55.5557	37.7545	8.7296	6.53854	8.64444	6.82274	12.0016	19.147	7.5635	10.5115	13.0359	7.44151	7.02067	6.64382	4.46232	5.84109	5.97824	3.8179	7.18019	8.54311	4.8475
												14.4582	51.3326	14.4515	15.6306	21.0951	33.0461	17.2168	42.4884	15.5571	19.0574	17.0064	55.8787	39.7785	8.74854	6.7889	8.91095	13.1816	12.2704	20.9238	8.65263	10.7002	13.7163	8.60683	7.28922	7.69844	6.9157	5.85969	10.0163	6.31033	20.1439	9.67145	7.3779
												15.41	64.4694	25.7988	18.3445	35.7767	34.8249	26.9538	47.5514	30.1319	19.7119	23.2966	79.8644	44.6407	15.5515	21.3597	9.54636	21.8864	15.6049	32.8861	35.4982	11.0861	15.3475	12.4589	7.48522	9.31033	8.75743	7.55323	11.1421	6.59959	23.9531	9.94925	16.8335

[truncated: 31 more sheets: ALJR25, ALJR28, ALJR30, ALJR32, ALJR35, ALJR36, ALSA27, ALSA42, ALSA86, ALSA113, ALSA124, ALSA142, ALSA143, ALSA159, ALSA174, ALSA176, ALSA183, ALSA191, ALSA234, MASA1 …]
