# Supplementary material for: Diversity at single nucleotide to pangenome scales among sulfur cycling bacteria in salt marshes
Source: Appl Environ Microbiol. 2023 Oct 26;89(11):e00988-23. doi: 10.1128/aem.00988-23 (PMC10686091; doi:10.1128/aem.00988-23)
Supplement: Supplemental Data 5 — Anvio profiling. [file aem.00988-23-s0005.xlsx]

## Sheet: Caption
Supplementary Data 5. Anvio profiling results (read recruitment results, SNVs, indels).

## Sheet: Mapping_sample
			ALSA124					ALSA174					ALJR36					ALJR15					MASA10					MASA4					MASP15					MASP16
Site	layers	QC-Reads	total_reads_mapped	percentage	num_INDELs_reported	num_SCVs_reported	num_SNVs_reported	total_reads_mapped	percentage	num_INDELs_reported	num_SCVs_reported	num_SNVs_reported	total_reads_kept	percentage	num_INDELs_reported	num_SCVs_reported	num_SNVs_reported	total_reads_kept	percentage	num_INDELs_reported	num_SCVs_reported	num_SNVs_reported	total_reads_mapped	percentage	num_INDELs_reported	num_SCVs_reported	num_SNVs_reported	total_reads_mapped	percentage	num_INDELs_reported	num_SCVs_reported	num_SNVs_reported	total_reads_mapped	percentage	num_INDELs_reported	num_SCVs_reported	num_SNVs_reported	total_reads_kept	percentage	num_INDELs_reported	num_SCVs_reported	num_SNVs_reported
ALJR	SRR11061153	66168546	91688	0.138567	59	45234	51750	25241	0.0381465	1	39	122	56844	0.0859079	23	440	672	205401	0.310421	88	19358	25515	55677	0.0841442	29	837	1185	2340	0.00354	20	535	901	14527	0.0219545	16	2822	3528	6510	0.00984	5	1857	2423
ALJR	SRR11061154	40593738	53120	0.130858	25	23673	26861	17621	0.0434082	0	4	55	37973	0.093544	18	182	368	137232	0.338062	46	12040	15817	37214	0.0916742	23	427	690	1549	0.00382	19	374	643	9459	0.0233016	7	1727	2212	4516	0.0111	1	1131	1480
ALJR	SRR11567260	90031614	195351	0.21698	137	87006	98783	107487	0.119388	8	1082	1279	173642	0.192868	70	5562	6597	104455	0.11602	53	18189	23814	169858	0.188665	111	10269	12184	1959	0.00218	16	523	821	12945	0.0143783	10	2480	3115	8576	0.00953	4	2977	3884
ALJR	SRR11567261	41031419	88205	0.214969	28	32907	36779	49593	0.120866	2	69	134	80280	0.195655	24	801	1061	47615	0.116045	14	5600	7804	79093	0.192762	24	1427	1790	906	0.00221	12	230	435	5938	0.0144718	5	1100	1471	4136	0.0101	1	967	1256
ALJR	SRR9045291	83691004	85564	0.102238	62	36385	41895	69877	0.083494	3	236	345	106631	0.12741	36	1988	2430	384306	0.459196	214	34870	46420	104804	0.125227	57	3957	4753	2516	0.00301	24	691	1089	13924	0.0166374	19	3128	3925	20028	0.0239	8	4982	6396
ALJR	SRR9045294	107792129	560620	0.520094	698	182453	214413	103103	0.0956498	2	779	977	134973	0.125216	35	2947	3521	151345	0.140405	85	22111	28965	132545	0.122964	66	6352	7501	2644	0.00245	18	762	1174	27358	0.0253803	25	4898	5987	6436	0.00597	6	1850	2390
ALJR	SRR9045295	59159686	194273	0.328387	133	77866	88487	78062	0.131951	9	930	1113	123209	0.208265	33	2604	3130	320041	0.540978	148	51822	63974	120770	0.204142	63	5154	6090	2031	0.00343	10	583	939	12806	0.0216465	9	2454	3098	9257	0.0156	4	2984	3913
ALJR	SRR9045297	89533791	235235	0.262733	217	103762	119040	125168	0.1398	4	1411	1685	127352	0.142239	40	2897	3461	95328	0.106472	33	12270	16133	124740	0.139322	66	5592	6658	2099	0.00234	15	588	919	16693	0.0186444	25	4016	4997	10299	0.0115	4	2852	3735
	ALJR_ Average	7.22502e+07	188007	0.239353	169.875	73660.8	84751	72019	0.096588	3.625	568.75	713.75	105113	0.146388	34.875	2177.62	2655	180715	0.26595	85.125	22032.5	28555.2	103088	0.143613	54.875	4251.88	5106.38	2005.5	0.0028725	16.75	535.75	865.125	14206.2	0.0195519	14.5	2828.12	3541.62	8719.75	0.0121925	4.125	2450	3184.62
ALSA	SRR10854653	46496251	77199	0.166033	14	24214	27027	117876	0.253517	2	986	1162	70538	0.151707	24	701	936	28116	0.0604694	11	5028	6891	69321	0.149089	29	1051	1367	937	0.00202	8	251	440	3702	0.00796193	6	1104	1461	3071	0.0066	2	707	963
ALSA	SRR11567157	116508305	628802	0.539706	769	182894	214006	101396	0.087029	3	958	1157	299068	0.256692	135	10292	12175	58002	0.0497836	66	14858	20151	294029	0.252367	214	17204	20553	2854	0.00245	24	803	1222	17103	0.0146796	23	4019	4885	8821	0.00757	6	2990	3985
ALSA	SRR9045292	142491993	948105	0.665374	1318	217707	259075	51523	0.0361585	5	760	942	69618	0.0488575	29	811	1102	92285	0.064765	59	15532	20665	68649	0.0481774	41	1499	1985	4537	0.00318	17	1133	1713	22458	0.0157609	40	4777	5872	8663	0.00608	7	2460	3300
ALSA	SRR9045293	94441225	415145	0.43958	476	146630	169313	96176	0.101837	3	458	581	174055	0.1843	68	4823	5721	43758	0.0463336	36	10066	13568	171089	0.181159	111	10129	12079	2054	0.00217	15	611	954	9960	0.0105462	12	2856	3569	4508	0.00477	5	1286	1707
ALSA	SRR9045296	58817185	212625	0.361501	163	92219	104455	56378	0.0958529	0	150	227	209538	0.356253	72	6622	7857	44498	0.0756548	35	8548	11571	205944	0.350143	145	12635	15108	1368	0.00233	14	376	649	8981	0.0152693	7	1919	2468	3630	0.00617	3	894	1195
ALSA	SRR9045298	55527119	276908	0.49869	293	125669	144933	46031	0.0828982	3	245	346	107904	0.194327	33	1579	1960	76680	0.138095	24	10069	13043	106493	0.191786	47	3455	4172	1665	0.003	13	549	855	8923	0.0160696	16	2282	2904	2891	0.00521	5	698	980
	ALSA_ Average	8.57137e+07	426464	0.445147	505.5	131556	153135	78230	0.109549	2.66667	592.833	735.833	155120	0.198689	60.1667	4138	4958.5	57223.2	0.0725168	38.5	10683.5	14314.8	152588	0.195454	97.8333	7662.17	9210.67	2235.83	0.002525	15.1667	620.5	972.167	11854.5	0.0133813	17.3333	2826.17	3526.5	5264	0.00606667	4.66667	1505.83	2021.67
MASA	SRR11828800	47120515	4184	0.00887936	1	1149	1353	2614	0.00554748	0	0	41	47096	0.099948	15	275	464	3769	0.00799864	0	100	257	50612	0.10741	10	844	1083	42444	0.0901	13	303	551	4487	0.00952239	4	823	1115	5837	0.0124	1	1510	1998
MASA	SRR11828899	43938191	15191	0.0345736	4	4620	5242	1767	0.00402156	0	0	45	21895	0.0498314	15	156	348	4840	0.0110155	1	149	374	23771	0.054101	13	503	717	16869	0.0384	8	248	482	7222	0.0164367	6	1023	1334	3897	0.00887	3	1126	1536
MASA	SRR11829000	42331083	4036	0.00953437	0	834	958	2276	0.00537666	1	0	44	35056	0.0828139	14	182	368	4237	0.0100092	0	176	341	38172	0.0901749	14	784	1024	24673	0.0583	11	229	457	3785	0.00894142	8	632	891	3821	0.00903	3	1061	1392
MASA	SRR11829104	46675383	3841	0.00822918	0	1006	1176	1896	0.0040621	0	0	50	30439	0.0652142	11	78	239	10508	0.0225129	0	76	163	33171	0.0710674	12	869	1099	94327	0.202	11	597	958	4918	0.0105366	3	972	1275	3713	0.00795	2	1033	1337
MASA	SRR11829269	50747510	2166	0.00426819	1	955	1129	1364	0.00268782	0	0	45	26735	0.0526824	9	100	257	2512	0.00495	0	29	54	29769	0.058661	12	1064	1343	51265	0.101	8	253	567	3962	0.00780728	4	753	1066	4869	0.00959	2	1312	1782
	MASA_ Average	4.61625e+07	5883.6	0.0130969	1.2	1712.8	1971.6	1983.4	0.00433912	0.2	0	45	32244.2	0.070098	12.8	158.2	335.2	5173.2	0.0112972	0.2	106	237.8	35099	0.0762828	12.2	812.8	1053.2	45915.6	0.09796	10.2	326	603	4874.8	0.0106489	5	840.6	1136.2	4427.4	0.009568	2.2	1208.4	1609
MASP	SRR11828593	31923829	819	0.00256548	0	193	208	641	0.0020079	0	0	20	2503	0.00784054	0	0	92	6426	0.0201292	0	0	0	2653	0.00831041	0	0	84	4752	0.0149	2	59	158	26749	0.0837901	12	339	552	10550	0.033	0	164	232
MASP	SRR11828889	40039222	1813	0.00452806	0	188	210	221	0.000551959	0	0	13	4811	0.0120157	3	0	82	5610	0.0140113	0	0	0	5043	0.0125951	1	0	81	2788	0.00696317	0	29	112	39275	0.0980913	19	521	854	22421	0.0559976	0	284	378
MASP	SRR11829102	36950534	1794	0.00485514	0	424	489	443	0.0011989	0	12	41	12424	0.0336233	5	0	89	15484	0.0419047	0	28	36	12910	0.0349386	6	25	117	2481	0.00671	1	33	124	30723	0.0831463	17	695	1048	20022	0.0542	2	171	238
MASP	SRR11829268	40622394	2283	0.00562005	0	772	901	356	0.000876364	0	0	21	1507	0.00370978	3	0	98	268190	0.660202	307	111383	133059	1625	0.00400026	2	0	91	3028	0.00745	1	68	178	9608	0.023652	2	437	681	6983	0.0172	0	253	336
MASP	SRR12659820	58336509	9438	0.0161785	10	4583	5431	3301	0.00565855	2	340	442	31743	0.0544136	18	346	539	26305	0.0450918	3	593	979	33274	0.057038	19	829	1075	8328	0.0143	15	482	787	363112	0.622444	456	16249	21590	127955	0.219	13	4489	5659
	MASP_Average	4.23392e+07	3671.77	0.00780737	1.86667	1312.13	1535.1	1157.57	0.0024388	0.366667	58.6667	97	14205.4	0.0302835	6.96667	84.0333	205.867	54531.4	0.132106	51.7	18685	22385.3	15100.7	0.0321942	6.7	277.8	416.867	11215.4	0.0247139	4.86667	166.167	327	79057	0.153629	85.1667	3180.27	4310.2	32059.7	0.0648276	2.86667	1094.9	1408.67

## Sheet: Mapping_average_sites
Site	layers	QC-Reads	total_reads_mapped	total_reads_mapped	total_reads_kept	total_reads_kept	total_reads_mapped	total_reads_mapped	total_reads_mapped	total_reads_kept		percentage	percentage	percentage	percentage	percentage	percentage	percentage	percentage		num_INDELs_reported	num_INDELs_reported	num_INDELs_reported	num_INDELs_reported	num_INDELs_reported	num_INDELs_reported	num_INDELs_reported	num_INDELs_reported		num_SCVs_reported	num_SCVs_reported	num_SCVs_reported	num_SCVs_reported	num_SCVs_reported	num_SCVs_reported	num_SCVs_reported	num_SCVs_reported		num_SNVs_reported	num_SNVs_reported	num_SNVs_reported	num_SNVs_reported	num_SNVs_reported	num_SNVs_reported	num_SNVs_reported	num_SNVs_reported
			ALSA124	ALSA174	ALJR36	ALJR15	MASA10	MASA4	MASP15	MASP16		ALSA124	ALSA174	ALJR36	ALJR15	MASA10	MASA4	MASP15	MASP16		ALSA124	ALSA174	ALJR36	ALJR15	MASA10	MASA4	MASP15	MASP16		ALSA124	ALSA174	ALJR36	ALJR15	MASA10	MASA4	MASP15	MASP16		ALSA124	ALSA174	ALJR36	ALJR15	MASA10	MASA4	MASP15	MASP16
ALJR	Average	7.22502e+07	188007	72019	105113	180715	103088	2005.5	14206.3	8719.8		0.2	0.1	0.1	0.3	0.1	0	0	0		169.9	3.6	34.9	85.1	54.9	16.8	14.5	4.1		73660.8	568.8	2177.6	22032.5	4251.9	535.8	2828.1	2450		84751	713.8	2655	28555.3	5106.4	865.1	3541.6	3184.6
ALSA	Average	8.57137e+07	426464	78230	155120	57223.2	152588	2235.8	11854.5	5264		0.4	0.1	0.2	0.1	0.2	0	0	0		505.5	2.7	60.2	38.5	97.8	15.2	17.3	4.7		131556	592.8	4138	10683.5	7662.2	620.5	2826.2	1505.8		153135	735.8	4958.5	14314.8	9210.7	972.2	3526.5	2021.7
MASA	Average	4.61625e+07	5883.6	1983.4	32244.2	5173.2	35099	45915.6	4874.8	4427.4		0	0	0.1	0	0.1	0.1	0	0		1.2	0.2	12.8	0.2	12.2	10.2	5	2.2		1712.8	0	158.2	106	812.8	326	840.6	1208.4		1971.6	45	335.2	237.8	1053.2	603	1136.2	1609
MASP	Average	4.15745e+07	3229.4	992.4	10597.6	64403	11101	4275.4	93893.4	37586.2		0	0	0	0.2	0	0	0.2	0.1		2	0.4	5.8	62	5.6	3.8	101.2	3		1232	70.4	69.2	22400.8	170.8	134.2	3648.2	1072.2		1447.8	107.4	180	26814.8	289.6	271.8	4945	1368.6

## Sheet: Mapping_only
Site	sample	QC-Reads	ALSA124	ALSA174	ALJR36	ALJR15	MASA10	MASA4	MASP15	MASP16
ALJR	SRR11061153	66168546	91688	25241	56844	205401	55677	2340	14527	6510
ALJR	SRR11061154	40593738	53120	17621	37973	137232	37214	1549	9459	4516
ALJR	SRR11567260	90031614	195351	107487	173642	104455	169858	1959	12945	8576
ALJR	SRR11567261	41031419	88205	49593	80280	47615	79093	906	5938	4136
ALJR	SRR9045291	83691004	85564	69877	106631	384306	104804	2516	13924	20028
ALJR	SRR9045294	107792129	560620	103103	134973	151345	132545	2644	27358	6436
ALJR	SRR9045295	59159686	194273	78062	123209	320041	120770	2031	12806	9257
ALJR	SRR9045297	89533791	235235	125168	127352	95328	124740	2099	16693	10299
	Average	7.22502e+07	188007	72019	105113	180715	103088	2005.5	14206.2	8719.75
ALSA	SRR10854653	46496251	77199	117876	70538	28116	69321	937	3702	3071
ALSA	SRR11567157	116508305	628802	101396	299068	58002	294029	2854	17103	8821
ALSA	SRR9045292	142491993	948105	51523	69618	92285	68649	4537	22458	8663
ALSA	SRR9045293	94441225	415145	96176	174055	43758	171089	2054	9960	4508
ALSA	SRR9045296	58817185	212625	56378	209538	44498	205944	1368	8981	3630
ALSA	SRR9045298	55527119	276908	46031	107904	76680	106493	1665	8923	2891
	Average	8.57137e+07	426464	78230	155120	57223.2	152588	2235.83	11854.5	5264
MASA	SRR11828800	47120515	4184	2614	47096	3769	50612	42444	4487	5837
MASA	SRR11828899	43938191	15191	1767	21895	4840	23771	16869	7222	3897
MASA	SRR11829000	42331083	4036	2276	35056	4237	38172	24673	3785	3821
MASA	SRR11829104	46675383	3841	1896	30439	10508	33171	94327	4918	3713
MASA	SRR11829269	50747510	2166	1364	26735	2512	29769	51265	3962	4869
	Average	4.61625e+07	5883.6	1983.4	32244.2	5173.2	35099	45915.6	4874.8	4427.4
MASP	SRR11828593	31923829	819	641	2503	6426	2653	4752	26749	10550
MASP	SRR11828889	40039222	1813	221	4811	5610	5043	2788	39275	22421
MASP	SRR11829102	36950534	1794	443	12424	15484	12910	2481	30723	20022
MASP	SRR11829268	40622394	2283	356	1507	268190	1625	3028	9608	6983
MASP	SRR12659820	58336509	9438	3301	31743	26305	33274	8328	363112	127955
	Average	4.15745e+07	3229.4	992.4	10597.6	64403	11101	4275.4	93893.4	37586.2
