# Supplementary material for: Diversity at single nucleotide to pangenome scales among sulfur cycling bacteria in salt marshes
Source: Appl Environ Microbiol. 2023 Oct 26;89(11):e00988-23. doi: 10.1128/aem.00988-23 (PMC10686091; doi:10.1128/aem.00988-23)
Supplement: Supplemental Data 6 — Genes in MASA10 and MASP16 MAGs identified as geographically restricted. [file aem.00988-23-s0006.xlsx]

## Sheet: Caption
Supplemental Data 6. Genes identified as geographically restricted.

## Sheet: MASA10_exclusiveRegion
gene_callers_id	contig	start	stop	direction	KeggGhostKoala	KeggGhostKoala (ACCESSION)	COG20_FUNCTION	COG20_FUNCTION (ACCESSION)	KOfam	KOfam (ACCESSION)	COG20_PATHWAY	COG20_PATHWAY (ACCESSION)	Transfer_RNAs	Transfer_RNAs (ACCESSION)	KEGG_Class	KEGG_Class (ACCESSION)	Pfam	Pfam (ACCESSION)	COG20_CATEGORY	COG20_CATEGORY (ACCESSION)	KEGG_Module	KEGG_Module (ACCESSION)	dna_sequence
93	c_000000000011	48	495	r	E2.2.1.6S, ilvH, ilvN; acetolactate synthase I/III small subunit [EC:2.2.1.6]	K01653	Acetolactate synthase, small subunit (IlvH) (PDB:2F1F)	COG0440	acetolactate synthase I/III small subunit [EC:2.2.1.6]	K01653	Isoleucine, leucine, valine biosynthesis	COG0440			Pathway modules; Amino acid metabolism; Branched-chain amino acid metabolism!!!Pathway modules; Amino acid metabolism; Branched-chain amino acid metabolism	M00019!!!M00570	Small subunit of acetolactate synthase	PF10369.10	Amino acid transport and metabolism	E	Valine/isoleucine biosynthesis, pyruvate => valine / 2-oxobutanoate => isoleucine!!!Isoleucine biosynthesis, threonine => 2-oxobutanoate => isoleucine	M00019!!!M00570	GTGGCGGCCCTGTTTTCAACGCGTGGTTATAATATCGAATCCCTGAACGTTGCAGCTACTGAATCCCCTGATATTTCCCGCCTGACCCTGGTCACCAAGGGTTCCGAGGCGGTGATTGACCAGATCAGTCATCAACTGCTGAAACTCGTCGATGTAGTCAACATCGCCGACATGACGCTGGATGACCATATTGAGGCCGAGATGCTGTTGATAAAGGTCGTCGTTCCGACCCAGACTGAGTGCGACCTGCCTGAACTCATTGAATCTTCAGGCGCCAGGGTGGTGGATGACAGCCCTGAAACCTTTACGTTGGAGATGACCGCATCCAGCGAGGAACTGGATGATTTCATTGCCCGCGTCGCTGACTGCTCGGAAATTCTGACCGTGGTCCGCAGCGGC…
94	c_000000000011	621	2472	f	E2.2.1.6L, ilvB, ilvG, ilvI; acetolactate synthase I/II/III large subunit [EC:2.2.1.6]	K01652	Acetolactate synthase large subunit or other thiamine pyrophosphate-requiring enzyme (IlvB) (PDB:1BFD)	COG0028	acetolactate synthase I/II/III large subunit [EC:2.2.1.6]	K01652	Isoleucine, leucine, valine biosynthesis	COG0028			Pathway modules; Amino acid metabolism; Branched-chain amino acid metabolism!!!Pathway modules; Amino acid metabolism; Branched-chain amino acid metabolism	M00019!!!M00570	Thiamine pyrophosphate enzyme, N-terminal TPP binding domain	PF02776.19	Amino acid transport and metabolism!!!Coenzyme transport and metabolism	E!!!H	Valine/isoleucine biosynthesis, pyruvate => valine / 2-oxobutanoate => isoleucine!!!Isoleucine biosynthesis, threonine => 2-oxobutanoate => isoleucine	M00019!!!M00570	ATGACAGAAGCAGCCAAAAAATTGACGGGTGTATCCCACCCACTGGCCGGTCAGACCATGACCGGTGCCGATATGATCGTCCAGATACTGGCCGATCAGGGTGTAAACGTGATTTTCGGCTACAGTGGTGGTGTGATTCTTCCAACCTATGATGCTGTTTTCAGGTTTAACACAGACAACACGGATGACCAGGGTGTTGAGCCCATGCCGCTGATTGTTCCGGCGAATGAGCAGGGCGCCGGATTCATGGCAGCAGGTTTCGCACGCGCCAGTGGCAAGGTGGGTGTCGTCATGGTCACCTCGGGGCCGGGCGCCACCAATACCGTTACTCCGGTGCGGGACTGCATGGCCGATTCCACGCCCATCATCGTGATTTGCGGACAGGTTCCCACCCATGCA…
95	c_000000000011	2481	3003	r			Phosphatidylglycerophosphate synthase (PgsA) (PDB:4MND)	COG0558			Phospholipid biosynthesis	COG0558					Domain of unknown function (DUF4833)	PF16117.6	Lipid transport and metabolism	I			ATGAATCGGCTCTTTCCAATTCGGACAATCGTCCTGACCGTGGTGATCATTGGCATTTCAGCCGCACTTTGCGCCGATACCCTTCAGCGCGAACCCCTGTTCAAGATAGAAAGAAGCAAGAACGCAAATATCGTCCAGTACGATGTGCAGATGGGTCCCGATGGCAAGCTCGATTCTAAAGAGCCTGTTGTTGCTTACTGGGTCCGCCTGGCTGACGAGGGACAGATAAAGAAACTCTCATGGATACAAAAAACCTTCGCCTTTGGTTTTGACGCCAAATACGACCCCGACACCGACAGCGCCCCGCTGGATATGGCCGTTGAAATTGGTCGCGAATTCATGGTTGTCCGGGATGGTGACGTCTACCGTGCGAAAACGATCATTGACGGGGAGGAGGCT…
96	c_000000000011	3277	4612	f	putP; sodium/proline symporter	K11928	Na+/proline symporter (PutP) (PDB:5NVA)	COG0591	sodium/proline symporter	K11928							Sodium:solute symporter family	PF00474.18	Amino acid transport and metabolism	E			ATGAGCGGCTATTTTATCGCGGGTAAAAAGCTTCCGCCCTGGGTAGTCGCGTTTAGCACCAATGCAACGGGGGAAAGCGGGTGGCTGCTCCTGGGCTTGACCGGCATGGGTTATGCGGTCGGGGCGCAGGCATTCTGGGTGGTGGCGGGCGAAGTGGTTGGCATTAGCCTGGCCTGGTTACTGCTGGCCCGGCGGATCAAGCGGATGTCAGATAAGTCCGATGCGATCACGGTACCTGATGTGCTGGCCGCACGATTCGACGACAGTCGCCAATTGCTGAGAAAAGTCAGTGTTCTCATCATTCTCGTGATGGTCGGTGCCTATGTCGCGGCGCAAATGGTGGCGACGGGCAAAGCTTTCGATGGATTTACGGGCCTGGATTATTCAAGTGGAGTCCTG…
97	c_000000000011	4644	6330	f			Predicted amidohydrolase YtcJ (YtcJ) (PDB:3ICJ)	COG1574									Amidohydrolase family	PF07969.12	General function prediction only	R			ATGAAAAGAAGAAAATTTATCACAGGTTCCAGCCTGGCAGGTGCCGGGGCCGCATTGTCACCTGCGGTCTTGTTGCATGCAGCTGAAAATTCGGGGCCGGTACAGGCAGACTTGATGATCAAGAGCGCACGGGTGTACACCATGGATGGCACTCGCCCCCTGGCTGAAGCGATAGCCGTGATGGGAAACCGCATCATCGCGGTCGGCTCGAATGAAGATCTGAAGTCATTGGCCGGGCCGAACACGCGGGTGATTGATGGTGCTGGCACCACTGTTACCCCGGGGTTTATCGATGCTCACAGTCACCCCGACGGTTCCAATGAAGTAACCGGCGCCGATGTCAATCTGCGCAGCATTGCTGAGATCCAGATTGCCATGCGTGCCCAGGCCGAAGTCACG…
98	c_000000000011	6373	7213	f	pbpG; serine-type D-Ala-D-Ala endopeptidase (penicillin-binding protein 7) [EC:3.4.21.-]	K07262	D-alanyl-D-alanine carboxypeptidase (DacC) (PDB:1HD8)	COG1686	serine-type D-Ala-D-Ala endopeptidase (penicillin-binding protein 7) [EC:3.4.21.-]	K07262							D-alanyl-D-alanine carboxypeptidase	PF00768.21	Cell wall/membrane/envelope biogenesis	M			TTGAAATTTTTTCGAAATACTCTACTGGCCCTGCTGTTGATGTTCGGCACGGCTCAGCCTGCCAAAATCATGGCCTCGAGCTTCTCCGGTCTCAAGGGAAACCCGCAGCTGCGCTCCGAGTCGGCGCTGGTTCTTGATGCCGAGGGCAACGTGATTTACGGCAAGGATGTGGATACGGTTCGACCAATTGCCTCGATCACCAAGCTGATGACCGCCATGGTGATTATTGATTCCGGCCTGGATCTGGATGAAAAAATAACCGTCACCAAAGCTGACCGGGACCTGGTGCAGCTGACGGGTTCCCGGCTTGAGCCGGGCGCCAGCCTGTCCCGGCGCGACATGATACTGATTGCAATCATGTCCTCGGAAAATCGGGCGGCTGCTGCCCTGGGCAGAAAC…
99	c_000000000011	7302	7512	r			NADPH:quinone reductase or related Zn-dependent oxidoreductase (Qor) (PDB:2VCY)	COG0604									Zinc-binding dehydrogenase	PF13602.7	Energy production and conversion!!!General function prediction only	C!!!R			ATCCCGACAGCGGTCAAGCTGACTTCATACAGCGGCGAGGCTGCGGATCTGTCCACTGCCCAACTTCAGGGTTACATCGACCTGGTGGAAAAGGGAGATCTGGAAGTAAAAACAGGCCCTGTTTTTGATTTTGACGAGTTGATAGAGGCACACCAGCTAATGGATGCCAACCAGGCCGGCGGGAAAATCGTAATTCGTGGCAAACAGTGA
163	c_000000000019	1	142	r	E2.2.1.6L, ilvB, ilvG, ilvI; acetolactate synthase I/II/III large subunit [EC:2.2.1.6]	K01652	Acetolactate synthase large subunit or other thiamine pyrophosphate-requiring enzyme (IlvB) (PDB:1BFD)	COG0028			Isoleucine, leucine, valine biosynthesis	COG0028					Thiamine pyrophosphate enzyme, N-terminal TPP binding domain	PF02776.19	Amino acid transport and metabolism!!!Coenzyme transport and metabolism	E!!!H			ATGAACGGTGCAGAATTGCTCGTAACAGCAGCGGTATCAGCAGGGGTCGAGTACTGCTTTGCCAACCCGGGGACCACCGAGATGCCTATCGTGGCCGCCATGGAAACCGAACTCAAACTCAAGCCGGTGCTGTCAATGTTT
164	c_000000000019	277	994	r			DNA-binding transcriptional regulator, IclR family (IclR) (PDB:1MKM)	COG1414									Bacterial transcriptional regulator	PF01614.19	Transcription	K			ATGCTGAGAGTCCTGGATCTGTTCGGGCCGCATTCCCAAAAACTGGAAGTCGAAACCATAGCTGAGCAGATGGGCCTGTCCCGGGCCACGGCCTATCGCTATGTCAAGGAACTGTGCAATGTGGGCCTGTTGTCGCGCCTGGACAGCCGGTATGCACTGGGCCCGCGGCTCATCGAACTCGACTGCATGATGCGCCAGACCGATCCGCTGATTATGGCCGGCCACGGGTTGATGCGGGAATTGTCAGATAAGACCGGCCTGGTCGTTTTCATCAGCGTGTACTACGACGGCCGGATCATCAATACGCATGTGGAGCAGCCCCCCGAGGCGGTGAACCTCTCCTTTGGCCGAGGGCGGCCGCTGCCGCTGTTTCGCGGCGCGCAGTCAAAGGTGCTCGTC…
165	c_000000000019	1190	2612	f			Acyl-CoA reductase or other NAD-dependent aldehyde dehydrogenase (AdhE) (PDB:1A4S)	COG1012			Proline degradation	COG1012					Aldehyde dehydrogenase family	PF00171.23	Lipid transport and metabolism	I			ATGAGCGAGATGGAGTCAACGTTTCACTTGATCATTAACGGGCGCGCTATGCCCGGGGCCGGCGAACCGATCGATGTCGTTAACCCGGCTAGCGCCGAACTTGTAGCCCGCTGCCCCGGGGCATCGAGGGAACAACTGAATGAAGCGGTTGCTGCCGCCGAAGCCGCGTTTGAGGGCTGGCGCCAGACCAGCCACGAGGAACGCCGCGAAATTCTGCACCGCATCGCCGATGAAATAGAGTCCCGCTGCCCGGAACTGGCGCGCCTGATCGTGGAGGAGCAGGGGAAACCCCTGCCACTTGCCGAGTTTGAGGTCAAGGGCGGCATAGCCTGGACCCGTTACAATGCCGATCTCGAAATCCCCGTCGAACTGATCGAGGAATCCGACGAGAAACGCATA…
166	c_000000000019	2629	3985	f	spuC; putrescine---pyruvate transaminase [EC:2.6.1.113]	K12256	Adenosylmethionine-8-amino-7-oxononanoate aminotransferase (BioA) (PDB:1MLY)	COG0161			Biotin biosynthesis	COG0161					Aminotransferase class-III	PF00202.22	Coenzyme transport and metabolism	H			ATGAGCAGCTACACAAAATACAAGACGGCAACCAAGAAATTCTGGCACCCCATGGGCCCGGCGGGCGCCGGAATCGACAGGGAAACCCTGATCATCGCCAGCGGTGACGGAAATTACGTCACGGACGTGGACGGGCACCGCATGCTGGATGGCATCGCGGGTCTGTGGAACGTCAACGTCGGGCACAATCGGGAGTCGGTGAAGCAGGCCATCCACAAGCAGATGGATGAGCTTGCCTACTACCAGATGTTTGACGGCATCGCCCATCCCCGCGTCTACGACCTGGCTGATCGGTTGAGCTCAATGTTTGAGCCCGAAAAGATGGCCCGCACCCTGTTCACCAGCGGCGGTTCCGACTCGGTGGAAACCGCGCTGAAGATGTCGCGCCAGTACTGGATC…
167	c_000000000019	4025	4124	f																			ATGTTCAAACTCAATAAACTCTCCACCGGCGTGACTCTTGCAACCGGCCTGCTGCTTGGTGGCGGTCCTGGCCAGGCTTCTGTCCTGGAGGAGACTGTA
599	c_000000000056	2	416	r			Uncharacterized conserved protein, DUF302 family (PDB:1J3M)	COG3439											Function unknown	S			ATGAGAAGGCATGTATTGAAGGTGTGGCTGGCGTGTCTGTTACTGCAATTCAAGATGACGGTCTACGCCGAAGAGATGATCATGACGCGCTCGGTGCTGGCGTTTCCCGAGGCCATGCTGGTGCTGCAGGAATCGATCTCGGCACATGGCTATATCGTGTCGCGCGTGCAGCGTATCGATGTCGGCTTGACCGGTATGGGTTACCAGACCGACAAGTATCGTATCGTGTTTGCCGGCAAGATCGACGAAATTCGCTTGCTCACTGAAAAGGCGCCGCAGCTGATTCCCTATCTGCCGCCGAAGATTTCCATCTTTGCCGAAGGTGAGCAGACGGTGCTGGTGACAGTTAACCCCAGGGTTTATGCGCAGATCGCGGGAGACGCGATTGACCCCATTTTC…
600	c_000000000056	412	1447	r	ccoP; cytochrome c oxidase cbb3-type subunit III	K00406	Thiosulfate dehydrogenase TsdA, contains C-terminal cytochrome c domain (TsdA) (PUBMED:32457501)!!!Uncharacterized conserved protein, DUF302 family (PDB:1J3M)	COG3258!!!COG3439									Cytochrome C oxidase, cbb3-type, subunit III	PF13442.7	Inorganic ion transport and metabolism!!!Function unknown	P!!!S			ATGCCTTTGATTGCCGGACTATTTTTGTTTGCCGTTAGCCTGGTCGCCGCGGCTGCGCCGGATGGCGCGGCCCTGTACACCAGCCACTGCGCTGCCTGCCATGGTGACAAGGGCAGTGGCGGCGTCGGGGTTCCGCTGTCGCTGCCGTCCTTTCTCGACAGTGTCGACGACCGGTTTCTTGCCCTTACCATACGCCATGGCCGCCCGGGCCGGGTCATGCCTGCCTTCATTGCGCTCAGCGATGCCCAGATCGATGCGATCGTGGGATTCATTCGCGGCTGGTCGAAGCAGCCTGCGCCGGTGTACGCTTCGACACCGGTGGCTGGCGATGTGCAGCGTGGCAAGGACCTGTTTGCCAGTCATTGCGCAGCCTGTCATGGCCCCGACGGGGAAGGGGGC…
601	c_000000000056	1628	2042	f													Sulphur globule protein	PF17228.3					ATGAAAACTCTGAAAATGACACTGGCAGCCGCTGCAATCGCCGCACTGGCCGCACTTCCGATGACATCCGCCCATGCGTGGGGTGGCTGGGGTCCGTGGGGTGGTAATAATGGCTGGGGCAACGACGGTTGGGGCGACGGCAGTGGCGACTTCGACGGCGACTTCAACATGGGCTTTAGCGGTGGCGGCCGGGGTTCCGGCTACGGTCGCGGTTACGGTCGTGGTTATGGTCGAGGCTATGGTTATGACGGTTATGGGCCGGGCTACGGCTACGGCGGCTATCCGGGCTACGGCTACGGCGGCGGCTATCCGGGCTACGGCTACGGCGGCGGCTATGCGCCGTATGGCGGTGTTCCGTATGGCGCACCACAGGCAGCGCCGGCAGCACCAGCAGCCCCG…
602	c_000000000056	2173	2797	f	mlaC; phospholipid transport system substrate-binding protein	K07323	Periplasmic subunit MlaC of the ABC-type intermembrane phospholipid transporter Mla (MlaC) (PDB:2QGU) (PUBMED:19383799)	COG2854	phospholipid transport system substrate-binding protein	K07323							MlaC protein	PF05494.13	Cell wall/membrane/envelope biogenesis	M			ATGAAAATACACCGGTTCGCTATCTTGCTTCTTGCTGTATTCGCCACGACACAAACCATCATGGCAGCGCCCTACCAATCCGTCCAGCAGGGTCCCTGGCAGGCTCCCACTGATAATAAGTTCGATTCAACCCCTCCCGACGCCATTCTCAGGGCAGGTGTCACCAAGCTCACCAACTTCATCAAAAGCGGCCGCGCGCAGAATCAGGAACAGGCGCTCGCCTTCATGGCCACGGAGATCGAGCCCTATTTTGACTTCGGCTACATGACGCGCTGGGCGGCAGGCCCTGCATGGAGGAACATGTCGCCACAACAACGCGCCGGCATGGAAGAACAGCTGAAAAGCTCATTCATGAACACATTGGCCCAGAAACTGGTGACCTATACCGACCAGCCGATC…
603	c_000000000056	3062	4721	f	K06915; uncharacterized protein	K06915	Archaeal DNA helicase HerA or a related bacterial ATPase, contains HAS-barrel and ATPase domains (HerA) (PDB:4D2I)	COG0433	uncharacterized protein	K06915							Helicase HerA, central domain	PF01935.18	Replication, recombination and repair	L			ATGACGCCCTACACGAAAACACTGATTGGCCACCTCACCAACGTCGAGGTCGGGTCACTATCCGCGCGACTGGTCGAGGACCACGAGGGCAGACTGCCGCGCATTTCGGTCGATGGAGAGGATGACATGAGGGCGCGGCCCGGCTCCTACGTCGCCATCATCCAGAACAATGTACGGATACTGGCCGTCATCACCTCGATCAGCGAAATGCCGGATCCAGATGGCTCGGGCAGCTGCAGAATCATTCAGCTCATCCCGCTGGGCGAGATCGTACGCAGCGGGACCTTCCAGAACGGCGTCAAGAACTACCCGGTCACCGGTGCCGAGGTACACACTGTCGACAAGGAAGATGTCGAGTCGATTTTCATCAAGTTTCGTGCACAGGGCTACGCGGTTGGC…
604	c_000000000056	4736	5933	r	K07001; NTE family protein	K07001	Predicted acylesterase/phospholipase RssA, containd patatin domain (RssA) (PDB:5FQU)	COG1752	NTE family protein	K07001							Patatin-like phospholipase	PF01734.23	General function prediction only	R			ATGTACTGGATCTCCTTTAAAAGCAAGCAGGAAGAACAGATTACCGGGTTGATCCTGCCGGGCGGGGGTGCGCGCAATGCCTACCAGGCCGGTGTGCTGAAGGCGATCGCCGATATGCTGCCGGAGGATGCGGAAAACCCGTTTCCGGTGATCTGTGGCACATCGTCAGGGGCAATAAACGCCGTGTTGCTGGCCAGCAGCGCAAACCGCTTCAGGGAGGGCGTTGATCGCTTGTGGGGGATCTGGGCCAACTTTCACATCGGCAAGGTATTCAAGATCGATGGCTGGACCGCCTTTGTCAGCGCCTGGCGCTGGGCGACCGCGTTTCTGCTCGGCGGGCTGGTAAAAAGGCAGCCACAGTCGGTACTGGACAATTCGCCGCTTCGCGAGTTGCTGGAA…
605	c_000000000056	6066	7302	f			Kef-type K+ transport system, membrane component KefB (KefB) (PDB:4BWZ)	COG0475	monovalent cation:H+ antiporter-2, CPA2 family	K03455							Sodium/hydrogen exchanger family	PF00999.22	Inorganic ion transport and metabolism	P			ATGGAAACACACACATTTTTCCTGCACTTGCTGATTATCCTGCTCAGCGCCCGTCTGCTGGCCGAAGTCGCGGTAGCACTCAGGGCGCCCGCGGTGATTGGAGAACTGTCTGCGGGGATCATCCTGGGACCGAGCCTGCTCGGCATACTGGAGCCCAATGAGGTACTCCGCATGCTGGCCGAGATCGGCATCATCCTGTTGCTGTTCGAGGTCGGCCTGGAAACCGACATACGGCGGCTGGCTCGAGCCGGCAACAAATCACTGGTGGTTGCAATCGGCGGGTTCGCAGTACCGTTCCTGCTCGGCTTCTTCCTGGCATATCAATTCTTCGGCCTGTCGCTGCTGGTGTCGCTGTTCATCGGTGGCACGCTCACTGCCACCAGTATTGGCATAACGGTG…
606	c_000000000056	7404	7527	f			Signal-transduction protein containing cAMP-binding, CBS, and nucleotidyltransferase domains	COG2905									CBS domain	PF00571.29	Signal transduction mechanisms	T			GTGAAAGCAGGAGAACTCTGTATACGTGAAGTGGTTATTGCAAAGCGTGCAACAACCATAACGGATGCCGCCCGCCTGATGCGGGAACACCATATCGGCTGCCTGGTCGTGACCGATGACATT
729	c_000000000067	0	756	f	moaA, CNX2; GTP 3',8-cyclase [EC:4.1.99.22]	K03639	GTP 3',8-cyclase (molybdenum cofactor biosynthesis protein MoaA) (MoaA) (PDB:1TV7)	COG2896	GTP 3',8-cyclase [EC:4.1.99.22]	K03639	Molybdopterin biosynthesis	COG2896			Pathway modules; Metabolism of cofactors and vitamins; Cofactor and vitamin metabolism	M00880	Molybdenum Cofactor Synthesis C	PF06463.14	Coenzyme transport and metabolism	H	Molybdenum cofactor biosynthesis, GTP => molybdenum cofactor	M00880	AGGAACCTGGCAACACTGACCGGGCAACTGTCGCGCATCCCGGGCATAGATGATCTGTCCCTGAGCACCAACGCAGTAGCGCTATCCAGGCATGCCGATGCCTTGCACAAGGCAGGTATCAGGCGCATCAACGTGTCGCTGGATTCACTACGCGCCGACCGTTTCAAGGAAATCACCCGCGGCAATCTCGACAGGGTCATGGACGGCCTGATGGCAGCCAAACAGGTCGGCTTTCAGCCCATCAAGATCAACATGGTCGTCATGAAAGATGTCAACGACGATGAAATCGAGGATATGGTCGAGTTCTGTATCGCACATGATTTCACGCTGCGCCTGATCGAGACCATGCCGATCGGCGACACCGGCAGGAGTGCCAGCAGTCACTACCTTGACCTGCAA…
730	c_000000000067	766	1018	f	moaD, cysO; sulfur-carrier protein	K03636	Molybdopterin synthase sulfur carrier subunit MoaD (MoaD) (PDB:1FM0) (PUBMED:32239579)	COG1977	sulfur-carrier protein	K03636	Molybdopterin biosynthesis	COG1977					ThiS family	PF02597.21	Coenzyme transport and metabolism	H			ATGATTCGACTCTGCTACTTTGCAAGCCTGCGGGAAGCGCTGGGCACTGCTGATGAACAGGTGGAACTGCCGGGCGACATCGATGACCTGGCGGGGCTGACACGCTGGCTGCAGGGTCGCAACGACACCTGGGGGCAGGCACTGGCGGACACCCGGCTGCATGTAGCAATCAACCAGCAAATCGTCGTCACCAACGCGGCTGTCAACGACGGCGACGAAATCGCCTGGTTTCCCCCGGTTACCGGCGGCTGA
731	c_000000000067	1024	1465	f	MOCS2B, moaE; molybdopterin synthase catalytic subunit [EC:2.8.1.12]	K03635	Molybdopterin synthase catalytic subunit MoaE (MoaE) (PDB:1FM0) (PUBMED:32239579)	COG0314	molybdopterin synthase catalytic subunit [EC:2.8.1.12]	K03635	Molybdopterin biosynthesis	COG0314			Pathway modules; Metabolism of cofactors and vitamins; Cofactor and vitamin metabolism	M00880	MoaE protein	PF02391.18	Coenzyme transport and metabolism	H	Molybdenum cofactor biosynthesis, GTP => molybdenum cofactor	M00880	ATGATCCGCGTACAGACAACCGACTTCGACCCGGGCCTGGAACTCGAGCAGCTGCGCCTGCAGACCGATGGACAGTCCGGTGCGATGGTCAGTTTTACCGGGCTGGTACGCAACCTCAACGACGGTGACAAGATCAGCCAGCTGACACTCGAGCACTATCCCGGCATGACCGAGAAGGCCCTTGCGGCGATCGAGCAGCAGGCACAGCAGCGCTGGTCGCTGGCCGGGACCGTTATCATTCACCGTGTCGGGCCGCTACAGCCGAATGACCGGATTGTTTTCGTCGCGGCTGCCAGCACTCACCGCAAGGATGCCTTCCGCGCCTGCGAATTCATGATCGACGCCCTCAAGACGGACGCGCCTTTCTGGAAAAAGGAAACGACTCCCGATGGCACACGC…
732	c_000000000067	1590	2658	f			Ketopantoate reductase (PanE) (PDB:1BG6)	COG1893			Pantothenate/CoA biosynthesis	COG1893							Coenzyme transport and metabolism	H			ATGCGGGCTAAATACAACGTGCTTATTCTGGGAGCCTCGTACGGCTCCCTGTTCGGCACCAAATTGATTCTGGCGGGGCACTCGGTATCCCTGGTTTGCACCAAACCCACTGCGGAACTGATCAACCACGAAGGGACTTTCGTTCAATTACCGGTCCGGGGCCGGGAAACGCCAGTCGAGATTTCCTCAAAGGCGATCGGTGGCGACCTTTCGGCCTGCACACCCGAAGAAGTGGATACGGCCAACTTTGACCTGGTCGTGCTGGGCATGCAGGAACCCCAGTACGGCTCGGGAGACATTCGCGAACTGATGAACCGTATTGCTGCTGCACGCAAGCCGTGCCTGGCAATCATGAACATGCCTCCGCTGCCGTTCCTGAAACGCATCCCGGGTATTACA…
733	c_000000000067	2789	3659	r			Nucleotide-binding universal stress protein, UspA family (UspA) (PDB:1JMV)	COG0589									Universal stress protein family	PF00582.27	Signal transduction mechanisms	T			ATGGCGATAAAAACCATTCTGGTTCCTATTGACGGTAGTGAGGAAAGTTTTGCGGCCTTCGACAGGGCGGTGGTTGTCGCTGACCGGTTCGGGTCACACATCAAGGCCCTGCATGTCATGCTGCGTTCTTCCGATATTGCGGCGGCGGGCTTGTACAACCTGCCTGCCAGGTTCAGAAAGGAAGCCCAGATCGAGGCCGACCGGGTTGCGGTGGAAAGGGCCGCGGAGCTGCAGCAGGAGTTCGAAGCACATTGTTCGACCCACAATATCCGGATCAGTGATCAGCCTGGCGGACAGCCGGGGCTAACAGCGGCCTGGCTCCAGGAATCCGGGCATGTCGACGAGGTTTTGACCCATCACGGCCGGGCCAGCGATGTCATCGCGGTATCAAGACCTCGT…
734	c_000000000067	3747	5052	r	frc; formyl-CoA transferase [EC:2.8.3.16]	K07749	Crotonobetainyl-CoA:carnitine CoA-transferase CaiB and related acyl-CoA transferases (CaiB) (PDB:1P5H)	COG1804	formyl-CoA transferase [EC:2.8.3.16]	K07749							CoA-transferase family III	PF02515.18	Lipid transport and metabolism	I			ATGACAGAGAAAGCATTGAGTGGAGTTCGCATACTGGATATGACACATGTGCAATCCGGCCCTACGTGTACGCAGCTGCTGGCATGGTTTGGTGCCGATGTGCTCAAGGTCGAACGGCCGCATGTCGGCGACGCCACGCGCAGCCAGCTGCGTGACATACCGGACGTGGACAGTCTCTATTTCACAATGCTGAACCACAACAAGCGCAGCATCACGCTCAATACCAAGGACGCCAAGGGGAAGGAAATATTCACCCGCCTGCTCGAAGAGTGCGATGTCATGGTCGAGAACTTTGCCCCGGGCGCGCTAGACCGAATGGGTTTTACCTGGGAGCGGATTCACGAGATCAATCCCCGCCTCATCTACGCCTCGGTCAAGGGTTTCGGTCCGGGTCCCTAC…
735	c_000000000067	5268	6132	r			DNA-binding transcriptional regulator, GntR family (GntR) (PDB:3FMS)	COG1802									FCD domain	PF07729.13	Transcription	K			GTGCCGACAGTGCCGGAAAATGACGCAGCGCGCCGGTTAGCTTTCCCGGGCGTGTTGAGCGCCAGGTCGATCACGCAGAACAGCGTCGATATACGGGCCGGGGTTGTTGCACACCCCGAATATCTGGCATATTGTATACCAGATGTAATCTTATTCCATGCCAGGCAGGATATGCCCAAGCCAGTCATCAAATTGCGGCCACTCAACGCAAATATCGTACTCAAGGACAAGGTTTACGAGGCTTTGAAGGCTGCCATTGCGTCGATGGACATCTACGCCGACAAGGAACCCGCCAGGCTGGATGAGCGGCGGCTGGCGGAAGATCTTGGGGTAAGCCGAACACCGATTCGCGAGGCGCTCTCGCGGCTGGAGCAGGAAGGGCTGGTGCGGAACATTCCC…
736	c_000000000067	6109	7633	r	tctA; putative tricarboxylic transport membrane protein	K07793	TctA family transporter (PUBMED:14499931)	COG3333	putative tricarboxylic transport membrane protein	K07793							Tripartite tricarboxylate transporter TctA family	PF01970.17	General function prediction only	R			ATGGAGACAATCCAATTTCTACTTGACGGTTTTGTAGTGGCGCTACAGCCGATGAATCTGTTCCTGGTTATTATTGGATGCGCGGTAGGGCTTTTCATCGGCGCGATGCCGGGGCTGGGTTCGGTCAATGGCGTGGCGATCCTGTTACCGGTAACGTTTATCGTGCCGCCTACTTCAGCGGTCATATTCCTGGCGGCGATCTATTACGGGGCCATGTACGGTGGTGCGATCAGCTCCATCATGCTGGGGATTCCGGGCGCCTCGACCGCGGTCGCCACCACCTTCGACGGCCGCCCGATGGCCTTGAAGGGCATGGCTGACAAGGCGCTGGTAGCGGCCGCTGTGGCCTCGTTTGTCGGTGGCACGATATCGGTCATTCTGTTCACGGCTTTTGCCCCG…
737	c_000000000067	7709	8003	r													Tripartite tricarboxylate transporter TctB family	PF07331.12					CAGTCCACGGAACCCTTTTTCGACAGTCGTTCGCTGAGCCTGGTCCTCATGGTCATCGCGGCCCTGACGGCGATGGTCGGTTCAATTTACTGGATCGGGGTGTACGGAGCCCTGCCGCTCTTTTTCATTTTCTACATGCGTTTCCTGGGCCGGCATCGGTGGACCAGGACCCTGGTACTGGCACTTTCGGCCCCGGTCGTTACCTTTCTTTTCTTTGAGATCCTTTTGCACATTACCTTGCCAAAAGGCGCTACCGAGGAGTGGTTCTATCCCCTGTTCGACTTTTTCATGTAG
958	c_000000000089	1	547	r	E3.6.1.22, NUDT12, nudC; NAD+ diphosphatase [EC:3.6.1.22]	K03426	NADH pyrophosphatase NudC, Nudix superfamily (NPY1)	COG2816									NADH pyrophosphatase-like rudimentary NUDIX domain	PF09296.12	Nucleotide transport and metabolism	F			GTGGTTCCTCTTTCTCTGTCTGAGGAACCTCCAATCAATCAGAATGACCTGAGTATCGACCGGATCACACTTTCCCGGCGCAACGTTTTTGCATCGGTGCGCCTGGACCGGCTGGCAGAATATCGAGACGACGAAACGTGGGTGAAGCGAGCCCTGAACTCCGACGCGGCTTTCTTTGTGCCCCTGTGGCGCAACCGGAGTCTGCTGTCTGACACCATGGACGGCCAGATTGCGGTCTATCTCAAACCTGGAGATATCGAACACGCCGATTCCATTCAGCCCCCTACCTTGCTGGGTACTGATGGTAAACGCTATTTTTTTGCCATATCGATCAACGACCAACAACAGCAACAGGTTCTGGCCCTCTATCCCGACGCGCAATTCGTTGACCTGCGCCTG…
959	c_000000000089	524	905	r	erpA; iron-sulfur cluster insertion protein	K15724	Fe-S cluster assembly iron-binding protein IscA (IscA) (PDB:1R94)	COG0316	iron-sulfur cluster insertion protein	K15724							Iron-sulphur cluster biosynthesis	PF01521.21	Posttranslational modification, protein turnover, chaperones	O			ATGAGTACCTTGATCGACATAACCATGCCAACTGAACCCGTTGCACCGGCTGCGCCGGAAATCGTCTTCACGGATGCTGCAGCGCGCAAGGTACAGGAATTGATCCTGGAAGAACGCAATCCGGACCTCAAATTACGGGTCTATATATCGGGCGGGGGTTGCTCTGGTTTTCAGTATGGTTGTTCATTTGATGAGGAACAGGCTGAGGACGATATAGCCGTCAGGACTGAGGGTGTAGTCCTGCTGGTTGACCCACTGAGCTTTCAATACCTCATGGGCGCAGAAGTGGATTATTCCGAGAGCCTTCAGGGTGCGCAGTTCGTGATTCGCAACCCGAATGCCAGCACCACCTGCGGCTGTGGTTCCTCTTTCTCTGTCTGA
960	c_000000000089	973	1675	r																			ATGTCAAACGGTGGTTCAAGAATCGGGTTTATTGAGGCCATGGTGATCACCATCACAGTGATCGCCACGCTACTCTTTGTGGTCTGGCAGCTGACGACCACCGAAGTGGTTCCGGAAACCAGGGCGCTACAGGACGAGGTTCGATTTCTCTCCACAGACCTCGAGTCCATCAAGGGACACTTAACGCGCCTGCAGGCCCGGCAAATGGTCCTTGAGAAAGAAGCCGACGTGTTGCGTAAAGCCAACCGCCTGCTGCGACAGCACGAAAGTGATCGCCAGGCCGAGATGGGGCGGCTCCAGGCGCAGCTGGACTTCTATAGTCGCCTGGCGGAAACCGGGGGAAGCCTGTCCGGACTCGAACTTTACCGCGCAGAATTGATTTCGACCGAATCGGACCGG…
961	c_000000000089	1838	2666	r	cysQ, MET22, BPNT1; 3'(2'), 5'-bisphosphate nucleotidase [EC:3.1.3.7]	K01082	3'-Phosphoadenosine 5'-phosphosulfate (PAPS) 3'-phosphatase (CysQ)	COG1218	3'(2'), 5'-bisphosphate nucleotidase [EC:3.1.3.7]	K01082							Inositol monophosphatase family	PF00459.26	Inorganic ion transport and metabolism	P			ATGACTGAAAGTGATCTGGGCGTCTTTGCTGAGGCCATCTCCGAAATAGCCGTTGAGGCCGGCAAGGCCATTCTCGAAATATATGAACAGGATTTTGAAGTCACTCAAAAAAGGGACATGTCGCCACTGACCCAGGCCGACCTCGCCAGTCACCGAATTATATGTGAAGCGCTGGCGCATCTGACTCCCGACATCCCGGTCCTCTCGGAGGAATCTTCAGACGTTGACTACGGTGCTCGCGAGGACTGGCAGCAGTACTGGCTGGTGGACCCATTGGATGGCACCAAGGAGTTCATCAACCGCAATGGCGAATTTACCGTCAACATCGCCCTGATTCGTTACCACAACCCGATCCTCGGAGTTGTGCACGTTCCTGTAAGCGGCACTACCTATACCGGT…
962	c_000000000089	2658	3165	r	nudE; ADP-ribose diphosphatase [EC:3.6.1.-]	K08312	ADP-ribose pyrophosphatase YjhB, NUDIX family (YjhB) (PDB:3GZ5)	COG1051	ADP-ribose diphosphatase [EC:3.6.1.-]	K08312							NUDIX domain	PF00293.29	Nucleotide transport and metabolism	F			ATGTACCAGGTAGAACAACTAGACCTTGAGTTTTCCAACGGCGAGCGCCGGCAATACATCCGGTTGAAGACCCATGGGCTTGGGGCCGTGATCATCGTGCCCATGCTGGACGACAAGACCGTGTTACTGGCGCGCGAATACGCAGCTGGACTCCATCACTACGAGGTGGGACTGCCGAAAGGCCGACTGGAGAAAGGAGAAGGCATACTCGAGGCCGCGCAGCGTGAAATGAAAGAAGAAATCGGTTACGGTGCCAATCGGCTGGAAAAGCTCACTGAGCTAAGCCTGGCGCCTGGATATATGACCCATATCACGCATATCGTGCTGGCCCGTGATCTGTATCCGGAAAAACTGGAAGGTGACGAGCCCGAGGATCTGGAAGTTGTGCCCTGGCCTATT…
963	c_000000000089	3208	3970	r	hisN; histidinol-phosphatase [EC:3.1.3.15]	K05602	Archaeal fructose-1,6-bisphosphatase or related enzyme, inositol monophosphatase family (SuhB) (PDB:1AWB)	COG0483	histidinol-phosphatase [EC:3.1.3.15]	K05602	Gluconeogenesis	COG0483			Pathway modules; Carbohydrate metabolism; Other carbohydrate metabolism	M00131	Inositol monophosphatase family	PF00459.26	Carbohydrate transport and metabolism	G	Inositol phosphate metabolism, Ins(1,3,4,5)P4 => Ins(1,3,4)P3 => myo-inositol	M00131	ATGGATCTCTTTGTGAAATCCGCAATGGCTGCAGCCAATGCGGCAGCCATTGAAATTTTGCGCTATTACCGGGGCGATTTCGAGGTCGAGTTGAAATCGGACCAGACCCCGGTAACGATCGCAGACCGCAGAGCAGAGGAGATAATCCGTGAAATCCTGCTGACCGAGTTCCCCGATCATGGCTTTTACGGTGAAGAAGGCGGTAAGGAACAGGAAGACGCCGAGTATCTTTGGCTGGTCGACCCGATTGATGGTACCAAGAGTTTCGTCGGAGGTTATGGCATGTTTTCCACTCAGATTGCACTCATGCACGAGGGACAACTGGTGCTGGGCGTGTCCTCAGCACCCGCAGCCGAAGAAATGGCATGGGCTGCCCGTGGGATGGGCGCGACAATGAAT…
964	c_000000000089	4009	4741	f	rsmE; 16S rRNA (uracil1498-N3)-methyltransferase [EC:2.1.1.193]	K09761	16S rRNA U1498 N3-methylase RsmE (RsmE) (PDB:1NXZ)	COG1385	16S rRNA (uracil1498-N3)-methyltransferase [EC:2.1.1.193]	K09761	16S rRNA modification	COG1385					RNA methyltransferase	PF04452.15	Translation, ribosomal structure and biogenesis	J			GTGCGCATACATCGTGTTCATACTCATCATGCATTGGAGCCCGGATCGGAAATAGTCATCGATGGCAAGGCCGCACATTACCTGGGCCGGGTGTTGCGGCTTAAGCCGGGTGAGGTCGTCGTTTTGTTCAATGGTGATGGCCATGACTACGTGGCTGAACCGCAGCACATTGGGAAAAATGCGATAACGCTGGCGGTAAGCAGCAGGTTGCCCGCTGTGGCGGAGTCAGGTATCAGCATCACGGTTGCCCAGGCCATTAGCCGCGGTGAGCGCATGGACCAGACGCTGCAGAAATGCACCGAGCTTGGCGCAACAGGTTTTCAACCTTTGCTATGTGAGCGGGTTGAGGTGAAGCTCAAGGCGGACAAGCTTGTGAAGCGAATGGAGCACTGGCAGGGC…
1032	c_000000000095	33	381	r																			ATGAACAAACCGGCTATCAGCACAGCTATTCCCAAACGCCGTTACCGGCTGGGCGAGTTCACGCTTACCGTGCTCGGTGAGATTGATAGTAGCGACGGGATCGACTATCGCTACATTATGGCAGTGATCCAGGGGCAGGATCCGGAGCCCGGGCTCTATATTACAGCGGAGCTGCCGGCCGGCTCTGCAGGGAAGGTCCTCGATATGCGGATTGTCATGCATGACGGGTCCGAGGTGATCGGGCAGGATGCTCAATGGCGCCGGCTTGGTGCCTTTACCGCCAGGAGTATTGATATTGTTTCGCGCGTGCTGAATCTGTCCGACGAGACGCCGTATCAATTGCTGTAA
1033	c_000000000095	518	932	f																			ATGACCGACCTGATCTGCCCGTTCAGCGCCACGCTTGCCAAAAATGATTTTTCCTGCCCCCTTGCCACGCAGGTAGTTCGCCGCGGCGGGGCGGAATTCACCTGTCAGTCCGATACAGCCCATGCGCGCTGTCGGCAACTGTTCGAACACTGCAAGCAGGCGGCGCTGCCGAAATTCGGTGTCGAGGATGATTTGACAATGATGCCGCAGAGCGTACTGGTGAAAATCCAGTTTGGCGGACTGCTTGGCCTGCAACGCAGCATTTCCGGACAGCCGTCGGAAGCAAGCCGTGTCGACGATATCAATGCCCTGGTGACTGCCGCCGTCGAGCGATTTTCCGGCCTCGAGTCGGTACCGTACGGCCAACTGGTCGACGACATCACCGCCTGGAAGCTGCCG…
1034	c_000000000095	1072	1474	r																			ATGTCAGTCATGACCAGCGAAGATCTTACTAACCTTGGCCGCATGGTCGTTAACCTGCTCGATGACTGGGGTATCGACGCGTCCGACCAGCTTGCCATGCTGGCCTTGCCGGATGGCACGCGGACGCGCATGTTGCGGCGTTACCGTGAAGATACCCCGTTGCCGGATGACCCCGACGTGTTGAAACGGGTTGAGCACCTGCTCGGTATCGCCGATGCCCTGCGCACCACTTTTCCCAGGAATGCCAATATAGGGCTGCTATGGATCAAGCAGCCCTGCAAGCGCCTGCGTCGTCGCCGCCCCGTTGATATCATGATCGAGGATGGTCTGAGCGGTTTGATCAGCGTGCGTACCCACCTCGACTGTTCCTTCGCCTGGCGGGAGTCCGAACGCACGGAT…
1035	c_000000000095	1672	1969	f													Protein of unknown function (DUF3301)	PF11743.9					ATGACCTCCATTTCCCTGCTATTGCTGATTGTTGTCATGGTACTGTTCTGGCAATCCAGCCAGCGCAACCGCGATACCGCGATCGAAACGGCCCGGCAAACCTGTCAACGGCAGGGTGTACAGTTCCTGGACGGTACCGCTGCGCTGCAGGGCATCAAACTGTTCTTCACAGGCGCGGACGGGCCGGGCCTGCAACGCACCTACACCTTCGACTACAGCGAGGACGGCATCGGGCGGCGCACCGGTTGCATCATCCTCAGGAATACCCGTGTCAGCGCAGTACTGCTGGATGACTGA
1036	c_000000000095	1940	2354	f																			GTGTCAGCGCAGTACTGCTGGATGACTGATTCAGAGCCGGCCGTGTTTGAGGATTTCCGCCAGGCTCTCGCCGAATGCGGAGCAGACTACCTCATGGTCAGCCCGTACAATGGCAAAAGCGCACGCATCCGCTTTCTGGGTGTGTTTGAAGACGCCCCCGTCATCTGGGATGCAACGATCAGGGCGCTGGCATGCGGTCGCCCCGAAAAAGGCGGCGTTAATACCACCCCACAGCGCCAGTACCTTGAAATAGCGCCACAAGGGCTTCCATTACGCCGCATCACCATCGGCCTGAATGTCGCCGCAATCGACCCGCCTGCACTTCTCAAGACAATAATCATGGTCAGGAAATACAAACGCCTGCATGCCGGGCGGCATGAATTCGGAACAGCGACTGTT…
1037	c_000000000095	2406	2646	f																			ATGCCTTACTATATATACATCGTCAAAACCAGCGAATCATCGAATACAAGGTCAGCCAGCCTGGTCAGCGAGTTTGATGTTTTCAAAGCGGCCAAGAACGAGGTCAAGCGCCTGCGTGCCGAGGAACCGCTGGCCGAGAACCGGATCTACAAAATCACTTTTGCAGAAAATACCGCGGAGGCAGAAAAGAGCCTGACGGAATACCGTGAACAACCGATCGCCAAGGAGTGGGAGAAATAA
1038	c_000000000095	2668	3133	f																			ATGGAAGAACAGCAATACAAGGATACCTATCAGGCAATCAACGAACGGCGTTGCGTGTTTGAAAAAACGATCAGTTCACGCCGCAGCGCATGCAGCAAGTCAGTCCGCTTTCACCTCGCCGACCGCGAGGGAATATCCTGCAAATCCGCATCCGGCAATGCCCTGTGCACCGAGTTGCTGGCACGCATGCGCAGCAATGCCCGGTTCGCCCTGCACATCACCAGCGCCGACGGACCGTTACCGCATGCCAAGGAGATACGGGTACAGACCGGCGGTCTGCTGAGCATGCAGGGCCTGATCCATCCAAATCTTCTGGAAAAGGATAATGTCGAGGACATCATCACCACCCTCGACATTGCGCTGCAACGTTATACCAGCCTGGAACAACTGCCGTATGAC…
1169	c_000000000107	1	394	f													IPTL-CTERM motif	PF18203.2					GAAGATGGCTACAAGCAGGGCAACAAGTGGTACATCAACAAGTACCTGTATGAGTTCAGTTATCTTGATGAAGACGACATGGACACGGGTATGGCAACCGTTACGGCAATGGTATATCCGGAGTGGTACAAGACCGCCAACGATCCGGACAACCAGAAGTCGACCGAATGCTGGGCAGTTGAGTCTGATACAGACAGCGCCGTTGAAGTAGAAAGCGACTGTGGCGACAAGAGCGCCCCAGGTATGTCAGTGTCGGCTGGTAATGGCGACAGCTGCGACATCACCAACACGCTGTTCTTTGAAGGCATTCCGACCCTGAACCAGTATGGTATGGCCATCATGGCCCTGCTGATGCTGGGTATGGGCTTCGTTGGCTTCAGACGCTTTGTCTGA
1170	c_000000000107	512	1580	f													IPTL-CTERM motif	PF18203.2					ATGGTGTGGGGAACTGCATCTGCTTTTGGAGTCGAGGCAGAAAACTGCCCGTATAAAAAACTTAGGTTTATGGAGAAAATAATGAATATTAGACGCACTCTTGTGGTACTGGCCGCATTGATGCTTTTACCGTCGATTGCCCTGGCGAAACTTCCTATTAAGATCAAGTTGCCAGCTGTTACACCGGCGCCGGGTACGGCAGTTATCGCGGTACAGAAGTATTTTGACGATGGTAATGACGAGACATCGATCGAACTTACCCTGAAATGCACCGCGGGTGACTACAACGGCAATCCGGTTGACGTTGATGCCCCTTTCGATGAATTCGACTACGAGCATATTTTTGTCGTCGACAATATACCGCTGGGTCCGGACAACGTATGTACCGTGACGGAGACT…
1171	c_000000000107	1667	2465	f																			ATGTATTCCACATCCCACGCCAGTAAATTTTCGTTTTGCCTTTTGCTGTTGATCTGCTGCTTGCTTTTGCAACCCGTCGTGGCCTCAGCGCAGGCACAGTCACAACAGGCCACTGTGTCCGTTGATGCCCGGTTTCAAAACAGCCGTTTACAGACTCTGGATCTGGAACTGTCCTGCAAGCAAGGCAATCCCGGCAGTGAAGTTGTAAATCTTTCAGGGGATGAAGTGTTTGAATGGAAGACCGGAAACCTGCCGGTCGGGGGGTCCGACTGCAGATTGACCGCGCAGCAGCCTCAGGGATATTCGGTCTCCTATTTTGCAAATGGTGAAAGCCAGTCCCGTTCGGATAGAAAGGGTTGCGAGTTTCGCAGAGTTGGAGCAGGGGATCTCAATCAGTGC…
1172	c_000000000107	2704	3547	r	hemK, prmC, HEMK; release factor glutamine methyltransferase [EC:2.1.1.297]	K02493	Methylase of polypeptide chain release factors (HemK) (PDB:1NV8)	COG2890	release factor glutamine methyltransferase [EC:2.1.1.297]	K02493							Methyltransferase small domain	PF05175.15	Translation, ribosomal structure and biogenesis	J			ATGCCCGGCCCCGTGAAAATTCAGGACTTGCTGGCCACAGGCCGTCTCGAACTCGCTGATCAGCGGTCGAATCGGCTGGAATCTGAGATTCTCCTTTGCGAGGCACTGGGGGTCAGCAGGGCCTGGTTGTACGCCAACTCCGAACAAGTGATAGAACCTCGGCAGGCCGATCGATATCTGGATTTGACCAGGCAGCGTCAGGCCGGACAGCCGATTGCATACCTGACCGGTCACCGGGAATTCTGGTCGTTACGACTCAAAGTAAATACAGACGTACTAATACCCCGACCGGAAACAGAATTGCTGGTTGAAACTGCGCTTGAACTTGTTCCGCCAGACGCCTCATGGCGAATCGCTGACCTGGGTACCGGCAGCGGAGCTATTGCACTGGCGATTGCC…
1173	c_000000000107	3546	3636	r																			GTTTTTTCTAGAAAAGACGCTGCAGAGGCGCCCCATCAAGGTGGTGCGGTTCCGGCGGCGAACGTGGTTGCCGACCCTGCCGATCCGTGA
1517	c_000000000131	1	304	f	pqqL; zinc protease [EC:3.4.24.-]	K07263	Predicted Zn-dependent peptidase, M16 family (PqqL) (PDB:6OFS)	COG0612											General function prediction only	R			GAGGAAGACCTGGATCTGCTGAAGAGCGCGGTGTTGCGCGGCCAGGCGCTCAAGAATGAAACCCTCAGCGCCAAGCTTGGTGTACTCAGGAACATCAGTACCTACGGCTACCCGGATAACTACCAGGCGATCAATGCCCAACGGGTCGAGGAGATGACACTGGAACAGTTTAAAGAATTGGCTGACGAATACCTGCGTCCTGACGCCATGCAATACGTCATTGTGGGTGACGCTGCGAGCCAGGCCGGGTTCCTGTCAGAACTGGGTTTTGGTGAGCCCATCATGCTGGAGAAAGAAGAGTAG
1518	c_000000000131	308	3131	r			Uncharacterized conserved protein related to plant photosystem II stability/assembly factor (PDB:2XBG)	COG4447									Sortilin, neurotensin receptor 3,	PF15902.6	General function prediction only	R			TTCTATTCGGGCTCCGCTGACGGTGGCGTGTGGAAAACCGATGACGCCGGCTCCACCTGGAGGCCGTTGTTCGATCAGCAGGGCAGTGCTTCGATTGGCGCGCTCGAATTGGCGCCCAGTAATCCGGATGTCATCTGGATAGGCACCGGCCAGATTCAGCAGCGCTGGGATGTCGCAGACGGCGATGGCGTTTACCGTTCCAACGACGGTGGGGAAACCTGGCAGCACCTCGGTCTGGAACAGACCCGCCATATCGGCGACCTGTGGGTTGACCCAAAGAATGAAAATATTGCGATTGTTGCCGCACTGGGCCCTGTATTCGGACCGCACAAGGAACGCGGTGTTTTCCGGACTGAAGATGGTGGAAAAAACTGGCAACAGGTTCTGTACGTGGACGAT…
1719	c_000000000150	112	3388	f													Cytochrome c7 and related cytochrome c	PF14522.7					ATGAAACAGCTTATCCACTGCTTCACCGCATGCCTGCTTGTGGCAGGTCTTGCGCTCGCGGTACCGCTGACACTTACCGTTTCCAGTGACGTCTACGCCAGACCCACCGGTGGTGGCGGAAAGCCAAATGTAGAGAACAGGTGCGACGACGGCAAGGACAATGATAAAGACGGCCTTGTCGATTGTGCAGACCCGGACTGTGACACCAATCCGTCCTGTACCGGGGGACCCGCCCCGGGGGGTACCCCCAAGAATTCCTTCAATATCCTGATGAACTACGAGCTGGGCATGCACTGCACCGGCTTCGAGTTTTCCTATTGCTGTGTGCTTCCCCCCTACAACTCCATCCTGGCCCAGGTGGTCAAGACCGAGAAGGGCGGAGATAACTGGCCGAGGCTG…
1746	c_000000000153	2	377	f	ppnN; pyrimidine/purine-5'-nucleotide nucleosidase [EC:3.2.2.10 3.2.2.-]	K06966	Nucleotide monophosphate nucleosidase PpnN/YdgH, Lonely Guy (LOG) family (PpnN) (PDB:2PMB) (PUBMED:25728768;27941785;31023582;31420341)	COG1611									Domain of unknown function (DUF3412)	PF11892.9	Nucleotide transport and metabolism	F			ATGCGGGTGGTCAAGGAATACCGGCGCTCCACCGATGATGCCTATTACTTTAACTGGCGATTGACCCTTGATCCGGTCTTCCAGCAGGCGTTTGTGCCCACCCACGAGGCGATGCATGCCCTCAATCTCTCAAGGCAACAACCGGTGCACGAACTGGCAGCTAACTTGCGAAGGGCCTTTTCCGGGATCGTGGCTGGCAATGTAAAAGACGAGGGTGTGCGCAGGGTAGAATCTCATGGCCCTTACCAACTCACCGGCGACAGTGAGATATTGGATCCACTGGACCGCTTGCTGGCCAGTTTTGTCGAACAACAGCGGATGAAACTGCCCGGCTCGCATTACCAGCCCTGTTACCAGTTGATCGGCAAAGACTGA
1747	c_000000000153	463	703	f																			ATGACCGTCTGGGATCTGCTGATTACCGCTAGCAAGTTTTGCATTATTTGCGCCCTTTGGTTGCTTAACGGCAACCTGCCATCGGCTTTACTTTTATATGCACTGCTGGTGGCACTGCCACTGTTGTTGATGCGTATTTTATCCGGCTATTCGATTGCCTCCCTGCAATCCCTGCTTTTAACTTTTATCGGGCTTGACCTGCTACAACTGGATCATAGACGCCCAGGGAGCTCCCTGTGA
1748	c_000000000153	699	1029	f	uvrA; excinuclease ABC subunit A	K03701																	GTGATCAGCCGGGCCAATTTCATCCAGCAGGCTGAATGGATAAAACCCTGTGATCGTTGTGGTGGCCAGGGCCACCTGCTAGCCCTGCCCGCATATGTGATGGCTGAAAATATTCGCGAGTGTACGCTGGTGTATATTCAGTGCGAACGTTGTGACCAGCGCATTAGCAGCGATGATGTGCTGGGTGCCGATCCTGATTTGTCGGATGACTACAAGACGATGGAGGTAGTGAGTGTGTGGAATAAGCAGGACTGCCTTTTCAAGCTAAGAGCAGTCCCGGTTTCACCAAAGCAAAAAAAACTGAGGGCAGTTTCCCGCCCTCAGTCCTAA
1749	c_000000000153	1058	2006	r			Uncaracterized surface protein containing fasciclin (FAS1) repeats (FAS1)	COG2335	transforming growth factor-beta-induced protein	K19519							Fasciclin domain	PF02469.23	General function prediction only	R			ATGAACTTAAAATCGAAACCCCTTCTTTCAAAAATGTTATTGACGCTGGGTATCAGTCTGTTTCTTTTCGGCTGTGACAACAACAACAATAACAACAACAATTCCGACGAACCGACGATTACAGCTTTAGCTGCATCAAACGAGAATTTCAGCACCCTGGTATTAGCCTTGCAGACAGCAGGACTCGATGGCGCACTGGATGACCCCGATGCAACTTACACCGTGTTTGCTCCCACTAACGCTGCCTTTGAAAAGCTCGGCGAAGATACCATCAACGCTTTGCTCGCCGATCCCGATGCCCTGGCTAACATCCTCCTTTACCATGTTATTGATGGCGCTGAAGTAGATTCAACTGCGGCAATCGCCAGTGCTGGCACCACAGTTGATATGGCCAATGGC…
1750	c_000000000153	2178	2964	r	adc; acetoacetate decarboxylase [EC:4.1.1.4]	K01574	Acetoacetate decarboxylase (Adc) (PDB:3BGT)	COG4689	acetoacetate decarboxylase [EC:4.1.1.4]	K01574					Pathway modules; Lipid metabolism; Lipid metabolism	M00088	Acetoacetate decarboxylase (ADC)	PF06314.12	Secondary metabolites biosynthesis, transport and catabolism	Q	Ketone body biosynthesis, acetyl-CoA => acetoacetate/3-hydroxybutyrate/acetone	M00088	ATGCCTGATCAAGCAGCCATCCTGGGGGGCCCCCAGGGCAATACCGGAGATATAGTCAACTGGCCGATGCTGAAAGTCATCTACCGCACCGACCCTGAAAAAATTGCCAAATTACTTCCCCCCGGCCTGGAGGTCACCGATCAACCCAATGTCACTGTCATCGTCTACAACTTCCCGGTTCCGGATGTCCCGGAATACGGTGTGTTAATGACGGTCAATGCACGCTATAACGGCATCGATGGCGAGTACACCCTCGGCTATGGTATTGACCAGGAGTCAGCCATATTTATCAGCCAGGAAATGAACGGGCAGCCCAAGTTTCCCTGCGATACCACGTTTTATCGGGTTGGCAACAAGGTGGTCGCCCGCTGTACTCATCAAGGCTATACCTTTCTGGAA…
1804	c_000000000157	2	497	f	corA; magnesium transporter	K03284	Mg2+ and Co2+ transporter CorA (CorA) (PDB:2BBH)	COG0598									CorA-like Mg2+ transporter protein	PF01544.19	Inorganic ion transport and metabolism	P			GCCGTCGACCAGCTGGAAGCAGATATACCTCAGATGGTCAGGGAGGAGCAGGTCGGCCGTCGCATCCTCTTCCTCAAGCGGGCCGCTGCACAATTCGAAATAGCCATGGAAGCCAAGCACCGCACGCTGACGGCATTGCTGTCGCTGGATACCGGTCTCATCGACCTGCACGCCATCCACGAACCAATGCGTGACGTAGTGGCGCACGTGGAACACAGCCTGCGCTATATCGAACGCATTGAGGACCACTTGGCTGAACTGGACCGGCACTTTCTGCTTTTGCTCCAGGACAAAACCAACAATCGCCTGCGCATCCTGACGATCATTTCAGCCATCTTCATGCCGTTGACGCTAATTGCCGGCATCTACGGTATGAATTTCCGCTTAATGCCCGAACTG…
1805	c_000000000157	639	1398	r			GMP synthase, glutamine amidotransferase domain (GuaA1) (PDB:4WIM)	COG0518			Purine biosynthesis	COG0518					Glutamine amidotransferase class-I	PF00117.29	Nucleotide transport and metabolism	F			ATGTCATTGGTGACAGCATTGAAACCAATACTGATTGTTAGTCACATCACATGCGAGCATCCCGGCTATTTTTGCGCATATATGCATAAACTGGGAGTAAGTTACCAAAGGCTGGCTGTTAACCGGGACGAGTCCCTGCCGATGACCACCAACAACATGTCAGGGCTTGTATTTCTGGGTGCGCCCGTCAGCGTGAATGATGGTTTTCCATGGATTACTGCTGAACTTGCGCTGATCAAGGCTGGCGTGCTTTCGGGCATACCCGTCCTGGGGATCTGTTTTGGCGGACAACTGATTAGCAAGGCGTTGGGTGGCAAGGTCAGTGCTGCACCCAGTATGCAAATCGGCTGGCATCACATCACCTTGGCGGCACAGGCAACAGATGTGTTCGGTAAGGCG…
1806	c_000000000157	1591	3418	f	PMA1, PMA2; H+-transporting ATPase [EC:7.1.2.1]	K01535	Magnesium-transporting ATPase (P-type) (MgtA) (PDB:1IWO)	COG0474	H+-transporting ATPase [EC:7.1.2.1]	K01535							E1-E2 ATPase	PF00122.21	Inorganic ion transport and metabolism	P			ATGACCCGGAACACGGATGACTACAGCACACAGGCCGTTACCGAGACCCTAAAGGAATCAACTGTCCAGGCAGAGGCGGGTCTCAGCGATTCCGAAGCCAGTCAGCGCATCGGGCAATATGGTTACAACGAGATTGAGGAAAAGGAAGAGCCGCTATGGCATCGCCTGTTCCGCCGTTTCTGGGGACCGATCCCGTGGATGATCGAAATCGCCGCCCTGCTCTCGGCCGTGGTTCAGAAATGGGAAGACTTCAGCATCATACTGGTCATGCTGCTGGTCAATGCCGGACTGGATTTCTTCCAGGAGCATCGCGCCCTTAACGCCCTCAAGGCCCTCAAGGCAAAGATGGACCGGCAGGTGACCGTATTACGGGATGCGGCATACAGGAGAATCCCCGCA…
1825	c_000000000159	2	485	r	K08974; putative membrane protein	K08974	Uncharacterized membrane protein, DUF368 family	COG2035	putative membrane protein	K08974							Domain of unknown function (DUF368)	PF04018.14	Function unknown	S			ATGACAGAACCTCTCGAAAACAAACTCTCAAATACGCCCGTATATATGCTCAAGGGCTTTTGCATGGGCAGTGCGGACATCATCCCGGGCGTCAGCGGCGGCACCATGGCCCTCATCCTGGGGATCTATGAACGTCTGCTGATGGCCATTCGCTCTTTTGACCGCGCCTGGTTGGCAAATATTTTTAAGTTGAAGTGGTCAGAGGCCTTGAAAATGAACGACTTGTTCTTCCTGCTACCACTTGCCACAGGAATTGCGATGGCCTTGTTCTTTTTCACCCGGGTCATTCCTTTGCCAAAACTCATCCTCACACATCCTGAATTGATCTACGGTCTTTTTTTCGGCTTGATCTTGGCATCGATTGTGGTTTTGATCGGCGAAGTGGAGAAATACGGCCCT…
1826	c_000000000159	740	2624	r	gidA, mnmG, MTO1; tRNA uridine 5-carboxymethylaminomethyl modification enzyme	K03495	tRNA U34 5-carboxymethylaminomethyl modifying enzyme MnmG/GidA (MnmG) (PDB:2ZXH)	COG0445	tRNA uridine 5-carboxymethylaminomethyl modification enzyme	K03495	tRNA modification	COG0445					Glucose inhibited division protein A	PF01134.23	Translation, ribosomal structure and biogenesis	J			ATGCGTTACGCCCGGACTTTTGATGTGATCGTGATCGGTGGCGGCCATGCCGGTACCGAAGCCGCGCTTGCCTCGGCCCGGAGCGGAGCCAATACCCTGTTGCTCACCCACAGCATTGAAACCATCGGCCAGATGAGTTGCAACCCGGCCATTGGCGGCATCGGGAAGGGGCACCTGGTCAAGGAAATCGATGCAATGGGCGGTGTGATGGCCCAGGCCGCCGATGCGGCCGGCATTCAACTGAGAACGCTGAATTCGAGTAAAGGGCCGGCGGTACGGGCGACACGTGCCCAATGTGACAGAAACCTGTACCGCGCTTTCATTCGCAAGAGCGTAGAGCAGCAGGAAAACCTGTCCATTTTCCAGGCACCCGTCGATGACCTCATCTTCCAGGGTGAT…
1827	c_000000000159	2706	3375	r																			ATGAGAGCGTTGATTCCAATCTTCCTGTTGTTGGTGCTGGCAGCATGCGCAAGCCCTTATCGAACGGTTTACACTTCTGCGGAAGGGGACTATTACATCGAAGAGCGCGTAGCTCAAAGTACCTACTATGTCCCCGGTTCAATCATGTATGCCGATATTGGTTTTGACCCATGGTGGATCACGGCCAACCCATCGCTGGGCTTCATTTACTATGAACCGATTTATTATCGTTATTATCTTTCAGCGTGGCATCGGCTGATTTATCAACCTTATTACGGTTATTACCGTGGTTACTATTCCTACTGGTGCCCGCCTTACCAAAACCGGGACGTGAGAGGTCCCACCTATACAAGCGGACCCGTAAGCGACTCAATGCCGGTGCCATATATCGTTAGCAGG…
2019	c_000000000176	2	323	r	msrA; peptide-methionine (S)-S-oxide reductase [EC:1.8.4.11]	K07304	Peptide methionine sulfoxide reductase MsrA (MsrA) (PDB:1FF3)	COG0225	peptide-methionine (S)-S-oxide reductase [EC:1.8.4.11]	K07304							Peptide methionine sulfoxide reductase	PF01625.22	Posttranslational modification, protein turnover, chaperones	O			ATGGCCGGGATGACGAATATGCCGACACCGGAACAGGCGCTGCCTGGTCGCGATGATGTCATGCCGGTGCCGGAGCGGCATCACGTCAACGGGCACTCGCTCGAGCCGCCCTTTCCGGACGGCATGCAGCAGGCCATGTTCGGCATGGGTTGTTTCTGGGGCGCGGAACGCCGGTTCTGGCAGACGCCGGGGGTGTACAGCACGGCCGTGGGCTATGCCGGCGGTTACACGCCCAATCCGACGTACCAGGAGGTCTGCAGCGGCCTGACCGGGCACAACGAGGTGGCGCTGGTGATCTTCGATCCGGCCGTGATTCCTTAT
2020	c_000000000176	519	2184	f	TC.SULP; sulfate permease, SulP family	K03321	Sulfate permease or related transporter, MFS superfamily (SUL1) (PDB:3NY7)	COG0659	sulfate permease, SulP family	K03321							Sulfate permease family	PF00916.21	Inorganic ion transport and metabolism	P			TTGCAACTGGTAAACGGTCTCCACTTGCGGAATATCCGCGGTGATATCTATGGTGGACTGACCGCGGCGGTGGTTGCGCTACCGCTGGCCATGGCCATGGGGGTCGCCTCCGGGGTCGGCCCGATTGCGGGACTCTATGGCGCGATTTGCGTCGGCTTCTTCGCCGCCCTGCTCGGCGGCACGCCCGCCCAGGTGTCCGGGCCCACCGGCCCCATGACGGTTGTCATGGCTGCCGTCTTTACCCAGTACACCACCATGTTCCCGAATGACCCGGGGCATGGCGCCGCCATCGCCTTCACGGTCGTGGTACTCGGCGGCCTGATCCAGATCCTGTTCGGCATCCTGCGCCTTGGCAAGTACATCGAGTTGGTACCCCACCCGGTCATCTCCGGCTTCATG…
2021	c_000000000176	2871	3099	f			Di- and tricarboxylate antiporter (CitT) (PDB:4F35)!!!Na+/H+ antiporter NhaD or related arsenite permease (ArsB)	COG0471!!!COG1055											Carbohydrate transport and metabolism!!!Inorganic ion transport and metabolism	G!!!P			GTGAGTACAATCTCAAAGGGTAACCTGATCAAGCGAATCATCGGCGCCATCGCATTCATCGCGGTCGGCATGCAATTGGACGGGATGGTACCGACAGCTGAAATCGGCTGGGTTTCCGACATCCTCCTGCTGACGATATACCTGTTTGTGTTTGAGATCGTGGACGTTGACGTTGCCGCCGTCAGCATCATGGTGCTGCTTGGCCTGCTGTCATTCGCCGGCCCGCTG
2022	c_000000000177	2	2153	r	clpB; ATP-dependent Clp protease ATP-binding subunit ClpB	K03695	ATP-dependent Clp protease, ATP-binding subunit ClpA (ClpA) (PDB:1KSF)	COG0542	ATP-dependent Clp protease ATP-binding subunit ClpB	K03695							AAA domain (Cdc48 subfamily)	PF07724.15	Posttranslational modification, protein turnover, chaperones	O			ATGAATATGGATAAATTGACGACGAAGTTCCAGCAAGCCCTGGCTGATGCCCAGAGTCTGGCGGTAGGTCGTGACCACCAGTTTATCGAACCGGTACATTTATTCGCCGCACTACTGGACCAGCAGGGAGGAAGTACTGGAAACCTGCTTGCCAGTACAAACATCAGTGTCGACAAATTACGTTCCAATATTGCTGCAATCCTGGACAGGCTTCCCCAGGTAGAAGGTAATGCCGGTGAAGTCCATATTTCCAGCAAGCTTGGCCAGTTACTGAATCTCGCCGATAAATTTGCCCAGCAACGAAGTGACCAGTTTATTTCAACAGAATTGTTTGTGCTCGCAGCCATTGAAGACAAGGATCAACTGGGCAAATGTCTAAAAGAAGCAGGGCTGACTAAA…
2023	c_000000000177	2235	3270	r	GLUD1_2, gdhA; glutamate dehydrogenase (NAD(P)+) [EC:1.4.1.3]	K00261	Glutamate dehydrogenase/leucine dehydrogenase (GdhA) (PDB:1B3B) (PUBMED:24391520)	COG0334			Glutamine biosynthesis	COG0334					Glutamate/Leucine/Phenylalanine/Valine dehydrogenase	PF00208.22	Amino acid transport and metabolism	E			TTCACCCTTGAGCTGGCAAGAAAGGGATTTTTAAGTCCTTCCACCAATGTGCCAGCACCGGACCTGGGAACGGGTCAGCGGGAAATGGCGTGGATTGCAGATACCTATAAACACCTGTTCCCGGAAGATATCAATCATATGGCTTGCGTAACCGGTAAGCCGGTACAACATGGCGGGATCCAGGGGCGAACCGAGGCAACTGGCCGTGGTGTTCAGTATGCTTTACAGGAATTTTTCCGTCATCATAAACTCGTCAAGCAGGCAGGCATGTCCGGGAACCTTGAGGACAAAAAAATCATTGTTCAGGGTCTGGGAAATGTCGGGTATCACGCTGCTAAATTTTTATCGGAAGAAGATGGTGCAAAAATTATCGCCATTATCGAACGCACAGGCGCACTG…
2155	c_000000000189	1	1243	f			CheY-like REC (receiver) domain, includes chemotaxis protein CheY and sporulation regulator Spo0F (CheY) (PDB:6QRJ)!!!PAS domain (PAS) (PDB:2MWG)!!!Signal transduction histidine kinase regulating C4-dicarboxylate transport system (PDB:4GCZ)	COG0784!!!COG2202!!!COG4191	two-component system, cell cycle sensor histidine kinase and response regulator CckA [EC:2.7.13.3]	K13587							Histidine kinase-, DNA gyrase B-, and HSP90-like ATPase	PF02518.27	Signal transduction mechanisms!!!Signal transduction mechanisms!!!Signal transduction mechanisms	T!!!T!!!T			CCGGTACACGATCAAGATTACGAGATTACGCATTTCATAGCGCTCAAGGAGGACATCACTGAACATCGTCAGAAAGACCGCATGCTGAACCAGGCCATGAAACTGGAGGCCGTCGGGCGTATGACGGATGGTATTGCACATGATTTCAACAATCTTCTCACCATCATCCTCGGCAACCTTCAATACTTGAAGGAAGAAATCAGGAGCCCTGACAGTCATGACGGAATAGAACTGATCGCCGATGCAATGTCAGCTGCCTACGACGGGGCAAACCTCATAAAGCAGTTACTCATATTCTCGCGGCGGCAAGAACAGGTTTCCATGCCAATGGAATTATCTACTTTTATGGAACGGGTACAGTACCTGTTAACCCGGACGATTCCGGAAGATATTGTCATG…
2156	c_000000000189	1470	2715	f			DNA-binding beta-propeller fold protein YncE (YncE) (PDB:3VGZ) (PUBMED:22120742;28628661)	COG3391									NHL repeat	PF01436.22	General function prediction only	R			TTGCATGTTTTTTTTCAGGAGAATAATCGAGTACCTGAATACAACGCGGACAACGGTTATTTGTACATCTATATGCACAAGAAGAAGAACAGAATAAATTGTTTCAATCAGCCACGCCGACTGCTGGCAGGTGTATTACTGGTGCTGTTAGCCGGCTGTGCAACCGGCCCGGAAAAAACGGAACAGACTCGCCTGGTCTGGCCACCACCACCCCAGCAGCCACGTATCGAATTCGTTCGCACTATCTCCAACGAGTCTGCGGTGAATCACGACGCTACTTTTAGTGAAAGAATCGCCAATTTTCTCGGTGGAGAAAAACCCAAAGCAGGTCAAATATCTTCGCCGATGGGCGTGGTTGCATCCGACGACGGACAAAGACTTTACGTATCGGATTTTGCC…
2157	c_000000000189	2771	3572	f													Doubled CXXCH motif (Paired_CXXCH_1)	PF09699.11					ATGAAGAAGAGCAAGTTTTTTATACTGGCTGCAACGAGTGTTGTTCTGGCACCGTTTGCTTGGGGTGGCCCGGGACTGGTAAATGGTCATCATGACTTTACCGCCGGCAATACCGGACCTCATTCTGCTTACACGCCCGGAACTGCATTGGATCCAGACGGGGGCGCGATAAATGATGTCGGTCTGTGTACCTACTGTCACACGCCGCATAAGGCCCAGTCGACGGAACTACTGTGGAACCACACGTTGTCGTCACAAACATTTTCTTACACTGATGCGGCAACCACGGCGGGCACGCCGCTGCCATCGTTCACGGGTACCTGGAACGGTTCTTCATCCAGGTGTCTGAGCTGTCACGACGGCTCGGTCGCAATCGGTGATGTCGCCCTGTTCATCGAA…
2158	c_000000000189	3801	4803	f			Cytochrome c, mono- and diheme variants (CccA) (PDB:1A2S)!!!Cytochrome c553 (CytC553) (PDB:6Q2U)	COG2010!!!COG2863									Cytochrome C oxidase, cbb3-type, subunit III	PF13442.7	Energy production and conversion!!!Energy production and conversion	C!!!C			ATGCGGCACTATGAATCAAAATGGTTTTCGCTTGCCTGTTGGTCGGCGGTCCTGGTCGTTGCCCAGGTGGCCATGCGCGCCCCGGCGGATGCAGCCGCTCAACAGGCCGCCTTTCAACAATCACGAGGGAAAGTGTTATACGAGCGTGATTGTGCCTTCTGTCACGGTGCCGATGGCCTGGCCGATACGCCGGTGGGACGCATTCTGAACCCGCGCCCGCGTCGCTTTGCGGATCCTGTCGAGATGGCGCGCGTGACCGACGACCAGATTTACCAGGCAATCAAGGGCGGCATGCCGGGCACCGCCATGGCAGCCTGGGGCGAGGTGCTGAACGAACCCGAGATCGGTGACTTGATGGACTATATCCATGAATTTGCGAGTCCGGTGTCGGTTGCTGGT…
2159	c_000000000189	4805	5438	f			Cytochrome c5 (CytC5) (PDB:1CC5)	COG3245									Cytochrome c7 and related cytochrome c	PF14522.7	Energy production and conversion	C			ATGCAGTGGCGGCGTCGCATCAATCTGCTGTTGGTTGTTGTCCTGTTTGCCGTTATTGGACAGGGGGTCGGCTGCACGCTGGCAACCCGCCAAAAAATTATGAAAGTTGTGTTCGAGGATGTGCCGCCACCGGGACAACAAAAGCCGCCGGAACCCTTTGTAGGACACCCGCGGCGGCAACCGGTGTATGAGCCTCCGCCACCGGTCATGGTATTGGTAAAAGCGTACAAGCCGGCCTTCCAGTATGACTGGAAGGCCTTGTTGCTTGCGCTGCCAAAAGACGCGGTCGGTGGAGTTGACTGGGTCACGGCGCTGGCTGATGGTGCGATCGATCCACGGACGGGTATCGACCCGGAGCATTCCCCGCAACAGCCGGTATTGCCATTGAACGTGCAGCTC…
2160	c_000000000189	5434	5785	f			Cytochrome c5 (CytC5) (PDB:1CC5)	COG3245									Cytochrome c7 and related cytochrome c	PF14522.7	Energy production and conversion	C			ATGACGCGCTGCAGCCCTTCTTTTTTGACCCTGGTCATCCTGGCTGGTCTGATTTCACCGGCACAAAGTGACGACGTCCTCGGCGATATCAGCATCCCTCGAGAGGAAACAACTTCAACAAGTACGACACCATTGGCAGTTTTTCCTCACTGGAAGCACCGCATGTACTTCAAGTGCAATGTCTGTCACGAGACACTATTCCAGATGCAAGCCGGAGCTGACCATATCACCATGGACGCCATTCGTGACGGGCAATTTTGCGCAGTGTGCCATGACGGCAAAACGGCATTCGAGGTCAGCTTCGACACCTGCGAACTCTGTCATAGCGCAGTGGCCGCCGGTGCCCCGTAA
2161	c_000000000189	5787	7854	f																			ATGCGTTTCTGTCCGCTCACCGCAGCGCGCCGGCGAAAACCCACAGCCCGGGAAGGGCCGTTACATATCCGATGTCTGAGTCTGCTTGCGCTTTGTATCAGCCAATTGATACCGACTCCGGTACCAGCACAGACGCTCGGGTGGGGCGGACTGGAGGGTAGCCTGGAACTGGGCTATGAAAATGCACGGCAAAACACAACACAAAAGAATGCAGCAGACACCAGTTACACCAGCGACCTTTTTCGTCAGCGACTCTACCTGCGTGGTAGGCAGCTGTATCTCGTGGATCCCAGGCTGGCCAAAATAAATGTAGGTGCAGGAATAGAATTTTTCCAGGACAACAACGATTTCAGCGGCGGAACCGCATCCCAGAACGGCCGCCTCTACGACTATGCCCTG…
2162	c_000000000189	7876	8920	f			DNA-binding beta-propeller fold protein YncE (YncE) (PDB:3VGZ) (PUBMED:22120742;28628661)	COG3391									NHL repeat	PF01436.22	General function prediction only	R			ATGTTTGTGCCAATGGCTTTTACAGCCCTGTTGCTCTGCGGGTGTGGCGCACATCAACCACAGGTGGGCAATGGATCCGGGGATGCCATCGTCATGGTCTGGCCGCCCGCCCCCGCCACCGCGCGTATAAGTTTTGTCCGGAGTATTGGAAGCCCGCAGGACATGGGCATCAGGAAATCGTTAATCAGGCGTCTGGCTGATACGTTCACCGGTGGTTCAGACATACATTTCGTCCGTCCGAGCGGTGTGGCCCATCGCGATGGTGTGTTGTACGTCGCTGATCCGGGCGCGCGATCAGTCTGGATTCTCGATCCGGTCATTAACCGTACGACCGGGGTACACCGGACCGGTGAAACCGAGTTGGTGTCGCCGGTTGCCGTTGCAGTACGGGCTGACGGT…
2163	c_000000000189	8919	10692	f			Tetraheme cytochrome c subunit NapC of nitrate or TMAO reductase (NapC)!!!Nitrate reductase cytochrome c-type subunit NapB (NapB) (PDB:1JNI)!!!Fibronectin type 3 domain (FN3)	COG3005!!!COG3043!!!COG3401									Doubled CXXCH motif (Paired_CXXCH_1)	PF09699.11	Energy production and conversion!!!Energy production and conversion!!!Inorganic ion transport and metabolism!!!General function prediction only	C!!!C!!!P!!!R			ATGGAGTTCACAGTGAGCAATTTCAGGCGATTATTCAAATGGATCCTCGATTCCGCTGTCAGCGGTGCTGATTGCCAGCGGAAGTTGGCCTTGGTGGCAGCCACCCTGCTACTCATGCTCGCGCAACCTGCTAATGCACAGTCAGGCATTGCACAGACCCCGCACAACCTGACGCCGACCGGGCCGGGCGTCCCGGATGTGAGCAGGGAGACAGCAACATCCGGTTTGTGCGTGTTTTGCCACACGCCACACAATGCAATAACGACCCGTGCACTCTGGAACCGCGAACTGCCGGGAGTGACCTACACCCTTTACCAGAGCAATACGCTGCAGGCCAACCCGGGGCAGCCAACCGGTAGTTCACGTCTGTGTCTGTCCTGTCACGACGGTATCCTGGCG…
2236	c_000000000197	2	680	r																			ATGAACACTCACAAGAGAAATTTTCGCATCAAGCTGGCGACTGGCCTGACACTGGGTATCAGTTGCCTGCTGTATGCAGCAGCGGTCTTCATTCCTTCCACGCAGCCGACCGTGTTGCTGGGGGGGTACGCCCTGCAGAGCAGTGACCTGCTGAACGCCGGCACCACCGCCTACCGCCCCTGGTTCGAAAACGGGGCCTGGCAGGGCGATATCATTGAATATGCAATTGCCCAGGACGGCAGCCGCAGCACCGACGTGGACGTCGGCGCGAATCCCCCCACGCAGGGCGCGGCCGGCGGTTGCGGGCGCACCGGCAGCGGCTGCTGGTCGGCACGCGCCAGCTTCCTTGACAACGGCGCGGACGCCCCGACAGGAAGCTACTGGACATCCCGGAACATC…
2237	c_000000000197	699	1305	r			Type IV pilus assembly protein PilX (PilX)	COG4726	type IV pilus assembly protein PilX	K02673							PilX N-terminal	PF14341.7	Cell motility!!!Extracellular structures	N!!!W			ATGCAAAACAGACCTCACAATTCCCATGCCAGGCACCTGAAACAGCGCGGCGCCGCGCTGTTCATGGCACTGATCTTCCTGCTGGTGCTGACTATGCTTGGCGTGTTCGGCATGAATATCTCGCGACTGGAGAACCTCATGGCGGGCAACACCCAGTTCCAGACCATGGCGCTGAACAACACCGAGTACATCCTGGTTGCCGCGGAGGCTGATATCAAGGGCGTATCCAGCAACCCGTTCGATCCGGACACGGCGGGCGACCACTATTACCCGCAGTCCACGGTTGATTTCGATGGCTCCACGACAGGCACGCAGCAACCCACCGATCTGGTATGGACGTTCAACAGCGCAGCGGTCTCGCTGGCGGATATCAATAGCGATGGAAGTGATACCGACGGC…
2238	c_000000000197	1322	2321	r	pilW; type IV pilus assembly protein PilW	K02672	Type IV pilus assembly protein PilW (PilW)	COG4966	type IV pilus assembly protein PilW	K02672							Type IV Pilus-assembly protein W	PF16074.6	Cell motility!!!Extracellular structures	N!!!W			ATGCAAATGGATACACGCAACATAAATGACAAACTGCCGCGCCACAGCCGTGGCTTCAGCATGGTCGAACTGATGGTGGCAATGGTCATCACGCTCATCCTGATGGCCGGCGTTAGCCAGATATTTCTCAGTTCAAAACAAAGCTACGTCATCCAGGATACGCTGGGGCGCATGCAGGAGAACGGCCGCTATGCCATGGAGGTGCTTACCACCGATCTTCGCCGCGCCGGTTACTGGGGTGGCAATGCCGACATCAACGCCATCGAGGACAATACCCCGGCAGGCGCCAGCAACGGCAACAAGATTGCCACGGACGACGGCAGCTGCACCAGCGCTGACTGGGCGCGCATGCTGACTTACTCGATCTTCGGCAGGGACGACAACCGCACCAACTACGGC…
2239	c_000000000197	2320	2833	r	pilV; type IV pilus assembly protein PilV	K02671	Type IV pilus assembly protein PilV (PilV)	COG4967	type IV pilus assembly protein PilV	K02671							Prokaryotic N-terminal methylation motif	PF07963.13	Cell motility!!!Extracellular structures	N!!!W			ATGCAGACATACAAACACAATCTCTCGATTCACCAGCAGGGGTTTACCCTGCTGGAAGTACTGATTGCCCTGCTGGTGCTGTCCATCGGTCTGCTTGGGCTGGCATCGCTGCAGACCACCGGGCTGCGTTCCAACCAGATGGCGAGCATGCGCACGCTGGTCTCACAGTTTGCCTATGACATCACCGACCGCATGCGCGTCAACCCGGCCGGCGTGGCCAACAACGAATACGTGATTGCCAGGGCCACCGCAGCCACGCTGTCGTCTCCACCGACCCTGGCGGAAACCGATATCAGCGAGTGGCGCACCAACATCGCCCGTCTGCCGAACGGACAGAGCGAAATCACCCAGTGCACACCCTCCACGACACCGGCCTGCCCGGTGGTGGATGGCAAGACC…
2240	c_000000000197	2846	3398	r	fimT; type IV fimbrial biogenesis protein FimT	K08084	Type IV pilus assembly protein FimT (FimT) (PUBMED:17322192;28771515)	COG4970	type IV fimbrial biogenesis protein FimT	K08084							Type II transport protein GspH	PF12019.9	Cell motility!!!Extracellular structures	N!!!W			ATGAGCAAGGCAACAGAAAACGGATTTACCTTGATTGAGCTGATGATCACTCTGACGGTGGTAACAGTACTGCTGGCGACAGCCGTACCGTACCTGGGCAATTTCACCAAGAACAACCGCCTGATGACCCAGACCAGTGATCTCGTGATAGCAATTCAACTGGCCAGGAGCGAAGCTGTGAAACGAGGGATCAATACCATCATATGCCCAAGCAGCAACCAGACCAGTTGCTCGGGCAATGCCTCGGACTGGCAGAACGGCTGGCTGGTGTTCTCGGACTTCAATCTCAACGGCAGTCTGGAGCCCGGCTCCAGCGCACCACTGTGCGAGGAAACCGAAGACTGTTTGATGCGCACCGGCAGCGGACTGTCGAACAACAACACGCTGACTACCACGGCA…
2241	c_000000000197	3609	4707	f	thiO; glycine oxidase [EC:1.4.3.19]	K03153	Glycine/D-amino acid oxidase (deaminating) (DadA) (PDB:3AWI)	COG0665	glycine oxidase [EC:1.4.3.19]	K03153					Pathway modules; Metabolism of cofactors and vitamins; Cofactor and vitamin metabolism	M00895	FAD dependent oxidoreductase	PF01266.25	Amino acid transport and metabolism	E	Thiamine biosynthesis, prokaryotes, AIR (+ DXP/glycine) => TMP/TPP	M00895	ATGACAGACAGCATCAACAGTGCGGATTGCGTGGTTGTCGGGGGCGGGTTGCTGGGGCTGCTGACGGCATGGCGCCTGGCGCAGGAAGGCATAAAGGTCACCCTGCTGGAACGCGGCGCGCTGTGCAGCGAGTCCTCCTGGGCCGGTGGCGGCATTCTCTCGCCACTGCTGCCCTGGCAGTATGCCGATGCCGTCTCGCGACTGGCTGAATGGAGCCAGCGTCAATACCCGCTGCTGGCGGCTGAATTGCAGGAGCAGACCGGCGTTGATCCGGAATGGACACGATCCGGCATGCTGCTGCTGGATACCGTGCCGGATGCCCGGGTGACGGCCTGGACAGAGCGCTTCCGGTGCCGGCTTGAAGTGCTGGACGCCGGCCAGGTGCAGCGCGTCGAGCCG…
2242	c_000000000197	4793	5216	f	irr; Fur family transcriptional regulator, iron response regulator	K09826	Fe2+ or Zn2+ uptake regulation protein Fur/Zur (Fur) (PDB:1MZB)	COG0735	Fur family transcriptional regulator, iron response regulator	K09826							Ferric uptake regulator family	PF01475.20	Inorganic ion transport and metabolism	P			ATGGTTAGTACAGAATACGATGATCTTTCCGGCTTGTTGCGGGCTCATGACATCCTCCCGACACAGCAGCGCATGATGATTGCAAAGGTGTTGTTTGGACAACATTGCCATGTCTCCGCCGACCAGCTCATGCGGCAGGTCAACGCTGACCGTGACCACGTTTCCAAGGCAACGGTTTACAACACGCTCGGCCTGTTTGCACGCCAGGGCCTGCTGCGTGAAATCATTGTCGATCCGAACCGGGTCTACTACGACACCAATACCGTGCCCCACCATCATTTCTACAATATTGATACCGGCGAGTTGCAGGATATCGACCCCGAAGACATTTCTATCAGGGACTTGCCGGTCCTGCCCGAGGGAACAATCACTGACGGCGTGGATGTCATTATCCGCGTG…
2243	c_000000000197	5416	5986	r	fimT; type IV fimbrial biogenesis protein FimT	K08084	Type IV pilus assembly protein FimT (FimT) (PUBMED:17322192;28771515)	COG4970	type IV fimbrial biogenesis protein FimT	K08084							Type II transport protein GspH	PF12019.9	Cell motility!!!Extracellular structures	N!!!W			ATGACCGACTACAAAAAACTCCGCGGCTTCACGCTCCCCGAGTTGCTGATCTCGCTGGGGATCATCTCGATCATCCTGACCCTGGCCGTACCCAGCGTCAACACCATGATCAGGGACAACAAGCTGACCACGCACCTGAACGCCGTGGTGAGCGATGTCCACTTCGCGCGCAGCGAAGCAGTCAAGCGCGGCGTGCGCGTGATCATCTGTCGCAGCACTACCGTTACGGCGACCACACCTTCCTGTGGCGGCACCAACTATGACTGGAGCACCGGGTATATCATCTTTGCCGATGATGGCAGGTACCTGAACAATTCCTACGACGCCGGCACCGACACCCTGTTACGCAGGGGCATGCCCAGCGATAGTGATGTCAGGCAGCGTACCAATGACACCTGG…
2244	c_000000000197	6102	6294	r	nadC, QPRT; nicotinate-nucleotide pyrophosphorylase (carboxylating) [EC:2.4.2.19]	K00767	Nicotinate-nucleotide pyrophosphorylase (NadC) (PDB:1O4U)	COG0157			NAD biosynthesis	COG0157					Quinolinate phosphoribosyl transferase, C-terminal domain	PF01729.20	Coenzyme transport and metabolism	H			AGCCTGGAGCAACTGGCCGATGCAGTAGCACAGGTAGACGGGGACGCGGAACTGGAGGCCTCCGGTGGTTACACGCTCGATACGCTGCGCGCCGCCGCCGGCACCGGAGTCGATTTCATTTCCGTCGGCAGCCTGACAAAGGATGTTCAGGCCATTGATCTATCTATGAAATTTATGTCCCCGCCGAAATAA
2429	c_000000000197	5265	5341	f									tRNA gene for amino acid Thr (anticodon:CGT; score:76.9; intron_start:0; intron_end:0)	Thr_CGT_2429									GCCGGAGTAGCTCAGTCGGTAGAGCAGCTCACTCGTAATGAGAAGGTCGGGGGTTCAATTCCTCTCTCCGGCACCA
										Ubiquitin and ubiquitin-like proteins (Ubls) are signalling messengers that control many cellular functions, such as cell proliferation, apoptosis, and DNA repair. It is suggested that Ub-protein modification evolved from prokaryotic sulfurtransfer systems. Molybdenum cofactor (Moco) and thiamin are sulfur-containing cofactors whose biosynthesis includes a key sulfur transfer step that uses uniqu…

## Sheet: MASP16_exclusiveRegion
gene_callers_id	KeggGhostKoala (ACCESSION)	contig	start	stop	direction	COG20_FUNCTION	COG20_FUNCTION (ACCESSION)	COG14_CATEGORY	COG14_CATEGORY (ACCESSION)	COG20_PATHWAY	COG20_PATHWAY (ACCESSION)	COG14_FUNCTION	COG14_FUNCTION (ACCESSION)	COG20_CATEGORY	COG20_CATEGORY (ACCESSION)	KeggGhostKoala	KeggGhostKoala (ACCESSION)	dna_sequence
248		c_000000000010	89	851	r	Enoyl-CoA hydratase/carnithine racemase (CaiD) (PDB:1DCI)	COG1024	I	I	Fatty acid biosynthesis	COG1024	Enoyl-CoA hydratase/carnithine racemase	COG1024	Lipid transport and metabolism	I			ATGGGCGACGGCACCGCCGCTACCTATCGGGTCGAGGGCCCGATCGCCGTCATCGCGCTCGACAAGCCGCCGCTTAACCTGATCGATACGCCTTTGCTCGAGGGTCTGATCGGCGCGCTCGATCGGGCGCGCCGGGACGACGCGGTCAGGGCCGTGATCGTCGCGACCGCGCTCGGCGATGTTTTCAGCGCCGGCCTCGACCTCAACACGGTGCTCGACGGCGGTTCATCGGTCATGCGCACGCTTTTGCAGGATCTCTATATCGGCCTCTACGACGCCCAGCACGACCTCGGCAAGCCGTCGATCGCCGCGGTCCGTGGCATCGCACGCGGCGGCGGCATGACCATCGCGCTCTCCTGCGACGTCGTCCTGGCCGCCGACACCGCCACGTTCGGCTAT…
249		c_000000000010	861	1596	r	EAL domain, c-di-GMP-specific phosphodiesterase class I (or its enzymatically inactive variant) (EAL) (PDB:2BAS)	COG2200	T	T			EAL domain, c-di-GMP-specific phosphodiesterase class I (or its enzymatically inactive variant)	COG2200	Signal transduction mechanisms	T			ATGAAAAACATCCTGGCCTCGGTCTACGCCGAGTATCAGCCGATCATCGATCTCGGCCACAACCGCATGGTGGGCTGCGAGGCGCTTGCGCGCTGGACATCCGACAACGGCAAGCCGACCAGCATCGGTGAGGTGATCGACCAGGTCGAAGCCAACGAGACCCACGCCATGGATCTGACCACCCGCATGCTGGGCTTCATCCGCAAGGATCTGGCGCCGCTGCTGGCGGCCCACCCGCATTTTACGGTCAGCATCAACATCCCGCCCATCATGATCGGCAGCGGCAAGGTTATCAGCCTGCTGGAAGACGCCGACCTCGCCGAATATCACAGCCAACTGGTCGGTGAGATCACCGAACGCCAGGCGCTCAACGAGATGGGCCGCAACGCCATCCGCGTG…
250		c_000000000010	1933	3175	f	Outer membrane protein chaperone/metalloprotease BepA/YfgC, contains M48 and TPR domains (BepA) (PDB:6AIT) (PUBMED:24003122)	COG4783	W!!!U!!!N	W!!!U!!!N			Flp pilus assembly protein TadD, contains TPR repeats!!!Acetyltransferase involved in cellulose biosynthesis, CelD/BcsL family	COG5010!!!COG5653	Cell wall/membrane/envelope biogenesis!!!Posttranslational modification, protein turnover, chaperones	M!!!O			ATGCGTGTCGATATCGTCACCAACTTCAGGGAACTCGCCGGGATGAGGCCGGACTGGGAACGTGTCTATGACGCCGACCCGGAAGCCCATTTTTTCCTGTCCTGGGACTGGATGACCAAACGGCTGGATATCGACAACACCAGGTGGTTTGTCCTGGCCGTCAGGGAAGACGCCGACGACGCGCCCTATGTCGCCTTCTTTCCGATGCGCATGGTGACCAGGATGCAGACGGGCACGGCGTTCTGGAACGACATTGAGATGGCGGGCAAACCATCGTCCGATTTCTCGGGCTTTCTCTGCTTGCCGCAGTTTGAGGGGCGGGCCATCCCCGCCCTGGCCCGGCACTTGCTCGGCATGGGCTGGAAGTCTCTGTGGCTCAACTATTTCCGGGCGTCGCGC…
251		c_000000000010	3352	3715	f	Tetratricopeptide (TPR) repeat (TPR) (PDB:3AS4)!!!Acetyltransferase involved in cellulose biosynthesis, CelD/BcsL family (BcsL)	COG0457!!!COG5653	R!!!N	R!!!N			Tetratricopeptide (TPR) repeat!!!Acetyltransferase involved in cellulose biosynthesis, CelD/BcsL family	COG0457!!!COG5653	General function prediction only!!!Cell motility	R!!!N			ATGCAAGTTGACGTCATCAACGGTCTTCAGGCTTGGAAAAAGCTGCGAAAGAATTGGGAAGCCGTCTATGACGGGGATCCCGAAGCACATTACTTCCTATCCTGGGCATGGATCGAGCGGAGGTTGGCGACCGGGGCCGGGCAATGGTTCGTCTTGGCTGTTAAGGAAACCAAGGAAGATAGTGATTATGTTGCATTTTTCCCTCTGAAAATGCACACGTTGGTAAACAAAGATGGGCAGTTCCGACAGGACATCGCCGTTGCCGGCAGTCCGTCGTCCGACTACACGGGCTTCCTGTGTCTGCCGCAGTTCGAAGGCCGCGCGCTCCCGGCCCTGGCCGAGGCACTGCTCGACCGGCACTGG
1413		c_000000000056	0	1368	r	Microcystin degradation protein MlrC, contains DUF1485 domain (PDB:3IUU)	COG5476	R	R			Microcystin degradation protein MlrC, contains DUF1485 domain	COG5476	General function prediction only	R			ATGACCATGCGCGCCGTCATCGCGATGATGGAGCATGAGACGAACACGTTCTCGCCCGTACCTACGCCACTCGCCCGCTTCGGCAGCCCCGAGGTGCCGACCGGCAAGGACGTCTATCGCCTGTACAAGGGCACCGGCACCGGGCTCGGCGCCTTCCTCGATCTCGCCGAGGCCGAGGGCATGGAGATGGTCACGCCGATAGCCGGCAACGCCAACCCAAGCGGCAAGGTCGAGGCCGCGGCCTATGACACGATGTGCGATGCGATCGTGAATGCGGTCAAGGCCGGCTGCGACGTCTGTTTCCTGGACCTGCACGGCGCCATGGTGGCCGAAACCACCGACGACGGCGAAGGCACTCTCCTGAGGCGCATTCGCCAGATCGCGCCGGAACTGCCGATC…
1414	K18480	c_000000000056	1383	2043	r	ABC-type uncharacterized transport system, auxiliary component (PDB:2IQI)	COG3218	R	R			ABC-type uncharacterized transport system, auxiliary component	COG3218	General function prediction only	R	linN; cholesterol transport system auxiliary component	K18480	ATGATCATGCAGCATATCAAATCCGCTCGCCGTCCCTTCCTTGCCGGGCTCGCCGCCCTGGCGGTTTCCGGCTGTGGTGCACAGAGCTTCTTCAAGAAAATCGACACGCCGCCGAACCTCTATCGGCTGACGCCCAAGAGCACGTTCGGCGACGACCTGAAGCCGGTGAACTGGCAGCTTGTTGTCGACATTCCGGTGGCGCCCGCCGGTATCAACACGCAGCGCGTCGCCTTGATGCGCAGTCCCATCCAGGTCGAGTACTACGCCAACTCCAACTGGACCGATCGGGCGCCCTTAATGTTTCAGGGCTTGATCGTCGAGTCCTTCGAGAATTCGCAGATGATCACGTCGGTCGGGCGCCAGTCGGTCGGCCTGCGCAGCGACTTCGTCCTGCTGGTC…
1415	K02067	c_000000000056	2053	3061	r	Periplasmic subunit MlaD of the ABC-type intermembrane phospholipid transporter Mla (MlaD) (PDB:5UW8)	COG1463	M	M			ABC-type transporter Mla maintaining outer membrane lipid asymmetry, periplasmic component MlaD	COG1463	Cell wall/membrane/envelope biogenesis	M	mlaD, linM; phospholipid/cholesterol/gamma-HCH transport system substrate-binding protein	K02067	ATGGAAACCCGAGCAAGTTATACCCTTGTCGGAGCGTTCGTTCTGGTGCTGATGCTTGGCATGGCCGGTTTCGTGATCTGGCTTGCCAAATTCGACAGCAACGTGCGCTATACCGATTACCAGATATTGTTCGACGGTTCGGTGACCGGCCTCGCTCTCGACAGCCCGGTCAGTTACCTGGGTATCCCCGTCGGCACGGTGCGCACCATCGAAATCGATCCCTTCAATGTCGATCGCGTTCGTGTCGTCGTCCAGGTCGACAGCAAGACCCCGGTCAAGACGGACTCCATCGCGTCGATCGAGATGCAGGGCATTACCGGCGGCGCCTATGTTCAGATCGACGGAGGCGGCGACAATTCGCCCGACCTGGAGCCCGCACCCGGCGAGGAAATGGCGACG…
1416	K02065	c_000000000056	3067	3871	r	ATPase subunit MlaF of the ABC-type intermembrane phospholipid transporter Mla (MlaF) (PDB:6IC4)	COG1127	M	M			ABC-type transporter Mla maintaining outer membrane lipid asymmetry, ATPase component MlaF	COG1127	Cell wall/membrane/envelope biogenesis	M	mlaF, linL, mkl; phospholipid/cholesterol/gamma-HCH transport system ATP-binding protein	K02065	ATGGCTCAGCAGGCACTCGTCACGGCGGACCAACAGCGCGAAGCCGTGCCCGAGCCGGTCATCCGCGTGCGCGGACTGCGCAATCAGTTCGGTACCCAGGTGGTGCACGACAACCTGGACCTGGATGTCCGCAAGGGCGAAGTGCTCGGCGTCGTCGGCGGCTCGGGTTCGGGCAAGTCGGTGCTGCTCAGGACCATTATCGGCCTGCGCCGCCAGCAGGCGGGCACCGTCGAGATCATGGGCCGGGATACGAGCAAACTCACGGAGCGCGACGCCAAGGATCTGCGGGCGCAATGGGGCGTTCTCTTCCAGGATGGCGCCCTGTTCAGCTCACTCTCCGTGGCCGAGAACATTCAGGTGCCGTTGAAGGAATACACCAAGCTCTCTCGACGCCTGATG…
1417	K02066	c_000000000056	3880	5017	r	Permease subunit MlaE of the ABC-type intermembrane phospholipid transporter Mla (MlaE) (PDB:6IC4)	COG0767	M	M			ABC-type transporter Mla maintaining outer membrane lipid asymmetry, permease component MlaE!!!ABC-type transporter Mla maintaining outer membrane lipid asymmetry, MlaB component, contains STAS domain	COG0767!!!COG3113	Cell wall/membrane/envelope biogenesis	M	mlaE, linK; phospholipid/cholesterol/gamma-HCH transport system permease protein	K02066	ATGGCTGTGGCCGAACAAGGCTTGCTGGACATCAGGCGCGGCGAAGGCCAATGGGTCGTCGTTGCCACCGGCGTCTGGGACATTTCGACGCTGCCGTCGCTGGATGATGCCGTGCGCAAAATCGCGCCCGACAGGGGTGACAAGGTGCGCATCGACATGTCCGGCATCGACAAGCTGGACAGCGCCGGCGCCTGGGTGCTGTTTCGCCTGCGCCAGCGCCTGCAGGACGAAGGCTATGACGCCGACGTCGAAGGCCTGCGCCCGGAGCATGCCGGCCTGTTCGCGAACATCAGCTCCGCCAAGGATGTGCCGGAGCTTCAGAAAGCGAAGTTTCGCCCGGTGCTTCATATGCTGGAGCATGTCGGCCGGCGTACCTTCCAGATGGCCAGCGAAGCCCGC…
1418		c_000000000056	5106	5589	f	Predicted metal-binding protein	COG5469							Function unknown	S			ATGTCGGGCCCGCAAACGGCCAGCATCCGCCGCCTTTGTGACGGGATGTTCTTGATGGATCAAAGTGGTACAGCTGGGCAGCGCGGCAGGCGCGGCGGACGGGGCGCGCAGCCGACCCTGCATGTCTGCGTGACCTGCCGCTGGCATGGGCTGGAAACTCTCGGGGAGTCGGATATTCGGCCCGGCCAACATCTGCACGACCTGGTCGTGGCGCGCGCCACACCCGACCAGCGCGCGCATATCAAGGAAATCGTCTGCCTGACCCACTGTCCGAATGCCTGCAACGCGGTCGCCATGCAGCGCGGCAAACCACCCTTGCTGATGACCCGCATGGCGCCTGACGAGGCCGCCGCCGATGCCCTGCTCGCCATGCTGGAAATCTATGGCGAGAGCGTCGAC…
1419		c_000000000056	5606	5963	r	Predicted deacylase (PDB:3CDX)	COG3608	R	R			Predicted deacylase	COG3608	General function prediction only	R			TATCATTTCTATCCCGAGGCCGTCGACATCGCGATCCAGACGTCCTTACGCTTTCTCAGGCATTTCGACGCGATCGACCCGGCCGTGCTCCGGGATCACCTGGACACGAAACCGGTCGAGGACCAGAAGTTCATCGAGGTGACCGGCCCGGTCACCATCAAGACCGACAGGTTCGTGTTCGACCGTGTGTTCGAGGGTTTCGAGGTGGTGCCGGCGGCCGGCACCCTGATCGGCACCGATGGCGGCGAAGAGGTCAGAACCCCCTATGACAACTGCGTCATGGTCATGCCGGCGCGTGACCCGGTCAAGGGCAAGACCGCGGTGCGCCTGGGCCGGCTGGTCGACCACTCTGATTAG
2023		c_000000000081	2	1178	r	Predicted membrane transporter YfcC, affects glyoxylate shunt (YfcC) (PUBMED:24513124)	COG1288	R	R			Uncharacterized membrane protein YfcC, ion transporter superfamily	COG1288	General function prediction only	R			ATGACTGACGAGGGTAAGGTTACGCCGCGACGGTTCACGTTCCCGACGGCATTCACCATCCTGTTCGCGTTGACCATCGTGGTGGCGGCGCTGACATGGGTCATTCCCGCCGGGCAGTATGAGCGCGTCCACAGTGACGCGCTTGGACGCGACGTGCCGGTTCCCGGCACCTATGCCGAGGTTGCGCCAAACCCCCAGGGGCCCATCGACGTCATCATGGCGCCGATCGCCGGTTTCTACAATCCGGAGACCTACGAGGCCAATGCCGTCGACGTGGCGGTGTTCGTTCTGGTGATCGGCGGGTTTATCGGCGTTGTCGCCAGGACGGGTGCGATCAACGCCGGCATCGGCAGCGTGATGCGATCGCTGAAGGGACGCGAAAAATGGATGATTCCCATC…
2024	K01478	c_000000000081	1519	2752	f	Arginine deiminase (ArcA) (PDB:2A9G)	COG2235	E	E			Arginine deiminase	COG2235	Amino acid transport and metabolism	E	arcA; arginine deiminase [EC:3.5.3.6]	K01478	ATGACCGAATTAGGTGTTCACTCGGAAGTCGGCAAACTCAAGAAGGTCATCGTCCATCGCCCGGGATTGGAACTGACGCGGTTGACGCCGTCCAATTGCCATGAGTTGCTGTTCGACGACGTGATCTGGGTGAAGCATGCCCGCATTGAGCACAACGAGTTCGTCGACGCCATGCGGTATCGCGGCGCCGAGGTTTATTTCGTCCGGGAGCTGCTCGAAGCGACCATGACGAACATGACCGCGCGCCGCTGGCTGCTCGATCGCAGGATCACGGAGGAACTGGTCGGCGTCGGCCTGGCCGACGACCTTCATGCCGCCTTCATGGAAATGGAGGCGGAAAGGCTTTCCAATCACCTTATTGGTGGCCTGAACATGGCCGAGCTCCCGTTCTCCGCCAAG…
2025	K00611	c_000000000081	2807	3809	f	Ornithine carbamoyltransferase (ArgF) (PDB:1A1S)	COG0078	E	E	Arginine biosynthesis	COG0078	Ornithine carbamoyltransferase	COG0078	Amino acid transport and metabolism	E	OTC, argF, argI; ornithine carbamoyltransferase [EC:2.1.3.3]	K00611	ATGGCGATTAATCTGAAGGGTAGAAGTTTCCTGACGCTGCTCGATTTCACGCCGTCGGAGGTGCGGTTTCTGATTCATTTGTCGCGCGACCTCAAGGCGGCGAAATACGGCGGCTACGAGCAGCAGAGGCTGAAGGGCAAGGAGATCGCACTGATCTTCGAAAAGGATTCGACCCGCACGCGCAGCGGTTTCGAGGTCGCCGCCCATGACCAGGGCGCCCATGTCACCTATATCGGTCCTTCGGGTTCGCATATCGGCCACAAGGAGACGGCGCGTGATACCGCCCGGGTCCTGGGGCGCATGTACGATGCAATCGAATTCCGCGGGTTCGCCCATAGCGATGCGGAAGTCATGGCGAATTGCGCGGGCGTGCCCGTCTACAACGGCCTGACCGATGAA…
2026	K00926	c_000000000081	3811	4741	f	Carbamate kinase (ArcC) (PDB:2E9Y)	COG0549	E	E			Carbamate kinase	COG0549	Amino acid transport and metabolism	E	arcC; carbamate kinase [EC:2.7.2.2]	K00926	ATGCGGATCGTCGTCGCGCTGGGAGGCAATGCGCTGCTGCGCCGCGGCGAGCCGATGACGGCCGAGGCGCAGCGCCAGAACATCAAGATCGCGGCCCGGGCACTGGCGCCGATCGCCGGCCGTCATCAGCTCATCATCTCCCACGGCAACGGTCCGCAGGTCGGCCTGCTCGCCTTGCAGGGCGCCGCCTACAAGGCCGATGAGGCGTTTCCGCTTGATGTCCTGGGCGCCGAGACCGAGGGCATGATCGGCTACATGATCGAGCAGGAACTGGGCAACCTGCTGCCCGTCGATGTGCCTATCGCAACAATCCTCACCATGATCGAAGTCGACGCGAAGGATCCCGCGTTCCAGGACCCGACCAAGTTCATCGGCCCGGTCTACGCCAAGGACGAGGCC…
2027		c_000000000081	4901	5483	r	Cold shock protein, CspA family (CspC) (PDB:1C9O)!!!Ribosome-associated translation inhibitor RaiA (RaiA) (PDB:1IMU)	COG1278!!!COG1544	K	K			Cold shock protein, CspA family	COG1278	Transcription!!!Translation, ribosomal structure and biogenesis	K!!!J			ATGCAGACACCCCTGGAACTGTCATTCACAAACATGGAACGCTCCGACGCCGTGGTGCAGCGTATCGAGACCATGGTCGACAGGCTGGAGCAGCTCTATGACGGCATCACGAGTTGCCACGTCTTTGTCACGGCGCCGCATCGGCACCATCGCAAGGGAAAGCACTTCGATATCCGTATTGAGGTTCGGGTGCCCGGGACCGAACTGGCCGTTAACGACGAGCCGGGCAACGTCAACGCCCACGAAGACATCAACGTTGCGATCCGCGACAGTTTCCGCGCTATGGAACGCCAGTTGAAGAAATGGAAAAAGCAAGCACATGGCCGGGTCAAGACCCATGAAACCGCGCCTCAGGGGCGCGTCGCGGAGTTGAGCATCGAAGAAGGTTTCGGCCAGATC…
2028		c_000000000081	5532	5742	f													ATGTGCGGCGACGCCGCTCATTGCAACTTGATATGGGTCAAGGCAGCCGAAAACTACCTGACCGACACTACAGGCCCGCTTCGCAGCAGCAAAGAAGGCCCCGCCATGGCAACGCCTGAAATTGACCGTGCAAAGGTGTGTTTCATTGCCCTGAAGGCGCGAGAGCTTGATGCGCAGGAGGATGTCGTCGAACCGGACTATGGCTCCAAC
2386		c_000000000096	2	170	r	Uncharacterized membrane protein (PUBMED:19363116)	COG2928	S	S			Uncharacterized membrane protein	COG2928	Function unknown	S			TTGCCAGAAAAATCCCAGACCCCGCCACGGTCAAGGTTCGGCGCCCGCATCCGGCGCCACCTGCTGACCGGCCTCCTGACGGCCATACCGCTCATGGTGACGTGGTTCGTCCTCGCCTTCCTGTTCCGGCTCTTGTCGCAGATTGGCCAGCCCTTGGTCGGCGGGTTG
2387	K18981	c_000000000096	307	1111	f	Nucleoside-diphosphate-sugar epimerase (WcaG) (PDB:2X4G)	COG0451	M	M			Nucleoside-diphosphate-sugar epimerase	COG0451	Cell wall/membrane/envelope biogenesis	M	udh; uronate dehydrogenase [EC:1.1.1.203]	K18981	ATGCGTGTGTTGATGACGGGAGCGGCCGGCCATATTGGTTCCGTGCTGCGCGAGCGCCTGGCCGGCCGCTACGACCTGCTGCGCCTGAGCGATGTCGTCCGGATGGCGCCGGCAGGCCCGGGCGAAGAGGTCGTGAGTGCCGAACTTTCCGACATCAGCCAGGTCATGACCGCAATGGACGGCATCGATGCCGTGATTCACCTTGGCGGCATCCCCGGCGAGGACACGTGGGAAAATATCCTGCGGTCGAATATCGAGGGCACCTACAACGTCTTCGAGGCGGCGCGGCTGAATGATGCGCGGCGCATCGTCTTCGCCAGTTCCAACCACGCCGTCGGGTTCTACCGCCGCGACCAGGTCGTCGACCATCTGGTCGCCCAGCGCCCGGATACGCGCTAC…
2388	K12410	c_000000000096	1121	1883	r	NAD-dependent protein deacetylase, SIR2 family (SIR2) (PDB:1M2N)	COG0846	O	O			NAD-dependent protein deacetylase, SIR2 family	COG0846	Posttranslational modification, protein turnover, chaperones	O	npdA; NAD-dependent deacetylase [EC:2.3.1.286]	K12410	GTGACCGACAGCCTTGACAATCAGGTCCGTGAACTCAGGTCGATGCTCGATATGTCGACGAACGCCGTGTTGTTCACCGGTGCCGGCATCAGCACAGAGTCGGGGATCCCCGATTTTCGCAGTCCGGGCGGTATCTGGACAAAGTACCAACCGATACCGTTCGACGAGTTCCTTGCCTCGGAAGAGGCGCGCCTGGAGTATTGGCGCCGGAGTTTCGCCAGGCACGACAATCTGGTTGCCGCCAAGCCGAACCGCGGCCACCGCGCTGTCGCCCATCTAATACGCGAAGGCACGGCCACGGCCGTCATCACCCAGAACATCGACGGGCTCCATCAGGTCTCGGGCATACCCGAAGGCAAAGTGATCGAGTTGCACGGCAACGCCACCTATGCCGAATGC…
2389	K10914	c_000000000096	1890	2619	r	cAMP-binding domain of CRP or a regulatory subunit of cAMP-dependent protein kinases (Crp) (PDB:1FT9)	COG0664	T	T			cAMP-binding domain of CRP or a regulatory subunit of cAMP-dependent protein kinases	COG0664	Signal transduction mechanisms	T	crp; CRP/FNR family transcriptional regulator, cyclic AMP receptor protein	K10914	ATGGAAGTGGCGTTGATAGACGGTACCGTCACGCGGATAGGCTTGGATGCGCTCCGCCGCAACGAACTCTTGGGTCAGCTCGAGCCCGATGAGATGGATGAATTCCTGGCACTTGCCAAGGTTCGAAGCTTTGACACGGACCAGACCATTTTCCAGAAATCCGATCCCGGCGATTGCCTCTATGCCATCGTCAGCGGGCGTGTCGGTATCACGACGGAGTCGGAGGCGGGTAAGGCGATTCTGCTCAACATGCTGAAACCCGGCGAAGTGCTGGGCGAAATCGCGCTGCTTGACGGCAAGGAACGCACGGCCAATGCGGTGGCGCTGGAACGCTCCGACCTGCTCAGGATCGACCGAGCGGATTTCATGGCATTCCTGGAGCGACACCCACGATTGGCC…
2390		c_000000000096	2755	3064	r	Uncharacterized conserved protein	COG3482	S	S			Uncharacterized protein	COG3482	Function unknown	S			GTCATCGGTCAGGCGTCCTATCAGCGGTTGGAAGAGCTCGCCAAGGCGCTGCCCTATAAGGACCGCAACTATGCCAACCTCATGAATCTCGCGCGGGAATACGGGCTTGATCGCCGCGAGCTCGAAGCCTTCTCGTTCTGGCTGCCCGCCGGTCGTGCCGATCAGAAGCGCGACGACGCGATCCAGCTGCTGCGAACGCTGCGCCATCGCACAAAGGCGGAGACGGCGCCGAAACGGGTGCGCTATCACTTCGAGCACACCACGTTGTGGGAACGGGCGCTTCGCGAGGTGGCCGCCGATCCGAGGTGA
