# Supplementary material for: Diversity at single nucleotide to pangenome scales among sulfur cycling bacteria in salt marshes
Source: Appl Environ Microbiol. 2023 Oct 26;89(11):e00988-23. doi: 10.1128/aem.00988-23 (PMC10686091; doi:10.1128/aem.00988-23)
Supplement: Supplemental Data 7 — Reference-guided metagenome reconstruction. [file aem.00988-23-s0007.xlsx]

## Sheet: Caption
Supplemental Data 7. Reference-guided metagenome reconstruction.

## Sheet: MASA4
sample	type	Bin Id	Marker lineage	# genomes	# markers	# marker sets	Completeness	Contamination	Strain heterogeneity	Genome size (bp)	# ambiguous bases	# scaffolds	# contigs	N50 (scaffolds)	N50 (contigs)	Mean scaffold length (bp)	Mean contig length (bp)	Longest scaffold (bp)	Longest contig (bp)	GC	GC std (scaffolds > 1kbp)	Coding density	Translation table	# predicted genes	0	1	2	3	4	5
ref	Ref-MASA	ROSA4origstrict	p__Proteobacteria (UID3880)	1495	261	164	96.21	1.36	66.67	2789788	0	183	183	22240	22240	15244	15244	86481	86481	64.3	1.94	93.22	11	2826	10	245	6	0	0	0
SRR11061153	ALJR	ROSA4SRR11061153strict	k__Bacteria (UID203)	5449	104	58	64.21	22.49	0	1561787	130	900	913	8801	8801	1735	1710	44512	44512	64.8	2.19	90.85	11	2081	24	51	18	9	2	0
SRR11061154	ALJR	ROSA4SRR11061154strict	p__Proteobacteria (UID3880)	1495	261	164	58.82	9.14	0	1168104	20	488	490	9386	9386	2393	2383	54834	54834	64.7	2.11	91.66	11	1458	91	138	27	4	1	0
SRR11567260	ALJR	ROSA4SRR11567260strict	k__Bacteria (UID203)	5449	104	58	64.05	22.41	8.33	1688425	40	1166	1170	7897	7897	1448	1443	62230	62230	64.9	1.99	90.79	11	2339	26	58	13	1	4	2
SRR11567261	ALJR	ROSA4SRR11567261strict	p__Proteobacteria (UID3214)	2231	190	119	54.13	3.06	16.67	989205	0	396	396	10573	10573	2497	2497	44972	44972	64.8	2.39	91.9	11	1207	90	90	9	1	0	0
SRR9045291	ALJR	ROSA4SRR9045291strict	k__Bacteria (UID203)	5449	104	58	73.74	44.56	0	2180556	0	1787	1787	2585	2585	1220	1220	61572	61572	65.7	2.76	91.92	11	3284	22	43	21	12	2	4
SRR9045294	ALJR	ROSA4SRR9045294strict	k__Bacteria (UID203)	5449	104	58	73.69	37.26	4.79	2642473	80	2474	2482	854	854	1068	1064	67067	67067	66.3	2.75	91.2	11	4212	18	55	13	9	3	6
SRR9045295	ALJR	ROSA4SRR9045295strict	k__Bacteria (UID203)	5449	104	58	67.14	17.54	1.79	1613166	30	1128	1131	6068	6068	1430	1426	40499	40499	65.5	2.53	92.1	11	2297	28	50	20	3	2	1
SRR9045297	ALJR	ROSA4SRR9045297strict	k__Bacteria (UID203)	5449	104	58	81.27	31.45	1.08	1944424	10	1497	1498	4607	4607	1298	1298	47855	47855	65.6	2.65	91.35	11	2860	23	53	16	6	3	3
SRR10854653	ALSA	ROSA4SRR10854653strict	p__Proteobacteria (UID3880)	1495	261	164	59.3	7.69	2.7	1056466	0	588	588	9914	9914	1796	1796	39798	39798	64.9	1.97	92.03	11	1380	104	132	19	6	0	0
SRR11567157	ALSA	ROSA4SRR11567157strict	k__Bacteria (UID203)	5449	104	58	78.63	47.39	5.16	2276092	150	1951	1966	1071	1071	1166	1157	44872	44872	65.5	3.25	90.53	11	3435	28	43	18	6	2	7
SRR9045292	ALSA	ROSA4SRR9045292strict	k__Bacteria (UID203)	5449	104	58	77.25	75.88	2.08	3293713	443	3246	3287	822	818	1014	1001	47948	47948	66.5	2.97	90.87	11	5312	18	33	27	10	5	11
SRR9045293	ALSA	ROSA4SRR9045293strict	k__Bacteria (UID203)	5449	104	58	71.26	33.55	2.42	2137231	68	1824	1830	1581	1581	1171	1167	50721	50721	65.8	2.94	91.58	11	3246	18	54	17	7	4	4
SRR9045296	ALSA	ROSA4SRR9045296strict	p__Proteobacteria (UID3214)	2231	190	119	54.37	14.31	1.67	1318305	10	725	726	9309	9309	1818	1815	59446	59446	64.9	2.42	91.13	11	1721	92	69	22	4	1	2
SRR9045298	ALSA	ROSA4SRR9045298strict	k__Bacteria (UID203)	5449	104	58	70.36	25.31	0	1628939	30	1061	1064	7723	7723	1535	1530	63516	63516	65.5	2.11	91.93	11	2282	24	52	16	10	2	0
SRR11828800	MASA	ROSA4SRR11828800strict	p__Proteobacteria (UID3880)	1495	261	164	90.84	8.59	0	2911292	30	610	613	15637	15637	4772	4749	75788	75788	64.5	1.97	92.65	11	3245	23	207	28	3	0	0
SRR11828899	MASA	ROSA4SRR11828899strict	p__Proteobacteria (UID3214)	2231	190	119	82.29	6.38	0	2377190	110	415	426	19357	19357	5728	5580	68422	68422	64.2	1.9	92.53	11	2576	44	135	9	2	0	0
SRR11829000	MASA	ROSA4SRR11829000strict	p__Proteobacteria (UID3882)	1493	261	164	85.91	5.13	0	2380164	175	333	347	18649	18649	7147	6858	51741	51741	64.2	2.46	92.72	11	2573	36	212	12	1	0	0
SRR11829104	MASA	ROSA4SRR11829104strict	p__Proteobacteria (UID3880)	1495	261	164	95.29	6.7	0	2919033	138	422	434	23980	23678	6917	6725	72673	72673	64.2	2.24	92.74	11	3117	12	229	18	2	0	0
SRR11829269	MASA	ROSA4SRR11829269strict	k__Bacteria (UID203)	5449	104	58	86.28	14.53	8.82	2870522	50	528	533	17881	17881	5436	5385	55276	55276	64.3	2.22	92.56	11	3161	11	69	19	5	0	0
SRR11828593	MASP	ROSA4SRR11828593strict	p__Proteobacteria (UID3880)	1495	261	164	31.33	0.3	0	714530	10	125	126	14310	14310	5716	5670	38765	38765	64.4	2.24	93.02	11	773	163	97	1	0	0	0
SRR11828889	MASP	ROSA4SRR11828889strict	p__Proteobacteria (UID3882)	1493	261	164	26.78	0	0	449472	0	107	107	9787	9787	4200	4200	22247	22247	64.5	1.78	92.22	11	506	177	84	0	0	0	0
SRR11829102	MASP	ROSA4SRR11829102strict	p__Proteobacteria (UID3880)	1495	261	164	32.47	0.41	0	460109	10	116	117	9253	9253	3966	3932	51930	51930	64.5	2.26	92.58	11	536	162	97	2	0	0	0
SRR11829268	MASP	ROSA4SRR11829268strict	p__Proteobacteria (UID3880)	1495	261	164	33.58	0.76	0	598003	30	157	160	12070	12070	3808	3737	42425	42425	64.6	2.08	91.83	11	695	157	99	5	0	0	0
SRR12659820	MASP	ROSA4SRR12659820strict	k__Bacteria (UID203)	5449	104	58	69.73	6.27	0	2033137	90	879	888	12473	12473	2313	2289	78136	78136	64.4	2.29	91.29	11	2530	27	58	17	2	0	0

## Sheet: MASA10
sample	type	Bin Id	Marker lineage	# genomes	# markers	# marker sets	Completeness	Contamination	Strain heterogeneity	Genome size (bp)	# ambiguous bases	# scaffolds	# contigs	N50 (scaffolds)	N50 (contigs)	Mean scaffold length (bp)	Mean contig length (bp)	Longest scaffold (bp)	Longest contig (bp)	GC	GC std (scaffolds > 1kbp)	Coding density	Translation table	# predicted genes	0	1	2	3	4	5
REF	ROSA	ROSA10origstrict	c__Gammaproteobacteria (UID4267)	119	544	284	91.77	2.46	9.09	2320721	0	215	215	14919	14919	10794	10794	53684	53684	55	2.73	90.47	11	2427	69	464	11	0	0	0
SRR11061153	ALJR	ROSA10SRR11061153strict	c__Gammaproteobacteria (UID4267)	119	544	284	88.82	2.22	0	2024371	80	198	206	16197	16197	10224	9826	51140	51140	55.3	3.49	90.62	11	2147	83	450	11	0	0	0
SRR11061154	ALJR	ROSA10SRR11061154strict	c__Gammaproteobacteria (UID4267)	119	544	284	84.65	1.03	0	1868255	30	189	192	15314	15314	9884	9730	42971	42971	55.5	2.86	90.62	11	1973	107	431	6	0	0	0
SRR11567260	ALJR	ROSA10SRR11567260strict	c__Gammaproteobacteria (UID4267)	119	544	284	92.79	0.7	0	2202391	128	134	138	25124	25124	16435	15958	67068	67068	55	2.8	90.54	11	2258	64	478	2	0	0	0
SRR11567261	ALJR	ROSA10SRR11567261strict	c__Gammaproteobacteria (UID4267)	119	544	284	90.46	1.25	33.33	2109463	0	180	180	15269	15269	11719	11719	56243	56243	55.2	2.65	90.66	11	2199	77	461	6	0	0	0
SRR9045291	ALJR	ROSA10SRR9045291strict	c__Gammaproteobacteria (UID4267)	119	544	284	92.16	1.35	0	2146079	0	166	166	20054	20054	12928	12928	70259	70259	55.2	3.42	90.66	11	2224	69	470	5	0	0	0
SRR9045294	ALJR	ROSA10SRR9045294strict	c__Gammaproteobacteria (UID4267)	119	544	284	91.08	2.02	0	2193740	20	163	165	19649	18776	13458	13295	59373	59373	55.1	3.87	90.56	11	2273	71	462	11	0	0	0
SRR9045295	ALJR	ROSA10SRR9045295strict	c__Gammaproteobacteria (UID4267)	119	544	284	91.3	2	0	2188932	0	157	157	19883	19883	13942	13942	55977	55977	55.1	3.33	90.65	11	2254	70	467	7	0	0	0
SRR9045297	ALJR	ROSA10SRR9045297strict	c__Gammaproteobacteria (UID4267)	119	544	284	92.75	2.05	0	2179977	20	160	162	17393	17393	13624	13456	72260	72260	55.2	3.53	90.47	11	2253	66	471	7	0	0	0
SRR10854653	ALSA	ROSA10SRR10854653strict	c__Gammaproteobacteria (UID4267)	119	544	284	90.57	0.7	0	2070998	0	175	175	16641	16641	11834	11834	58847	58847	55.2	2.92	90.62	11	2148	79	463	2	0	0	0
SRR11567157	ALSA	ROSA10SRR11567157strict	c__Gammaproteobacteria (UID4267)	119	544	284	93.47	3.57	0	2265174	610	140	148	29015	27507	16179	15301	108526	108526	55.1	4.6	90.41	11	2310	59	468	17	0	0	0
SRR9045292	ALSA	ROSA10SRR9045292strict	c__Gammaproteobacteria (UID4274)	112	581	290	88.36	5.94	5.71	2135293	40	246	250	13962	13962	8680	8541	52323	52323	55.6	5.2	90.71	11	2264	95	458	26	1	1	0
SRR9045293	ALSA	ROSA10SRR9045293strict	c__Gammaproteobacteria (UID4267)	119	544	284	92.82	1.87	0	2193518	106	150	152	25177	24183	14623	14430	67668	67668	55.1	3.34	90.48	11	2259	63	473	8	0	0	0
SRR9045296	ALSA	ROSA10SRR9045296strict	c__Gammaproteobacteria (UID4267)	119	544	284	92.71	1.7	0	2216868	110	133	135	26037	26037	16668	16420	72328	72328	55	2.99	90.66	11	2271	60	475	9	0	0	0
SRR9045298	ALSA	ROSA10SRR9045298strict	c__Gammaproteobacteria (UID4267)	119	544	284	91.28	3.01	0	2165459	10	160	161	20119	20119	13534	13449	70291	70291	55.2	3.18	90.7	11	2231	70	464	9	1	0	0
SRR11828800	MASA	ROSA10SRR11828800strict	c__Gammaproteobacteria (UID4267)	119	544	284	90.53	2.38	0	2244876	0	211	211	15732	15732	10639	10639	64702	64702	55.1	2.78	90.53	11	2368	76	455	13	0	0	0
SRR11828899	MASA	ROSA10SRR11828899strict	c__Gammaproteobacteria (UID4267)	119	544	284	83.82	1.64	0	1980050	40	209	213	14596	14517	9473	9295	67093	67093	55.3	3.06	90.77	11	2076	109	428	7	0	0	0
SRR11829000	MASA	ROSA10SRR11829000strict	c__Gammaproteobacteria (UID4267)	119	544	284	88.2	1.6	0	2137498	30	208	211	14693	14693	10276	10130	60891	60891	55.2	2.92	90.48	11	2261	88	448	8	0	0	0
SRR11829104	MASA	ROSA10SRR11829104strict	c__Gammaproteobacteria (UID4267)	119	544	284	87.97	1.75	0	2112669	0	218	218	14146	14146	9691	9691	53309	53309	55.2	2.77	90.72	11	2232	89	445	10	0	0	0
SRR11829269	MASA	ROSA10SRR11829269strict	c__Gammaproteobacteria (UID4267)	119	544	284	86.82	2.07	0	2095750	40	213	217	14246	14246	9839	9657	53718	53718	55.3	2.99	90.39	11	2206	93	438	13	0	0	0
SRR11828593	MASP	ROSA10SRR11828593strict	k__Bacteria (UID203)	5449	104	58	15.67	0	0	197580	0	33	33	7685	7685	5987	5987	24147	24147	56.3	3.46	91.37	11	225	87	17	0	0	0	0
SRR11828889	MASP	ROSA10SRR11828889strict	c__Gammaproteobacteria (UID4267)	119	544	284	27.87	0	0	496043	0	64	64	10332	10332	7750	7750	30611	30611	55.8	2.62	90.65	11	541	377	167	0	0	0	0
SRR11829102	MASP	ROSA10SRR11829102strict	c__Gammaproteobacteria (UID4267)	119	544	284	75.24	0.35	0	1542716	0	155	155	13566	13566	9953	9953	53760	53760	55.6	2.37	90.47	11	1636	147	396	1	0	0	0
SRR11829268	MASP	ROSA10SRR11829268strict	c__Gammaproteobacteria (UID4274)	112	581	290	11.19	0	0	157739	0	26	26	7398	7398	6066	6066	25411	25411	56.8	2.75	90.7	11	169	499	82	0	0	0	0
SRR12659820	MASP	ROSA10SRR12659820strict	c__Gammaproteobacteria (UID4267)	119	544	284	89.36	1.06	0	2088763	0	207	207	14462	14462	10090	10090	53169	53169	55.2	3.17	90.57	11	2218	85	455	4	0	0	0

## Sheet: MASP15_DGR
sample	type	Bin Id	Marker lineage	# genomes	# markers	# marker sets	Completeness	Contamination	Strain heterogeneity	Genome size (bp)	# ambiguous bases	# scaffolds	# contigs	N50 (scaffolds)	N50 (contigs)	Mean scaffold length (bp)	Mean contig length (bp)	Longest scaffold (bp)	Longest contig (bp)	GC	GC std (scaffolds > 1kbp)	Coding density	Translation table	# predicted genes	0	1	2	3	4	5
REF	ROSP	ROSP15origstrict	c__Gammaproteobacteria (UID4274)	112	581	290	96.41	1.85	0	3892924	0	272	272	20739	20739	14312	14312	64844	64844	61.5	2.38	84.44	11	3742	14	556	11	0	0	0
SRR11061153ROSP15	ALJR	ROSP15SRR11061153strict	k__Bacteria (UID203)	5449	104	58	57.41	10.97	0	1735258	169	1063	1079	7183	7183	1632	1608	29682	29682	63.6	2.82	88.17	11	2262	28	59	13	2	1	1
SRR11061154ROSP15	ALJR	ROSP15SRR11061154strict	c__Gammaproteobacteria (UID4274)	112	581	290	55.1	5.65	3.64	1267202	30	554	557	10699	10699	2287	2274	39377	39377	63	2.32	87.84	11	1520	242	304	30	3	1	1
SRR11567260ROSP15	ALJR	ROSP15SRR11567260strict	c__Gammaproteobacteria (UID4267)	119	544	284	66.16	16.63	0	1990854	50	1307	1312	6782	6782	1523	1517	39992	39992	63.7	2.6	88.51	11	2628	171	288	71	13	1	0
SRR11567261ROSP15	ALJR	ROSP15SRR11567261strict	c__Gammaproteobacteria (UID4274)	112	581	290	46.02	4.08	0	1020674	0	485	485	8434	8434	2104	2104	35586	35586	63.4	2.08	88.47	11	1231	293	263	23	2	0	0
SRR9045291ROSP15	ALJR	ROSP15SRR9045291strict	k__Bacteria (UID203)	5449	104	58	68.67	33.32	4.17	2395879	20	1748	1750	4661	4661	1370	1369	42067	42067	64.1	2.66	89.15	11	3355	25	45	23	7	3	1
SRR9045294ROSP15	ALJR	ROSP15SRR9045294strict	k__Bacteria (UID203)	5449	104	58	77.24	37.23	1.45	3101522	130	2758	2771	1039	1039	1124	1119	51745	51745	65	3.26	88.71	11	4670	15	53	23	12	0	1
SRR9045295ROSP15	ALJR	ROSP15SRR9045295strict	k__Bacteria (UID203)	5449	104	58	76.72	24.38	0	2108972	10	1304	1305	8382	8382	1617	1616	42147	42147	63.8	2.72	88.65	11	2799	15	62	22	4	1	0
SRR9045297ROSP15	ALJR	ROSP15SRR9045297strict	k__Bacteria (UID203)	5449	104	58	65.05	25.57	0	2213556	20	1630	1632	4197	4197	1358	1356	46951	46951	64.1	2.79	88.71	11	3081	25	54	19	6	0	0
SRR10854653ROSP15	ALSA	ROSP15SRR10854653strict	c__Gammaproteobacteria (UID4274)	112	581	290	50.44	5.63	0	1184883	20	562	564	9497	9497	2108	2100	31283	31283	63.2	1.96	88.83	11	1447	272	280	26	3	0	0
SRR11567157ROSP15	ALSA	ROSP15SRR11567157strict	k__Bacteria (UID203)	5449	104	58	75.86	40.33	3.66	2777152	309	2405	2435	1123	1123	1154	1140	41870	41870	64.4	3.04	88.39	11	4107	15	56	20	8	3	2
SRR9045292ROSP15	ALSA	ROSP15SRR9045292strict	k__Bacteria (UID203)	5449	104	58	91.38	81.53	2.7	3877016	617	3691	3750	885	880	1050	1033	42287	42287	65.4	3.24	89.15	11	6042	5	36	39	13	6	5
SRR9045293ROSP15	ALSA	ROSP15SRR9045293strict	k__Bacteria (UID203)	5449	104	58	66.67	18.54	1.61	2363425	40	1898	1902	3132	3132	1245	1242	37010	37010	64.4	2.72	88.84	11	3381	23	53	17	7	4	0
SRR9045296ROSP15	ALSA	ROSP15SRR9045296strict	c__Gammaproteobacteria (UID4274)	112	581	290	61.57	11.31	0	1632704	70	878	885	9272	9272	1859	1844	34775	34775	63.4	2.92	88.06	11	2058	211	316	46	7	1	0
SRR9045298ROSP15	ALSA	ROSP15SRR9045298strict	k__Bacteria (UID203)	5449	104	58	73.98	12.88	2.63	1939772	30	1157	1160	8519	8519	1676	1672	39777	39777	64	2.66	88.37	11	2550	21	61	17	3	2	0
SRR11828800ROSP15	MASA	ROSP15SRR11828800strict	c__Gammaproteobacteria (UID4274)	112	581	290	42.44	2.91	0	1145492	0	615	615	9238	9238	1862	1862	31609	31609	63.4	2.17	88.77	11	1473	323	235	21	2	0	0
SRR11828899ROSP15	MASA	ROSP15SRR11828899strict	c__Gammaproteobacteria (UID4267)	119	544	284	44.11	4.72	0	983624	10	364	365	10748	10748	2702	2694	45256	45256	62	3.21	87.69	11	1140	303	216	25	0	0	0
SRR11829000ROSP15	MASA	ROSP15SRR11829000strict	c__Gammaproteobacteria (UID4267)	119	544	284	27.87	0.53	0	467868	20	140	142	10001	10001	3341	3294	30261	30261	61.9	2.09	87.44	11	520	382	160	2	0	0	0
SRR11829104ROSP15	MASA	ROSP15SRR11829104strict	c__Gammaproteobacteria (UID4274)	112	581	290	38.71	2.7	0	766887	10	384	385	7151	7151	1997	1991	28234	28234	62.8	2.66	88.64	11	921	371	196	12	1	1	0
SRR11829269ROSP15	MASA	ROSP15SRR11829269strict	k__Bacteria (UID203)	5449	104	58	41.43	7.05	6.25	882848	0	515	515	7097	7097	1714	1714	30394	30394	63.3	2.14	88.43	11	1139	50	38	16	0	0	0
SRR11828593ROSP15	MASP	ROSP15SRR11828593strict	c__Gammaproteobacteria (UID4274)	112	581	290	86.23	2.21	0	2907947	10	341	342	15954	15954	8527	8502	57524	57524	61.9	2.79	86.55	11	2884	65	502	14	0	0	0
SRR11828889ROSP15	MASP	ROSP15SRR11828889strict	c__Gammaproteobacteria (UID4274)	112	581	290	92.39	3.76	0	3316281	110	389	400	15968	15968	8525	8290	57422	57422	61.8	3.06	86.12	11	3326	44	518	19	0	0	0
SRR11829102ROSP15	MASP	ROSP15SRR11829102strict	c__Gammaproteobacteria (UID4274)	112	581	290	84.92	3.59	0	2956604	30	418	421	14098	14098	7073	7022	49971	49971	62	3.01	86.79	11	2985	80	485	15	1	0	0
SRR11829268ROSP15	MASP	ROSP15SRR11829268strict	c__Gammaproteobacteria (UID4267)	119	544	284	48.5	1.06	0	1119009	20	237	239	12936	12936	4721	4681	32898	32898	62.5	2.32	87.34	11	1174	284	257	3	0	0	0
SRR12659820ROSP15	MASP	ROSP15SRR12659820strict	c__Gammaproteobacteria (UID4274)	112	581	290	96.93	23.57	0.58	4458076	1289	1093	1144	21228	20935	4078	3895	98741	98741	61.6	3.57	84.21	11	4802	13	475	68	17	7	1

## Sheet: MASP16
sample	type	Bin Id	Marker lineage	# genomes	# markers	# marker sets	Completeness	Contamination	Strain heterogeneity	Genome size (bp)	# ambiguous bases	# scaffolds	# contigs	N50 (scaffolds)	N50 (contigs)	Mean scaffold length (bp)	Mean contig length (bp)	Longest scaffold (bp)	Longest contig (bp)	GC	GC std (scaffolds > 1kbp)	Coding density	Translation table	# predicted genes	0	1	2	3	4	5
REF	ROSP	ROSP16origstrict	o__Rhizobiales (UID3447)	356	416	249	94.58	1.2	66.67	3369815	0	139	139	35608	35608	24243	24243	120136	120136	61.8	0.85	89.7	11	3296	34	379	3	0	0	0
SRR11061153	ALJR	ROSP16SRR11061153strict	o__Rhizobiales (UID3447)	356	416	249	57.98	13.73	0	1938227	10	1202	1203	9556	9556	1612	1611	69298	69298	64	2.11	91.4	11	2643	173	189	42	10	2	0
SRR11061154	ALJR	ROSP16SRR11061154strict	o__Rhizobiales (UID3447)	356	416	249	55.54	8.01	0	1718528	40	615	619	18786	18786	2794	2776	63094	63094	62.7	1.43	90.35	11	2065	183	199	30	4	0	0
SRR11567260	ALJR	ROSP16SRR11567260strict	k__Bacteria (UID203)	5449	104	58	78.37	30.94	0	3031800	218	1729	1733	13344	13344	1753	1749	92570	92570	63.6	2.08	90.82	11	4043	22	54	21	5	1	1
SRR11567261	ALJR	ROSP16SRR11567261strict	o__Rhizobiales (UID3447)	356	416	249	66.03	9.05	0	1786669	10	556	557	24440	24440	3213	3207	68123	68123	62.7	1.6	90.25	11	2109	131	254	27	3	1	0
SRR9045291	ALJR	ROSP16SRR9045291strict	k__Bacteria (UID203)	5449	104	58	83.54	62.73	1.83	4184731	10	2790	2791	10967	10967	1499	1499	84397	84397	64.2	2.95	90.9	11	5868	19	38	28	14	4	1
SRR9045294	ALJR	ROSP16SRR9045294strict	k__Bacteria (UID203)	5449	104	58	82.29	63.76	2.27	4091297	58	3471	3476	1048	1045	1178	1176	97510	97510	65.1	3.36	91.4	11	6233	16	40	28	12	3	5
SRR9045295	ALJR	ROSP16SRR9045295strict	k__Bacteria (UID203)	5449	104	58	81.71	43.32	0	3364618	49	2129	2133	10819	10819	1580	1577	75977	75977	64.2	2.7	91.15	11	4654	16	53	21	11	2	1
SRR9045297	ALJR	ROSP16SRR9045297strict	o__Rhizobiales (UID3447)	356	416	249	57.98	13.73	0	1938227	10	1202	1203	9556	9556	1612	1611	69298	69298	64	2.11	91.4	11	2643	173	189	42	10	2	0
SRR10854653	ALSA	ROSP16SRR10854653strict	o__Rhizobiales (UID3447)	356	416	249	57.87	8.47	2.13	1793244	10	790	791	16567	16567	2269	2267	72023	72023	63	1.64	90.39	11	2212	164	218	29	4	1	0
SRR11567157	ALSA	ROSP16SRR11567157strict	o__Rhizobiales (UID3447)	356	416	249	57.98	13.73	0	1938227	10	1202	1203	9556	9556	1612	1611	69298	69298	64	2.11	91.4	11	2643	173	189	42	10	2	0
SRR9045292	ALSA	ROSP16SRR9045292strict	k__Bacteria (UID203)	5449	104	58	79.7	76.47	1.31	4794619	350	4476	4511	872	868	1071	1062	75062	75062	65.5	3.53	91.55	11	7584	19	33	26	16	8	2
SRR9045293	ALSA	ROSP16SRR9045293strict	o__Rhizobiales (UID3447)	356	416	249	57.98	13.73	0	1938227	10	1202	1203	9556	9556	1612	1611	69298	69298	64	2.11	91.4	11	2643	173	189	42	10	2	0
SRR9045296	ALSA	ROSP16SRR9045296strict	o__Rhizobiales (UID3447)	356	416	249	60.55	7.98	0	1916630	49	847	851	14055	14055	2262	2252	81564	81564	63.1	2.08	90.48	11	2394	171	213	26	5	1	0
SRR9045298	ALSA	ROSP16SRR9045298strict	o__Rhizobiales (UID3447)	356	416	249	57.98	13.73	0	1938227	10	1202	1203	9556	9556	1612	1611	69298	69298	64	2.11	91.4	11	2643	173	189	42	10	2	0
SRR11828800	MASA	ROSP16SRR11828800strict	k__Bacteria (UID203)	5449	104	58	65.44	12.76	0	2697807	0	1167	1167	16894	16894	2311	2311	86472	86472	63.3	1.77	90.81	11	3360	30	54	19	1	0	0
SRR11828899	MASA	ROSP16SRR11828899strict	o__Rhizobiales (UID3447)	356	416	249	65.27	6.7	3.45	1928832	30	520	523	18828	18828	3709	3687	64564	64564	62.4	1.39	89.96	11	2200	142	251	20	3	0	0
SRR11829000	MASA	ROSP16SRR11829000strict	o__Rhizobiales (UID3447)	356	416	249	51.75	2.66	0	1337449	20	264	266	16538	16538	5066	5027	73878	73878	62.2	1.43	90.03	11	1459	190	218	7	1	0	0
SRR11829104	MASA	ROSP16SRR11829104strict	o__Rhizobiales (UID3447)	356	416	249	61.99	5.68	0	1980028	20	612	614	15680	15680	3235	3224	57094	57094	62.8	1.57	90.42	11	2327	155	239	17	3	2	0
SRR11829269	MASA	ROSP16SRR11829269strict	o__Rhizobiales (UID3447)	356	416	249	70.95	7.06	2.44	2368011	20	837	839	18753	18753	2829	2822	80662	80662	63	1.71	90.42	11	2830	116	267	29	4	0	0
SRR11828593	MASP	ROSP16SRR11828593strict	o__Rhizobiales (UID3447)	356	416	249	67.26	1.62	0	2192083	20	213	215	27828	27828	10291	10195	84419	84419	62	1.17	90	11	2217	123	288	5	0	0	0
SRR11828889	MASP	ROSP16SRR11828889strict	o__Rhizobiales (UID3447)	356	416	249	83.92	0.43	0	2952048	80	254	262	27832	27832	11622	11267	91524	91524	61.9	1.13	90.03	11	3014	68	345	3	0	0	0
SRR11829102	MASP	ROSP16SRR11829102strict	o__Rhizobiales (UID3447)	356	416	249	84.19	1.33	0	2956552	30	268	271	32111	32111	11031	10909	112932	112932	61.9	1.43	89.96	11	3009	72	338	6	0	0	0
SRR11829268	MASP	ROSP16SRR11829268strict	o__Rhizobiales (UID3447)	356	416	249	48.6	1.46	0	1597940	70	260	267	21712	21712	6145	5984	78974	78974	62.2	1.7	90.18	11	1735	208	200	8	0	0	0
SRR12659820	MASP	ROSP16SRR12659820strict	k__Bacteria (UID203)	5449	104	58	89.52	25.95	0	4114638	270	1290	1317	23870	23870	3189	3124	123931	123931	62.5	2.55	90.01	11	4778	18	60	23	2	1	0

## Sheet: ALSA124_DGR
		Bin Id	Marker lineage	# genomes	# markers	# marker sets	Completeness	Contamination	Strain heterogeneity	Genome size (bp)	# ambiguous bases	# scaffolds	# contigs	N50 (scaffolds)	N50 (contigs)	Mean scaffold length (bp)	Mean contig length (bp)	Longest scaffold (bp)	Longest contig (bp)	GC	GC std (scaffolds > 1kbp)	Coding density	Translation table	# predicted genes	0	1	2	3	4	5
ref	ALSA	ALSA124origstrict	c__Gammaproteobacteria (UID4274)	112	581	290	95.59	0.98	0	4768056	0	172	172	47786	47786	27721	27721	120258	120258	68.2	1.44	83.31	11	4189	46	529	6	0	0	0
SRR11061153	ALJR	ALSA124SRR11061153strict	k__Bacteria (UID203)	5449	104	58	87.28	83.7	0	6241969	297	4226	4254	6837	6837	1477	1467	54734	54734	68.4	2.68	87.28	11	8697	15	38	27	13	8	3
SRR11061154	ALJR	ALSA124SRR11061154strict	k__Bacteria (UID203)	5449	104	58	82.39	38.9	0	4297645	90	1893	1902	14044	14044	2270	2259	77183	77183	67.9	2.13	85.54	11	5168	20	51	24	9	0	0
SRR11567260	ALJR	ALSA124SRR11567260strict	k__Bacteria (UID203)	5449	104	58	86.44	81.71	1.56	7895258	220	5614	5636	5043	5043	1406	1400	60087	60087	68.3	2.5	86.82	11	11145	15	39	27	15	6	2
SRR11567261	ALJR	ALSA124SRR11567261strict	k__Bacteria (UID203)	5449	104	58	79.08	33.48	0	5322106	10	2434	2435	11278	11278	2186	2185	75218	75218	68.2	2.25	86	11	6517	23	53	22	5	1	0
SRR9045291	ALJR	ALSA124SRR9045291strict	k__Bacteria (UID203)	5449	104	58	90.46	154.3	0.58	10368234	40	9899	9903	863	863	1047	1046	59108	59108	68.7	2.67	88.78	11	17018	12	23	24	17	10	18
SRR9045294	ALJR	ALSA124SRR9045294strict	k__Bacteria (UID203)	5449	104	58	96.53	189.98	0.24	12452075	416	11661	11701	878	876	1067	1064	66422	66422	68.8	2.97	88.1	11	19978	5	24	28	19	12	16
SRR9045295	ALJR	ALSA124SRR9045295strict	k__Bacteria (UID203)	5449	104	58	93.31	130.94	0.85	8573178	209	6526	6538	3094	3062	1313	1311	54392	54392	68.7	2.48	87.77	11	12556	11	27	32	16	12	6
SRR9045297	ALJR	ALSA124SRR9045297strict	k__Bacteria (UID203)	5449	104	58	90.2	133.28	1.5	9078992	120	7287	7299	2216	2216	1245	1243	44532	44532	68.5	2.49	87.53	11	13559	11	31	26	16	6	14
SRR10854653	ALSA	ALSA124SRR10854653strict	c__Gammaproteobacteria (UID4274)	112	581	290	89.83	46.2	1.86	6087067	20	3372	3374	11401	11401	1805	1804	65797	65797	68.2	2.16	86.58	11	7803	58	358	107	39	12	7
SRR11567157	ALSA	ALSA124SRR11567157strict	k__Bacteria (UID203)	5449	104	58	93.21	177.43	0.52	11065455	985	9621	9717	969	965	1150	1138	137136	137136	68.5	3.17	87.78	11	16983	9	28	23	18	11	15
SRR9045292	ALSA	ALSA124SRR9045292strict	k__Bacteria (UID203)	5449	104	58	98.12	306.72	0.83	15727921	2194	16031	16196	843	841	981	970	46896	46896	68.9	2.95	88.49	11	26205	2	14	21	12	19	36
SRR9045293	ALSA	ALSA124SRR9045293strict	k__Bacteria (UID203)	5449	104	58	94.25	126.41	1.3	10104731	503	8835	8862	1067	1067	1143	1140	58275	58275	68.5	2.58	87.74	11	15519	5	30	36	14	12	7
SRR9045296	ALSA	ALSA124SRR9045296strict	k__Bacteria (UID203)	5449	104	58	90.75	56.39	2.06	6667314	80	3720	3728	8002	8002	1792	1788	48744	48744	68.3	2.35	86.03	11	8620	12	53	24	10	3	2
SRR9045298	ALSA	ALSA124SRR9045298strict	k__Bacteria (UID203)	5449	104	58	88.58	84.71	0	7620575	189	5344	5354	4634	4634	1426	1423	58442	58442	68.6	2.51	86.93	11	10818	14	40	29	12	6	3
SRR11828800	MASA	ALSA124SRR11828800strict	k__Bacteria (UID203)	5449	104	58	72.68	51.11	0	4037448	0	4010	4010	768	768	1006	1006	59534	59534	68.9	2.44	89.08	11	6702	23	48	20	8	4	1
SRR11828899	MASA	ALSA124SRR11828899strict	c__Gammaproteobacteria (UID4274)	112	581	290	66.38	14.11	0.85	2324684	20	973	975	13455	13455	2389	2384	67911	67911	67.6	1.75	85.66	11	2742	190	322	52	12	5	0
SRR11829000	MASA	ALSA124SRR11829000strict	c__Gammaproteobacteria (UID4274)	112	581	290	41.61	4.14	0	1112308	10	392	393	12309	12309	2837	2830	42534	42534	67.3	1.55	85.29	11	1266	338	218	24	1	0	0
SRR11829104	MASA	ALSA124SRR11829104strict	c__Gammaproteobacteria (UID4274)	112	581	290	58.09	15.34	1.9	2171681	10	1428	1429	8346	8346	1520	1519	57654	57654	68.3	2.23	87.24	11	2953	237	273	57	12	2	0
SRR11829269	MASA	ALSA124SRR11829269strict	c__Gammaproteobacteria (UID4274)	112	581	290	60.78	20.7	0	2981805	20	2791	2793	837	837	1068	1067	43044	43044	68.9	2.81	88.77	11	4766	216	275	65	16	7	2
SRR11828593	MASP	ALSA124SRR11828593strict	k__Bacteria (UID203)	5449	104	58	30.17	0	0	719926	0	274	274	9188	9188	2627	2627	21265	21265	67.9	2.01	85.36	11	821	82	22	0	0	0	0
SRR11828889	MASP	ALSA124SRR11828889strict	c__Gammaproteobacteria (UID4274)	112	581	290	24.66	1.38	0	671410	10	238	239	11110	11110	2821	2809	29927	29927	67.7	1.73	85.04	11	785	407	168	6	0	0	0
SRR11829102	MASP	ALSA124SRR11829102strict	c__Gammaproteobacteria (UID4274)	112	581	290	35.59	0.75	0	954761	20	352	354	10778	10778	2712	2697	38771	38771	67.5	2.07	85.56	11	1095	374	202	5	0	0	0
SRR11829268	MASP	ALSA124SRR11829268strict	c__Gammaproteobacteria (UID4274)	112	581	290	44.73	3.28	0	1318992	50	394	399	14443	14443	3347	3305	53676	53676	67.8	2.63	84.72	11	1431	302	263	15	1	0	0
SRR12659820	MASP	ALSA124SRR12659820strict	k__Bacteria (UID203)	5449	104	58	82.39	70.74	0	4662756	250	3766	3791	1619	1619	1238	1229	71050	71050	67.8	3.01	87.72	11	6871	18	38	30	14	4	0

## Sheet: ALSA174
sample	type	Bin Id	Marker lineage	# genomes	# markers	# marker sets	Completeness	Contamination	Strain heterogeneity	Genome size (bp)	# ambiguous bases	# scaffolds	# contigs	N50 (scaffolds)	N50 (contigs)	Mean scaffold length (bp)	Mean contig length (bp)	Longest scaffold (bp)	Longest contig (bp)	GC	GC std (scaffolds > 1kbp)	Coding density	Translation table	# predicted genes	0	1	2	3	4	5
orig	REF-ALSA	ALSA174SRR9045298strict	k__Bacteria (UID2570)	433	270	179	92.18	2.42	0	3607168	30	311	314	27847	27847	11598	11487	97153	97153	35.4	2.09	90.69	11	3287	17	248	5	0	0	0
SRR11061153	ALJR	ALSA174SRR11061153strict	k__Bacteria (UID2570)	433	270	179	79.61	1.68	0	2621212	20	238	240	26898	26898	11013	10921	76365	76365	35.6	2.09	91.16	11	2399	43	225	1	1	0	0
SRR11061154	ALJR	ALSA174SRR11061154strict	k__Bacteria (UID2570)	433	270	179	48.32	0.67	0	1544328	30	159	162	17300	17300	9712	9532	48328	48328	35.6	1.5	90.71	11	1437	114	154	2	0	0	0
SRR11567260	ALJR	ALSA174SRR11567260strict	k__Bacteria (UID2570)	433	270	179	93.3	6.53	5.26	3977421	60	387	393	26182	26182	10277	10120	117753	117753	35.4	1.74	90.5	11	3637	14	242	13	0	1	0
SRR11567261	ALJR	ALSA174SRR11567261strict	k__Bacteria (UID2570)	433	270	179	88.69	3.17	0	3478097	10	275	276	26474	26474	12647	12601	97951	97951	35.3	1.65	90.95	11	3146	25	239	5	1	0	0
SRR9045291	ALJR	ALSA174SRR12659820.strict	k__Bacteria (UID2570)	433	270	179	15.01	0.1	0	348293	20	178	180	6647	6647	1956	1934	30507	30507	37.2	2.3	85.63	11	471	193	75	2	0	0	0
SRR9045294	ALJR	ALSA174SRR9045293strict	k__Bacteria (UID2570)	433	270	179	93.58	4.16	0	4009974	20	370	372	27263	27120	10837	10779	90084	90084	35.4	1.79	90.4	11	3637	13	244	13	0	0	0
SRR9045295	ALJR	ALSA174SRR9045294strict	k__Bacteria (UID2570)	433	270	179	94.97	6.08	5.88	3971691	40	360	364	32472	32472	11032	10911	106888	106888	35.4	2.41	90.4	11	3593	11	244	14	1	0	0
SRR9045297	ALJR	ALSA174SRR9045296strict	k__Bacteria (UID2570)	433	270	179	89.66	2.46	14.29	3692381	10	354	355	23346	23346	10430	10401	89653	89653	35.4	1.95	90.62	11	3384	22	241	7	0	0	0
SRR10854653	ALSA	ALSA174SRR10854653strict	k__Bacteria (UID2570)	433	270	179	92.72	2.61	0	3963929	0	332	332	28323	28323	11939	11939	89139	89139	35.3	1.78	90.71	11	3557	16	248	6	0	0	0
SRR11567157	ALSA	ALSA174SRR11567157strict	k__Bacteria (UID2570)	433	270	179	94.69	5.98	0	4064997	139	466	479	25787	25159	8723	8486	84543	84543	35.5	2.62	90.07	11	3758	11	248	10	0	1	0
SRR9045292	ALSA	ALSA174SRR9045291strict	k__Bacteria (UID2570)	433	270	179	91.76	3.17	0	3659825	20	402	404	22455	22455	9104	9058	83957	83957	35.4	1.81	90.65	11	3381	19	244	7	0	0	0
SRR9045293	ALSA	ALSA174SRR9045292strict	k__Bacteria (UID2570)	433	270	179	91.2	8.27	0	3808653	56	470	474	25186	25186	8103	8035	96935	96935	35.7	1.96	90.07	11	3575	18	237	12	1	1	1
SRR9045296	ALSA	ALSA174SRR9045295strict	k__Bacteria (UID2570)	433	270	179	91.9	6.57	5.26	3865906	69	432	438	25385	25385	8948	8826	76244	76244	35.4	2.92	90.36	11	3586	18	233	19	0	0	0
SRR9045298	ALSA	ALSA174SRR9045297strict	k__Bacteria (UID2570)	433	270	179	94.67	5.21	9.09	4021583	40	346	350	33976	33976	11623	11490	160399	160399	35.4	1.94	90.55	11	3624	12	249	8	1	0	0
SRR11828800	MASA	ALSA174SRR11828800strict	k__Bacteria (UID203)	5449	104	58	4.23	0	0	28966	0	20	20	5282	5282	1448	1448	10285	10285	42.6	9.72	75.29	11	37	96	8	0	0	0	0
SRR11828899	MASA	ALSA174SRR11828899strict	root (UID1)	5656	56	24	0	0	0	23872	0	28	28	623	623	852	852	8089	8089	42.3	0	65.5	11	36	56	0	0	0	0	0
SRR11829000	MASA	ALSA174SRR11829000strict	k__Bacteria (UID2570)	433	270	179	2.08	0	0	30831	0	22	22	8694	8694	1401	1401	9153	9153	41.8	5.49	79.06	11	46	254	16	0	0	0	0
SRR11829104	MASA	ALSA174SRR11829104strict	k__Bacteria (UID203)	5449	104	58	2.82	0	0	22340	0	22	22	946	946	1015	1015	5587	5587	46.8	12.99	64.56	11	34	96	8	0	0	0	0
SRR11829268	MASP	ALSA174SRR11829268strict	k__Bacteria (UID203)	5449	104	58	3.61	0	0	23348	0	18	18	3165	3165	1297	1297	9570	9570	40.8	5.37	75.72	11	29	101	3	0	0	0	0
SRR12659820	MASP	ALSA174SRR11829269strict	k__Bacteria (UID203)	5449	104	58	2.59	0	0	14602	0	24	24	608	608	608	608	767	767	51.7	0	41.86	11	25	102	2	0	0	0	0

## Sheet: ALJR15
sample	type	Bin Id	Marker lineage	# genomes	# markers	# marker sets	Completeness	Contamination	Strain heterogeneity	Genome size (bp)	# ambiguous bases	# scaffolds	# contigs	N50 (scaffolds)	N50 (contigs)	Mean scaffold length (bp)	Mean contig length (bp)	Longest scaffold (bp)	Longest contig (bp)	GC	GC std (scaffolds > 1kbp)	Coding density	Translation table	# predicted genes	0	1	2	3	4	5
REF	REF-ALJR	ALJR15origstrict	c__Deltaproteobacteria (UID3216)	83	247	155	92.74	2.9	20	3554717	0	228	228	25450	25450	15590	15590	111353	111353	47.3	2.67	85.89	11	3381	14	228	5	0	0	0
SRR11061153	ALJR	ALJR15SRR11061153strict	c__Deltaproteobacteria (UID3216)	83	247	155	93.55	4.44	0	3828757	416	617	657	28566	28566	6205	5827	222662	222662	47.5	4.13	84.8	11	3863	12	225	10	0	0	0
SRR11061154	ALJR	ALJR15SRR11061154strict	c__Deltaproteobacteria (UID3216)	83	247	155	92.88	6.18	7.69	3639589	138	465	478	23043	22666	7827	7613	152826	152826	47.5	3.24	85.7	11	3660	14	220	13	0	0	0
SRR11567260	ALJR	ALJR15SRR11567260strict	c__Deltaproteobacteria (UID3216)	83	247	155	90.3	10.47	9.68	3627009	259	866	883	14134	14134	4188	4107	57800	57800	47.7	3.75	85.22	11	3930	19	203	22	3	0	0
SRR11567261	ALJR	ALJR15SRR11567261strict	c__Deltaproteobacteria (UID3216)	83	247	155	71.91	2.62	0	2748264	40	475	479	14144	14144	5785	5737	50624	50624	47.8	3.49	86.66	11	2824	70	171	6	0	0	0
SRR9045294	ALJR	AJR15SRR9045294strict	c__Deltaproteobacteria (UID3216)	83	247	155	90.61	11.26	3.03	3912159	120	927	939	16872	16872	4220	4166	77340	77340	47.9	3.95	84.79	11	4215	18	207	20	1	0	1
SRR9045295	ALJR	ALJR15SRR9045295strict	c__Deltaproteobacteria (UID3216)	83	247	155	57.92	1.29	0	2098899	0	233	233	16261	16261	9008	9008	50371	50371	47.7	3.08	87.18	11	2063	88	157	2	0	0	0
SRR10854653	ALSA	ALJR15SRR10854653strict	c__Deltaproteobacteria (UID3216)	83	247	155	48.89	2.29	0	1707801	20	379	381	11968	11968	4506	4482	60607	60607	48.2	3.05	86.3	11	1799	135	107	5	0	0	0
SRR11567157	ALSA	ALJR15SRR11567157strict	c__Deltaproteobacteria (UID3216)	83	247	155	81.23	9.95	2.86	3257652	239	1091	1114	12202	12202	2985	2924	68655	68655	48.3	4.26	84.44	11	3762	46	179	19	2	0	1
SRR9045292	ALSA	ALJR15SRR9045292strict	c__Deltaproteobacteria (UID3216)	83	247	155	89.61	11.62	5.71	3835801	257	1192	1217	13909	13909	3217	3151	74000	74000	48.5	4.93	84.84	11	4345	21	199	23	4	0	0
SRR9045293	ALSA	ALJR15SRR11828593strict	root (UID1)	5656	56	24	0	0	0	28417	0	12	12	7222	7222	2368	2368	10151	10151	47.4	3.25	74.09	11	28	56	0	0	0	0	0
SRR11828800	MASA	ALJR15SRR11828800strict	root (UID1)	5656	56	24	0	0	0	103077	0	85	85	2883	2883	1212	1212	9371	9371	50.9	7.41	77.5	4	162	56	0	0	0	0	0
SRR11828899	MASA	ALJR15SRR11828899strict	k__Bacteria (UID203)	5449	104	58	5.49	0	0	179139	0	98	98	6814	6814	1827	1827	13938	13938	50.5	3.59	80.32	11	222	99	5	0	0	0	0
SRR11829000	MASA	ALJR15SRR11829000strict	k__Bacteria (UID203)	5449	103	57	5.26	0	0	75346	10	61	62	3095	3095	1235	1215	9469	9469	50.8	3.81	72.19	11	103	98	5	0	0	0	0
SRR11829104	MASA	ALJR15SRR11829104strict	k__Bacteria (UID203)	5449	103	57	10.69	0	0	106876	0	63	63	7552	7552	1696	1696	11636	11636	50.9	6.46	81.19	11	138	95	8	0	0	0	0
SRR11829269	MASA	ALJR15SRR11829269strict	k__Bacteria (UID203)	5449	103	57	10.85	0	0	71254	0	59	59	2150	2150	1207	1207	9713	9713	54.5	6.39	81.22	11	94	93	10	0	0	0	0
SRR11828593	MASP	ALJR15SRR9045293strict	c__Deltaproteobacteria (UID3216)	83	247	155	70.74	5.38	0	2976295	90	867	876	12964	12964	3432	3397	67640	67640	48.4	3.47	85.43	11	3292	66	168	13	0	0	0
SRR11828889	MASP	ALJR15SRR11828889strict	root (UID1)	5656	56	24	0	0	0	4153	0	7	7	565	565	593	593	731	731	57.2	0	50.08	11	7	56	0	0	0	0	0
SRR11829102	MASP	ALJR15SRR11829102strict	root (UID1)	5656	56	24	0	0	0	20219	0	23	23	699	699	879	879	6324	6324	52.5	8.33	73.28	11	34	56	0	0	0	0	0
SRR11829268	MASP	ALJR15SRR11829268strict	k__Bacteria (UID203)	5449	103	57	3.51	0	0	143154	60	119	125	1216	1152	1202	1144	11366	11366	47.8	4.1	71.33	11	205	100	3	0	0	0	0
SRR12659820	MASP	ALJR15SRR12659820strict	c__Deltaproteobacteria (UID3216)	83	247	155	6.4	0.72	0	285169	30	203	206	4625	4625	1404	1384	22323	22323	52.2	4.56	81.25	11	373	220	23	4	0	0	0

## Sheet: ALJR36
sample	type	Bin Id	Marker lineage	# genomes	# markers	# marker sets	Completeness	Contamination	Strain heterogeneity	Genome size (bp)	# ambiguous bases	# scaffolds	# contigs	N50 (scaffolds)	N50 (contigs)	Mean scaffold length (bp)	Mean contig length (bp)	Longest scaffold (bp)	Longest contig (bp)	GC	GC std (scaffolds > 1kbp)	Coding density	Translation table	# predicted genes	0	1	2	3	4	5
REF	ALJR	ALJR36origstrict	c__Gammaproteobacteria (UID4267)	119	544	284	90.37	1.94	50	2227063	0	208	208	14408	14408	10707	10707	51925	51925	54.8	2.57	90.44	11	2354	52	486	6	0	0	0
SRR11061153	ALJR	ALJR36SRR11061153strict	c__Gammaproteobacteria (UID4267)	119	544	284	91.59	13.19	3.12	2409268	325	483	506	14928	14928	4988	4760	65567	65295	55.5	2.98	89.86	11	2687	46	430	57	9	2	0
SRR11061154	ALJR	ALJR36SRR11061154strict	c__Gammaproteobacteria (UID4267)	119	544	284	86.98	9.41	0	2212886	79	341	348	14742	14742	6489	6358	53359	53359	55.2	3.02	90.11	11	2412	69	435	34	4	2	0
SRR11567260	ALJR	ALJR36SRR11567260strict	c__Gammaproteobacteria (UID4267)	119	544	284	93.53	13.11	2.63	2474122	742	436	449	29134	28504	5674	5508	101835	101835	55.4	2.81	89.99	11	2723	38	442	50	8	5	1
SRR11567261	ALJR	ALJR36SRR11567261strict	c__Gammaproteobacteria (UID4267)	119	544	284	91.79	4.72	3.7	2279106	30	243	246	17294	16088	9379	9264	72626	72626	55	2.34	90.13	11	2407	46	475	21	2	0	0
SRR9045291	ALJR	ALJR36SRR9045291strict	k__Bacteria (UID203)	5449	104	58	85.29	20.45	0	2461115	120	484	488	23346	22246	5084	5043	64305	64305	55.5	2.86	89.99	11	2720	14	67	20	2	0	1
SRR9045294	ALJR	ALJR36SRR9045294strict	k__Bacteria (UID203)	5449	104	58	87.88	31.41	1.59	2615948	126	656	667	24709	24709	3987	3921	72525	72525	56.1	3.29	90.09	11	2981	12	64	21	5	1	1
SRR9045295	ALJR	ALJR36SRR9045295strict	c__Gammaproteobacteria (UID4267)	119	544	284	92.57	11.19	0	2455918	100	432	442	21382	21382	5684	5556	101694	101694	55.4	3.06	90.12	11	2682	43	449	44	5	2	1
SRR9045297	ALJR	ALJR36SRR9045297strict	c__Gammaproteobacteria (UID4267)	119	544	284	93.01	14.66	0	2497381	391	478	490	29150	28905	5224	5095	90710	90710	55.5	2.78	89.99	11	2778	38	441	52	9	3	1
SRR11567157	ALSA	ALJR36SRR11567157strict	k__Bacteria (UID203)	5449	104	58	88.04	27.18	4.88	2717629	279	747	774	31782	31782	3638	3510	102229	102229	56.1	4.79	89.6	11	3132	11	66	23	2	2	0
SRR9045292	ALSA	ALJR36SRR9045292strict	k__Bacteria (UID203)	5449	104	58	87.88	40.83	5	2757590	346	948	980	14537	14213	2908	2813	54329	54329	56.6	4.47	89.6	11	3313	12	64	16	6	5	1
SRR9045293	ALSA	ALJR36SRR9045293strict	c__Gammaproteobacteria (UID4267)	119	544	284	92.74	18.22	2.33	2538101	804	536	554	27126	25379	4735	4579	101876	80286	55.7	3.31	89.68	11	2826	41	437	47	12	6	1
SRR9045296	ALSA	ALJR36SRR9045296strict	c__Gammaproteobacteria (UID4267)	119	544	284	93.28	9.26	1.72	2405013	266	304	313	30891	30891	7911	7682	101831	101831	55.2	2.25	90.01	11	2567	38	461	40	4	1	0
SRR9045298	ALSA	ALJR36SRR9045298strict	c__Gammaproteobacteria (UID4267)	119	544	284	92.32	8.55	0	2410775	30	392	395	21264	21264	6149	6103	62428	62428	55.4	2.93	90.05	11	2626	43	455	39	5	1	1
SRR11828800	MASA	ALJR36SRR11828800strict	c__Gammaproteobacteria (UID4267)	119	544	284	86.44	3.99	3.33	2110372	0	289	289	14568	14568	7302	7302	52149	52149	55.1	2.82	90.55	11	2287	69	449	24	2	0	0
SRR11828899	MASA	ALJR36SRR11828899strict	c__Gammaproteobacteria (UID4267)	119	544	284	74.25	5.32	3.57	1754273	63	293	299	13682	13682	5987	5866	41536	41536	55.2	2.52	90.42	11	1927	123	395	25	1	0	0
SRR11829000	MASA	ALJR36SRR11829000strict	c__Gammaproteobacteria (UID4267)	119	544	284	83.18	3.71	5.26	1930664	194	279	294	13595	13595	6919	6566	58890	58890	55.1	2.63	90.63	11	2102	77	448	19	0	0	0
SRR11829104	MASA	ALJR36SRR11829104strict	c__Gammaproteobacteria (UID4267)	119	544	284	81.7	6.99	4.55	1953507	110	340	351	13678	13678	5745	5565	60184	60184	55.3	2.74	90.55	11	2154	90	419	32	2	1	0
SRR11829269	MASA	ALJR36SRR11829269strict	c__Gammaproteobacteria (UID4267)	119	544	284	80.8	4.27	9.68	1873213	40	306	310	15020	15020	6121	6042	41989	41989	55.3	2.6	90.31	11	2063	95	423	25	0	1	0
SRR11828889	MASP	ALJR36SRR11828889strict	c__Gammaproteobacteria (UID4267)	119	544	284	19.12	0.02	0	343491	0	74	74	8164	8164	4641	4641	21047	21047	56	2.53	91	11	402	421	122	1	0	0	0
SRR11829102	MASP	ALJR36SRR11829102strict	c__Gammaproteobacteria (UID4267)	119	544	284	55.95	2.12	0	1228706	10	174	175	12178	12178	7061	7021	40582	40582	55.1	2.76	90.57	11	1333	213	320	11	0	0	0
SRR11829268	MASP	ALJR36SRR11829268strict	c__Gammaproteobacteria (UID4267)	119	544	284	8.03	0.41	0	155517	30	67	70	6302	6302	2321	2221	17209	17209	57.5	2.72	89.93	11	197	493	48	3	0	0	0
SRR12659820	MASP	ALJR36SRR12659820strict	c__Gammaproteobacteria (UID4267)	119	544	284	81.81	10.44	0	2059913	100	482	492	13181	13181	4273	4186	49490	49490	55.6	3	89.82	11	2373	93	405	42	2	1	1

## Sheet: DGRs
Marker lineage	Bin	Contig	RT_Start	RT_Stop	Direction	# genomes	# markers	# marker sets	Completeness	Contamination	Strain heterogeneity	Genome size (bp)
d__Bacteria;p__Proteobacteria;c__Gammaproteobacteria;o__UBA4575;f__UBA4575;g__;s__	Rowley.Spatens.bin.15	k141_1285587	3715	3888	1	112	581	290	96.41	1.85	0	3892924
d__Bacteria;p__Proteobacteria;c__Gammaproteobacteria;o__UBA4575;f__UBA4575;g__;s__	Rowley.Spatens.bin.15	k141_1705756	24	1079	-1	112	581	290	96.41	1.85	0	3892924
d__Bacteria;p__Proteobacteria;c__Gammaproteobacteria;o__UBA4575;f__;g__;s__	Rowley.Spatens.bin.22	k141_128947	10871	11959	-1	112	581	290	96.24	2.2	9.09	3927302
d__Bacteria;p__Proteobacteria;c__Gammaproteobacteria;o__UBA4575;f__;g__;s__	Rowley.Spatens.bin.22	k141_171335	22030	23091	-1	112	581	290	96.24	2.2	9.09	3927302
d__Bacteria;p__Proteobacteria;c__Gammaproteobacteria;o__UBA4575;f__;g__;s__	Rowley.Spatens.bin.22	k141_500788	28076	29041	-1	112	581	290	96.24	2.2	9.09	3927302
d__Bacteria;p__Proteobacteria;c__Gammaproteobacteria;o__Chromatiales;f__Chromatiaceae;g__;s__	Alabama.Jroemerianus.bin.7	k141_2731159	919	1971	1	112	581	290	93.49	3.62	58.33	3631971
d__Bacteria;p__Proteobacteria;c__Gammaproteobacteria;o__Chromatiales;f__Chromatiaceae;g__Thiohalocapsa;s__	Alabama.Salterniflora.bin.124	k141_7966295	3900	4958	1	112	581	290	95.59	0.98	0	4768056

[truncated: 1 more sheets: Completeness]
