# Supplementary material for: Diversity at single nucleotide to pangenome scales among sulfur cycling bacteria in salt marshes
Source: Appl Environ Microbiol. 2023 Oct 26;89(11):e00988-23. doi: 10.1128/aem.00988-23 (PMC10686091; doi:10.1128/aem.00988-23)
Supplement: Supplemental Data 8 — Enrichment analyses (MASA10, ALJR36). [file aem.00988-23-s0008.xlsx]

## Sheet: Caption
Supplemental Data 8. Enrichment analyses.

## Sheet: COG20 Function_ALJR36 vs MASA10
COG20_FUNCTION	enrichment_score	unadjusted_p_value	adjusted_q_value	associated_groups	accession	gene_clusters_ids	p_ALJR	p_ROSA	N_ALJR	N_ROSA
sRNA-binding regulator protein Hfq (Hfq) (PDB:1HK9)	37	1.18129e-09	1.89753e-08	MASA	COG1923	GC_00002100	0	1	18	19
L-serine deaminase (SdaA) (PDB:4RQO)	37	1.18129e-09	1.89753e-08	ALJR	COG1760	GC_00002253	1	0	18	19
Type II secretory pathway, component PulK (PulK) (PDB:5VTM)	37	1.18129e-09	1.89753e-08	MASA	COG3156	GC_00002120	0	1	18	19
Aromatic ring-opening dioxygenase, catalytic subunit, LigB family (LigB) (PDB:2PW6) (PUBMED:23258706)	37	1.18129e-09	1.89753e-08	MASA	COG3384	GC_00002072	0	1	18	19
ABC-type nitrate/sulfonate/bicarbonate transport system, permease component (TauC)	37	1.18129e-09	1.89753e-08	ALJR	COG0600	GC_00002143, GC_00002144	1	0	18	19
Lipoprotein signal peptidase (LspA) (PDB:5DIR)	37	1.18129e-09	1.89753e-08	MASA	COG0597	GC_00002125	0	1	18	19
TRAP-type mannitol/chloroaromatic compound transport system, small permease component (FcbT2)	37	1.18129e-09	1.89753e-08	MASA	COG4665	GC_00002121	0	1	18	19
NADH:ubiquinone oxidoreductase subunit 11 or 4L (chain K) (NuoK) (PDB:4HE8)	37	1.18129e-09	1.89753e-08	MASA	COG0713	GC_00002061	0	1	18	19
Acyl-CoA thioesterase PaaI, contains HGG motif (PaaI) (PDB:1PSU)	37	1.18129e-09	1.89753e-08	ALJR	COG2050	GC_00002180	1	0	18	19
Esterase/lipase (YvaK) (PDB:4DIU)	37	1.18129e-09	1.89753e-08	MASA	COG1647	GC_00002102	0	1	18	19
dsRNA-specific ribonuclease (Rnc) (PDB:1DI2)	37	1.18129e-09	1.89753e-08	ALJR	COG0571	GC_00002140	1	0	18	19
FMN reductase RutF, DIM6/NTAB family (RutF) (PDB:1EJE)	37	1.18129e-09	1.89753e-08	ALJR	COG1853	GC_00002254	1	0	18	19
tRNA G37 N-methylase Trm5 (Trm5) (PDB:2YX1)	37	1.18129e-09	1.89753e-08	MASA	COG2520	GC_00002040, GC_00002502	0	1	18	19
NADPH-dependent 2,4-dienoyl-CoA reductase, sulfur reductase, or a related oxidoreductase (FadH2) (PDB:1VRQ)	37	1.18129e-09	1.89753e-08	ALJR	COG0446	GC_00002204	1	0	18	19
Uncharacterized conserved protein, DUF427 family (PDB:3DJM)	37	1.18129e-09	1.89753e-08	ALJR	COG2343	GC_00002176	1	0	18	19
Holliday junction resolvasome RuvABC, ATP-dependent DNA helicase subunit RuvB (RuvB) (PDB:1HQC)	37	1.18129e-09	1.89753e-08	ALJR	COG2255	GC_00002089	1	0	18	19
Signal peptidase I (LepB) (PDB:1B12) (PUBMED:1925027)	37	1.18129e-09	1.89753e-08	ALJR	COG0681	GC_00002169	1	0	18	19
Uncharacterized conserved protein (PDB:1X6M)	37	1.18129e-09	1.89753e-08	MASA	COG3791	GC_00002074	0	1	18	19
Type II secretory pathway, component PulL (PulL) (PDB:2W7V) (PUBMED:11679764)	37	1.18129e-09	1.89753e-08	MASA	COG3297	GC_00002109	0	1	18	19
NYN domain, predicted PIN-related RNAse, tRNA/rRNA maturation (LabA) (PDB:2QIP)	37	1.18129e-09	1.89753e-08	ALJR	COG1432	GC_00002165	1	0	18	19
Transketolase (TktA) (PDB:1AY0)	37	1.18129e-09	1.89753e-08	ALJR	COG0021	GC_00002235	1	0	18	19
Ni/Fe-hydrogenase 2 integral membrane subunit HybB (HybB)	37	1.18129e-09	1.89753e-08	MASA	COG5557	GC_00002011	0	1	18	19
Aldehyde, CO, or xanthine dehydrogenase, Fe-S subunit, CoxS/CutS family (CutS) (PDB:1FFU) (PUBMED:21175741)	37	1.18129e-09	1.89753e-08	ALJR	COG2080	GC_00002218	1	0	18	19
Predicted phosphoribosyltransferase	37	1.18129e-09	1.89753e-08	MASA	COG1926	GC_00002116	0	1	18	19
Phosphopantetheinyl transferase (holo-ACP synthase) (AcpS) (PDB:1F7L)	37	1.18129e-09	1.89753e-08	ALJR	COG0736	GC_00002194	1	0	18	19
Glyceraldehyde-3-phosphate dehydrogenase/erythrose-4-phosphate dehydrogenase (GapA) (PDB:3ZDF)	37	1.18129e-09	1.89753e-08	ALJR	COG0057	GC_00002238	1	0	18	19
Histidinol dehydrogenase (HisD) (PDB:1K75)	37	1.18129e-09	1.89753e-08	MASA	COG0141	GC_00002010	0	1	18	19
Peroxiredoxin family protein (YrkE) (PDB:2QS7)	37	1.18129e-09	1.89753e-08	ALJR	COG2210	GC_00002198	1	0	18	19
RseC, positive regulator of sigma E activity (RseC)	37	1.18129e-09	1.89753e-08	ALJR	COG3086	GC_00002157	1	0	18	19
PAS domain (PAS) (PDB:2MWG)!!!K+-sensing histidine kinase KdpD (KdpD) (PDB:2KSF)!!!Extracytoplasmic sensor domain CHASE1 (specificity unknown) (CHASE1) (PDB:3T4J)	37	1.18129e-09	1.89753e-08	MASA	COG2202!!!COG2205!!!COG3614	GC_00002094	0	1	18	19
Phosphoketolase (XFP) (PDB:3AHC)	37	1.18129e-09	1.89753e-08	ALJR	COG3957	GC_00002026, GC_00002255	1	0	18	19
Cytidylate kinase (Cmk) (PDB:3R20) (PUBMED:19111750;25691594;28928205)	37	1.18129e-09	1.89753e-08	ALJR	COG0283	GC_00002088	1	0	18	19
K+ uptake protein Kup (Kup)	37	1.18129e-09	1.89753e-08	ALJR	COG3158	GC_00002257	1	0	18	19
Membrane H+-translocase/NADH:ubiquinone oxidoreductase subunit 5 (chain L)/Multisubunit Na+/H+ antiporter, MnhA subunit (NuoL) (PDB:3RKO)	37	1.18129e-09	1.89753e-08	MASA	COG1009	GC_00001975	0	1	18	19
Aldehyde, CO or xanthine dehydrogenase, Mo-binding subunit (CoxL) (PDB:1DGJ) (PUBMED:10095793)	37	1.18129e-09	1.89753e-08	ALJR	COG1529	GC_00002138	1	0	18	19
Transposase InsO and inactivated derivatives (Tra5)	37	1.18129e-09	1.89753e-08	ALJR	COG2801	GC_00002142	1	0	18	19
Ribosomal protein L15 (RplO) (PDB:1VS6)	37	1.18129e-09	1.89753e-08	ALJR	COG0200	GC_00002170	1	0	18	19
Homoaconitase/3-isopropylmalate dehydratase large subunit (LeuC) (PDB:4KP1)	37	1.18129e-09	1.89753e-08	ALJR	COG0065	GC_00002266	1	0	18	19
tRNA A37 N6-isopentenylltransferase MiaA (MiaA) (PDB:2ZM5)	37	1.18129e-09	1.89753e-08	MASA	COG0324	GC_00002060	0	1	18	19
Na+/H+-dicarboxylate symporter (GltP) (PDB:1XFH)	37	1.18129e-09	1.89753e-08	ALJR	COG1301	GC_00002081	1	0	18	19
ABC-type nitrate/sulfonate/bicarbonate transport system, periplasmic component (TauA) (PDB:2X26)	37	1.18129e-09	1.89753e-08	ALJR	COG0715	GC_00002190	1	0	18	19
NADH:ubiquinone oxidoreductase subunit 6 (chain J) (NuoJ) (PDB:4HE8)	37	1.18129e-09	1.89753e-08	MASA	COG0839	GC_00002073	0	1	18	19
Uncharacterized conserved protein ApaG affecting Mg2+/Co2+ transport (ApaG) (PDB:1TZA)	37	1.18129e-09	1.89753e-08	MASA	COG2967	GC_00002059	0	1	18	19
Transglutaminase-like enzyme, putative cysteine protease (YebA) (PDB:3ISR)	37	1.18129e-09	1.89753e-08	ALJR	COG1305	GC_00001984	1	0	18	19
ATP phosphoribosyltransferase (HisG) (PDB:1H3D)	37	1.18129e-09	1.89753e-08	MASA	COG0040	GC_00002103	0	1	18	19
4-hydroxy-L-threonine phosphate dehydrogenase PdxA (PdxA) (PDB:1PS6)	37	1.18129e-09	1.89753e-08	MASA	COG1995	GC_00002091	0	1	18	19
Exonuclease I (degrades ssDNA) (SbcB) (PDB:1FXX)	37	1.18129e-09	1.89753e-08	ALJR	COG2925	GC_00002113	1	0	18	19
Recombinational DNA repair protein RecO (RecF pathway) (RecO) (PDB:1U5K)	37	1.18129e-09	1.89753e-08	ALJR	COG1381	GC_00002149	1	0	18	19
Phosphotransferase system mannitol/fructose-specific IIA domain (Ntr-type) (PtsN) (PDB:2OQ3)	37	1.18129e-09	1.89753e-08	ALJR	COG1762	GC_00002141	1	0	18	19
Ribosomal protein L18 (RplR) (PDB:1VS6)	37	1.18129e-09	1.89753e-08	ALJR	COG0256	GC_00002148	1	0	18	19
Ribosomal protein L6P/L9E (RplF) (PDB:1VS6)	37	1.18129e-09	1.89753e-08	ALJR	COG0097	GC_00002201	1	0	18	19
Type II secretory pathway, component PulM (PulM) (PDB:1UV7)	37	1.18129e-09	1.89753e-08	MASA	COG3149	GC_00002112	0	1	18	19
Transcriptional regulator of competence genes, TfoX/Sxy family (TfoX) (PDB:2OD0)	37	1.18129e-09	1.89753e-08	MASA	COG3070	GC_00002084	0	1	18	19
Heterodisulfide reductase, subunit B (HdrB) (PDB:5ODC)	37	1.18129e-09	1.89753e-08	MASA	COG2048	GC_00002054	0	1	18	19
2,4-dienoyl-CoA reductase or related NADH-dependent reductase, Old Yellow Enzyme (OYE) family (FadH) (PDB:1BWK)	37	1.18129e-09	1.89753e-08	ALJR	COG1902	GC_00002096	1	0	18	19
Ribosomal protein L30/L7E (RpmD) (PDB:1VS6)	37	1.18129e-09	1.89753e-08	ALJR	COG1841	GC_00002182	1	0	18	19
Uncharacterized protein, contains Mth938-like domain	37	1.18129e-09	1.89753e-08	MASA	COG3737	GC_00002097	0	1	18	19
Prolipoprotein diacylglyceryltransferase (Lgt) (PDB:5AZB)	37	1.18129e-09	1.89753e-08	ALJR	COG0682	GC_00002209	1	0	18	19
Diacylglycerol kinase (DgkA) (PDB:2KDC)	37	1.18129e-09	1.89753e-08	MASA	COG0818	GC_00002062	0	1	18	19
Ribosomal protein L5 (RplE) (PDB:1VS6)	37	1.18129e-09	1.89753e-08	ALJR	COG0094	GC_00002202	1	0	18	19
Cytochrome b subunit of Ni2+-dependent hydrogenase (CytB)	37	1.18129e-09	1.89753e-08	ALJR	COG3658	GC_00002145	1	0	18	19
Dihydroneopterin aldolase (FolB) (PDB:1B9L)	37	1.18129e-09	1.89753e-08	MASA	COG1539	GC_00002075	0	1	18	19
Translation elongation factor EF-4, membrane-bound GTPase (LepA) (PDB:3DEG)	37	1.18129e-09	1.89753e-08	ALJR	COG0481	GC_00002118	1	0	18	19
Methylase of chemotaxis methyl-accepting proteins (CheR) (PDB:1AF7)	37	1.18129e-09	1.89753e-08	ALJR	COG1352	GC_00002187	1	0	18	19
Ribosomal protein S8 (RpsH) (PDB:4V4H)	37	1.18129e-09	1.89753e-08	ALJR	COG0096	GC_00002159	1	0	18	19
SH3-like domain (SH3)	37	1.18129e-09	1.89753e-08	MASA	COG3807	GC_00002063	0	1	18	19
Glycosidase/amylase (phosphorylase) (AmyA) (PDB:2P67) (PUBMED:29684280)	37	1.18129e-09	1.89753e-08	MASA	COG0366	GC_00002105	0	1	18	19
Membrane-anchored ribosome-binding protein ElaB, inhibits growth in stationary phase, YqjD/DUF883 family (ElaB)	37	1.18129e-09	1.89753e-08	MASA	COG4575	GC_00002108	0	1	18	19
Lysophospholipase, alpha-beta hydrolase superfamily (PldB) (PDB:5O7G)	37	1.18129e-09	1.89753e-08	MASA	COG2267	GC_00002093	0	1	18	19
Biotin-(acetyl-CoA carboxylase) ligase (BirA2) (PDB:1BIA) (PUBMED:32188788)!!!Biotin operon repressor (BirA) (PDB:1BIA)	37	1.18129e-09	1.89753e-08	ALJR	COG0340!!!COG1654	GC_00002233	1	0	18	19
Ribosomal protein L11 (RplK) (PDB:2E34)	37	1.18129e-09	1.89753e-08	MASA	COG0080	GC_00002018	0	1	18	19
ABC-type nitrate/sulfonate/bicarbonate transport system, ATPase component (TauB)	37	1.18129e-09	1.89753e-08	ALJR	COG1116	GC_00002146	1	0	18	19
tRNA U34 5-carboxymethylaminomethyl modifying GTPase MnmE/TrmE (MnmE)	37	1.18129e-09	1.89753e-08	ALJR	COG0486	GC_00002262	1	0	18	19
D-threonate/D-erythronate kinase OtnK and related C4-acid sugar kinases, YgbK/DUF1537 family (OtnK) (PDB:1YZY) (PUBMED:27402745)	37	1.18129e-09	1.89753e-08	ALJR	COG3395	GC_00002215	1	0	18	19
Pantothenate kinase type III (CoaX) (PDB:2F9T)	37	1.18129e-09	1.89753e-08	ALJR	COG1521	GC_00002167	1	0	18	19
Cobyrinic acid a,c-diamide synthase (CobB)	37	1.18129e-09	1.89753e-08	MASA	COG1797	GC_00002132	0	1	18	19
GTPase Era, involved in 16S rRNA processing (Era) (PDB:1EGA)	37	1.18129e-09	1.89753e-08	ALJR	COG1159	GC_00002200	1	0	18	19
3-isopropylmalate dehydratase small subunit (LeuD) (PDB:3Q3W)	37	1.18129e-09	1.89753e-08	ALJR	COG0066	GC_00002117	1	0	18	19
Glycosyltransferase, catalytic subunit of cellulose synthase and poly-beta-1,6-N-acetylglucosamine synthase (BcsA) (PDB:4HG6)!!!Exo-beta-1,3-glucanase, GH17 family (Scw11)	37	1.18129e-09	1.89753e-08	ALJR	COG1215!!!COG5309	GC_00002256	1	0	18	19
2Fe-2S ferredoxin (PDB:1M2D) (PUBMED:24421039)	37	1.18129e-09	1.89753e-08	MASA	COG3411	GC_00002041	0	1	18	19
NAD(P)H-dependent flavin oxidoreductase YrpB, nitropropane dioxygenase family (YrpB)	37	1.18129e-09	1.89753e-08	ALJR	COG2070	GC_00002247	1	0	18	19
Thymidylate synthase (ThyA) (PDB:1AN5)	37	1.18129e-09	1.89753e-08	ALJR	COG0207	GC_00002122	1	0	18	19
Predicted deacylase (PDB:3CDX)	37	1.18129e-09	1.89753e-08	MASA	COG3608	GC_00002076	0	1	18	19
Ribosomal protein S5 (RpsE) (PDB:4V4H)	37	1.18129e-09	1.89753e-08	ALJR	COG0098	GC_00002207	1	0	18	19
Ribose 5-phosphate isomerase (RpiA) (PDB:1KS2)	37	1.18129e-09	1.89753e-08	MASA	COG0120	GC_00002023	0	1	18	19
NADH:ubiquinone oxidoreductase subunit 1 (chain H) (NuoH) (PDB:6HUM)	37	1.18129e-09	1.89753e-08	MASA	COG1005	GC_00002106	0	1	18	19
Ribosome-associated translation inhibitor RaiA (RaiA) (PDB:1IMU)	37	1.18129e-09	1.89753e-08	ALJR	COG1544	GC_00002164	1	0	18	19
NADH:ubiquinone oxidoreductase subunit 4 (chain M) (NuoM) (PDB:6HUM)	37	1.18129e-09	1.89753e-08	MASA	COG1008	GC_00002139	0	1	18	19
23S rRNA G2069 N7-methylase RlmK or C1962 C5-methylase RlmI (RlmK) (PDB:2B78)	37	1.18129e-09	1.89753e-08	ALJR	COG1092	GC_00002231	1	0	18	19
TRAP-type mannitol/chloroaromatic compound transport system, large permease component (FcbT3)	37	1.18129e-09	1.89753e-08	MASA	COG4664	GC_00002111	0	1	18	19
Forkhead associated (FHA) domain, binds pSer, pThr, pTyr (FHA) (PDB:2FEZ)!!!Type II secretory pathway ATPase component GspA/ExeA/MshM (ExeA) (PUBMED:21378198)	37	1.18129e-09	1.89753e-08	MASA	COG1716!!!COG3267	GC_00002034	0	1	18	19
Pyridoxine 5'-phosphate synthase PdxJ (PdxJ) (PDB:1HO1)	37	1.18129e-09	1.89753e-08	ALJR	COG0854	GC_00002080	1	0	18	19
Succinyl-CoA synthetase, beta subunit (SucC) (PDB:1SCU)	37	1.18129e-09	1.89753e-08	MASA	COG0045	GC_00002124	0	1	18	19
PepSY domain containing protein, regulator of zincin peptidase activity (YkoI) (PDB:4EXR) (PUBMED:15124630)	37	1.18129e-09	1.89753e-08	ALJR	COG3212	GC_00002152	1	0	18	19
3-phosphoglycerate kinase (Pgk) (PDB:13PK)	37	1.18129e-09	1.89753e-08	ALJR	COG0126	GC_00002217	1	0	18	19
DNA uptake channel protein ComEC, N-terminal domain (ComEC)!!!DNA uptake channel protein ComEC C-terminal domain, metallo-beta-lactamase superfamily (ComEC)	33.2099	8.27278e-09	9.28891e-08	ALJR	COG0658!!!COG2333	GC_00001977	1	0.0526	18	19
Glutamine synthetase (GlnA) (PDB:1F1H)	33.2099	8.27278e-09	9.28891e-08	ALJR	COG0174	GC_00001985	1	0.0526	18	19
NADPH:quinone reductase or related Zn-dependent oxidoreductase (Qor) (PDB:2VCY)	33.2099	8.27278e-09	9.28891e-08	ALJR	COG0604	GC_00002223, GC_00002700	1	0.0526	18	19
Endogenous inhibitor of DNA gyrase, YacG/DUF329 family (YacG) (PDB:1LV3) (PUBMED:18586829)	33.2099	8.27278e-09	9.28891e-08	MASA	COG3024	GC_00002147	0	0.9474	18	19
ATP sulfurylase (sulfate adenylyltransferase) (MET3) (PDB:1G8F)	33.2099	8.27278e-09	9.28891e-08	MASA	COG2046	GC_00002137	0	0.9474	18	19
Dephospho-CoA kinase (CoaE) (PDB:1JJV)	33.2099	8.27278e-09	9.28891e-08	MASA	COG0237	GC_00002246	0	0.9474	18	19
Gamma-glutamylcyclotransferase ChaC2 (glutathione degradation) (ChaC2) (PDB:5HWI) (PUBMED:27913623)	33.2099	8.27278e-09	9.28891e-08	MASA	COG3703	GC_00002175	0	0.9474	18	19
Tetratricopeptide (TPR) repeat (TPR) (PDB:3AS4)!!!Nitrous oxide reductase accessory protein NosD, contains tandem CASH domains (NosD) (PDB:2KZW)	33.2099	8.27278e-09	9.28891e-08	MASA	COG0457!!!COG3420	GC_00002136	0	0.9474	18	19
Cell division protein ZapD, interacts with FtsZ (ZapD) (PDB:2OEZ)	33.2099	8.27278e-09	9.28891e-08	MASA	COG4582	GC_00002214	0	0.9474	18	19
Uncharacterized conserved protein, DUF1704 domain	33.2099	8.27278e-09	9.28891e-08	MASA	COG3930	GC_00002249	0	0.9474	18	19
Excinuclease UvrABC, nuclease subunit (UvrC) (PDB:2NRT) (PUBMED:24513124)	33.2099	8.27278e-09	9.28891e-08	MASA	COG0322	GC_00002028	0	0.9474	18	19
Signal transduction histidine kinase NarQ, nitrate/nitrite-specific (NarQ)	33.2099	8.27278e-09	9.28891e-08	MASA	COG3850	GC_00002267	0	0.9474	18	19
NDP-sugar epimerase, includes UDP-GlcNAc-inverting 4,6-dehydratase FlaA1 and capsular polysaccharide biosynthesis protein EpsC (FlaA1) (PDB:2GN4)	33.2099	8.27278e-09	9.28891e-08	MASA	COG1086	GC_00002269	0	0.9474	18	19
4-Hydroxy-3-methylbut-2-enyl diphosphate reductase IspH (IspH) (PDB:3DNF)	33.2099	8.27278e-09	9.28891e-08	MASA	COG0761	GC_00002248	0	0.9474	18	19
HAMP domain (HAMP)!!!Cyclic di-GMP metabolism protein, combines GGDEF and EAL domains with a 6TM membrane domain	33.2099	8.27278e-09	9.28891e-08	MASA	COG2770!!!COG5001	GC_00002270	0	0.9474	18	19
Excinuclease UvrABC helicase subunit UvrB (UvrB) (PDB:1C4O)	33.2099	8.27278e-09	9.28891e-08	MASA	COG0556	GC_00002037	0	0.9474	18	19
Phosphate-selective porin (OprP) (PDB:2O4V)	33.2099	8.27278e-09	9.28891e-08	MASA	COG3746	GC_00002219	0	0.9474	18	19
Anti-sigma-YlaC factor YlaD, contains Zn-finger domain (YlaD) (PUBMED:16501307)	33.1943	8.33932e-09	9.28891e-08	ALJR	COG5660	GC_00002294	0.9444	0	18	19
Predicted aminopeptidase	33.1943	8.33932e-09	9.28891e-08	ALJR	COG4324	GC_00002328	0.9444	0	18	19
Ribosomal protein L24 (RplX) (PDB:1VS6)	33.1943	8.33932e-09	9.28891e-08	ALJR	COG0198	GC_00002280	0.9444	0	18	19
Protein-S-isoprenylcysteine O-methyltransferase Ste14 (STE14) (PDB:5V7P)	33.1943	8.33932e-09	9.28891e-08	ALJR	COG2020	GC_00002322	0.9444	0	18	19
Phosphate starvation-inducible membrane PsiE (function unknown) (PsiE)	33.1943	8.33932e-09	9.28891e-08	ALJR	COG3223	GC_00002282	0.9444	0	18	19
Histidinol phosphatase or related hydrolase of the PHP family (HIS2) (PDB:1M65)!!!DNA polymerase/3'-5' exonuclease PolX (PolX) (PDB:1BPB)	33.1943	8.33932e-09	9.28891e-08	ALJR	COG1387!!!COG1796	GC_00002242	0.9444	0	18	19
Ribosomal protein L29 (RpmC) (PDB:1VS6)	33.1943	8.33932e-09	9.28891e-08	ALJR	COG0255	GC_00002288	0.9444	0	18	19
ABC-type Co2+ transport system, permease component (CbiM) (PDB:4M58) (PUBMED:25313401)	33.1943	8.33932e-09	9.28891e-08	ALJR	COG0310	GC_00002302	0.9444	0	18	19
Ribosomal protein L16/L10AE (RplP) (PDB:1WKI)	33.1943	8.33932e-09	9.28891e-08	ALJR	COG0197	GC_00002225	0.9444	0	18	19
ssDNA abasic site-binding protein YedK/HMCES, SRAP family (SRAP) (PDB:1ZN6) (PUBMED:30554877;31504793)	33.1943	8.33932e-09	9.28891e-08	ALJR	COG2135	GC_00002326	0.9444	0	18	19
DNA-binding transcriptional regulator, HxlR family (HxlR) (PDB:1YYV)	33.1943	8.33932e-09	9.28891e-08	ALJR	COG1733	GC_00002330	0.9444	0	18	19
Ribosomal protein L22 (RplV) (PDB:1VS6)	33.1943	8.33932e-09	9.28891e-08	ALJR	COG0091	GC_00000173	0.9444	0	18	19
Ribosomal protein L2 (RplB) (PDB:1VS6)	33.1943	8.33932e-09	9.28891e-08	ALJR	COG0090	GC_00002345	0.9444	0	18	19
Cyanate lyase (CynS) (PDB:1DW9)	33.1943	8.33932e-09	9.28891e-08	ALJR	COG1513	GC_00002276	0.9444	0	18	19
Ribosomal protein S14 (RpsN) (PDB:4V4H)	33.1943	8.33932e-09	9.28891e-08	ALJR	COG0199	GC_00002273	0.9444	0	18	19
Ribosomal protein S17 (RpsQ) (PDB:4V4H)	33.1943	8.33932e-09	9.28891e-08	ALJR	COG0186	GC_00002290	0.9444	0	18	19
Uncharacterized membrane protein, BrkB/YihY/UPF0761 family (not an RNase) (BrkB)	33.1943	8.33932e-09	9.28891e-08	ALJR	COG1295	GC_00002305	0.9444	0	18	19
Adenylosuccinate lyase (PurB) (PDB:2HVG)	33.1943	8.33932e-09	9.28891e-08	ALJR	COG0015	GC_00002268	0.9444	0	18	19
D-aminoacyl-tRNA deacylase (Dtd) (PDB:1J7G) (PUBMED:10918062;16902403;24302572)	33.1943	8.33932e-09	9.28891e-08	ALJR	COG1490	GC_00002286	0.9444	0	18	19
Predicted flavoprotein YhiN (YhiN) (PDB:3V76)	33.1943	8.33932e-09	9.28891e-08	ALJR	COG2081	GC_00002336	0.9444	0	18	19
Formamidopyrimidine-DNA glycosylase (Nei) (PDB:1EE8)	33.1943	8.33932e-09	9.28891e-08	ALJR	COG0266	GC_00002337	0.9444	0	18	19
Ribosomal protein S3 (RpsC) (PDB:1VS6)	33.1943	8.33932e-09	9.28891e-08	ALJR	COG0092	GC_00001994	0.9444	0	18	19
Ribosomal protein L14 (RplN) (PDB:4V4H)	33.1943	8.33932e-09	9.28891e-08	ALJR	COG0093	GC_00002279	0.9444	0	18	19
L-ascorbate lactonase UlaG, metallo-beta-lactamase superfamily (UlaG) (PDB:2WYM)	33.1943	8.33932e-09	9.28891e-08	ALJR	COG2220	GC_00002316	0.9444	0	18	19
Hydrogenase/urease accessory protein HupE (HupE)	33.1943	8.33932e-09	9.28891e-08	MASA	COG2370	GC_00002032	0.0556	1	18	19
Membrane protein TolA involved in colicin uptake (TolA) (PDB:1S62)	29.7925	4.80857e-08	4.72931e-07	ALJR	COG3064	GC_00002025	1	0.1053	18	19
3-polyprenyl-4-hydroxybenzoate decarboxylase (UbiD) (PDB:2IDB) (PUBMED:28057757)	29.7925	4.80857e-08	4.72931e-07	ALJR	COG0043	GC_00002005	1	0.1053	18	19
Type IV pilus assembly protein PilE (PilE) (PDB:2NBA)	29.7925	4.80857e-08	4.72931e-07	MASA	COG4968	GC_00002314	0	0.8947	18	19
Type II secretory pathway, PulJ/GspJ component (PulJ)	29.7925	4.80857e-08	4.72931e-07	MASA	COG4795	GC_00002293	0	0.8947	18	19
Preprotein translocase subunit SecE (SecE) (PDB:5MG3) (PUBMED:29684280)	29.7925	4.80857e-08	4.72931e-07	MASA	COG0690	GC_00002313	0	0.8947	18	19
Prepilin signal peptidase PulO (type II secretory pathway) or related peptidase (PulO)	29.7925	4.80857e-08	4.72931e-07	MASA	COG1989	GC_00002344	0	0.8947	18	19
16S rRNA A1518 and A1519 N6-dimethyltransferase RsmA/KsgA/DIM1 (may also have DNA glycosylase/AP lyase activity) (RsmA) (PDB:1QYR)	29.7925	4.80857e-08	4.72931e-07	MASA	COG0030	GC_00002341	0	0.8947	18	19
Type II secretory pathway ATPase component GspA/ExeA/MshM (ExeA) (PUBMED:21378198)	29.7925	4.80857e-08	4.72931e-07	MASA	COG3267	GC_00002346	0	0.8947	18	19
Uncharacterized membrane protein, DUF1624 family	29.7925	4.80857e-08	4.72931e-07	MASA	COG3503	GC_00002343	0	0.8947	18	19
Cytochrome c, mono- and diheme variants (CccA) (PDB:1A2S)!!!Cytochrome c5 (CytC5) (PDB:1CC5)	29.7573	4.89667e-08	4.72931e-07	MASA	COG2010!!!COG3245	GC_00002002	0.1111	1	18	19
Threonine deaminase (IlvA) (PDB:3IAU)	29.7573	4.89667e-08	4.72931e-07	MASA	COG1171	GC_00001982	0.1111	1	18	19
Outer membrane lipoprotein LpoB, binds and activates PBP1b (LpoB) (PDB:4Q6L)	29.7573	4.89667e-08	4.72931e-07	MASA	COG3417	GC_00001989	0.1111	1	18	19
Predicted flavin-containing amine oxidase (Ppro0129)	29.7573	4.89667e-08	4.72931e-07	ALJR	COG2907	GC_00002271	0.8889	0	18	19
Uncharacterized conserved protein YbjT, contains NAD(P)-binding and DUF2867 domains (YbjT) (PDB:5L3Z)	29.7573	4.89667e-08	4.72931e-07	ALJR	COG0702	GC_00002324	0.8889	0	18	19
Acetate kinase (AckA) (PDB:3SK3)	29.7573	4.89667e-08	4.72931e-07	ALJR	COG0282	GC_00002376	0.8889	0	18	19
Uncharacterized conserved protein, DUF1365 family	29.7573	4.89667e-08	4.72931e-07	ALJR	COG3496	GC_00002354	0.8889	0	18	19
Formate-dependent phosphoribosylglycinamide formyltransferase (GAR transformylase) (PurT) (PDB:1KJ8)	29.7573	4.89667e-08	4.72931e-07	ALJR	COG0027	GC_00002365	0.8889	0	18	19
Membrane protein insertase Oxa1/YidC/SpoIIIJ (YidC) (PDB:3WO6)	29.7573	4.89667e-08	4.72931e-07	ALJR	COG0706	GC_00002347	0.8889	0	18	19
Uncharacterized peptidoglycan binding protein, contains LysM and FecR domains	29.7573	4.89667e-08	4.72931e-07	ALJR	COG4254	GC_00002369	0.8889	0	18	19
Succinate dehydrogenase/fumarate reductase, cytochrome b subunit (SdhC) (PDB:2WU2) (PUBMED:18511537)	29.7573	4.89667e-08	4.72931e-07	ALJR	COG2009	GC_00002352	0.8889	0	18	19
UTP pyrophosphatase, metal-dependent hydrolase family (YgjP) (PDB:4JIU) (PUBMED:27941785)	29.7573	4.89667e-08	4.72931e-07	ALJR	COG1451	GC_00002372	0.8889	0	18	19
Thioredoxin/glutathione peroxidase BtuE, reduces lipid peroxides (BtuE) (PDB:2P5Q) (PUBMED:22931285)	26.7065	2.36827e-07	2.21716e-06	MASA	COG0386	GC_00002370	0	0.8421	18	19
Mitochondrial translation protein, Rmd1/RMND1/DUF155 family (Rmd1) (PUBMED:23022098)	26.7065	2.36827e-07	2.21716e-06	MASA	COG1723	GC_00002357	0	0.8421	18	19
Flavorubredoxin (NorV) (PDB:4JHC)	26.7065	2.36827e-07	2.21716e-06	MASA	COG0426	GC_00002371	0	0.8421	18	19
NADH:ubiquinone oxidoreductase subunit 2 (chain N) (NuoN) (PDB:4HE8)	26.7065	2.36827e-07	2.21716e-06	MASA	COG1007	GC_00002377	0	0.8421	18	19
Uncharacterized protein, contains SRPBCC domain (PDB:3GGN)	26.7065	2.36827e-07	2.21716e-06	MASA	COG5637	GC_00002360	0	0.8421	18	19
Phosphoethanolamine transferase for periplasmic glucans OpgE, AlkP superfamily (OpgE) (PDB:5ZZU)	26.627	2.46771e-07	2.22824e-06	ALJR	COG2194	GC_00002394	0.8333	0	18	19
Regulator of sigma D (Rsd) (PDB:2P7V)	26.627	2.46771e-07	2.22824e-06	ALJR	COG3160	GC_00002393	0.8333	0	18	19
Flavodoxin/ferredoxin--NADP reductase (Fpr) (PDB:3OZU)	26.627	2.46771e-07	2.22824e-06	ALJR	COG1018	GC_00002133	0.8333	0	18	19
Cysteine synthase (CysK) (PDB:1FCJ)!!!Glutaredoxin (GrxC) (PDB:1AAZ)	26.627	2.46771e-07	2.22824e-06	ALJR	COG0031!!!COG0695	GC_00002399	0.8333	0	18	19
Protoporphyrinogen oxidase HemY/PPOX (HemY) (PDB:3LOV)	26.627	2.46771e-07	2.22824e-06	ALJR	COG1232	GC_00002387	0.8333	0	18	19
Putative flippase GtrA (transmembrane translocase of bactoprenol-linked glucose) (GtrA) (PDB:5MLZ) (PUBMED:24710389)	26.627	2.46771e-07	2.22824e-06	ALJR	COG2246	GC_00002400	0.8333	0	18	19
Carbonic anhydrase (Cah) (PDB:1KOP) (PUBMED:12730195)	26.0513	3.32469e-07	2.98439e-06	ALJR	COG3338	GC_00002016	0.9444	0.1053	18	19
2-polyprenyl-6-methoxyphenol hydroxylase and related FAD-dependent oxidoreductases (UbiH) (PDB:1BF3)	26.03	3.36148e-07	2.99978e-06	ALJR	COG0654	GC_00002379, GC_00002412	0.8889	0.0526	18	19
Small periplasmic lipoprotein YifL (function unknown) (YifL)	23.9009	1.01426e-06	8.69532e-06	ALJR	COG5567	GC_00001972	1	0.2105	18	19
Ribosomal protein S18 (RpsR) (PDB:4V4H)	23.9009	1.01426e-06	8.69532e-06	ALJR	COG0238	GC_00001980	1	0.2105	18	19
Molybdopterin or thiamine biosynthesis adenylyltransferase (ThiF) (PDB:1ZUD) (PUBMED:32239579)	23.9009	1.01426e-06	8.69532e-06	ALJR	COG0476	GC_00001974	1	0.2105	18	19
Diaminopimelate decarboxylase (LysA) (PDB:1D7K)	23.9009	1.01426e-06	8.69532e-06	ALJR	COG0019	GC_00001964	1	0.2105	18	19
Hydroxymethylpyrimidine pyrophosphatase and other HAD family phosphatases (Cof) (PDB:1YMQ)	23.9009	1.01426e-06	8.69532e-06	MASA	COG0561	GC_00002390	0	0.7895	18	19
Glycosyltransferase involved in cell wall bisynthesis (RfaB) (PDB:2IV7)!!!Hydroxymethylpyrimidine pyrophosphatase and other HAD family phosphatases (Cof) (PDB:1YMQ)	23.9009	1.01426e-06	8.69532e-06	MASA	COG0438!!!COG0561	GC_00002378	0	0.7895	18	19
ABC-type histidine transport system, ATPase component (HisP) (PDB:1B0U)	23.9009	1.01426e-06	8.69532e-06	MASA	COG4598	GC_00002408	0	0.7895	18	19
Coproheme decarboxylase/chlorite dismutase (HemQ) (PDB:1T0T) (PUBMED:15965735;25602700;27758026;31423350)	23.774	1.08334e-06	9.08337e-06	ALJR	COG3253	GC_00002406	0.7778	0	18	19
DNA-binding transcriptional regulator, MarR family (MarR) (PDB:1JGS)	23.774	1.08334e-06	9.08337e-06	ALJR	COG1846	GC_00002424	0.7778	0	18	19
Predicted metal-dependent peptidase	23.774	1.08334e-06	9.08337e-06	ALJR	COG3864	GC_00002434	0.7778	0	18	19
Predicted transcriptional regulator, contains an XRE-type HTH domain (archaeal members contain CBS pair) (AF2118)!!!Predicted ATPase	23.774	1.08334e-06	9.08337e-06	ALJR	COG3620!!!COG3899	GC_00002374	0.7778	0	18	19
Secreted phosphatase, PhoX family (PhoX) (PDB:3ZWU)	22.9543	1.65896e-06	1.36842e-05	ALJR	COG3211	GC_00002389, GC_00002678	0.8333	0.0526	18	19
Thiamine monophosphate synthase (ThiE) (PDB:1G4T) (PUBMED:19060138)!!!ADP-ribose pyrophosphatase YjhB, NUDIX family (YjhB) (PDB:3GZ5)	22.9543	1.65896e-06	1.36842e-05	MASA	COG0352!!!COG1051	GC_00001991	0.1667	0.9474	18	19
Predicted 3-hydroxylacyl-ACP dehydratase, HotDog domain	22.9543	1.65896e-06	1.36842e-05	MASA	COG4706	GC_00002007	0.1667	0.9474	18	19
Predicted carbamoyl transferase, NodU family (PDB:3VEN)	21.3348	3.85673e-06	3.14725e-05	MASA	COG2192	GC_00002430	0	0.7368	18	19
Adenine-specific DNA glycosylase, acts on AG and A-oxoG pairs (MutY) (PDB:1KG2)	21.3348	3.85673e-06	3.14725e-05	MASA	COG1194	GC_00002466	0	0.7368	18	19
Glutamate or tyrosine decarboxylase or a related PLP-dependent protein (GadA) (PDB:1XEY)	21.1541	4.23794e-06	3.33355e-05	ALJR	COG0076	GC_00002445	0.7222	0	18	19
Uncharacterized conserved protein, contains Zn-finger domain of CDGSH type (PDB:2QD0)!!!Uncharacterized Fe-S cluster protein YjdI (YjdI)	21.1541	4.23794e-06	3.33355e-05	ALJR	COG3369!!!COG3592	GC_00002451	0.7222	0	18	19
Plastocyanin (PetE) (PDB:3BQV)	21.1541	4.23794e-06	3.33355e-05	ALJR	COG3794	GC_00001986	0.7222	0	18	19
DNA-binding response regulator, FixJ family, consists of REC and HTH domains (FixJ) (PDB:1YIO)	21.1541	4.23794e-06	3.33355e-05	ALJR	COG4566	GC_00002442, GC_00002446	0.7222	0	18	19
Phosphoenolpyruvate-protein kinase (PTS system EI component in bacteria) (PtsA) (PDB:1EZA)	21.1541	4.23794e-06	3.33355e-05	ALJR	COG1080	GC_00002401	0.7222	0	18	19
Outer membrane usher protein FimD/PapC (FimD) (PDB:2KT6)	21.1541	4.23794e-06	3.33355e-05	ALJR	COG3188	GC_00002455	0.7222	0	18	19
P pilus assembly protein, chaperone PapD (FimC) (PDB:1BF8)	21.1541	4.23794e-06	3.33355e-05	ALJR	COG3121	GC_00002439	0.7222	0	18	19
Succinate dehydrogenase, hydrophobic anchor subunit (SdhD) (PDB:2WS3)	20.284	6.6756e-06	5.19743e-05	ALJR	COG2142	GC_00001990	0.9444	0.2105	18	19
Phage tail sheath protein FI (PDB:3J9Q) (PUBMED:18586829)	20.284	6.6756e-06	5.19743e-05	ALJR	COG3497	GC_00001981	0.9444	0.2105	18	19
Glutaredoxin-related protein (GrxD) (PDB:1YKA)	18.9864	1.3165e-05	0.000100449	ALJR	COG0278	GC_00001943	1	0.3158	18	19
Tellurite resistance protein TerB (TerB2) (PDB:2JXU) (PUBMED:23044854)	18.9864	1.3165e-05	0.000100449	ALJR	COG4103	GC_00001945	1	0.3158	18	19
ABC-type Zn uptake system ZnuABC, Zn-binding component ZnuA (ZnuA) (PDB:1K0F)	18.9864	1.3165e-05	0.000100449	MASA	COG0803	GC_00002456	0	0.6842	18	19
UDP-N-acetyl-D-mannosaminuronate dehydrogenase (WecC) (PDB:3OJL)	18.9864	1.3165e-05	0.000100449	MASA	COG0677	GC_00002468	0	0.6842	18	19
DNA-binding transcriptional response regulator, NtrC family, contains REC, AAA-type ATPase, and a Fis-type DNA-binding domains (AtoC) (PDB:1ZY2)!!!Signal transduction histidine kinase regulating C4-dicarboxylate transport system (PDB:4GCZ)	18.7489	1.4911e-05	0.000112644	ALJR	COG2204!!!COG4191	GC_00002471	0.6667	0	18	19
tRNA A37 threonylcarbamoyladenosine dehydratase (TcdA) (PDB:4D7A) (PUBMED:27913733)	18.7489	1.4911e-05	0.000112644	MASA	COG1179	GC_00001947	0.3333	1	18	19
DNA-binding transcriptional regulator, IclR family (IclR) (PDB:1MKM)	17.7936	2.46213e-05	0.000185084	ALJR	COG1414	GC_00002283, GC_00002559	0.9444	0.2632	18	19
GDP-D-mannose dehydratase (Gmd) (PDB:1DB3)	16.827	4.09456e-05	0.00030185	MASA	COG1089	GC_00002462	0	0.6316	18	19
Peptidoglycan/LPS O-acetylase OafA/YrhL, contains acyltransferase and SGNH-hydrolase domains (OafA)	16.827	4.09456e-05	0.00030185	MASA	COG1835	GC_00002474	0	0.6316	18	19
Archaeal DNA helicase HerA or a related bacterial ATPase, contains HAS-barrel and ATPase domains (HerA) (PDB:4D2I)	16.827	4.09456e-05	0.00030185	MASA	COG0433	GC_00002472	0	0.6316	18	19
Acylphosphatase (AcyP) (PDB:1APS)	16.827	4.09456e-05	0.00030185	ALJR	COG1254	GC_00001931	1	0.3684	18	19
Diadenosine tetraphosphatase ApaH/serine/threonine protein phosphatase, PP2A family (ApaH) (PDB:1AUI)	16.5231	4.80616e-05	0.000347592	MASA	COG0639	GC_00001934	0.3889	1	18	19
4-hydroxybenzoate synthetase (chorismate-pyruvate lyase) (UbiC) (PDB:1FW9)	16.5231	4.80616e-05	0.000347592	MASA	COG3161	GC_00001936	0.3889	1	18	19
UDP-3-O-[3-hydroxymyristoyl] glucosamine N-acyltransferase (LpxD) (PDB:6P83)	16.5231	4.80616e-05	0.000347592	MASA	COG1044	GC_00001938	0.3889	1	18	19
ABC-type Fe3+-siderophore transport system, permease component (FepD) (PDB:2NQ2)	16.5231	4.80616e-05	0.000347592	MASA	COG0609	GC_00001932	0.3889	1	18	19
Fermentation-respiration switch esterase FrsA, DUF1100 family (FrsA)	15.2952	9.19491e-05	0.00066186	ALJR	COG1073	GC_00002463	0.6667	0.0526	18	19
ABC-type uncharacterized transport system, permease component	14.8282	0.000117759	0.000828114	ALJR	COG4590	GC_00001910	1	0.4211	18	19
Isocitrate/isopropylmalate dehydrogenase (LeuB) (PDB:1GC9)	14.8282	0.000117759	0.000828114	ALJR	COG0473	GC_00001942	1	0.4211	18	19
Serine protease, subtilisin family (AprE) (PDB:1SCJ)	14.8282	0.000117759	0.000828114	MASA	COG1404	GC_00002491	0	0.5789	18	19
1-deoxy-D-xylulose 5-phosphate reductoisomerase (Dxr) (PDB:1JVS)	14.8282	0.000117759	0.000828114	ALJR	COG0743	GC_00001940	1	0.4211	18	19
Periplasmic protein Wza involved in polysaccharide export, contains SLBB domain of the beta-grasp fold (Wza) (PDB:2J58) (PUBMED:17250770)	14.8282	0.000117759	0.000828114	MASA	COG1596	GC_00002486	0	0.5789	18	19
Iron uptake system EfeUOB, periplasmic (or lipoprotein) component EfeO/EfeM (EfeO) (PDB:3AT7)	14.5929	0.000133418	0.000933928	ALJR	COG2822	GC_00002361	0.7222	0.1053	18	19
Alkyl sulfatase BDS1 and related hydrolases, metallo-beta-lactamase superfamily (BDS1) (PDB:2CFU)	14.4666	0.000142666	0.000994104	ALJR	COG2015	GC_00002503	0.5556	0	18	19
tRNA A37 threonylcarbamoyladenosine modification protein TsaB (TsaB) (PDB:1OKJ)	12.9819	0.000314513	0.00215223	ALJR	COG1214	GC_00001919	1	0.4737	18	19
Glycosyltransferase involved in cell wall bisynthesis (RfaB) (PDB:2IV7)!!!Glycosyltransferase involved in cell wall bisynthesis (WcaA) (PDB:5MLZ)	12.9819	0.000314513	0.00215223	MASA	COG0438!!!COG0463	GC_00002496	0	0.5263	18	19
Trans-aconitate methyltransferase (Tam) (PDB:2P35)	12.9819	0.000314513	0.00215223	MASA	COG4106	GC_00002495	0	0.5263	18	19
Membrane protein involved in the export of O-antigen and teichoic acid (RfbX)	12.9819	0.000314513	0.00215223	MASA	COG2244	GC_00002481	0	0.5263	18	19
Uncharacterized conserved protein, DUF1272 domain	12.5536	0.000395449	0.00268202	ALJR	COG3813	GC_00002500	0.5	0	18	19
Glycine cleavage system protein P (pyridoxal-binding), C-terminal domain (GcvP2) (PDB:4LGL)	12.5536	0.000395449	0.00268202	MASA	COG1003	GC_00001898	0.5	1	18	19
ABC-type Mn2+/Zn2+ transport system, permease component (ZnuB)	11.9077	0.000559028	0.00377467	MASA	COG1108	GC_00002107	0.2222	0.7895	18	19
Fe-S cluster carrier ATPase, Mrp/ApbC/NBP35 family (Mrp) (PDB:2PH1) (PUBMED:18616280;19114487;31709520)!!!Exopolysaccharide export protein/domain GumC/Wzc1 (GumC) (PUBMED:15003255;23089617)	11.2674	0.000788795	0.00525634	MASA	COG0489!!!COG3206	GC_00002465	0	0.4737	18	19
ABC-type uncharacterized transport system, permease component (YpjD)	11.2674	0.000788795	0.00525634	ALJR	COG4137	GC_00001897	1	0.5263	18	19
Mg2+ and Co2+ transporter CorB, contains DUF21, CBS pair, and CorC-HlyC domains (CorB) (PUBMED:1779764)	11.2674	0.000788795	0.00525634	ALJR	COG4536	GC_00001858	1	0.5263	18	19
Hydrogenase maturation factor HypD (HypD) (PDB:2Z1D)	10.7726	0.00103015	0.00683482	MASA	COG0409	GC_00001888	0.5556	1	18	19
Ribosomal protein L9 (RplI) (PDB:1VS6) (PUBMED:27112601)	10.6466	0.00110273	0.00728471	ALJR	COG0359	GC_00001976	0.8889	0.3684	18	19
DNA uptake protein ComE or related DNA-binding protein (ComEA) (PDB:2DUY)	10.0857	0.00149423	0.00982844	ALJR	COG1555	GC_00001979	0.8333	0.3158	18	19
High-affinity Fe2+/Pb2+ permease (FTR1)	9.79812	0.0017469	0.0114411	ALJR	COG0672	GC_00002019	0.7778	0.2632	18	19
Triacylglycerol esterase/lipase EstA, alpha/beta hydrolase fold (EstA) (PDB:1I6W)	9.11329	0.00253759	0.0162704	MASA	COG1075	GC_00001860	0.6111	1	18	19
Type IV pilus assembly protein PilO (PilO) (PDB:2RJZ)	9.11329	0.00253759	0.0162704	MASA	COG3167	GC_00001878	0.6111	1	18	19
Fibronectin type 3 domain (FN3)	9.11329	0.00253759	0.0162704	MASA	COG3401	GC_00001830	0.6111	1	18	19
Ribosomal protein L1 (RplA) (PDB:3J65)	9.11329	0.00253759	0.0162704	MASA	COG0081	GC_00001826	0.6111	1	18	19
Ni,Fe-hydrogenase I small subunit (HyaA) (PDB:6FPI)	9.11329	0.00253759	0.0162704	MASA	COG1740	GC_00001849	0.6111	1	18	19
Methyl-accepting chemotaxis protein (MCP) (Tar) (PDB:1QU7)	8.17837	0.00423928	0.026622	ALJR	COG0840	GC_00001900, GC_00002206	1	0.6316	18	19
DNA topoisomerase I, ssDNA-binding Zn-finger and Zn-ribbon domains (YrdD) (PDB:1YUA)	8.17837	0.00423928	0.026622	ALJR	COG0551	GC_00001852	1	0.6316	18	19
Predicted permease, AEC (auxin efflux carrier) family (YfdV)	8.17837	0.00423928	0.026622	ALJR	COG0679	GC_00001030	1	0.6316	18	19
Uncharacterized conserved protein (PDB:2P3Y)	8.17837	0.00423928	0.026622	ALJR	COG5361	GC_00001921, GC_00002250	1	0.6316	18	19
Uncharacterized conserved protein YjeT, DUF2065 family (yjeT)	8.17837	0.00423928	0.026622	ALJR	COG3242	GC_00001842	1	0.6316	18	19
Predicted phospholipase, patatin/cPLA2 family (YjjU)	7.55824	0.00597362	0.0363177	ALJR	COG4667	GC_00002624, GC_00002629	0.3333	0	18	19
Replicative DNA helicase (DnaB) (PDB:1B79)	7.55824	0.00597362	0.0363177	MASA	COG0305	GC_00001833	0.6667	1	18	19
Cyclic di-GMP-binding protein YajQ, UPF0234 family (YajQ) (PDB:1IN0) (PUBMED:25329577)	7.55824	0.00597362	0.0363177	MASA	COG1666	GC_00001699	0.6667	1	18	19
Malate synthase (AceB) (PDB:1D8C)	7.55824	0.00597362	0.0363177	MASA	COG2225	GC_00001790	0.6667	1	18	19
Divalent cation tolerance protein CutA (CutA1) (PDB:1NAQ)	7.55824	0.00597362	0.0363177	MASA	COG1324	GC_00001815	0.6667	1	18	19
ABC-type cobalamin/Fe3+-siderophores transport system, ATPase component (FepC) (PDB:2NQ2)	7.55824	0.00597362	0.0363177	MASA	COG1120	GC_00001861	0.6667	1	18	19
ABC-type branched-chain amino acid transport system, periplasmic component (LivK) (PDB:1USG)	7.55824	0.00597362	0.0363177	MASA	COG0683	GC_00000045	0.6667	1	18	19
Alpha/beta superfamily hydrolase (PDB:2FUK)	7.55824	0.00597362	0.0363177	MASA	COG2945	GC_00001853	0.6667	1	18	19
ABC-type amino acid transport/signal transduction system, periplasmic component/domain (HisJ) (PDB:1GGG)!!!Na+/H+-dicarboxylate symporter (GltP) (PDB:1XFH)	7.27162	0.00700525	0.0424207	ALJR	COG0834!!!COG1301	GC_00001935	0.8889	0.4737	18	19
Predicted amidohydrolase YtcJ (YtcJ) (PDB:3ICJ)	6.78465	0.00919449	0.0543829	MASA	COG1574	GC_00002526	0	0.3158	18	19
ABC-type bacteriocin/lantibiotic exporters, contain an N-terminal double-glycine peptidase domain (SunT) (PDB:3K8U)	6.78465	0.00919449	0.0543829	MASA	COG2274	GC_00002535	0	0.3158	18	19
Crotonobetainyl-CoA:carnitine CoA-transferase CaiB and related acyl-CoA transferases (CaiB) (PDB:1P5H)	6.78465	0.00919449	0.0543829	MASA	COG1804	GC_00002514	0	0.3158	18	19
ABC-type Fe3+ transport system, periplasmic component (AfuA) (PDB:6IVY)	6.78465	0.00919449	0.0543829	ALJR	COG1840	GC_00001859	1	0.6842	18	19
Permease of the drug/metabolite transporter (DMT) superfamily (RhaT) (PDB:5I20)	6.78465	0.00919449	0.0543829	ALJR	COG0697	GC_00001890, GC_00002150, GC_00002358	1	0.6842	18	19
Sugar isomerase-related protein YecE, UPF0759/DUF72 family (YecE) (PDB:1VPQ)	6.78465	0.00919449	0.0543829	ALJR	COG1801	GC_00001818	1	0.6842	18	19
Cell wall-associated hydrolase, NlpC_P60 family (NlpC) (PDB:2EVR)	6.16925	0.0129989	0.0762732	MASA	COG0791	GC_00001877	0.6111	0.9474	18	19
Long-chain fatty acid transport protein (FadL) (PDB:1T16)	6.11095	0.0134347	0.0762732	ALJR	COG2067	GC_00002036	0.7222	0.3158	18	19
Predicted Rossmann fold nucleotide-binding protein DprA/Smf involved in DNA uptake (Smf) (PDB:3MAJ)!!!3-methylpurine DNA glycosylase AlkC (AlkC)	6.11095	0.0134347	0.0762732	ALJR	COG0758!!!COG4335	GC_00002003	0.7222	0.3158	18	19
Cytoplasmic chaperone TorD involved in molybdoenzyme TorA maturation (TorD) (PDB:1N1C)	6.103	0.0134953	0.0762732	MASA	COG3381	GC_00001632	0.7222	1	18	19
Hydrogenase maturation factor HypF (carbamoyltransferase) (HypF) (PDB:3TSP)	6.103	0.0134953	0.0762732	MASA	COG0068	GC_00001435	0.7222	1	18	19
4-amino-2-methyl-5-hydroxymethylpyrimidine (HMP) synthase ThiC (ThiC) (PDB:3EPN) (PUBMED:15326535)	6.103	0.0134953	0.0762732	MASA	COG0422	GC_00000400, GC_00002650	0.7222	1	18	19
Periplasmic chaperone for outer membrane proteins, Skp family (HlpA) (PDB:1SG2)	6.103	0.0134953	0.0762732	MASA	COG2825	GC_00001760	0.7222	1	18	19
Uncharacterized N-terminal coiled-coil domain of peptidoglycan hydrolase CwlO (CwlO1) (PDB:4CGK)	6.103	0.0134953	0.0762732	MASA	COG3883	GC_00001774	0.7222	1	18	19
Fructosamine-3-kinase (FN3K) (PDB:3F7W)	6.103	0.0134953	0.0762732	MASA	COG3001	GC_00001777	0.7222	1	18	19
Transcription termination/antitermination protein NusG (NusG) (PDB:3EWG) (PUBMED:19500594)	6.103	0.0134953	0.0762732	MASA	COG0250	GC_00002090, GC_00002483	0.7222	1	18	19
Tetratricopeptide (TPR) repeat (TPR) (PDB:3AS4)!!!ADP-heptose:LPS heptosyltransferase (RfaF) (PDB:1PSW)!!!Flp pilus assembly protein TadD, contains TPR repeats (TadD) (PDB:3WXX)	6.103	0.0134953	0.0762732	MASA	COG0457!!!COG0859!!!COG5010	GC_00001752	0.7222	1	18	19
Ankyrin repeat (ANKYR) (PDB:6AUN)	6.103	0.0134953	0.0762732	MASA	COG0666	GC_00001798, GC_00002043	0.7222	1	18	19
MinD superfamily P-loop ATPase, contains an inserted ferredoxin domain	5.81723	0.01587	0.0893637	ALJR	COG1149	GC_00001917	0.8889	0.5263	18	19
Cytochrome c, mono- and diheme variants (CccA) (PDB:1A2S)!!!Cytochrome c553 (CytC553) (PDB:6Q2U)	5.47799	0.0192574	0.105708	MASA	COG2010!!!COG2863	GC_00002539	0	0.2632	18	19
DNA-binding transcriptional regulator, GntR family (GntR) (PDB:3FMS)	5.47799	0.0192574	0.105708	MASA	COG1802	GC_00002557	0	0.2632	18	19
GTP:adenosylcobinamide-phosphate guanylyltransferase (PDB:2MZB) (PUBMED:16895922)	5.47799	0.0192574	0.105708	MASA	COG2266	GC_00002548	0	0.2632	18	19
Ribosomal protein S1 (RpsA) (PDB:4NNH)	5.47799	0.0192574	0.105708	ALJR	COG0539	GC_00001664	1	0.7368	18	19
ATP phosphoribosyltransferase regulatory subunit HisZ (HisZ) (PDB:3OD1) (PUBMED:9767141)	5.47799	0.0192574	0.105708	ALJR	COG3705	GC_00001779	1	0.7368	18	19
Pyruvate kinase (PykF) (PDB:6QXL)	5.47799	0.0192574	0.105708	ALJR	COG0469	GC_00001721	1	0.7368	18	19
Na+-translocating ferredoxin:NAD+ oxidoreductase RNF, RnfE subunit (RnfE)	5.47799	0.0192574	0.105708	ALJR	COG4660	GC_00001751	1	0.7368	18	19
Carbonic anhydrase (CynT) (PDB:1EKJ) (PUBMED:22081392)	5.33668	0.0208812	0.11421	ALJR	COG0288	GC_00001874	0.9444	0.6316	18	19
Uncharacterized conserved protein, phosphatidylethanolamine-binding protein (PEBP) family (PEBP) (PDB:1A44)	4.74865	0.0293213	0.150972	MASA	COG1881	GC_00001806	0.6667	0.9474	18	19
16S rRNA C1402 (ribose-2'-O) methylase RsmI (RsmI) (PDB:3KWP) (PUBMED:24078611)	4.73348	0.029581	0.150972	MASA	COG0313	GC_00001660	0.7778	1	18	19
Carbohydrate-selective porin OprB (OprB) (PDB:4GEY)	4.73348	0.029581	0.150972	MASA	COG3659	GC_00001656	0.7778	1	18	19
Hemolysin-related protein, contains CBS domains, UPF0053 family (TlyC) (PDB:2NQW)	4.73348	0.029581	0.150972	MASA	COG1253	GC_00000088	0.7778	1	18	19
RNA 2',3'-cyclic phosphodiesterase (2'-5' RNA ligase) (ThpR) (PDB:1IUH) (PUBMED:25239919)	4.73348	0.029581	0.150972	MASA	COG1514	GC_00001507	0.7778	1	18	19
Peroxiredoxin (Tpx) (PDB:4AF2)	4.73348	0.029581	0.150972	MASA	COG2077	GC_00001693	0.7778	1	18	19
Ketopantoate reductase (PanE) (PDB:1BG6)	4.73348	0.029581	0.150972	MASA	COG1893	GC_00001732, GC_00002537	0.7778	1	18	19
Ubiquinone biosynthesis accessory factor UbiK (UbiK) (PUBMED:28559279)	4.73348	0.029581	0.150972	MASA	COG2960	GC_00001770	0.7778	1	18	19
Superoxide dismutase (SodA) (PDB:1AP5)	4.73348	0.029581	0.150972	MASA	COG0605	GC_00001737	0.7778	1	18	19
Membrane-bound serine protease NfeD, ClpP class (NfeD) (PDB:2DEO)	4.73348	0.029581	0.150972	MASA	COG1030	GC_00001668	0.7778	1	18	19
Periplasmic chaperone Spy, Spy/CpxP family (CpxP) (PDB:3ITF)	4.73348	0.029581	0.150972	MASA	COG3678	GC_00001685	0.7778	1	18	19
Ferredoxin (NapF) (PDB:6FAH)!!!TPP-dependent indolepyruvate ferredoxin oxidoreductase, alpha subunit (IorA)	4.73348	0.029581	0.150972	MASA	COG1145!!!COG4231	GC_00001735	0.7778	1	18	19
Uncharacterized conserved protein YurZ, alkylhydroperoxidase/carboxymuconolactone decarboxylase family (YurZ) (PDB:3BEY)	4.73348	0.029581	0.150972	MASA	COG0599	GC_00001677	0.7778	1	18	19
Dihydropteroate synthase (FolP) (PDB:1AD1)	4.73348	0.029581	0.150972	MASA	COG0294	GC_00001729	0.7778	1	18	19
Single-stranded DNA-binding protein (Ssb) (PDB:1EQQ)	4.73348	0.029581	0.150972	MASA	COG0629	GC_00001683	0.7778	1	18	19
RNA-splicing ligase RtcB, repairs tRNA damage (RtcB) (PDB:1UC2)	4.73348	0.029581	0.150972	MASA	COG1690	GC_00001659	0.7778	1	18	19
ABC-type Fe3+-hydroxamate transport system, periplasmic component (FepB) (PDB:1ESZ)	4.73348	0.029581	0.150972	MASA	COG0614	GC_00001707	0.7778	1	18	19
Molybdopterin-guanine dinucleotide biosynthesis protein (MobB) (PDB:1NP6) (PUBMED:32239579)	4.73348	0.029581	0.150972	MASA	COG1763	GC_00001568	0.7778	1	18	19
Bacterial lipocalin Blc (Blc) (PDB:1QWD)	4.73348	0.029581	0.150972	MASA	COG3040	GC_00001689	0.7778	1	18	19
Leu/Phe-tRNA-protein transferase (Aat) (PDB:2CXA)	4.73348	0.029581	0.150972	MASA	COG2360	GC_00001720	0.7778	1	18	19
Selenocysteine lyase/Cysteine desulfurase (CsdA) (PDB:4LW2)	4.5037	0.0338217	0.17204	ALJR	COG0520	GC_00001915	0.8889	0.5789	18	19
Holliday junction resolvasome RuvABC DNA-binding subunit (RuvA) (PDB:1BDX)	4.24821	0.0392917	0.194673	ALJR	COG0632	GC_00001710	1	0.7895	18	19
Oligoribonuclease (3'-5' exoribonuclease) (Orn) (PDB:1YTA)	4.24821	0.0392917	0.194673	ALJR	COG1949	GC_00001731	1	0.7895	18	19
HD-like signal output (HDOD) domain, no enzymatic activity (HDOD) (PDB:1VQR)	4.24821	0.0392917	0.194673	ALJR	COG1639	GC_00001340	1	0.7895	18	19
RseB, negative regulator of sigma E activity (RseB) (PDB:2P4B)	4.24821	0.0392917	0.194673	ALJR	COG3026	GC_00001709	1	0.7895	18	19
Membrane-associated phospholipid phosphatase (PgpB) (PDB:1D2T)	4.24821	0.0392917	0.194673	ALJR	COG0671	GC_00001816, GC_00002171	1	0.7895	18	19
Tetraheme cytochrome c subunit NapC of nitrate or TMAO reductase (NapC)!!!Nitrate reductase cytochrome c-type subunit NapB (NapB) (PDB:1JNI)!!!Fibronectin type 3 domain (FN3)	4.24821	0.0392917	0.194673	MASA	COG3005!!!COG3043!!!COG3401	GC_00002567	0	0.2105	18	19
Type II secretory pathway, component PulF (PulF) (PDB:2VMA)	4.24821	0.0392917	0.194673	MASA	COG1459	GC_00002596	0	0.2105	18	19
NADH:ubiquinone oxidoreductase 20 kD subunit (chain B) or related Fe-S oxidoreductase (NuoB) (PDB:2FUG) (PUBMED:25941396)!!!NADH:ubiquinone oxidoreductase 49 kD subunit (chain D) (NuoD) (PDB:2FUG)!!!NADH:ubiquinone oxidoreductase 27 kD subunit (chain C) (NuoC)	4.24821	0.0392917	0.194673	MASA	COG0377!!!COG0649!!!COG0852	GC_00002560	0	0.2105	18	19
Ribonuclease HII (RnhB) (PDB:1EKE)	3.63424	0.0566025	0.279532	ALJR	COG0164	GC_00001965	0.7778	0.4737	18	19
TPR repeat (TPR) (PDB:1KLX)!!!Uncharacterized membrane protein YedE/YeeE, contains two sulfur transport domains (YedE)	3.45046	0.0632343	0.289543	MASA	COG0790!!!COG2391	GC_00001808	0.7222	0.9474	18	19
Pyrroline-5-carboxylate reductase (ProC) (PDB:3GT0) (PUBMED:22125496;26507882)	3.44683	0.0633732	0.289543	MASA	COG0345	GC_00001630	0.8333	1	18	19
Ankyrin repeat (ANKYR) (PDB:6AUN)!!!TPR repeat (TPR) (PDB:1KLX)	3.44683	0.0633732	0.289543	MASA	COG0666!!!COG0790	GC_00000039	0.8333	1	18	19
Coenzyme F420-reducing hydrogenase, gamma subunit (FrhG) (PDB:5ODC)	3.44683	0.0633732	0.289543	MASA	COG1941	GC_00001488	0.8333	1	18	19
Phospholipid biosynthesis protein PlsY, probable glycerol-3-phosphate acyltransferase (PlsY) (PDB:5XJ5) (PUBMED:29684280)	3.44683	0.0633732	0.289543	MASA	COG0344	GC_00001734, GC_00002048	0.8333	1	18	19
Cytochrome b6 maturation protein CCB3/Ycf19 and related maturases, YggT family (Ycf19)	3.44683	0.0633732	0.289543	MASA	COG0762	GC_00001585	0.8333	1	18	19
Homoserine dehydrogenase (ThrA) (PDB:5AVO) (PUBMED:29124164)	3.44683	0.0633732	0.289543	MASA	COG0460	GC_00001434	0.8333	1	18	19
50S ribosomal subunit-associated GTPase HflX (HflX) (PDB:2QTF) (PUBMED:22905870)	3.44683	0.0633732	0.289543	MASA	COG2262	GC_00001649	0.8333	1	18	19
Uncharacterized cysteine cluster protein YcgN, CxxCxxCC family (YcgN)	3.44683	0.0633732	0.289543	MASA	COG2983	GC_00001626	0.8333	1	18	19
Outer membrane receptor protein, Fe transport (CirA) (PDB:1BY3)!!!Hydrogenase/urease accessory protein HupE (HupE)	3.44683	0.0633732	0.289543	MASA	COG1629!!!COG2370	GC_00001383	0.8333	1	18	19
Aspartate kinase (MetL1) (PDB:2CDQ)	3.44683	0.0633732	0.289543	MASA	COG0527	GC_00001337	0.8333	1	18	19
Predicted oxidoreductase of the aldo/keto reductase family	3.44683	0.0633732	0.289543	MASA	COG1453	GC_00001666	0.8333	1	18	19
Rhodanese-related sulfurtransferase (PspE) (PDB:1TQ1)!!!DNA-binding transcriptional regulator, ArsR family (ArsR) (PDB:3F6V)	3.44683	0.0633732	0.289543	MASA	COG0607!!!COG0640	GC_00001595	0.8333	1	18	19
Protein/nucleotide deglycase, PfpI/YajL/DJ-1 family (repair of methylglyoxal-glycated proteins and nucleic acids) (YajL) (PDB:5SY4) (PUBMED:19028889;28596309;26678554)	3.44683	0.0633732	0.289543	MASA	COG0693	GC_00001616	0.8333	1	18	19
RNA recognition motif (RRM) domain (RRM) (PDB:1HL6)	3.44683	0.0633732	0.289543	MASA	COG0724	GC_00001579	0.8333	1	18	19
Type IV pilus assembly protein PilN (PilN)	3.44683	0.0633732	0.289543	MASA	COG3166	GC_00001627	0.8333	1	18	19
FKBP-type peptidyl-prolyl cis-trans isomerase (FkpA) (PDB:1A7X)	3.44683	0.0633732	0.289543	MASA	COG0545	GC_00001594	0.8333	1	18	19
Outer membrane lipoprotein LptE/RlpB (LPS assembly) (LptE) (PDB:2JXP)	3.44683	0.0633732	0.289543	MASA	COG2980	GC_00001669	0.8333	1	18	19
Uncharacterized protein, contains Zn-finger domain (PDB:2JRR)	3.44683	0.0633732	0.289543	MASA	COG4391	GC_00001590	0.8333	1	18	19
Predicted class III extradiol dioxygenase, MEMO1 family (Mho1) (PDB:3BCZ)	3.44683	0.0633732	0.289543	MASA	COG1355	GC_00001289	0.8333	1	18	19
5-formyltetrahydrofolate cyclo-ligase (FAU1) (PDB:1SBQ)	3.44683	0.0633732	0.289543	MASA	COG0212	GC_00001612	0.8333	1	18	19
DMSO reductase anchor subunit DmsC (DmsC)	3.44683	0.0633732	0.289543	MASA	COG3302	GC_00001644	0.8333	1	18	19
Indole-3-glycerol phosphate synthase (TrpC) (PDB:6BMA)	3.44683	0.0633732	0.289543	MASA	COG0134	GC_00001290	0.8333	1	18	19
Alanine racemase (Alr) (PDB:1BD0)	3.44683	0.0633732	0.289543	MASA	COG0787	GC_00001661	0.8333	1	18	19
Type IV pilus assembly protein PilP (PilP) (PDB:2IVW)	3.44683	0.0633732	0.289543	MASA	COG3168	GC_00001620	0.8333	1	18	19
Ribosomal protein L16 Arg81 hydroxylase, contains JmjC domain (RoxA) (PDB:1VRB)	3.27834	0.0701999	0.319776	ALJR	COG2850	GC_00002410	0.5556	0.2632	18	19
Predicted Rossmann fold nucleotide-binding protein DprA/Smf involved in DNA uptake (Smf) (PDB:3MAJ)	3.09299	0.0786301	0.345791	ALJR	COG0758	GC_00001657	1	0.8421	18	19
Serine kinase of the HPr protein, regulates carbohydrate metabolism (HprK) (PDB:1JB1)	3.09299	0.0786301	0.345791	ALJR	COG1493	GC_00001944, GC_00002388	1	0.8421	18	19
Uncharacterized protein YkgJ, contains CxxCxxCC motif (YkgJ)	3.09299	0.0786301	0.345791	ALJR	COG0727	GC_00001636	1	0.8421	18	19
HPt (histidine-containing phosphotransfer) domain (HPtr) (PDB:3IQT)	3.09299	0.0786301	0.345791	ALJR	COG2198	GC_00001589	1	0.8421	18	19
Type II secretory pathway, component PulC (PulC) (PDB:2LNV)	3.09299	0.0786301	0.345791	ALJR	COG3031	GC_00001667	1	0.8421	18	19
Type II secretory pathway, pseudopilin PulG (PulG) (PDB:1AY2)	3.09299	0.0786301	0.345791	ALJR	COG2165	GC_00002155, GC_00002356, GC_00002479, GC_00002701	1	0.8421	18	19
Outer membrane protein OmpA and related peptidoglycan-associated (lipo)proteins (OmpA) (PDB:1OAP)	3.09299	0.0786301	0.345791	ALJR	COG2885	GC_00001599	1	0.8421	18	19
Type II secretory pathway ATPase GspE/PulE or T4P pilus assembly pathway ATPase PilB (PulE) (PDB:4KSR)	3.09299	0.0786301	0.345791	ALJR	COG2804	GC_00001554, GC_00002380	1	0.8421	18	19
GMP synthase, glutamine amidotransferase domain (GuaA1) (PDB:4WIM)	3.09299	0.0786301	0.345791	MASA	COG0518	GC_00002593	0	0.1579	18	19
Uncharacterized conserved protein related to plant photosystem II stability/assembly factor (PDB:2XBG)	3.09299	0.0786301	0.345791	MASA	COG4447	GC_00002602	0	0.1579	18	19
Mg2+ and Co2+ transporter CorA (CorA) (PDB:2BBH)	3.09299	0.0786301	0.345791	MASA	COG0598	GC_00002599	0	0.1579	18	19
CheY-like REC (receiver) domain, includes chemotaxis protein CheY and sporulation regulator Spo0F (CheY) (PDB:6QRJ)!!!PAS domain (PAS) (PDB:2MWG)!!!Signal transduction histidine kinase regulating C4-dicarboxylate transport system (PDB:4GCZ)	3.09299	0.0786301	0.345791	MASA	COG0784!!!COG2202!!!COG4191	GC_00002600	0	0.1579	18	19
NADH:ubiquinone oxidoreductase subunit 3 (chain A) (NuoA) (PDB:3RKO)	2.93145	0.0868692	0.377671	ALJR	COG0838	GC_00001700	0.9444	0.7368	18	19
NADH:ubiquinone oxidoreductase 20 kD subunit (chain B) or related Fe-S oxidoreductase (NuoB) (PDB:2FUG) (PUBMED:25941396)	2.93145	0.0868692	0.377671	ALJR	COG0377	GC_00001809	0.9444	0.7368	18	19
Fluoride ion exporter CrcB/FEX, affects chromosome condensation (CrcB) (PDB:5A40)	2.93145	0.0868692	0.377671	ALJR	COG0239	GC_00001803	0.9444	0.7368	18	19
Sirohydrochlorin ferrochelatase (SirB) (PDB:1TJN)	2.93145	0.0868692	0.377671	ALJR	COG2138	GC_00001802	0.9444	0.7368	18	19
Rhodanese-related sulfurtransferase (PspE) (PDB:1TQ1)!!!cAMP-binding domain of CRP or a regulatory subunit of cAMP-dependent protein kinases (Crp) (PDB:1FT9)	2.56537	0.109227	0.473523	ALJR	COG0607!!!COG0664	GC_00001953	0.7778	0.5263	18	19
Forkhead associated (FHA) domain, binds pSer, pThr, pTyr (FHA) (PDB:2FEZ)!!!GAF domain (GAF)!!!HD-GYP domain, c-di-GMP phosphodiesterase class II (or its inactivated variant) (HDGYP) (PDB:5Z7C) (PUBMED:23475961)	2.2753	0.131449	0.502064	MASA	COG1716!!!COG2203!!!COG2206	GC_00001780	0.7778	0.9474	18	19
Outer membrane phospholipase A (PldA) (PDB:1FW2)	2.2753	0.131449	0.502064	MASA	COG2829	GC_00001775	0.7778	0.9474	18	19
5-methylthioribulose/5-deoxyribulose/Fuculose 1-phosphate aldolase (methionine salvage, sugar degradation) (AraD) (PDB:1FUA) (PUBMED:31950558)	2.2753	0.131449	0.502064	MASA	COG0235	GC_00001769	0.7778	0.9474	18	19
Uncharacterized conserved protein, DUF1499 family	2.23151	0.135222	0.502064	ALJR	COG4446	GC_00002666	0.1111	0	18	19
5-methylcytosine-specific restriction endonuclease McrA (McrA)	2.23151	0.135222	0.502064	ALJR	COG1403	GC_00002689	0.1111	0	18	19
Glycerol-3-phosphate O-acyltransferase (PlsB)	2.23151	0.135222	0.502064	MASA	COG2937	GC_00001893, GC_00002264	0.8889	1	18	19
Endolytic transglycosylase MltG, terminates peptidoglycan polymerization (MltG) (PDB:2R1F) (PUBMED:26507882)	2.23151	0.135222	0.502064	MASA	COG1559	GC_00001492	0.8889	1	18	19
Glycine cleavage system regulator GcvR (GcvR) (PDB:1U8S)	2.23151	0.135222	0.502064	MASA	COG2716	GC_00001493, GC_00002311	0.8889	1	18	19
Uroporphyrinogen-III decarboxylase HemE (HemE) (PDB:2DG5)	2.23151	0.135222	0.502064	MASA	COG0407	GC_00000097	0.8889	1	18	19
Aldo/keto reductase, related to diketogulonate reductase (ARA1) (PDB:1Q13)	2.23151	0.135222	0.502064	MASA	COG0656	GC_00000321	0.8889	1	18	19
TRAP-type C4-dicarboxylate transport system, small permease component YiaM (DctM)	2.23151	0.135222	0.502064	MASA	COG3090	GC_00001588, GC_00002396	0.8889	1	18	19
Uncharacterized conserved protein YaiI, UPF0178 family (YaiI)	2.23151	0.135222	0.502064	MASA	COG1671	GC_00001495	0.8889	1	18	19
Predicted N-acyltransferase, GNAT family (ElaA) (PDB:1XEB)	2.23151	0.135222	0.502064	MASA	COG2153	GC_00001804, GC_00002009, GC_00002052, GC_00002123	0.8889	1	18	19
Uncharacterized conserved protein YggU, UPF0235/DUF167 family (YggU) (PDB:1JRM)	2.23151	0.135222	0.502064	MASA	COG1872	GC_00001454	0.8889	1	18	19
Heme-binding membrane subunit of periplasmic DMSO/TMAO and protein-methionine-sulfoxide reductases (MsrQ) (PUBMED:26641313)	2.23151	0.135222	0.502064	MASA	COG2717	GC_00001449	0.8889	1	18	19
Zn-dependent protease (includes sporulation protein SpoIVFB) (SpoIVFB) (PDB:3B4R)	2.23151	0.135222	0.502064	MASA	COG1994	GC_00001448	0.8889	1	18	19
Flavorubredoxin (NorV) (PDB:4D02)	2.23151	0.135222	0.502064	MASA	COG1773	GC_00001514, GC_00001872	0.8889	1	18	19
Choline dehydrogenase or related flavoprotein (BetA) (PDB:1B4V)	2.23151	0.135222	0.502064	MASA	COG2303	GC_00000042	0.8889	1	18	19
Phosphoribosylcarboxyaminoimidazole (NCAIR) mutase (PurE) (PDB:1D7A)	2.23151	0.135222	0.502064	MASA	COG0041	GC_00001279	0.8889	1	18	19
Nicotinamide mononucleotide (NMN) deamidase PncC (PncC) (PDB:2A9S)	2.23151	0.135222	0.502064	MASA	COG1546	GC_00001467	0.8889	1	18	19
EAL domain, c-di-GMP-specific phosphodiesterase class I (or its enzymatically inactive variant) (EAL) (PDB:2BAS)!!!PAS domain (PAS) (PDB:2MWG)!!!Two-component response regulator, PleD family, consists of two REC domains and a diguanylate cyclase (GGDEF) domain (PleD) (PDB:1W25)	2.23151	0.135222	0.502064	MASA	COG2200!!!COG2202!!!COG3706	GC_00000180	0.8889	1	18	19
Glycogen synthase (GlgA) (PDB:1RZU)	2.23151	0.135222	0.502064	MASA	COG0297	GC_00001570	0.8889	1	18	19
Lipid A disaccharide synthetase (LpxB) (PDB:5W8N)	2.23151	0.135222	0.502064	MASA	COG0763	GC_00001428	0.8889	1	18	19
Arginyl-tRNA synthetase (ArgS) (PDB:1BS2)	2.23151	0.135222	0.502064	MASA	COG0018	GC_00000116	0.8889	1	18	19
Shikimate 5-dehydrogenase (AroE) (PDB:1NPD)	2.23151	0.135222	0.502064	MASA	COG0169	GC_00001551	0.8889	1	18	19
DNA-directed RNA polymerase specialized sigma subunit (FliA) (PDB:1RP3)	2.23151	0.135222	0.502064	MASA	COG1191	GC_00001477	0.8889	1	18	19
Coproporphyrinogen-III oxidase HemH, oxygen-dependent (HemF) (PDB:3E8J)	2.23151	0.135222	0.502064	MASA	COG0408	GC_00001150	0.8889	1	18	19
Uncharacterized conserved protein YibQ, putative polysaccharide deacetylase 2 family (YibQ) (PDB:2NLY)	2.23151	0.135222	0.502064	MASA	COG2861	GC_00001520	0.8889	1	18	19
4-alpha-glucanotransferase (MalQ) (PDB:1CWY)	2.23151	0.135222	0.502064	MASA	COG1640	GC_00001386, GC_00002646	0.8889	1	18	19
Nucleotide monophosphate nucleosidase PpnN/YdgH, Lonely Guy (LOG) family (PpnN) (PDB:2PMB) (PUBMED:25728768;27941785;31023582;31420341)	2.23151	0.135222	0.502064	MASA	COG1611	GC_00001242, GC_00002712	0.8889	1	18	19
Aspartyl-tRNA synthetase (AspS) (PDB:1C0A)	2.23151	0.135222	0.502064	MASA	COG0173	GC_00000098	0.8889	1	18	19
Cell division protein ZapA, inhibits GTPase activity of FtsZ (ZapA) (PDB:1T3U)	2.23151	0.135222	0.502064	MASA	COG3027	GC_00001440	0.8889	1	18	19
FAD synthase (RibF) (PDB:1MRZ)	2.23151	0.135222	0.502064	MASA	COG0196	GC_00001529	0.8889	1	18	19
NAD(P)H-nitrite reductase, large subunit (NirB)	2.23151	0.135222	0.502064	MASA	COG1251	GC_00001417	0.8889	1	18	19
Lipopolysaccharide export LptBFGC system, permease protein LptF (LptF) (PDB:6S8H)	2.23151	0.135222	0.502064	MASA	COG0795	GC_00001556, GC_00002045, GC_00002552, GC_00002569	0.8889	1	18	19
Ni,Fe-hydrogenase I large subunit (HyaB) (PDB:6FPI) (PUBMED:25905665)	2.23151	0.135222	0.502064	MASA	COG0374	GC_00001409	0.8889	1	18	19
Predicted periplasmic protein YdeI with OB-fold, BOF family (YdeI) (PDB:1NNX) (PUBMED:15178340)	2.23151	0.135222	0.502064	MASA	COG3111	GC_00001491	0.8889	1	18	19
Isoleucyl-tRNA synthetase (IleS) (PDB:1FFY)	2.23151	0.135222	0.502064	MASA	COG0060	GC_00001179	0.8889	1	18	19
Hydrogenase maturation factor HybG, HypC/HupF family (HypC) (PDB:2OT2)	2.23151	0.135222	0.502064	MASA	COG0298	GC_00001439	0.8889	1	18	19
FAD:protein FMN transferase ApbE (ApbE) (PDB:1VRM) (PUBMED:23558683;30154099)	2.23151	0.135222	0.502064	MASA	COG1477	GC_00001724, GC_00001740	0.8889	1	18	19
Recombinational DNA repair ATPase RecF (RecF) (PDB:5Z67)	2.23151	0.135222	0.502064	MASA	COG1195	GC_00001567	0.8889	1	18	19
Uncharacterized membrane protein, BrkB/YihY/UPF0761 family (not an RNase) (BrkB)!!!DNA-binding transcriptional regulator, IscR family (IscR) (PDB:1XD7)	2.23151	0.135222	0.502064	MASA	COG1295!!!COG1959	GC_00001563	0.8889	1	18	19
Phosphate starvation-inducible protein PhoH, predicted ATPase (PhoH) (PDB:3B85) (PUBMED:8444794;12762842)	2.23151	0.135222	0.502064	MASA	COG1702	GC_00001427	0.8889	1	18	19
Xaa-Pro aminopeptidase (PepP) (PDB:1A16)	2.23151	0.135222	0.502064	MASA	COG0006	GC_00001558	0.8889	1	18	19
DNA polymerase III, delta subunit (HolA) (PDB:3ZH9)	2.23151	0.135222	0.502064	MASA	COG1466	GC_00001429	0.8889	1	18	19
Folate-dependent phosphoribosylglycinamide formyltransferase PurN (PurN) (PDB:1C2T) (PUBMED:25013077)	2.23151	0.135222	0.502064	MASA	COG0299	GC_00000111	0.8889	1	18	19
Lactoylglutathione lyase-related enzyme, vicinal oxygen chelate (VOC) family (VOC) (PDB:3OXH) (PUBMED:31710815)	2.23151	0.135222	0.502064	MASA	COG3324	GC_00001487	0.8889	1	18	19
FxsA protein affecting phage T7 exclusion by the F plasmid, UPF0716 family (FxsA)	2.23151	0.135222	0.502064	MASA	COG3030	GC_00001456	0.8889	1	18	19
O-antigen ligase (RfaL)	2.23151	0.135222	0.502064	MASA	COG3307	GC_00001541	0.8889	1	18	19
Hydrogenase maturation factor HypA/HybF, metallochaperone involved in Ni insertion (HybF) (PDB:3A43) (PUBMED:16817932)	2.23151	0.135222	0.502064	MASA	COG0375	GC_00001452	0.8889	1	18	19
Fe-S-cluster-containing dehydrogenase component (DMSO reductase) (HybA) (PDB:2VPW)	2.23151	0.135222	0.502064	MASA	COG0437	GC_00001756, GC_00001869, GC_00001998, GC_00002135, GC_00002609	0.8889	1	18	19
tRNA A37 threonylcarbamoyladenosine synthetase subunit TsaC/SUA5/YrdC (TsaC) (PDB:1HRU)	2.23151	0.135222	0.502064	MASA	COG0009	GC_00001549	0.8889	1	18	19
Succinyl-CoA synthetase, alpha subunit (SucD) (PDB:1CQI)	2.23151	0.135222	0.502064	MASA	COG0074	GC_00001186	0.8889	1	18	19
Broad specificity phosphatase PhoE (PhoE) (PDB:1EBB)	2.23151	0.135222	0.502064	MASA	COG0406	GC_00001498	0.8889	1	18	19
Periplasmic molybdate-binding protein/domain (YvgK)	2.23151	0.135222	0.502064	MASA	COG1910	GC_00001481	0.8889	1	18	19
Predicted ATPase, AAA+ superfamily (Atu1564)	2.23151	0.135222	0.502064	MASA	COG2607	GC_00001496	0.8889	1	18	19
Demethoxyubiquinone hydroxylase, CLK1/Coq7/Cat5 family (ubiquinone biosynthesis) (Coq7)	2.23151	0.135222	0.502064	MASA	COG2941	GC_00001545	0.8889	1	18	19
Archease, activates RNA ligation by RtcB (tRNA splicing) (ARCH) (PDB:1J5U) (PUBMED:24435797)	2.23151	0.135222	0.502064	MASA	COG1371	GC_00001450	0.8889	1	18	19
Hydrogenase/urease maturation factor HypB, Ni2+-binding GTPase (HypB) (PDB:2HF8) (PUBMED:24338018;23899293)	2.23151	0.135222	0.502064	MASA	COG0378	GC_00001325	0.8889	1	18	19
DNA polymerase III sliding clamp (beta) subunit, PCNA homolog (DnaN) (PDB:1JQJ)	2.20356	0.137692	0.509995	MASA	COG0592	GC_00001968	0.5	0.7368	18	19
Ferredoxin subunit of nitrite reductase or a ring-hydroxylating dioxygenase (NirD) (PDB:1FQT) (PUBMED:23844911)	2.17943	0.139867	0.516795	MASA	COG2146	GC_00002051	0.3889	0.6316	18	19
Acetolactate synthase, small subunit (IlvH) (PDB:2F1F)	2.00375	0.156911	0.54668	MASA	COG0440	GC_00002604	0	0.1053	18	19
Uncharacterized Zn-ribbon-containing protein (PhnA) (PDB:2AKK)	2.00375	0.156911	0.54668	MASA	COG2824	GC_00002708	0	0.1053	18	19
Uncaracterized surface protein containing fasciclin (FAS1) repeats (FAS1)	2.00375	0.156911	0.54668	MASA	COG2335	GC_00002617	0	0.1053	18	19
Glutamate dehydrogenase/leucine dehydrogenase (GdhA) (PDB:1B3B) (PUBMED:24391520)	2.00375	0.156911	0.54668	MASA	COG0334	GC_00002621	0	0.1053	18	19
Uncharacterized membrane protein, DUF368 family	2.00375	0.156911	0.54668	MASA	COG2035	GC_00002636	0	0.1053	18	19
Uncharacterized stationary-phase protein YicC, UPF0701 family (YicC) (PUBMED:1925027)	2.00375	0.156911	0.54668	ALJR	COG1561	GC_00000033	1	0.8947	18	19
Sulfur carrier protein TusA (tRNA thiolation, molybdenum cofactor biosynthesis) (TusA) (PDB:1DCJ) (PUBMED:23894086)	2.00375	0.156911	0.54668	ALJR	COG0425	GC_00001593, GC_00002188	1	0.8947	18	19
Na+-translocating ferredoxin:NAD+ oxidoreductase RNF, RnfB subunit (RnfB) (PUBMED:24045950)	2.00375	0.156911	0.54668	ALJR	COG2878	GC_00001462	1	0.8947	18	19
Preprotein translocase subunit SecY (SecY) (PDB:1RH5)	2.00375	0.156911	0.54668	ALJR	COG0201	GC_00001546	1	0.8947	18	19
Lipoprotein subunit MlaA of the ABC-type intermembrane phospholipid transporter Mla (MlaA) (PDB:5NUQ)	2.00375	0.156911	0.54668	ALJR	COG2853	GC_00001518	1	0.8947	18	19
RseA, negative regulator of sigma E activity (RseA) (PDB:1OR7)	2.00375	0.156911	0.54668	ALJR	COG3073	GC_00001564	1	0.8947	18	19
Multidrug transporter EmrE and related cation transporters (EmrE) (PDB:2I68)	2.00375	0.156911	0.54668	ALJR	COG2076	GC_00001447	1	0.8947	18	19
Uncharacterized conserved protein, DUF2248 family	2.00375	0.156911	0.54668	ALJR	COG4307	GC_00001413	1	0.8947	18	19
Lipoate-protein ligase B (LipB) (PDB:2QHT) (PUBMED:19798051)	2.00375	0.156911	0.54668	ALJR	COG0321	GC_00001476	1	0.8947	18	19
Forkhead associated (FHA) domain, binds pSer, pThr, pTyr (FHA) (PDB:2FEZ)!!!Adenylate cyclase, class 3 (AcyC) (PDB:1AB8)	2.00375	0.156911	0.54668	ALJR	COG1716!!!COG2114	GC_00001466	1	0.8947	18	19
Predicted kinase, contains AAA domain (PDB:2RHM)!!!Aminoglycoside phosphotransferase family enzyme	2.00375	0.156911	0.54668	ALJR	COG0645!!!COG2187	GC_00000237	1	0.8947	18	19
Transcriptional and/or translational regulatory protein YebC/TACO1 (TACO1) (PDB:1KON)	2.00375	0.156911	0.54668	ALJR	COG0217	GC_00001490	1	0.8947	18	19
Uncharacterized conserved protein YdcH, DUF465 family (YdcH) (PDB:1ZHC)	2.00375	0.156911	0.54668	ALJR	COG2841	GC_00001443	1	0.8947	18	19
Holliday junction resolvasome RuvABC endonuclease subunit RuvC (RuvC) (PDB:1HJR)	2.00375	0.156911	0.54668	ALJR	COG0817	GC_00001501	1	0.8947	18	19
Membrane-associated protease RseP, regulator of RpoE activity (RseP)	2.00375	0.156911	0.54668	ALJR	COG0750	GC_00001390	1	0.8947	18	19
5-enolpyruvylshikimate-3-phosphate synthase (AroA) (PDB:4N3P)	2.00375	0.156911	0.54668	ALJR	COG0128	GC_00000181	1	0.8947	18	19
Ribosomal protein S6 (RpsF) (PDB:4V4H)	2.00375	0.156911	0.54668	ALJR	COG0360	GC_00000233	1	0.8947	18	19
Endonuclease III (Nth) (PDB:4UOB)	2.00375	0.156911	0.54668	ALJR	COG0177	GC_00001316	1	0.8947	18	19
Protoporphyrinogen oxidase HemJ (unrelated to HemG or HemY) (HemJ) (PUBMED:20823222;21642412;25108393;29925590)	2.00375	0.156911	0.54668	ALJR	COG1981	GC_00001463	1	0.8947	18	19
Hypoxanthine-guanine phosphoribosyltransferase (HptA) (PDB:1G9S)	2.00375	0.156911	0.54668	ALJR	COG0634	GC_00001376	1	0.8947	18	19
Cytochrome c peroxidase (MauG) (PDB:1EB7)	1.89754	0.168353	0.58388	ALJR	COG1858	GC_00001785	0.9444	0.7895	18	19
NADH:ubiquinone oxidoreductase 27 kD subunit (chain C) (NuoC)	1.89754	0.168353	0.58388	ALJR	COG0852	GC_00001646	0.9444	0.7895	18	19
Thiamine monophosphate synthase (ThiE) (PDB:1G4T) (PUBMED:19060138)	1.79281	0.180584	0.622057	MASA	COG0352	GC_00001863	0.7222	0.8947	18	19
Cytochrome b subunit of formate dehydrogenase (FdnI) (PDB:1KQF)	1.79281	0.180584	0.622057	MASA	COG2864	GC_00001865	0.7222	0.8947	18	19
sRNA-binding carbon storage regulator CsrA (CsrA) (PDB:1T3O)	1.79281	0.180584	0.622057	MASA	COG1551	GC_00001845	0.7222	0.8947	18	19
Thioredoxin reductase (TrxB) (PDB:3FBS)!!!MinD superfamily P-loop ATPase, contains an inserted ferredoxin domain	1.24804	0.263928	0.812977	MASA	COG0492!!!COG1149	GC_00001742	0.8333	0.9474	18	19
Protein adenylyltransferase (AMPylase) SelO/YdiU (selenoprotein O) (SelO) (PDB:6EAC) (PUBMED:30270044)	1.24804	0.263928	0.812977	MASA	COG0397	GC_00000076	0.8333	0.9474	18	19
Predicted RNA-binding protein, contains EVE domain (EVE) (PDB:1ZCE) (PUBMED:32652237)	1.24804	0.263928	0.812977	MASA	COG2947	GC_00001609	0.8333	0.9474	18	19
Putative transcriptional regulator, AlgH/UPF0301 family (AlgH) (PDB:2AJ2)	1.24804	0.263928	0.812977	MASA	COG1678	GC_00001711	0.8333	0.9474	18	19
CBS-domain-containing membrane protein	1.11624	0.29073	0.812977	ALJR	COG3448	GC_00001905, GC_00002000	0.8333	0.6842	18	19
Acetoin utilization deacetylase AcuC or a related deacetylase (AcuC) (PDB:1C3P)	1.11624	0.29073	0.812977	ALJR	COG0123	GC_00001904	0.8333	0.6842	18	19
Glucokinase (Glk) (PDB:1Q18)	1.08577	0.297411	0.812977	MASA	COG0837	GC_00001426	0.9444	1	18	19
Uncharacterized membrane protein (PUBMED:19363116)	1.08577	0.297411	0.812977	MASA	COG2928	GC_00001265	0.9444	1	18	19
Outer membrane scaffolding protein for murein synthesis, MipA/OmpV family (OmpV)	1.08577	0.297411	0.812977	MASA	COG3713	GC_00001403, GC_00001537	0.9444	1	18	19
Thymidylate kinase (Tmk) (PDB:3LV8)	1.08577	0.297411	0.812977	MASA	COG0125	GC_00001360	0.9444	1	18	19
4-hydroxybenzoate polyprenyltransferase (UbiA) (PDB:4OD4) (PUBMED:28830929)	1.08577	0.297411	0.812977	MASA	COG0382	GC_00001662, GC_00002363	0.9444	1	18	19
Hypoxanthine phosphoribosyltransferase (Hpt1) (PDB:2JKZ)	1.08577	0.297411	0.812977	MASA	COG2236	GC_00001355	0.9444	1	18	19
FKBP-type peptidyl-prolyl cis-trans isomerase (trigger factor) (Tig) (PDB:5OWI)	1.08577	0.297411	0.812977	MASA	COG0544	GC_00000354	0.9444	1	18	19
Protein-tyrosine-phosphatase (Wzb) (PDB:4D74) (PUBMED:26641313)	1.08577	0.297411	0.812977	MASA	COG0394	GC_00001559, GC_00001807, GC_00002487	0.9444	1	18	19
Cell division protein FtsN (FtsN) (PDB:1UTA)	1.08577	0.297411	0.812977	MASA	COG3087	GC_00001810, GC_00002300	0.9444	1	18	19
Uncharacterized conserved protein, DUF58 family, contains vWF domain (YeaD2)	1.08577	0.297411	0.812977	MASA	COG1721	GC_00001867, GC_00002126, GC_00002325	0.9444	1	18	19
Pyridoxal 5'-phosphate homeostasis protein YggS, UPF0001 family (YggS) (PDB:3SY1) (PUBMED:26872910)	1.08577	0.297411	0.812977	MASA	COG0325	GC_00001270	0.9444	1	18	19
Sugar or nucleoside kinase, ribokinase family (RbsK) (PDB:2QCV)	1.08577	0.297411	0.812977	MASA	COG0524	GC_00000895, GC_00002355	0.9444	1	18	19
Argininosuccinate synthase (ArgG) (PDB:1J1Z)	1.08577	0.297411	0.812977	MASA	COG0137	GC_00000257	0.9444	1	18	19
DNA mismatch repair ATPase MutL (MutL) (PDB:1B62)	1.08577	0.297411	0.812977	MASA	COG0323	GC_00001433	0.9444	1	18	19
NADH:ubiquinone oxidoreductase 49 kD subunit (chain D) (NuoD) (PDB:2FUG)	1.08577	0.297411	0.812977	MASA	COG0649	GC_00000253	0.9444	1	18	19
Uncharacterized protein HemY, contains HemY_N domain and TPR repeats (unrelated to protoporphyrinogen oxidase HemY) (HemYx)	1.08577	0.297411	0.812977	MASA	COG3071	GC_00001379	0.9444	1	18	19
Predicted 2-oxoglutarate- and Fe(II)-dependent dioxygenase YbiX (PiuC) (PDB:3DKQ)	1.08577	0.297411	0.812977	MASA	COG3128	GC_00001260, GC_00001831	0.9444	1	18	19
ABC-type transport system involved in Fe-S cluster assembly, permease and ATPase components (ATM1) (PDB:4MRN)	1.08577	0.297411	0.812977	MASA	COG5265	GC_00001430	0.9444	1	18	19
Predicted protein kinase regulating ubiquinone biosynthesis, AarF/ABC1/UbiB family (AarF) (PDB:4PED)	1.08577	0.297411	0.812977	MASA	COG0661	GC_00000401	0.9444	1	18	19
Glucosamine 6-phosphate synthetase, contains amidotransferase and phosphosugar isomerase domains (GlmS) (PDB:2J6H)	1.08577	0.297411	0.812977	MASA	COG0449	GC_00000382	0.9444	1	18	19
Zn-dependent membrane protease YugP (YugP)	1.08577	0.297411	0.812977	MASA	COG2738	GC_00001323	0.9444	1	18	19
Uncharacterized membrane protein YqaA, VTT domain (YgaA)	1.08577	0.297411	0.812977	MASA	COG1238	GC_00001248, GC_00001772	0.9444	1	18	19
Outer membrane receptor protein, Fe transport (CirA) (PDB:1BY3)	1.08577	0.297411	0.812977	MASA	COG1629	GC_00001347	0.9444	1	18	19
Metallophosphoesterase superfamily enzyme	1.08577	0.297411	0.812977	MASA	COG1407	GC_00000904	0.9444	1	18	19
4-diphosphocytidyl-2C-methyl-D-erythritol kinase (IspE) (PDB:1OJ4)	1.08577	0.297411	0.812977	MASA	COG1947	GC_00001412	0.9444	1	18	19
Phosphatidylglycerophosphate synthase (PgsA) (PDB:4MND)	1.08577	0.297411	0.812977	MASA	COG0558	GC_00001530, GC_00001536, GC_00002237, GC_00002546	0.9444	1	18	19
Sensor histidine kinase YesM (YesM)	1.08577	0.297411	0.812977	MASA	COG2972	GC_00000880	0.9444	1	18	19
Uncharacterized integral membrane protein YrvD (YrvD) (PUBMED:16737961)	1.08577	0.297411	0.812977	MASA	COG5416	GC_00001205	0.9444	1	18	19
Ser/Thr protein kinase RdoA involved in Cpx stress response, MazF antagonist (SrkA) (PDB:1ZYL)	1.08577	0.297411	0.812977	MASA	COG2334	GC_00001160, GC_00001504	0.9444	1	18	19
Molybdopterin biosynthesis enzyme MoaB/MogA (MoaB) (PDB:1DI6) (PUBMED:32239579)	1.08577	0.297411	0.812977	MASA	COG0521	GC_00001197	0.9444	1	18	19
23S rRNA accumulation protein YceD (essential in plants, uncharacterized in bacteria) (YceD) (PUBMED:27574185)	1.08577	0.297411	0.812977	MASA	COG1399	GC_00001236	0.9444	1	18	19
Arginine decarboxylase (spermidine biosynthesis) (SpeA) (PDB:3N2O)	1.08577	0.297411	0.812977	MASA	COG1166	GC_00000371	0.9444	1	18	19
Predicted Zn-dependent peptidase, M16 family (PqqL) (PDB:6OFS)	1.08577	0.297411	0.812977	MASA	COG0612	GC_00000049, GC_00001424, GC_00002627	0.9444	1	18	19
ATP/ADP translocase (TlcC)	1.08577	0.297411	0.812977	MASA	COG3202	GC_00001369	0.9444	1	18	19
Aspartate carbamoyltransferase, catalytic subunit (PyrB) (PDB:1NBE)	1.08577	0.297411	0.812977	MASA	COG0540	GC_00001330, GC_00002644	0.9444	1	18	19
Cytochrome c553 (CytC553) (PDB:6Q2U)!!!Thiosulfate dehydrogenase TsdA, contains C-terminal cytochrome c domain (TsdA) (PUBMED:32457501)	1.08577	0.297411	0.812977	MASA	COG2863!!!COG3258	GC_00001436	0.9444	1	18	19
Predicted membrane GTPase TypA/BipA involved in stress response (TypA) (PDB:5A9V)	1.08577	0.297411	0.812977	MASA	COG1217	GC_00001302	0.9444	1	18	19
Coenzyme F420-reducing hydrogenase, alpha subunit (FrhA) (PDB:3ZFS)	1.08577	0.297411	0.812977	MASA	COG3259	GC_00001432	0.9444	1	18	19
Nicotinate-nucleotide pyrophosphorylase (NadC) (PDB:1O4U)	1.08577	0.297411	0.812977	MASA	COG0157	GC_00001252, GC_00002639	0.9444	1	18	19
Zinc transporter ZupT (ZupT) (PDB:5TSA)	1.08577	0.297411	0.812977	MASA	COG0428	GC_00001378	0.9444	1	18	19
Glycerol-3-phosphate dehydrogenase (GlpA) (PDB:2RGH)	1.08577	0.297411	0.812977	MASA	COG0578	GC_00001402, GC_00001665	0.9444	1	18	19
Lipopolysaccharide biosynthesis regulator YciM/LapB, contains six TPR domains and a C-terminal metal-binding domain (LapB) (PDB:4ZLH) (PUBMED:24187084;24266962)	1.08577	0.297411	0.812977	MASA	COG2956	GC_00001359	0.9444	1	18	19
DNA utilization protein ComFC/GntX, contains phosphoribosyltransferase domain (ComFC) (PUBMED:28618091)	1.08577	0.297411	0.812977	MASA	COG1040	GC_00001344	0.9444	1	18	19
Copper oxidase (laccase) domain (YfiH) (PDB:1RV9)	1.08577	0.297411	0.812977	MASA	COG1496	GC_00001225	0.9444	1	18	19
L-lysine 2,3-aminomutase (EF-P beta-lysylation pathway) (EpmB) (PDB:2A5H)	1.08577	0.297411	0.812977	MASA	COG1509	GC_00001399	0.9444	1	18	19
Uncharacterized conserved protein AsmA involved in outer membrane biogenesis (AsmA)	1.08577	0.297411	0.812977	MASA	COG2982	GC_00001576, GC_00001673, GC_00002342	0.9444	1	18	19
Predicted phosphohydrolase, MPP superfamily (YaeI)	1.08577	0.297411	0.812977	MASA	COG1408	GC_00001637, GC_00001899	0.9444	1	18	19
Na+-translocating ferredoxin:NAD+ oxidoreductase RNF, RnfD subunit (RnfD)	1.08577	0.297411	0.812977	MASA	COG4658	GC_00001318	0.9444	1	18	19
Peptidoglycan/xylan/chitin deacetylase, PgdA/NodB/CDA1 family (CDA1) (PDB:1NY1)	1.08577	0.297411	0.812977	MASA	COG0726	GC_00001397	0.9444	1	18	19
YqgF/RuvX protein, pre-16S rRNA maturation RNase/Holliday junction resolvase/anti-termination factor (YqgF) (PDB:1IV0) (PUBMED:25545592;26817626)	1.08577	0.297411	0.812977	MASA	COG0816	GC_00001332	0.9444	1	18	19
Predicted enzyme of the cupin superfamily (PDB:1LKN)	1.08577	0.297411	0.812977	MASA	COG3450	GC_00001196	0.9444	1	18	19
ABC-type transport system involved in cytochrome c biogenesis, permease component (CcmB)	1.08577	0.297411	0.812977	MASA	COG2386	GC_00001257	0.9444	1	18	19
Phosphomannomutase (ManB) (PDB:6MNV)	1.08577	0.297411	0.812977	MASA	COG1109	GC_00000008, GC_00001837	0.9444	1	18	19
GGDEF domain, diguanylate cyclase (c-di-GMP synthetase) or its enzymatically inactive variants (GGDEF) (PDB:6D9M)	1.08577	0.297411	0.812977	MASA	COG2199	GC_00001400, GC_00002083	0.9444	1	18	19
Alanyl-tRNA synthetase (AlaS) (PDB:2ZZE)	1.08577	0.297411	0.812977	MASA	COG0013	GC_00000397	0.9444	1	18	19
Arsenite efflux pump ArsB, ACR3 family (ACR3)	1.08577	0.297411	0.812977	MASA	COG0798	GC_00000231	0.9444	1	18	19
Co/Zn/Cd efflux system component (CzcD)	1.08577	0.297411	0.812977	MASA	COG1230	GC_00001271, GC_00001525	0.9444	1	18	19
SOS response regulatory protein OraA/RecX, interacts with RecA (RecX) (PDB:3C1D)	1.08577	0.297411	0.812977	MASA	COG2137	GC_00001389	0.9444	1	18	19
Pyrimidine operon attenuation protein PyrR/uracil phosphoribosyltransferase (PyrR) (PDB:1A3C)	1.08577	0.297411	0.812977	MASA	COG2065	GC_00001221	0.9444	1	18	19
Peptide methionine sulfoxide reductase MsrA (MsrA) (PDB:1FF3)	1.08577	0.297411	0.812977	MASA	COG0225	GC_00000114	0.9444	1	18	19
Ribosomal protein L32 (RpmF) (PDB:1VS6) (PUBMED:17114934)	1.08577	0.297411	0.812977	MASA	COG0333	GC_00001199	0.9444	1	18	19
Uncharacterized conserved protein YgfB, UPF0149 family (YgfB) (PDB:1IZM)	1.08577	0.297411	0.812977	MASA	COG3079	GC_00001336	0.9444	1	18	19
Fructose-bisphosphate aldolase class 1 (Fba1)	1.08577	0.297411	0.812977	MASA	COG3588	GC_00000391	0.9444	1	18	19
Phosphopantetheine adenylyltransferase (CoaD) (PDB:3F3M)	1.08577	0.297411	0.812977	MASA	COG0669	GC_00001224	0.9444	1	18	19
16S rRNA G966 N2-methylase RsmD (RsmD) (PDB:2IFT)	1.08577	0.297411	0.812977	MASA	COG0742	GC_00001345	0.9444	1	18	19
Opacity protein LomR and related surface antigens (LomR) (PDB:1Q9F)	1.08577	0.297411	0.812977	MASA	COG3637	GC_00001339, GC_00002397	0.9444	1	18	19
Murein L,D-transpeptidase YcbB/YkuD (YcbB) (PDB:6NTW) (PUBMED:18456808)	1.08577	0.297411	0.812977	MASA	COG2989	GC_00001422	0.9444	1	18	19
Uncharacterized conserved protein, DUF1015 family	1.08577	0.297411	0.812977	MASA	COG4198	GC_00001295	0.9444	1	18	19
Elongation factor P--beta-lysine ligase (EF-P beta-lysylation pathway) (EpmA) (PDB:3A5Z) (PUBMED:20729861)	1.08577	0.297411	0.812977	MASA	COG2269	GC_00001394	0.9444	1	18	19
Epoxyqueuosine reductase QueG (queuosine biosynthesis) (QueG) (PDB:5D08) (PUBMED:2150253)	1.08577	0.297411	0.812977	MASA	COG1600	GC_00001419	0.9444	1	18	19
Glutathione synthase, LysX or RimK-type ligase, ATP-grasp superfamily (LysX) (PDB:1GLV)	1.08577	0.297411	0.812977	MASA	COG0189	GC_00001776, GC_00002082, GC_00002226	0.9444	1	18	19
LPS assembly outer membrane protein LptD (organic solvent tolerance protein OstA) (LptD) (PDB:4N4R)	1.08577	0.297411	0.812977	MASA	COG1452	GC_00001184	0.9444	1	18	19
Phenylalanyl-tRNA synthetase beta subunit (PheT) (PDB:3L4G)!!!tRNA-binding EMAP/Myf domain (EMAP) (PDB:1MKH)	1.08577	0.297411	0.812977	MASA	COG0072!!!COG0073	GC_00000099	0.9444	1	18	19
Bifunctional protein GlmU, N-acetylglucosamine-1-phosphate-uridyltransferase/glucosamine-1-phosphate-acetyltransferase (GlmU) (PDB:3FWW)	1.08577	0.297411	0.812977	MASA	COG1207	GC_00001421	0.9444	1	18	19
Ni,Fe-hydrogenase maturation factor (HyaD) (PDB:1CFZ) (PUBMED:15294295)	1.08577	0.297411	0.812977	MASA	COG0680	GC_00001308, GC_00001484	0.9444	1	18	19
ABC-type transport system involved in multi-copper enzyme maturation, permease component (NosY)	1.08577	0.297411	0.812977	MASA	COG1277	GC_00000786, GC_00002605	0.9444	1	18	19
Orotate phosphoribosyltransferase (PyrE) (PDB:4WML)	1.08577	0.297411	0.812977	MASA	COG0461	GC_00001294	0.9444	1	18	19
Phosphoserine phosphatase (SerB) (PDB:3N28)	1.08577	0.297411	0.812977	MASA	COG0560	GC_00001489, GC_00002513	0.9444	1	18	19
NhaP-type Na+/H+ or K+/H+ antiporter (NhaP) (PDB:4CZB)	1.08577	0.297411	0.812977	MASA	COG0025	GC_00001377, GC_00002318	0.9444	1	18	19
Exonuclease VII small subunit (XseB) (PDB:1VP7)	1.08577	0.297411	0.812977	MASA	COG1722	GC_00001240	0.9444	1	18	19
Uncharacterized conserved protein YbaP, TraB family (TraB)	1.08577	0.297411	0.812977	MASA	COG3735	GC_00000317	0.9444	1	18	19
ABC-type uncharacterized transport system, auxiliary component (PDB:2IQI)	1.08577	0.297411	0.812977	MASA	COG3218	GC_00001354	0.9444	1	18	19
Glycerate-2-kinase (GckA) (PDB:1X3L) (PUBMED:18156253)	1.08577	0.297411	0.812977	MASA	COG2379	GC_00001374	0.9444	1	18	19
Carbamoyl dehydratase HypE (hydrogenase maturation factor) (HypE) (PDB:2I6R) (PUBMED:28618091)	1.08577	0.297411	0.812977	MASA	COG0309	GC_00000771	0.9444	1	18	19
Argininosuccinate lyase (ArgH) (PDB:1AOS)	1.08577	0.297411	0.812977	MASA	COG0165	GC_00000137	0.9444	1	18	19
Cell division GTPase FtsZ (FtsZ) (PDB:1FSZ)	1.08577	0.297411	0.812977	MASA	COG0206	GC_00000219	0.9444	1	18	19
Putative salt-induced outer membrane protein YdiY (YdiY)	1.08577	0.297411	0.812977	MASA	COG3137	GC_00001382	0.9444	1	18	19
DNA-binding response regulator, LytR/AlgR family (LytT) (PDB:3BS1)	1.08577	0.297411	0.812977	MASA	COG3279	GC_00001321	0.9444	1	18	19
PII-like signaling protein (PDB:1O51)	1.00304	0.316575	0.812977	ALJR	COG1993	GC_00001694	0.9444	0.8421	18	19
ATP-dependent Clp protease adapter protein ClpS (ClpS) (PDB:1LZW)	1.00304	0.316575	0.812977	ALJR	COG2127	GC_00001686	0.9444	0.8421	18	19
Uncharacterized protein, contains ferritin-like DUF455 domain	1.00304	0.316575	0.812977	ALJR	COG2833	GC_00001562	0.9444	0.8421	18	19
Ketosteroid isomerase homolog YybH (YybH) (PDB:2GXF)	1.00304	0.316575	0.812977	ALJR	COG4319	GC_00001681	0.9444	0.8421	18	19
Purine nucleoside phosphorylase (XapA) (PDB:1YQQ)	0.973084	0.323912	0.812977	ALJR	COG0005	GC_00000790	1	0.9474	18	19
Di- and tricarboxylate antiporter (CitT) (PDB:4F35)!!!Na+/H+ antiporter NhaD or related arsenite permease (ArsB)	0.973084	0.323912	0.812977	ALJR	COG0471!!!COG1055	GC_00000374	1	0.9474	18	19
Gamma-glutamyl:cysteine ligase YbdK, ATP-grasp superfamily (YbdK) (PDB:1R8G) (PUBMED:15211520)	0.973084	0.323912	0.812977	ALJR	COG2170	GC_00000230	1	0.9474	18	19
Acyl-CoA thioesterase FadM (FadM) (PDB:2FUJ)	0.973084	0.323912	0.812977	ALJR	COG0824	GC_00001392, GC_00002156	1	0.9474	18	19
Translation elongation factor EF-Tu, a GTPase (TufA) (PDB:1EFU)	0.973084	0.323912	0.812977	ALJR	COG0050	GC_00001188, GC_00002012	1	0.9474	18	19
Methionyl-tRNA formyltransferase (Fmt) (PDB:1FMT)	0.973084	0.323912	0.812977	ALJR	COG0223	GC_00001214, GC_00001393	1	0.9474	18	19
3-deoxy-D-manno-octulosonate 8-phosphate phosphatase KdsC and related HAD superfamily phosphatases (KdsC) (PDB:3I6B)	0.973084	0.323912	0.812977	ALJR	COG1778	GC_00001253	1	0.9474	18	19
Preprotein translocase subunit SecA (ATPase, RNA helicase) (SecA) (PDB:2FSF)	0.973084	0.323912	0.812977	ALJR	COG0653	GC_00000050	1	0.9474	18	19
Ornithine carbamoyltransferase (ArgF) (PDB:1A1S)	0.973084	0.323912	0.812977	ALJR	COG0078	GC_00000113	1	0.9474	18	19
DNA-directed RNA polymerase specialized sigma subunit, sigma54 homolog (RpoN) (PDB:5BYH)	0.973084	0.323912	0.812977	ALJR	COG1508	GC_00001396	1	0.9474	18	19
NDP-sugar pyrophosphorylase, includes eIF-2Bgamma, eIF-2Bepsilon, and LPS biosynthesis protein s (GCD1) (PDB:6JQ8)	0.973084	0.323912	0.812977	ALJR	COG1208	GC_00001319	1	0.9474	18	19
Mg2+ and Co2+ transporter CorC, contains CBS pair and CorC-HlyC domains (CorC) (PDB:4HG0) (PUBMED:1779764)	0.973084	0.323912	0.812977	ALJR	COG4535	GC_00001281	1	0.9474	18	19
Site-specific recombinase XerD (XerD) (PDB:1A0P)	0.973084	0.323912	0.812977	ALJR	COG4974	GC_00001263, GC_00002329, GC_00002413	1	0.9474	18	19
Cob(II)alamin adenosyltransferase (PduO) (PDB:1NOG)	0.973084	0.323912	0.812977	ALJR	COG2096	GC_00001311	1	0.9474	18	19
Sensor histidine kinase WalK (WalK) (PDB:4I5S)	0.973084	0.323912	0.812977	ALJR	COG5002	GC_00001277	1	0.9474	18	19
Regulator of PEP synthase PpsR, kinase-PPPase family (combines ADP:protein kinase and phosphorylase activities) (PpsR) (PDB:5D0N)	0.973084	0.323912	0.812977	ALJR	COG1806	GC_00001605, GC_00002543	1	0.9474	18	19
Phosphotransferase system, mannose/fructose-specific component IIA (ManX) (PDB:1PDO)	0.973084	0.323912	0.812977	ALJR	COG2893	GC_00000572	1	0.9474	18	19
Acyl-CoA dehydrogenase related to the alkylation response protein AidB (CaiA) (PDB:1BUC)	0.973084	0.323912	0.812977	ALJR	COG1960	GC_00001137	1	0.9474	18	19
Ca2+/Na+ antiporter (ECM27) (PDB:3V5S)	0.973084	0.323912	0.812977	ALJR	COG0530	GC_00001367	1	0.9474	18	19
Uncharacterized membrane protein, DUF2061 family (PUBMED:15901686)	0.973084	0.323912	0.812977	ALJR	COG3205	GC_00001238	1	0.9474	18	19
Predicted proteasome-type protease	0.973084	0.323912	0.812977	ALJR	COG3484	GC_00001246	1	0.9474	18	19
Arylsulfatase A or related enzyme, AlkP superfamily (AslA) (PDB:1E1Z)	0.973084	0.323912	0.812977	ALJR	COG3119	GC_00002004, GC_00002035, GC_00002449, GC_00002695	1	0.9474	18	19
Fructose/tagatose bisphosphate aldolase (Fba) (PDB:1B57)	0.973084	0.323912	0.812977	ALJR	COG0191	GC_00000380	1	0.9474	18	19
Putative lipoate-binding regulatory protein, UPF0250 family (YbeD) (PDB:1RWU) (PUBMED:15547281)	0.973084	0.323912	0.812977	ALJR	COG2921	GC_00001309	1	0.9474	18	19
Queuine/archaeosine tRNA-ribosyltransferase (Tgt) (PDB:1XW8) (PUBMED:15805528)	0.973084	0.323912	0.812977	ALJR	COG0343	GC_00000043	1	0.9474	18	19
Glutamate N-acetyltransferase (ornithine transacetylase) (ArgJ) (PDB:1VRA)	0.973084	0.323912	0.812977	ALJR	COG1364	GC_00001331	1	0.9474	18	19
Periplasmic beta-glucosidase and related glycosidases (BglX) (PDB:2X40)	0.973084	0.323912	0.812977	ALJR	COG1472	GC_00001249	1	0.9474	18	19
Lipopolysaccharide export system protein LptA (LptA) (PDB:2R19)	0.973084	0.323912	0.812977	ALJR	COG1934	GC_00000818, GC_00002564	1	0.9474	18	19
ABC-type dipeptide/oligopeptide/nickel transport system, permease component (DppB)	0.973084	0.323912	0.812977	ALJR	COG0601	GC_00001304	1	0.9474	18	19
Peroxiredoxin (AHP1) (PDB:1H4O)!!!Glutaredoxin (GrxC) (PDB:1AAZ)	0.973084	0.323912	0.812977	ALJR	COG0678!!!COG0695	GC_00001245	1	0.9474	18	19
Predicted CoA-binding protein (YccU) (PDB:1IUK)	0.973084	0.323912	0.812977	ALJR	COG1832	GC_00001251	1	0.9474	18	19
Uncharacterized membrane protein SirB2 (SirB2)	0.973084	0.323912	0.812977	ALJR	COG3094	GC_00001201	1	0.9474	18	19
HPr or related phosphotransfer protein (PtsH) (PDB:1CM2)	0.973084	0.323912	0.812977	ALJR	COG1925	GC_00000487	1	0.9474	18	19
Prolyl-tRNA synthetase (ProS) (PDB:5XIF)	0.973084	0.323912	0.812977	ALJR	COG0442	GC_00000379	1	0.9474	18	19
Poly-gamma-glutamate biosynthesis protein CapA/YwtB (capsule formation), metallophosphatase superfamily (CapA)	0.973084	0.323912	0.812977	ALJR	COG2843	GC_00001266	1	0.9474	18	19
Cell division protein ZipA, interacts with FtsZ (ZipA) (PDB:1F46)	0.973084	0.323912	0.812977	ALJR	COG3115	GC_00001297	1	0.9474	18	19
Sulfur carrier protein ThiS (thiamine biosynthesis) (ThiS) (PDB:1F0Z)	0.973084	0.323912	0.812977	ALJR	COG2104	GC_00001212	1	0.9474	18	19
Tetratricopeptide (TPR) repeat (TPR) (PDB:3AS4)!!!DNA-binding winged helix-turn-helix (wHTH) domain (CadC1)!!!TolB amino-terminal domain (function unknown) (TolBN) (PDB:1C5K) (PUBMED:10673426;24821816)	0.973084	0.323912	0.812977	ALJR	COG0457!!!COG3710!!!COG5616	GC_00001566, GC_00002203, GC_00002244	1	0.9474	18	19
Uncharacterized conserved protein, DUF924 family (PDB:2I6H)	0.973084	0.323912	0.812977	ALJR	COG3803	GC_00001395	1	0.9474	18	19
2C-methyl-D-erythritol 2,4-cyclodiphosphate synthase (IspF) (PDB:1GX1)	0.973084	0.323912	0.812977	ALJR	COG0245	GC_00001315	1	0.9474	18	19
cAMP phosphodiesterase (PDE1) (PDB:4OJV)	0.973084	0.323912	0.812977	ALJR	COG5212	GC_00001303	1	0.9474	18	19
CYTH domain, found in class IV adenylate cyclase and various triphosphatases (CYTH) (PDB:2FBL)	0.973084	0.323912	0.812977	ALJR	COG2954	GC_00000003	1	0.9474	18	19
UDP-2,3-diacylglucosamine pyrophosphatase LpxH (LpxH) (PDB:5WLY)	0.973084	0.323912	0.812977	ALJR	COG2908	GC_00001494, GC_00002168	1	0.9474	18	19
Glutaredoxin 2 (GrxB) (PDB:1G7O)	0.973084	0.323912	0.812977	ALJR	COG2999	GC_00001226	1	0.9474	18	19
Cytosine/adenosine deaminase or related metal-dependent hydrolase (SsnA) (PDB:3O7U)	0.973084	0.323912	0.812977	ALJR	COG0402	GC_00001262	1	0.9474	18	19
ABC-type phosphate transport system, permease component (PstA)!!!ABC-type phosphate transport system, auxiliary component PstA (PstA)	0.973084	0.323912	0.812977	ALJR	COG0581!!!COG4985	GC_00001310	1	0.9474	18	19
Enoyl-[acyl-carrier-protein] reductase FabI (FabI) (PDB:1C14)	0.973084	0.323912	0.812977	ALJR	COG0623	GC_00001371	1	0.9474	18	19
RNase adaptor protein RapZ for GlmZ sRNA degradation, contains a P-loop ATPase domain (RapZ) (PDB:5O5O) (PUBMED:23475961)	0.973084	0.323912	0.812977	ALJR	COG1660	GC_00001353	1	0.9474	18	19
Tetraacyldisaccharide-1-P 4'-kinase (Lipid A 4'-kinase) (LpxK) (PDB:4EHW)	0.973084	0.323912	0.812977	ALJR	COG1663	GC_00001317	1	0.9474	18	19
Lipoprotein-anchoring transpeptidase ErfK/SrfK (ErfK) (PDB:4LZH)	0.973084	0.323912	0.812977	ALJR	COG1376	GC_00001338	1	0.9474	18	19
Adenylosuccinate synthase (PurA) (PDB:1ADE)	0.973084	0.323912	0.812977	ALJR	COG0104	GC_00000362	1	0.9474	18	19
Succinylglutamate desuccinylase (AstE) (PDB:1YW4)	0.973084	0.323912	0.812977	ALJR	COG2988	GC_00000103	1	0.9474	18	19
Copper chaperone CopZ (CopZ) (PDB:1AFI)	0.973084	0.323912	0.812977	ALJR	COG2608	GC_00001213	1	0.9474	18	19
Lipid carrier protein ElyC involved in cell wall biogenesis, DUF218 family (ElyC) (PDB:3CA8) (PUBMED:24391520)	0.973084	0.323912	0.812977	ALJR	COG1434	GC_00001211	1	0.9474	18	19
DNA repair enzyme Ada (O6-methylguanine-DNA--protein-cysteine methyltransferase) (AdaB) (PDB:6RLA) (PUBMED:29061663)	0.973084	0.323912	0.812977	ALJR	COG0350	GC_00001299	1	0.9474	18	19
Uncharacterized membrane protein YqhA (YqhA)	0.973084	0.323912	0.812977	ALJR	COG2862	GC_00001305	1	0.9474	18	19
Sulfur relay (sulfurtransferase) complex TusBCD TusD component, DsrE family (DsrE) (PDB:1JX7)	0.973084	0.323912	0.812977	ALJR	COG1553	GC_00001234, GC_00002510	1	0.9474	18	19
Uncharacterized conserved protein, contains PIN-related Mut7-C RNAse domain (Mut7-C)	0.973084	0.323912	0.812977	ALJR	COG1656	GC_00001687, GC_00001688	1	0.9474	18	19
Uncharacterized conserved protein, DUF2066 domain	0.973084	0.323912	0.812977	ALJR	COG3249	GC_00001357	1	0.9474	18	19
Uncharacterized conserved protein Smg, DUF494 family (Smg)	0.973084	0.323912	0.812977	ALJR	COG2922	GC_00001233	1	0.9474	18	19
tRNA (Thr-GGU) A37 N6-methylase (TrmO) (PDB:1XQB) (PUBMED:22905870)	0.973084	0.323912	0.812977	ALJR	COG1720	GC_00001276	1	0.9474	18	19
Stringent starvation protein B, binds SsrA peptide (SspB) (PDB:1OU8)	0.973084	0.323912	0.812977	ALJR	COG2969	GC_00001258	1	0.9474	18	19
CBS domain (CBS) (PDB:1B3O)!!!D-arabinose 5-phosphate isomerase GutQ (GutQ) (PDB:5UQI)	0.973084	0.323912	0.812977	ALJR	COG0517!!!COG0794	GC_00000195	1	0.9474	18	19
Sulfur transfer complex TusBCD TusC component, DsrF family (DsrF) (PDB:2D1P)	0.973084	0.323912	0.812977	ALJR	COG2923	GC_00001217	1	0.9474	18	19
Sulfur transfer complex TusBCD TusB component, DsrH family (TusB) (PDB:1RHX)	0.973084	0.323912	0.812977	ALJR	COG2168	GC_00001218	1	0.9474	18	19
UTP-glucose-1-phosphate uridylyltransferase (GalU) (PDB:2E3D)	0.973084	0.323912	0.812977	ALJR	COG1210	GC_00001235	1	0.9474	18	19
NADH pyrophosphatase NudC, Nudix superfamily (NPY1)	0.973084	0.323912	0.812977	MASA	COG2816	GC_00002696	0	0.0526	18	19
Predicted exporter protein, RND superfamily (MMPL) (PDB:5KHN)	0.929665	0.33495	0.837924	MASA	COG1033	GC_00001834	0.7778	0.8947	18	19
Hydroxymethylpyrimidine/phosphomethylpyrimidine kinase (ThiD) (PDB:1Y9X) (PUBMED:17351295)	0.929665	0.33495	0.837924	MASA	COG0351	GC_00001765	0.7778	0.8947	18	19
Uncharacterized coiled-coil protein SlyX (sensitive to lysis X) (SlyX) (PDB:3EFG)	0.832815	0.36146	0.902762	ALJR	COG2900	GC_00001916	0.7222	0.5789	18	19
Protein translocase subunit SecG (SecG) (PDB:2AKH)	0.507855	0.476069	1	ALJR	COG1314	GC_00001887	0.8333	0.7368	18	19
Cell division protein DamX, binds to the septal ring, contains C-terminal SPOR domain (DamX)!!!Outer membrane protein assembly factor BamD, BamD/ComL family (BamD) (PDB:2YHC)	0.507855	0.476069	1	ALJR	COG3266!!!COG4105	GC_00001843	0.8333	0.7368	18	19
Uncharacterized protein with cyclophilin fold, contains DUF369 domain (PDB:2KA0)	0.507855	0.476069	1	ALJR	COG2164	GC_00001882	0.8333	0.7368	18	19
FhlA-type transcriptional regulator, contains GAF, AAA-type ATPase, and DNA-binding Fis domains (FhlA)	0.424664	0.514619	1	ALJR	COG3604	GC_00002622	0.1111	0.0526	18	19
ADP-ribose pyrophosphatase domain of DNA damage- and competence-inducible protein CinA (CinA) (PDB:4CT9) (PUBMED:25313401)	0.424664	0.514619	1	MASA	COG1058	GC_00001670	0.8889	0.9474	18	19
Chorismate synthase (AroC) (PDB:1Q1L)	0.424664	0.514619	1	MASA	COG0082	GC_00001151	0.8889	0.9474	18	19
Molybdopterin-dependent catalytic subunit of periplasmic DMSO/TMAO and protein-methionine-sulfoxide reductases (MsrP) (PDB:1OGP) (PUBMED:26641313;32750406)	0.424664	0.514619	1	MASA	COG2041	GC_00001577	0.8889	0.9474	18	19
tRNA G18 (ribose-2'-O)-methylase SpoU (SpoU) (PDB:1GZ0)	0.424664	0.514619	1	MASA	COG0566	GC_00001555	0.8889	0.9474	18	19
Acetyl xylan esterase AxeA and related esterases, LpqC family (LpqC) (PDB:2D80) (PUBMED:9291122)	0.424664	0.514619	1	MASA	COG3509	GC_00001663	0.8889	0.9474	18	19
Peptide methionine sulfoxide reductase MsrA (MsrA) (PDB:1FF3)!!!Peptide methionine sulfoxide reductase MsrB (MsrB) (PDB:1L1D)!!!Thioredoxin-related protein SoxW (SoxW) (PDB:4FYB)	0.424664	0.514619	1	MASA	COG0225!!!COG0229!!!COG2143	GC_00001653	0.8889	0.9474	18	19
Integral membrane protein YbhL, putative Ca2+ regulator, Bax inhibitor (BI-1)/TMBIM family (YbhL) (PDB:4PGR) (PUBMED:28064000)	0.424664	0.514619	1	MASA	COG0670	GC_00001603	0.8889	0.9474	18	19
Uncharacterized conserved protein, DUF2062 family	0.424664	0.514619	1	MASA	COG3216	GC_00001614	0.8889	0.9474	18	19
N-acetylglutamate kinase (ArgB) (PDB:3S6G)	0.424664	0.514619	1	MASA	COG0548	GC_00001499	0.8889	0.9474	18	19
RNA degradosome component RraA (regulator of RNase E activity) (RraA) (PDB:1J3L) (PUBMED:20471400)	0.424664	0.514619	1	MASA	COG0684	GC_00001619	0.8889	0.9474	18	19
Predicted RNA modification protein, AMMECR1 domain (AMMECR1) (PDB:1VAJ) (PUBMED:24646681)	0.424664	0.514619	1	MASA	COG2078	GC_00001648	0.8889	0.9474	18	19
Glycerol kinase (GlpK) (PDB:2ZF5)	0.424664	0.514619	1	MASA	COG0554	GC_00000262	0.8889	0.9474	18	19
Triosephosphate isomerase (TpiA) (PDB:1HG3)	0.410602	0.521664	1	ALJR	COG0149	GC_00001914	0.7778	0.6842	18	19
Formate dehydrogenase assembly factor FdhD, a sulfurtransferase (FdhD) (PDB:2PW9)	0.410602	0.521664	1	ALJR	COG1526	GC_00001912	0.7778	0.6842	18	19
Fe-S cluster assembly protein CyaY, frataxin homolog (CyaY) (PDB:1EKG)	0.346229	0.556255	1	ALJR	COG1965	GC_00001951	0.7222	0.6316	18	19
Protein required for attachment to host cells	0.306297	0.579961	1	ALJR	COG5622	GC_00001634	0.9444	0.8947	18	19
Type IV pilus assembly protein, tip-associated adhesin PilY1 (PilY1) (PDB:3HX6)	0.306297	0.579961	1	ALJR	COG3419	GC_00000182	0.9444	0.8947	18	19
Type IV pilus assembly protein PilW (PilW)	0.306297	0.579961	1	ALJR	COG4966	GC_00001715, GC_00002534	0.9444	0.8947	18	19
3-deoxy-D-arabino-heptulosonate 7-phosphate (DAHP) synthase (AroG1) (PDB:6U8J)	0.306297	0.579961	1	ALJR	COG0722	GC_00001658	0.9444	0.8947	18	19
ssRNA-specific RNase YbeY, 16S rRNA maturation enzyme (YbeY) (PDB:1XM5) (PUBMED:17407324;23543739)	0.306297	0.579961	1	ALJR	COG0319	GC_00001523	0.9444	0.8947	18	19
Type IV pilus assembly protein PilX (PilX)	0.306297	0.579961	1	ALJR	COG4726	GC_00001684, GC_00002553	0.9444	0.8947	18	19
Na+/H+ antiporter NhaA (NhaA) (PDB:1ZCD) (PUBMED:25746996)	0.298091	0.585081	1	MASA	COG3004	GC_00001741	0.8333	0.8947	18	19
23S rRNA C2501 and tRNA U34 5'-hydroxylation protein RlhA/YrrN/YrrO, U32 peptidase family (RlhA) (PDB:5D88) (PUBMED:31253794;31358606)	0.298091	0.585081	1	MASA	COG0826	GC_00001784	0.8333	0.8947	18	19
Isocitrate dehydrogenase kinase/phosphatase (AceK) (PDB:3EPS)	0.298091	0.585081	1	MASA	COG4579	GC_00001572	0.8333	0.8947	18	19
Uncharacterized membrane protein YhaH, DUF805 family (yhaH)!!!Type IV pilus assembly protein, major pilin PilA (PilA) (PDB:1AY2)	0.249141	0.617681	1	MASA	COG3152!!!COG4969	GC_00001847	0.7778	0.8421	18	19
Phage repressor protein C, contains Cro/C1-type HTH and peptisase s24 domains	0.173224	0.677263	1	ALJR	COG2932	GC_00001789	0.8889	0.8421	18	19
Folate-binding protein YgfZ, synthesis and repair of Fe-S clusters (YgfZ) (PDB:1NRK) (PUBMED:27941785;22081392)	0.173224	0.677263	1	ALJR	COG0354	GC_00001773	0.8889	0.8421	18	19
Ribosomal protein S27E (RPS27A) (PDB:1QXF)	0.173224	0.677263	1	MASA	COG2051	GC_00002575	0.1111	0.1579	18	19
Clumping factor A-related surface protein, MSCRAMM (microbial surface components recognizing adhesive matrix molecules) family, DEv-IgG fold (ClfA) (PDB:1N67) (PUBMED:12485987)	0.1156	0.733857	1	ALJR	COG4932	GC_00001841	0.8333	0.7895	18	19
Uncharacterized conserved protein YqiB, DUF1249 family (yqiB)	0.1156	0.733857	1	ALJR	COG3151	GC_00001855	0.8333	0.7895	18	19
Orotidine-5'-phosphate decarboxylase (PyrF) (PDB:1DBT)	0.0638874	0.800454	1	ALJR	COG0284	GC_00001868	0.7222	0.6842	18	19
Serine/threonine protein kinase (SPS1) (PDB:6G4J)!!!HEAT repeat (HEAT) (PDB:1OYZ)	0.0499692	0.823117	1	ALJR	COG0515!!!COG1413	GC_00001955	0.6667	0.6316	18	19
Cation transport regulator ChaB (ChaB) (PDB:1SG7)	0.00746702	0.931139	1	MASA	COG4572	GC_00001875	0.7778	0.7895	18	19
Thiamin phosphate synthase YjbQ, UPF0047 family (YjbQ) (PDB:1VE0)	0.00526795	0.94214	1	MASA	COG0432	GC_00001796	0.8333	0.8421	18	19
dCTP deaminase (Dcd) (PDB:1XS1)	0.0032245	0.954717	1	MASA	COG0717	GC_00001733	0.8889	0.8947	18	19
Predicted dehydrogenase (MviM) (PDB:3UUW)	0.0032245	0.954717	1	MASA	COG0673	GC_00001705	0.8889	0.8947	18	19
Predicted acetyltransferase	0.0032245	0.954717	1	ALJR	COG5628	GC_00002590	0.1111	0.1053	18	19
Lipopolysaccharide export system protein LptC (YrbK) (PDB:3MY2)	0.00162679	0.967827	1	MASA	COG3117	GC_00001509	0.9444	0.9474	18	19
6-phosphogluconolactonase/Glucosamine-6-phosphate isomerase/deaminase (NagB) (PDB:2RI0) (PUBMED:24163345)	0.00162679	0.967827	1	MASA	COG0363	GC_00001522	0.9444	0.9474	18	19
Protein translocase subunit YajC (YajC)	0.00162679	0.967827	1	MASA	COG1862	GC_00001468	0.9444	0.9474	18	19
Dihydrofolate reductase (FolA) (PDB:1DDR)	0.00162679	0.967827	1	MASA	COG0262	GC_00001510	0.9444	0.9474	18	19
Uncharacterized conserved protein, PKD repeat domain (PDB:2KZW)	0.00162679	0.967827	1	MASA	COG3291	GC_00001578, GC_00002327, GC_00002485	0.9444	0.9474	18	19
Fe-S cluster-containing oxidoreductase, includes glycolate oxidase subunit GlcF (GlpC)!!!Pyruvate:ferredoxin oxidoreductase or related 2-oxoacid:ferredoxin oxidoreductase, alpha subunit (PorA) (PDB:5C4I)!!!Pyruvate:ferredoxin oxidoreductase or related 2-oxoacid:ferredoxin oxidoreductase, beta subunit (PorB) (PDB:1B0P)!!!Pyruvate:ferredoxin oxidoreductase or related 2-oxoacid:ferredoxin oxidoreduc…	0.00162679	0.967827	1	MASA	COG0247!!!COG0674!!!COG1013!!!COG1014	GC_00001189, GC_00002541	0.9444	0.9474	18	19
Tetratricopeptide (TPR) repeat (TPR) (PDB:3AS4)!!!Uncharacterized conserved protein, contains CHAT domain (PUBMED:11835511)	0.00162679	0.967827	1	MASA	COG0457!!!COG4995	GC_00001471	0.9444	0.9474	18	19
Acetylornithine deacetylase/Succinyl-diaminopimelate desuccinylase or related deacylase (ArgE) (PDB:1CG2)	0.00162679	0.967827	1	MASA	COG0624	GC_00001505	0.9444	0.9474	18	19
Lysyl-tRNA synthetase (class II) (LysU) (PDB:1BBU)	0.00162679	0.967827	1	MASA	COG1190	GC_00000404, GC_00002508	0.9444	0.9474	18	19
Seryl-tRNA synthetase (SerS) (PDB:1SER)	0.00162679	0.967827	1	MASA	COG0172	GC_00000143	0.9444	0.9474	18	19
Glycerophosphoryl diester phosphodiesterase (UgpQ) (PDB:1O1Z)	0.00162679	0.967827	1	MASA	COG0584	GC_00001361	0.9444	0.9474	18	19
dUTP pyrophosphatase (dUTPase) (Dut) (PDB:1DUC)	0.00162679	0.967827	1	MASA	COG0756	GC_00001465	0.9444	0.9474	18	19
Negative regulator of flagellin synthesis (anti-sigma28 factor) (FlgM)	0.00162679	0.967827	1	MASA	COG2747	GC_00001446	0.9444	0.9474	18	19
Putative hemolysin	0.00162679	0.967827	1	MASA	COG3176	GC_00002228, GC_00002323	0.9444	0.9474	18	19
Redox-regulated molecular chaperone, HSP33 family (HslO) (PDB:1HW7)	0	1	1	NA	COG1281	GC_00000625	1	1	18	19
MraZ, DNA-binding transcriptional regulator and inhibitor of RsmH methyltransferase activity (MraZ) (PDB:1N0E)	0	1	1	NA	COG2001	GC_00000559	1	1	18	19
Magnetosome formation protein MamQ, lipoprotein antigen LemA family (LemA) (PDB:2ETD) (PUBMED:14638756;20212111;26884433)	0	1	1	NA	COG1704	GC_00000551, GC_00002022, GC_00002057	1	1	18	19
Heme/copper-type cytochrome/quinol oxidase, subunit 2 (CyoA) (PDB:1CYW)!!!Cytochrome c, mono- and diheme variants (CccA) (PDB:1A2S)	0	1	1	NA	COG1622!!!COG2010	GC_00001056	1	1	18	19
Uncharacterized conserved protein YbbK, DUF523 family (YbbK)!!!Uncharacterized conserved protein YbgA, DUF1722 family (YbgA)	0	1	1	NA	COG1683!!!COG3272	GC_00001718, GC_00001786	1	1	18	19
TRAP-type C4-dicarboxylate transport system, periplasmic component (DctP) (PDB:2CEX)	0	1	1	NA	COG1638	GC_00000135, GC_00002240	1	1	18	19
tRNA C32,U32 (ribose-2'-O)-methylase TrmJ or a related methyltransferase (TrmJ) (PDB:3ONP)	0	1	1	NA	COG0565	GC_00001158	1	1	18	19
Membrane-associated serine protease, rhomboid family (GlpG) (PDB:2IC8)	0	1	1	NA	COG0705	GC_00000246, GC_00001892	1	1	18	19
Bacterial nucleoid DNA-binding protein IHF-alpha (HimA) (PDB:1B8Z)	0	1	1	NA	COG0776	GC_00000794, GC_00001453, GC_00001469, GC_00001596	1	1	18	19
Uncharacterized conserved protein, DUF302 family (PDB:1J3M)	0	1	1	NA	COG3439	GC_00000446, GC_00000605, GC_00000609, GC_00000639, GC_00001606, GC_00001856, GC_00002493	1	1	18	19
Cytochrome c biogenesis protein CcmE (CcmE) (PDB:1J6Q)	0	1	1	NA	COG2332	GC_00000411	1	1	18	19
Proteobacterial HemX domain, involved in 2-ketogluconate production (unrelated to B. subtilis HemX, COG0755, no evidence of involvement in heme biosynthesis) (HemX) (PUBMED:26256849)	0	1	1	NA	COG2959	GC_00000587	1	1	18	19
Membrane integrity protein DedA, putative transporter, DedA/Tvp38 family (DedA) (PUBMED:24312110;25917916)!!!Membrane-associated phospholipid phosphatase (PgpB) (PDB:1D2T)	0	1	1	NA	COG0586!!!COG0671	GC_00000686, GC_00001002	1	1	18	19
YciI superfamily enzyme, includes 5-CHQ dehydrochlorinase, contains active-site pHis (YciI) (PDB:1MWQ) (PUBMED:15779043;23955343)	0	1	1	NA	COG2350	GC_00001027	1	1	18	19
Outer membrane lipoprotein-sorting protein (LolA) (PDB:1IWL)	0	1	1	NA	COG2834	GC_00001014	1	1	18	19
Enoyl-CoA hydratase/carnithine racemase (CaiD) (PDB:1DCI)!!!3-hydroxyacyl-CoA dehydrogenase (FadB) (PDB:5ZQZ)	0	1	1	NA	COG1024!!!COG1250	GC_00001145	1	1	18	19
DnaJ-class molecular chaperone with C-terminal Zn finger domain (DnaJ) (PDB:1BQ0)	0	1	1	NA	COG0484	GC_00000273, GC_00001983, GC_00002522, GC_00002638	1	1	18	19
FoF1-type ATP synthase, membrane subunit c/Archaeal/vacuolar-type H+-ATPase, subunit K (AtpE) (PDB:1C17)	0	1	1	NA	COG0636	GC_00000733, GC_00001708, GC_00002186	1	1	18	19
Outer membrane protein assembly factor BamA (BamA) (PDB:5EKQ)	0	1	1	NA	COG4775	GC_00000837	1	1	18	19
Acetyl-CoA acetyltransferase (PaaJ) (PDB:1AFW)	0	1	1	NA	COG0183	GC_00000108	1	1	18	19
DNA segregation ATPase FtsK/SpoIIIE or related protein (FtsK) (PDB:2IUT)	0	1	1	NA	COG1674	GC_00000142, GC_00002645	1	1	18	19
Glutathione S-transferase (GstA) (PDB:1A0F)	0	1	1	NA	COG0625	GC_00001753, GC_00001941, GC_00002492	1	1	18	19
Formate hydrogenlyase subunit 6/NADH:ubiquinone oxidoreductase 23 kD subunit (chain I) (NuoI) (PDB:1B0P)	0	1	1	NA	COG1143	GC_00000627, GC_00002047	1	1	18	19
Predicted esterase (YpfH)	0	1	1	NA	COG0400	GC_00001202, GC_00001835, GC_00002158	1	1	18	19
Citrate synthase (GltA) (PDB:3TQG) (PUBMED:25211225)	0	1	1	NA	COG0372	GC_00000123, GC_00002131	1	1	18	19
Uncharacterized conserved protein, lysophospholipid acyltransferase (LPLAT) superfamily	0	1	1	NA	COG2121	GC_00000827	1	1	18	19
Arsenate reductase or related protein, glutaredoxin family (ArsC) (PDB:1I9D)	0	1	1	NA	COG1393	GC_00000555, GC_00001743	1	1	18	19
Phosphoglucomutase/phosphomannomutase (Pgm) (PDB:1C47) (PUBMED:30938049)	0	1	1	NA	COG0033	GC_00000210	1	1	18	19
Sulfate permease or related transporter, MFS superfamily (SUL1) (PDB:3NY7)	0	1	1	NA	COG0659	GC_00000056, GC_00000309, GC_00000879, GC_00002339	1	1	18	19
Peptodoglycan polymerase FtsW/RodA/SpoVE (FtsW) (PDB:6BAR) (PUBMED:30692671)	0	1	1	NA	COG0772	GC_00000216, GC_00000447	1	1	18	19
Rhodanese-related sulfurtransferase (PspE) (PDB:1TQ1)	0	1	1	NA	COG0607	GC_00000552, GC_00000565, GC_00000833, GC_00001286, GC_00002291	1	1	18	19
NAD kinase (NadK) (PDB:1SUW)	0	1	1	NA	COG0061	GC_00000501	1	1	18	19
Glycine/D-amino acid oxidase (deaminating) (DadA) (PDB:3AWI)	0	1	1	NA	COG0665	GC_00000847, GC_00002528	1	1	18	19
NAD-dependent dihydropyrimidine dehydrogenase, PreA subunit (PreA)	0	1	1	NA	COG1146	GC_00000676, GC_00001954	1	1	18	19
ABC-type phosphate/phosphonate transport system, periplasmic component (PhnD) (PDB:3S4U)	0	1	1	NA	COG3221	GC_00001416, GC_00001538, GC_00002192	1	1	18	19
7-keto-8-aminopelargonate synthetase or related enzyme (BioF) (PDB:1BS0)	0	1	1	NA	COG0156	GC_00001025, GC_00002527	1	1	18	19
Transcriptional antiterminator Rof (Rho-off) (Rof) (PDB:1SG5)	0	1	1	NA	COG4568	GC_00000462	1	1	18	19
Predicted endonuclease, GIY-YIG superfamily (YhbQ) (PDB:1YWL)	0	1	1	NA	COG2827	GC_00000449	1	1	18	19
Preprotein translocase subunit SecB (SecB) (PDB:1OZB)	0	1	1	NA	COG1952	GC_00000645	1	1	18	19
FMN and 5-amino-6-(5-phospho-D-ribitylamino)uracil phosphatase YigB, HAD superfamily (riboflavin biosynthesis) (YigB) (PDB:4JB3) (PUBMED:24123841)	0	1	1	NA	COG1011	GC_00000550, GC_00000838, GC_00001229, GC_00001366	1	1	18	19
Glucose-6-phosphate isomerase (Pgi) (PDB:1B0Z)	0	1	1	NA	COG0166	GC_00000129	1	1	18	19
Deoxyxylulose-5-phosphate synthase (Dxs) (PDB:2O1S)	0	1	1	NA	COG1154	GC_00000329	1	1	18	19
Trk-type K+ transport system, membrane component (TrkG) (PDB:3PJZ)	0	1	1	NA	COG0168	GC_00000187, GC_00000188	1	1	18	19
Transcription antitermination protein NusB (NusB) (PDB:1EY1) (PUBMED:21652641)	0	1	1	NA	COG0781	GC_00000527	1	1	18	19
Cyclopropane fatty-acyl-phospholipid synthase and related methyltransferases (Cfa) (PDB:5Z9O)	0	1	1	NA	COG2230	GC_00000841, GC_00001652, GC_00002319, GC_00002359	1	1	18	19
Histidinol phosphatase/D-glycero-mannoheptose bisphosphatephosphatase, HAD superfamily (HisB1/GmhB) (PDB:2GMW) (PUBMED:20050615;20050614)	0	1	1	NA	COG0241	GC_00000484	1	1	18	19
Kef-type K+ transport system, membrane component KefB (KefB) (PDB:4BWZ)	0	1	1	NA	COG0475	GC_00000735, GC_00002582	1	1	18	19
Signal transduction histidine kinase (BaeS) (PDB:1JOY)	0	1	1	NA	COG0642	GC_00001006, GC_00002021, GC_00002694	1	1	18	19
Preprotein translocase subunit SecD (SecD) (PDB:3AQP) (PUBMED:26100040)	0	1	1	NA	COG0342	GC_00000083	1	1	18	19
Acetylornithine/succinyldiaminopimelate/putrescine aminotransferase (ArgD) (PDB:2E54)	0	1	1	NA	COG4992	GC_00000228	1	1	18	19
Ribosome-binding factor RbfA (RbfA) (PDB:1JOS)	0	1	1	NA	COG0858	GC_00000570	1	1	18	19
Septal ring factor EnvC, activator of murein hydrolases AmiA and AmiB (EnvC)	0	1	1	NA	COG4942	GC_00001107	1	1	18	19
Type IV pilus assembly protein, ATPase PilU (PilU)	0	1	1	NA	COG5008	GC_00000303	1	1	18	19
Aminopeptidase N, contains DUF3458 domain (PepN) (PDB:6ATK) (PUBMED:24123841)	0	1	1	NA	COG0308	GC_00001148	1	1	18	19
PAS domain (PAS) (PDB:2MWG)!!!Cyclic di-GMP metabolism protein, combines GGDEF and EAL domains with a 6TM membrane domain	0	1	1	NA	COG2202!!!COG5001	GC_00000325, GC_00000357	1	1	18	19
Glucose-6-phosphate 1-dehydrogenase (Zwf) (PDB:5B7W) (PUBMED:18950999)	0	1	1	NA	COG0364	GC_00000860, GC_00001655	1	1	18	19
Cbb3-type cytochrome oxidase, subunit 3 (CcoQ)	0	1	1	NA	COG4736	GC_00001190, GC_00001755	1	1	18	19
Coproporphyrinogen-III oxidase HemN (oxygen-independent) or related Fe-S oxidoreductase (HemN) (PDB:1OLT)	0	1	1	NA	COG0635	GC_00000265, GC_00001398	1	1	18	19
Biotin synthase or related enzyme (BioB) (PDB:1R30)	0	1	1	NA	COG0502	GC_00001020	1	1	18	19
Chromatin segregation and condensation protein Rec8/ScpA/Scc1, kleisin family (ScpA) (PDB:3W6J)	0	1	1	NA	COG1354	GC_00000554	1	1	18	19
ADP-heptose:LPS heptosyltransferase (RfaF) (PDB:1PSW)	0	1	1	NA	COG0859	GC_00000341, GC_00000530, GC_00001164, GC_00001410, GC_00001746, GC_00001881	1	1	18	19
Uncharacterized conserved protein, DUF2199 domain	0	1	1	NA	COG4899	GC_00001139	1	1	18	19
Ribonuclease PH (Rph) (PDB:1UDO)	0	1	1	NA	COG0689	GC_00000731	1	1	18	19
ABC-type multidrug transport system, ATPase and permease component (MdlB) (PDB:2HYD)	0	1	1	NA	COG1132	GC_00001038, GC_00002450	1	1	18	19
Molybdopterin synthase catalytic subunit MoaE (MoaE) (PDB:1FM0) (PUBMED:32239579)	0	1	1	NA	COG0314	GC_00000438, GC_00002542	1	1	18	19
Phytoene/squalene synthetase (ERG9) (PDB:3WEK)	0	1	1	NA	COG1562	GC_00000963	1	1	18	19
cAMP-binding domain of CRP or a regulatory subunit of cAMP-dependent protein kinases (Crp) (PDB:1FT9)	0	1	1	NA	COG0664	GC_00000608, GC_00000864, GC_00001022, GC_00001144, GC_00001284, GC_00001517, GC_00001565, GC_00001643	1	1	18	19
DNA-directed RNA polymerase, beta' subunit/160 kD subunit (RpoC) (PDB:1NT9)	0	1	1	NA	COG0086	GC_00000011, GC_00002682	1	1	18	19
Cell division ATPase FtsE (FtsE)	0	1	1	NA	COG2884	GC_00000730	1	1	18	19
Molybdopterin synthase sulfur carrier subunit MoaD (MoaD) (PDB:1FM0) (PUBMED:32239579)	0	1	1	NA	COG1977	GC_00000442, GC_00002568	1	1	18	19
Type IV pilus assembly protein FimV (FimV)	0	1	1	NA	COG3170	GC_00000365	1	1	18	19
DNA-binding transcriptional regulator, ArsR family (ArsR) (PDB:3F6V)	0	1	1	NA	COG0640	GC_00000019, GC_00001250, GC_00001342	1	1	18	19
Predicted membrane flippase AglD2/YbhN, UPF0104 family (AglD2) (PUBMED:25583072)	0	1	1	NA	COG0392	GC_00000938, GC_00001322	1	1	18	19
Dissimilatory sulfite reductase (desulfoviridin), alpha and beta subunits (DsrA)	0	1	1	NA	COG2221	GC_00000107, GC_00000166	1	1	18	19
tRNA G37 N-methylase TrmD (TrmD) (PDB:1P9P)	0	1	1	NA	COG0336	GC_00000543	1	1	18	19
Biopolymer transport protein ExbB/TolQ (TolQ) (PDB:5SV0)	0	1	1	NA	COG0811	GC_00000798, GC_00002162, GC_00002189	1	1	18	19
Copper(I)-binding protein (PDB:1X9L)	0	1	1	NA	COG2847	GC_00000506	1	1	18	19
Cell division protein FtsL, interacts with FtsB and FtsQ (FtsL)	0	1	1	NA	COG3116	GC_00000428	1	1	18	19
Intracellular sulfur oxidation protein, DsrE/DsrF family (PDB:1L1S) (PUBMED:9695921)	0	1	1	NA	COG1416	GC_00000919, GC_00001292, GC_00001552, GC_00001611, GC_00001922, GC_00001927, GC_00002232, GC_00002427, GC_00002482	1	1	18	19
Cytochrome c, mono- and diheme variants (CccA) (PDB:1A2S)	0	1	1	NA	COG2010	GC_00000160, GC_00000405, GC_00000522, GC_00000690, GC_00000722, GC_00001191, GC_00001194, GC_00001438, GC_00001748, GC_00002630	1	1	18	19
Type IV pilus assembly protein PilT, pilus retraction ATPase (PilT) (PDB:5FL3)	0	1	1	NA	COG2805	GC_00000086, GC_00002512	1	1	18	19
ABC-type lipopolysaccharide export system, ATPase component (LptB) (PDB:5L75) (PUBMED:12029038)	0	1	1	NA	COG1137	GC_00000066	1	1	18	19
Undecaprenyl pyrophosphate synthase (UppS) (PDB:1X07)	0	1	1	NA	COG0020	GC_00000957	1	1	18	19
Peptidyl-prolyl isomerase, parvulin family (SurA) (PDB:2ZR5)	0	1	1	NA	COG0760	GC_00001001, GC_00001937, GC_00002065, GC_00002077	1	1	18	19
Biotin carboxylase (AccC) (PDB:1BNC)	0	1	1	NA	COG0439	GC_00000851, GC_00000979	1	1	18	19
Ribosomal silencing factor RsfS, regulates association of 30S and 50S subunits (RsfS) (PDB:6SJ6)	0	1	1	NA	COG0799	GC_00000413	1	1	18	19
DNA-binding transcriptional regulator, MerR family (SoxR) (PDB:2VZ4)	0	1	1	NA	COG0789	GC_00000670	1	1	18	19
Ribosome maturation factor RimP (RimP) (PDB:1IB8)	0	1	1	NA	COG0779	GC_00000451	1	1	18	19
Phosphatidylserine decarboxylase (Psd) (PDB:6L06)	0	1	1	NA	COG0688	GC_00000241	1	1	18	19
DNA mismatch repair protein MutH (MutH) (PDB:1AZO)	0	1	1	NA	COG3066	GC_00001041	1	1	18	19
Translation elongation factor P (EF-P)/translation initiation factor 5A (eIF-5A) (Efp) (PDB:1UEB)	0	1	1	NA	COG0231	GC_00001312, GC_00002331	1	1	18	19
Uncharacterized conserved protein, glycosyltransferase A (GT-A) superfamily, DUF2064 family (PDB:3CGX)	0	1	1	NA	COG3222	GC_00000398	1	1	18	19
3-methyladenine DNA glycosylase Tag (Tag) (PDB:1LMZ)	0	1	1	NA	COG2818	GC_00000954	1	1	18	19
Uroporphyrinogen-III methylase (siroheme synthase) (CysG) (PDB:1PJQ)	0	1	1	NA	COG0007	GC_00000681	1	1	18	19
tRNA U38,U39,U40 pseudouridine synthase TruA (TruA) (PDB:1DJ0)	0	1	1	NA	COG0101	GC_00000494	1	1	18	19
Serine transporter YbeC, amino acid:H+ symporter family (PotE) (PDB:3LRB)	0	1	1	NA	COG0531	GC_00001052, GC_00001557, GC_00002452	1	1	18	19
TRAP-type C4-dicarboxylate transport system, large permease component (DctQ)	0	1	1	NA	COG1593	GC_00000358, GC_00001535, GC_00001886	1	1	18	19
tRNA G46 N7-methylase TrmB (TrmB) (PDB:1YZH) (PUBMED:19373903;16600901)	0	1	1	NA	COG0220	GC_00001062	1	1	18	19
Uroporphyrinogen-III synthase (HemD) (PDB:1JR2)	0	1	1	NA	COG1587	GC_00001157	1	1	18	19
Putative GTP cyclohydrolase 1 type 2, NIF3 family (NIF3) (PDB:3SY1) (PUBMED:24435797;26385509)	0	1	1	NA	COG0327	GC_00000485	1	1	18	19
Heme-binding protein HbpS, GlcG/HbpS family (GlcG) (PDB:2A2L) (PUBMED:19244623;25342754)	0	1	1	NA	COG3193	GC_00000969	1	1	18	19
DNA-adenine methylase (Dam) (PDB:4GOL)	0	1	1	NA	COG0338	GC_00000723	1	1	18	19
Isocitrate dehydrogenase (Icd) (PDB:1IDD)	0	1	1	NA	COG0538	GC_00000171	1	1	18	19
5-methylthioribose/5-deoxyribulose 1-phosphate isomerase (methionine salvage pathway), a paralog of eIF-2B alpha subunit (MtnA) (PDB:1T5O) (PUBMED:31950558)	0	1	1	NA	COG0182	GC_00000797	1	1	18	19
Protein thiol-disulfide isomerase DsbC (DsbG) (PDB:2HI7)	0	1	1	NA	COG1651	GC_00000823, GC_00001365, GC_00002440	1	1	18	19
3-oxoacyl-[acyl-carrier-protein] synthase III (FabH) (PDB:1UB7)	0	1	1	NA	COG0332	GC_00000748	1	1	18	19
ABC-type Fe3+/spermidine/putrescine transport systems, ATPase component (PotA) (PDB:1Z47)	0	1	1	NA	COG3842	GC_00000981	1	1	18	19
ATP-dependent protease HslVU (ClpYQ), ATPase subunit HslU (HslU) (PDB:1DO0)	0	1	1	NA	COG1220	GC_00000133	1	1	18	19
Cytochrome c-type biogenesis protein CcmH/NrfG (NrfG)	0	1	1	NA	COG4235	GC_00000745	1	1	18	19
Cation-transporting P-type ATPase (ZntA) (PDB:4BBJ)	0	1	1	NA	COG2217	GC_00001181, GC_00001407, GC_00001891	1	1	18	19
Ribosomal protein S16 (RpsP) (PDB:4V4H)	0	1	1	NA	COG0228	GC_00000566	1	1	18	19
Polyphosphate kinase (Ppk) (PDB:1XDO)	0	1	1	NA	COG0855	GC_00000364	1	1	18	19
Thiol-disulfide isomerase or thioredoxin (TrxA) (PDB:1XFL)	0	1	1	NA	COG0526	GC_00000189, GC_00000705, GC_00001618	1	1	18	19
Acyl-ACP:phosphate acyltransferase (fatty acid/phospholipid biosynthesis) (PlsX) (PDB:2GK3) (PUBMED:18992246)	0	1	1	NA	COG0416	GC_00000810	1	1	18	19
Thiol:disulfide interchange protein DsbD (DsbD) (PDB:1JPE)	0	1	1	NA	COG4232	GC_00000054, GC_00001381	1	1	18	19
H+/Cl- antiporter ClcA (ClcA) (PDB:1KPK)	0	1	1	NA	COG0038	GC_00001008, GC_00001327, GC_00001500	1	1	18	19
Cysteine desulfurase/Cysteine sulfinate desulfinase IscS or related enzyme, NifS family (NifS) (PDB:4IXO) (PUBMED:22773787;25825430)	0	1	1	NA	COG1104	GC_00000197	1	1	18	19
Signal transduction histidine kinase NtrY involved in nitrogen fixation and metabolism regulation (NtrY)	0	1	1	NA	COG5000	GC_00000223, GC_00001086	1	1	18	19
ADP-heptose synthase, bifunctional sugar kinase/adenylyltransferase (RfaE) (PDB:5X9Q)	0	1	1	NA	COG2870	GC_00000170	1	1	18	19
DNA polymerase III, delta prime subunit (HolB) (PDB:1A5T)	0	1	1	NA	COG0470	GC_00000322	1	1	18	19
Guanylate kinase (Gmk) (PDB:1EX6)	0	1	1	NA	COG0194	GC_00000027	1	1	18	19
GTP-binding protein EngB required for normal cell division (EngB) (PDB:5UCV)	0	1	1	NA	COG0218	GC_00000984	1	1	18	19
5'-3' exoribonuclease TrpH/YciV (RNase AM), contains PHP domain (YciV) (PDB:3E0F) (PUBMED:25871919)	0	1	1	NA	COG0613	GC_00000006	1	1	18	19
Acid stress protein IbaG/YrbA, BolA-like family (IbaG) (PDB:1NY8) (PUBMED:22534295)	0	1	1	NA	COG5007	GC_00000869	1	1	18	19
NAD-dependent DNA ligase (Lig) (PDB:5TT5)	0	1	1	NA	COG0272	GC_00001135	1	1	18	19
DNA-directed RNA polymerase, sigma subunit (sigma70/sigma32) (RpoD) (PDB:1SIG)	0	1	1	NA	COG0568	GC_00000282, GC_00001187, GC_00001706	1	1	18	19
Divalent metal cation (Fe/Co/Zn/Cd) efflux pump (FieF) (PDB:2QFI)	0	1	1	NA	COG0053	GC_00000933, GC_00001388, GC_00001712	1	1	18	19
O-succinylbenzoic acid-CoA ligase MenE or related acyl-CoA synthetase (AMP-forming) (MenE/FadK) (PDB:5EY9) (PUBMED:25151136;27455459)	0	1	1	NA	COG0318	GC_00000075, GC_00001174, GC_00002525	1	1	18	19
Glutamine phosphoribosylpyrophosphate amidotransferase (PurF) (PDB:1ECB)	0	1	1	NA	COG0034	GC_00001054	1	1	18	19
Heme exporter protein D (CcmD)	0	1	1	NA	COG3114	GC_00000439	1	1	18	19
Broad specificity polyphosphatase and 5'/3'-nucleotidase SurE (SurE) (PDB:2V4N)	0	1	1	NA	COG0496	GC_00000466	1	1	18	19
MoxR-like ATPase (MoxR) (PDB:2R44)	0	1	1	NA	COG0714	GC_00000293, GC_00000294, GC_00001823, GC_00001824, GC_00002020, GC_00002098, GC_00002129	1	1	18	19
Thiazole synthase ThiGH, ThiG subunit (thiamin biosynthesis) (ThiG) (PDB:1TYG)	0	1	1	NA	COG2022	GC_00000729	1	1	18	19
Isoaspartyl peptidase or L-asparaginase, Ntn-hydrolase superfamily (IaaA) (PDB:1APY)	0	1	1	NA	COG1446	GC_00000669	1	1	18	19
Tetratricopeptide (TPR) repeat (TPR) (PDB:3AS4)	0	1	1	NA	COG0457	GC_00000521, GC_00000930, GC_00001335, GC_00001913	1	1	18	19
Nicotinate-nucleotide adenylyltransferase NadD (NadD) (PDB:1YUM)	0	1	1	NA	COG1057	GC_00000988	1	1	18	19
Sulfur transfer complex TusBCD TusE component, DsrC family (tRNA 2-thiouridine synthesizing protein C) (TusE) (PDB:1JI8)	0	1	1	NA	COG2920	GC_00000488, GC_00000492, GC_00000707, GC_00001239, GC_00001461, GC_00001850	1	1	18	19
DNA gyrase/topoisomerase IV, subunit B (GyrB) (PDB:1EI1)	0	1	1	NA	COG0187	GC_00000052, GC_00000373	1	1	18	19
S-adenosylhomocysteine hydrolase (SAM1) (PDB:1A7A)	0	1	1	NA	COG0499	GC_00000047, GC_00001149	1	1	18	19
Thioredoxin-related protein SoxW (SoxW) (PDB:4FYB)	0	1	1	NA	COG2143	GC_00000870, GC_00001306, GC_00001702, GC_00001757, GC_00002191	1	1	18	19
Adenylate cyclase, class 3 (AcyC) (PDB:1AB8)!!!Uncharacterized membrane protein Smp affecting hemolysin expression (AhpA)	0	1	1	NA	COG2114!!!COG3726	GC_00000888	1	1	18	19
CheY-like REC (receiver) domain, includes chemotaxis protein CheY and sporulation regulator Spo0F (CheY) (PDB:6QRJ)!!!ABC-type amino acid transport/signal transduction system, periplasmic component/domain (HisJ) (PDB:1GGG)!!!Signal transduction histidine kinase regulating C4-dicarboxylate transport system (PDB:4GCZ)	0	1	1	NA	COG0784!!!COG0834!!!COG4191	GC_00000395	1	1	18	19
Phosphopantothenoylcysteine synthetase/decarboxylase CoaBC (CoaBC) (PDB:3QJG)	0	1	1	NA	COG0452	GC_00000656	1	1	18	19
Cytochrome oxidase maturation protein, CcoS/FixS family (FixS)	0	1	1	NA	COG3197	GC_00000406	1	1	18	19
Heat shock protein HslJ (HslJ) (PDB:2KTS)	0	1	1	NA	COG3187	GC_00000746, GC_00001569	1	1	18	19
Ribosomal protein L33 (RpmG) (PDB:1VS6)	0	1	1	NA	COG0267	GC_00000942	1	1	18	19
Multidrug efflux pump subunit AcrA (membrane-fusion protein) (AcrA) (PDB:1T5E)!!!Periplasmic Cu and Ag efflux protein CusF (CusF)	0	1	1	NA	COG0845!!!COG5569	GC_00001098	1	1	18	19
Regulator of protease activity HflC, stomatin/prohibitin superfamily (HflC)	0	1	1	NA	COG0330	GC_00000711, GC_00001521, GC_00001597	1	1	18	19
Aspartate oxidase (NadB) (PDB:1KNP)	0	1	1	NA	COG0029	GC_00000152	1	1	18	19
Ferredoxin (Fdx) (PDB:1KRH)	0	1	1	NA	COG0633	GC_00000749	1	1	18	19
Isopropylmalate/homocitrate/citramalate synthases (LeuA) (PDB:4JN6)	0	1	1	NA	COG0119	GC_00000095	1	1	18	19
5,10-methylenetetrahydrofolate reductase (MetF) (PDB:1B5T)	0	1	1	NA	COG0685	GC_00000201	1	1	18	19
RecB family exonuclease (Slr0479)!!!Inactivated superfamily I helicase	0	1	1	NA	COG2887!!!COG3893	GC_00001154	1	1	18	19
ATP-dependent Clp protease, ATP-binding subunit ClpA (ClpA) (PDB:1KSF)	0	1	1	NA	COG0542	GC_00000012, GC_00000020	1	1	18	19
Dihydroorotase (PyrC) (PDB:2Y3D)	0	1	1	NA	COG0418	GC_00000780	1	1	18	19
Succinate dehydrogenase/fumarate reductase, flavoprotein subunit (SdhA) (PDB:1KF6)	0	1	1	NA	COG1053	GC_00000115, GC_00000367	1	1	18	19
Cold shock protein, CspA family (CspC) (PDB:1C9O)	0	1	1	NA	COG1278	GC_00000015, GC_00001675	1	1	18	19
Peptidyl-prolyl cis-trans isomerase, FKBP type (SlpA) (PDB:2M2A)	0	1	1	NA	COG1047	GC_00001012, GC_00001455, GC_00001472, GC_00002104	1	1	18	19
Ribosomal protein L19 (RplS) (PDB:1VS6) (PUBMED:27941785)	0	1	1	NA	COG0335	GC_00000766	1	1	18	19
16S rRNA C967 or C1407 C5-methylase, RsmB/RsmF family (RsmB) (PDB:2FRX)!!!Transcription antitermination protein NusB (NusB) (PDB:1EY1) (PUBMED:21652641)	0	1	1	NA	COG0144!!!COG0781	GC_00000855	1	1	18	19
FoF1-type ATP synthase, membrane subunit b or b' (AtpF) (PDB:1B9U)	0	1	1	NA	COG0711	GC_00000545, GC_00002213	1	1	18	19
Small-conductance mechanosensitive channel (MscS) (PDB:2OAU)!!!Septal ring factor EnvC, activator of murein hydrolases AmiA and AmiB (EnvC)	0	1	1	NA	COG0668!!!COG4942	GC_00000316	1	1	18	19
Ribosomal protein L28 (RpmB) (PDB:2JZ6)	0	1	1	NA	COG0227	GC_00000828	1	1	18	19
Acetolactate synthase large subunit or other thiamine pyrophosphate-requiring enzyme (IlvB) (PDB:1BFD)	0	1	1	NA	COG0028	GC_00000002, GC_00000217, GC_00002561	1	1	18	19
Uroporphyrinogen-III methylase (siroheme synthase) (CysG) (PDB:1PJQ)!!!Siroheme synthase (precorrin-2 oxidase/ferrochelatase domain) (CysG2) (PDB:1PJQ)	0	1	1	NA	COG0007!!!COG1648	GC_00000222	1	1	18	19
TPP-dependent pyruvate or acetoin dehydrogenase subunit alpha (AcoA) (PDB:1DTW)	0	1	1	NA	COG1071	GC_00001080, GC_00002295	1	1	18	19
Phosphoribosylformylglycinamidine (FGAM) synthase, synthetase domain (PurL1) (PDB:3VIU)!!!Phosphoribosylformylglycinamidine (FGAM) synthase, glutamine amidotransferase domain (PurL2) (PDB:1T3T)	0	1	1	NA	COG0046!!!COG0047	GC_00000065	1	1	18	19
Deoxyribodipyrimidine photolyase (PhrB) (PDB:1TEZ)	0	1	1	NA	COG0415	GC_00001131	1	1	18	19
UDP-N-acetylmuramyl pentapeptide synthase (MurF) (PDB:4CVK)	0	1	1	NA	COG0770	GC_00001172	1	1	18	19
Chemotaxis protein histidine kinase CheA (CheA) (PDB:1B3Q)!!!CheY-like REC (receiver) domain, includes chemotaxis protein CheY and sporulation regulator Spo0F (CheY) (PDB:6QRJ)	0	1	1	NA	COG0643!!!COG0784	GC_00000396	1	1	18	19
4-hydroxy-tetrahydrodipicolinate synthase/N-acetylneuraminate lyase (DapA) (PDB:2R91) (PUBMED:27574185)	0	1	1	NA	COG0329	GC_00000736	1	1	18	19
DNA polymerase III, chi subunit (HolC) (PDB:1EM8)	0	1	1	NA	COG2927	GC_00000629	1	1	18	19
Na+/melibiose symporter or related transporter (MelB) (PDB:4M64)	0	1	1	NA	COG2211	GC_00000151	1	1	18	19
Uncharacterized conserved protein, Alpha-E superfamily (Alpha-E) (PUBMED:20023723)	0	1	1	NA	COG2307	GC_00000563	1	1	18	19
Stereoselective (R,S)-S-adenosylmethionine hydrolase (adenosine-forming) (PDB:2F4N) (PUBMED:32776704)	0	1	1	NA	COG1912	GC_00001168	1	1	18	19
Quinolinate synthase (NadA) (PDB:4HHE) (PUBMED:24498065)	0	1	1	NA	COG0379	GC_00000150	1	1	18	19
Uncharacterized conserved protein YigA, DUF484 family (YigA) (PDB:3E98)	0	1	1	NA	COG3159	GC_00000610	1	1	18	19
Uncharacterized conserved protein, DUF1415 family	0	1	1	NA	COG3310	GC_00001051	1	1	18	19
ABC-type multidrug transport system, permease component (YadH)	0	1	1	NA	COG0842	GC_00000226, GC_00000288, GC_00001420, GC_00002367	1	1	18	19
Phosphoribosylamine-glycine ligase (PurD) (PDB:1GSO)	0	1	1	NA	COG0151	GC_00000289, GC_00001600	1	1	18	19
Glycine/D-amino acid oxidase (deaminating) (DadA) (PDB:3AWI)!!!tRNA U34 5-methylaminomethyl-2-thiouridine-forming methyltransferase MnmC (MnmC) (PDB:3AWI)	0	1	1	NA	COG0665!!!COG4121	GC_00000140	1	1	18	19
Na+/alanine symporter (AlsT) (PDB:6CSE)	0	1	1	NA	COG1115	GC_00000298	1	1	18	19
Uncharacterized conserved protein YcbK, DUF882 family (YcbK)	0	1	1	NA	COG3108	GC_00000900	1	1	18	19
AraC-type DNA-binding domain and AraC-containing proteins (AraC) (PDB:1BL0)	0	1	1	NA	COG2207	GC_00001036	1	1	18	19
Predicted Mg-chelatase, contains ChlI-like and ATPase domains, YifB family (YifB)	0	1	1	NA	COG0606	GC_00000774	1	1	18	19
Cytoplasmic potassium-binding protein Kbp/XkdP/YgaU, contains LysM domain (XkdP) (PDB:5FIM) (PUBMED:27112601)	0	1	1	NA	COG1652	GC_00000616, GC_00001880	1	1	18	19
Archaeal fructose-1,6-bisphosphatase or related enzyme, inositol monophosphatase family (SuhB) (PDB:1AWB)	0	1	1	NA	COG0483	GC_00000644, GC_00002435, GC_00002547	1	1	18	19
Ribonuclease BN, tRNA processing enzyme (ElaC) (PDB:1WW1)	0	1	1	NA	COG1234	GC_00000821	1	1	18	19
N-acetyl-gamma-glutamylphosphate reductase (ArgC) (PDB:3DR3)	0	1	1	NA	COG0002	GC_00000998	1	1	18	19
Mannose-6-phosphate isomerase, cupin superfamily (ManC) (PDB:1IPJ)!!!Mannose-1-phosphate guanylyltransferase (CpsB) (PDB:2QH5)	0	1	1	NA	COG0662!!!COG0836	GC_00000980	1	1	18	19
Glycosyltransferase, GT2 family (WcaE) (PDB:2Z86)	0	1	1	NA	COG1216	GC_00000606	1	1	18	19
DNA-nicking endonuclease, Smr domain (SmrA) (PDB:3QD7) (PUBMED:12730195)	0	1	1	NA	COG2840	GC_00000752	1	1	18	19
Flp pilus assembly protein TadD, contains TPR repeats (TadD) (PDB:3WXX)	0	1	1	NA	COG5010	GC_00000918, GC_00001372, GC_00002488	1	1	18	19
Taurine dioxygenase, alpha-ketoglutarate-dependent (TauD) (PDB:1DRT)	0	1	1	NA	COG2175	GC_00001114	1	1	18	19
Dihydroorotate dehydrogenase (PyrD) (PDB:1GT8)	0	1	1	NA	COG0167	GC_00000956, GC_00001254	1	1	18	19
Inorganic pyrophosphatase (Ppa) (PDB:117E)	0	1	1	NA	COG0221	GC_00000618	1	1	18	19
ABC-type glutathione transport system ATPase component, contains duplicated ATPase domain (GsiA)	0	1	1	NA	COG1123	GC_00000914	1	1	18	19
Translation elongation factor EF-Ts (Tsf) (PDB:1EFU)	0	1	1	NA	COG0264	GC_00000680	1	1	18	19
Dehydrogenase (flavoprotein) (FixC) (PDB:4OPU)	0	1	1	NA	COG0644	GC_00000167	1	1	18	19
Adenosylmethionine-8-amino-7-oxononanoate aminotransferase (BioA) (PDB:1MLY)	0	1	1	NA	COG0161	GC_00000839, GC_00002563	1	1	18	19
Cell division protein DedD (periplasmic protein involved in septation) (DedD)	0	1	1	NA	COG3147	GC_00000871, GC_00000905	1	1	18	19
DNA repair protein RadA/Sms, contains AAA+ ATPase domain (Sms) (PDB:5LKM) (PUBMED:30877841)	0	1	1	NA	COG1066	GC_00001045	1	1	18	19
Phosphoenolpyruvate synthase/pyruvate phosphate dikinase (PpsA) (PDB:5HV6)	0	1	1	NA	COG0574	GC_00000093, GC_00000323	1	1	18	19
RNA polymerase-binding transcription factor DksA (DksA) (PDB:1TJL)	0	1	1	NA	COG1734	GC_00001033, GC_00001764	1	1	18	19
Ribosomal protein S4 or related protein (RpsD) (PDB:4V4H)	0	1	1	NA	COG0522	GC_00000679	1	1	18	19
NADH dehydrogenase, FAD-containing subunit (Ndh) (PDB:5NA4)	0	1	1	NA	COG1252	GC_00000110, GC_00000390	1	1	18	19
Chemotaxis response regulator CheB, contains REC and protein-glutamate methylesterase domains (CheB) (PDB:1A2O)	0	1	1	NA	COG2201	GC_00001055	1	1	18	19
Exonuclease III (XthA) (PDB:1AKO)	0	1	1	NA	COG0708	GC_00000713, GC_00001328	1	1	18	19
Peptide methionine sulfoxide reductase MsrB (MsrB) (PDB:1L1D)	0	1	1	NA	COG0229	GC_00001067	1	1	18	19
Alcohol dehydrogenase, class IV (EutG) (PDB:6AHC)	0	1	1	NA	COG1454	GC_00000760	1	1	18	19
RNA-binding protein YhbY (YhbY) (PDB:1JO0)	0	1	1	NA	COG1534	GC_00000597	1	1	18	19
DNA-binding transcriptional response regulator, NtrC family, contains REC, AAA-type ATPase, and a Fis-type DNA-binding domains (AtoC) (PDB:1ZY2)	0	1	1	NA	COG2204	GC_00000017, GC_00000212, GC_00000283, GC_00000926, GC_00001102, GC_00001406	1	1	18	19
Fe-S cluster carrier ATPase, Mrp/ApbC/NBP35 family (Mrp) (PDB:2PH1) (PUBMED:18616280;19114487;31709520)	0	1	1	NA	COG0489	GC_00000175	1	1	18	19
Adenine C2-methylase RlmN of 23S rRNA A2503 and tRNA A37 (RlmN) (PDB:3RFA)	0	1	1	NA	COG0820	GC_00000939	1	1	18	19
Type IV pilus assembly protein PilF/PilW (PilF) (PDB:2VQ2) (PUBMED:16403447)!!!O-antigen ligase (RfaL)	0	1	1	NA	COG3063!!!COG3307	GC_00000903	1	1	18	19
Trk/Ktr K+ transport system regulatory component TrkA/KtrA/KtrC, RCK domain (TrkA) (PDB:4XTT) (PUBMED:23815639;25957408;31868587;32095817)	0	1	1	NA	COG0569	GC_00000004, GC_00000311, GC_00002014	1	1	18	19
Peroxiredoxin (Bcp) (PDB:5IPH)	0	1	1	NA	COG1225	GC_00000244, GC_00000577, GC_00001307, GC_00001334, GC_00001411, GC_00001457, GC_00001610, GC_00001725, GC_00001903, GC_00001948, GC_00002006	1	1	18	19
Redox-sensitive bicupin YhaK, pirin superfamily (YhaK) (PDB:1J1L) (PUBMED:18561187)	0	1	1	NA	COG1741	GC_00000812	1	1	18	19
3-dehydroquinate dehydratase (AroQ) (PDB:1D0I)	0	1	1	NA	COG0757	GC_00000834	1	1	18	19
Aspartate/methionine/tyrosine aminotransferase (AspB) (PDB:2O0R)	0	1	1	NA	COG0436	GC_00000366, GC_00001431, GC_00002017, GC_00002024	1	1	18	19
Uncharacterized conserved protein YyaL, SSP411 family, contains thoiredoxin and six-hairpin glycosidase-like domains (YyaL) (PDB:3IRA)	0	1	1	NA	COG1331	GC_00001178, GC_00001415	1	1	18	19
7,8-dihydro-6-hydroxymethylpterin pyrophosphokinase (folate biosynthesis) (FolK) (PDB:1CBK)	0	1	1	NA	COG0801	GC_00000509, GC_00001788	1	1	18	19
Uncharacterized conserved protein, LON_N-like domain, ASCH/PUA-like superfamily (LON/PUA) (PDB:1ZBO)	0	1	1	NA	COG2802	GC_00000535	1	1	18	19
tRNA U55 pseudouridine synthase TruB, may also work on U342 of tmRNA (TruB) (PDB:1K8W)	0	1	1	NA	COG0130	GC_00000764	1	1	18	19
Imidazoleglycerol phosphate synthase glutamine amidotransferase subunit HisH (HisH) (PDB:1OX4)	0	1	1	NA	COG0118	GC_00000196	1	1	18	19
Stage II sporulation protein SpoIIM, component of the engulfment complex (SpoIIM)	0	1	1	NA	COG1300	GC_00000873	1	1	18	19
Acyl-coenzyme A synthetase/AMP-(fatty) acid ligase (Acs) (PDB:4B2O) (PUBMED:14638756)	0	1	1	NA	COG0365	GC_00000324, GC_00002409	1	1	18	19
ADP-ribose pyrophosphatase YjhB, NUDIX family (YjhB) (PDB:3GZ5)	0	1	1	NA	COG1051	GC_00000594, GC_00000659, GC_00001016, GC_00001256, GC_00002554	1	1	18	19
Permease subunit MlaE of the ABC-type intermembrane phospholipid transporter Mla (MlaE) (PDB:6IC4)	0	1	1	NA	COG0767	GC_00000198, GC_00001057	1	1	18	19
Glutamate synthase domain 2 (GltB2) (PDB:1EA0)	0	1	1	NA	COG0069	GC_00001127	1	1	18	19
Peptidyl-tRNA hydrolase (Pth) (PDB:1RYB) (PUBMED:11835511)	0	1	1	NA	COG0193	GC_00000978	1	1	18	19
Ribosomal protein L13 (RplM) (PDB:1VS6)	0	1	1	NA	COG0102	GC_00000266	1	1	18	19
Small-conductance mechanosensitive channel MscK (MscK)	0	1	1	NA	COG3264	GC_00001059, GC_00001703	1	1	18	19
Archaeal aspartate aminotransferase or a related aminotransferase, includes purine catabolism protein PucG (PucG) (PDB:3NNK)	0	1	1	NA	COG0075	GC_00000383, GC_00001651	1	1	18	19
Cytochrome c1 (CYT1)	0	1	1	NA	COG2857	GC_00000820	1	1	18	19
Na+-dependent transporter, SNF family (YocR) (PDB:2A65)	0	1	1	NA	COG0733	GC_00000890	1	1	18	19
NAD(P)H-flavin reductase (Mcr1) (PDB:3A1F)	0	1	1	NA	COG0543	GC_00001104, GC_00001598	1	1	18	19
Anthranilate phosphoribosyltransferase, glycosyltransferase domain (TrpD) (PDB:1KGZ)	0	1	1	NA	COG0547	GC_00000369	1	1	18	19
Outer membrane lipoprotein LpoA, binds and activates PBP1a (LpoA) (PDB:2MHK) (PUBMED:21183074)	0	1	1	NA	COG3107	GC_00000896	1	1	18	19
Tetrahydrodipicolinate N-succinyltransferase (DapD) (PDB:3BXY)	0	1	1	NA	COG2171	GC_00000392	1	1	18	19
3,4-dihydroxy-2-butanone 4-phosphate synthase (RibB) (PDB:1G57)!!!GTP cyclohydrolase II (RibA) (PDB:2BZ0)	0	1	1	NA	COG0108!!!COG0807	GC_00000148	1	1	18	19
Panthothenate synthetase (PanC) (PDB:1DIN) (PUBMED:17968677)	0	1	1	NA	COG0414	GC_00000662	1	1	18	19
ABC-type antimicrobial peptide transport system, permease component (SalY)	0	1	1	NA	COG0577	GC_00000356, GC_00001350, GC_00001640, GC_00002484	1	1	18	19
NAD(P)-dependent dehydrogenase, short-chain alcohol dehydrogenase family (FabG) (PDB:6L1H)	0	1	1	NA	COG1028	GC_00000611, GC_00000647, GC_00000739, GC_00001754	1	1	18	19
Serine/threonine protein kinase (SPS1) (PDB:6G4J)	0	1	1	NA	COG0515	GC_00001136, GC_00001615, GC_00001825, GC_00002433	1	1	18	19
Molecular chaperone DnaK (HSP70) (DnaK) (PDB:3I33)	0	1	1	NA	COG0443	GC_00000034, GC_00000069	1	1	18	19
Periplasmic protein TonB, links inner and outer membranes (TonB) (PDB:1IHR)	0	1	1	NA	COG0810	GC_00000688, GC_00001029, GC_00001351, GC_00001726	1	1	18	19
Uncharacterized OsmC-related protein (YhfA) (PDB:1LQL)	0	1	1	NA	COG1765	GC_00000614	1	1	18	19
Cysteine synthase (CysK) (PDB:1FCJ)	0	1	1	NA	COG0031	GC_00000747	1	1	18	19
Arginyl-tRNA--protein-N-Asp/Glu arginylyltransferase (Ate1)	0	1	1	NA	COG2935	GC_00000894	1	1	18	19
Signal transduction histidine kinase (BaeS) (PDB:1JOY)!!!DNA-binding transcriptional response regulator, NtrC family, contains REC, AAA-type ATPase, and a Fis-type DNA-binding domains (AtoC) (PDB:1ZY2)	0	1	1	NA	COG0642!!!COG2204	GC_00000932	1	1	18	19
Soluble lytic murein transglycosylase or regulatory protein s ( may contain LysM/invasin domain) (MltE) (PDB:153L)	0	1	1	NA	COG0741	GC_00000532, GC_00001821, GC_00002633	1	1	18	19
Cytochrome c5 (CytC5) (PDB:1CC5)	0	1	1	NA	COG3245	GC_00000476, GC_00001674, GC_00002550, GC_00002551	1	1	18	19
AICAR transformylase/IMP cyclohydrolase PurH (PurH) (PDB:1G8M)!!!Carbamoylphosphate synthase large subunit (CarB) (PDB:1C30)	0	1	1	NA	COG0138!!!COG0458	GC_00000018, GC_00002586	1	1	18	19
Glutamine synthetase adenylyltransferase (GlnE1) (PDB:1V4A)	0	1	1	NA	COG1391	GC_00000251	1	1	18	19
3-mercaptopyruvate sulfurtransferase SseA, contains two rhodanese domains (SseA) (PDB:1BOH)	0	1	1	NA	COG2897	GC_00001373, GC_00001486	1	1	18	19
Ribosomal protein S15P/S13E (RpsO) (PDB:4V4H)	0	1	1	NA	COG0184	GC_00000525	1	1	18	19
ATP-dependent Lon protease, bacterial type (Lon) (PDB:6ON2)	0	1	1	NA	COG0466	GC_00000132	1	1	18	19
Mannose-6-phosphate isomerase, cupin superfamily (ManC) (PDB:1IPJ)	0	1	1	NA	COG0662	GC_00000655, GC_00002407	1	1	18	19
Glycine cleavage system protein H (lipoate-binding) (GcvH) (PDB:1DXM)	0	1	1	NA	COG0509	GC_00000493	1	1	18	19
Phosphoheptose isomerase (GmhA) (PDB:1G76)	0	1	1	NA	COG0279	GC_00000728	1	1	18	19
Malonyl CoA-acyl carrier protein transacylase (FabD) (PDB:1YXC)	0	1	1	NA	COG0331	GC_00001078	1	1	18	19
DNA repair protein RadC, contains a helix-hairpin-helix DNA-binding motif (RadC) (PDB:2QLC) (PUBMED:9695921)	0	1	1	NA	COG2003	GC_00000792	1	1	18	19
Succinate dehydrogenase flavin-adding protein, antitoxin component of the CptAB toxin-antitoxin module (SdhE) (PDB:1PUZ)	0	1	1	NA	COG2938	GC_00000429	1	1	18	19
NADPH-dependent 7-cyano-7-deazaguanine reductase QueF, C-terminal domain, T-fold superfamily (QueFC) (PDB:3BP1) (PUBMED:14660578;17384645)	0	1	1	NA	COG0780	GC_00000119	1	1	18	19
Acyl-CoA reductase or other NAD-dependent aldehyde dehydrogenase (AdhE) (PDB:1A4S)	0	1	1	NA	COG1012	GC_00001112, GC_00002515	1	1	18	19
1-acyl-sn-glycerol-3-phosphate acyltransferase (PlsC) (PDB:1IUQ)	0	1	1	NA	COG0204	GC_00000638, GC_00000968, GC_00001442, GC_00002263	1	1	18	19
Ubiquinone biosynthesis protein UbiJ, contains SCP2 domain (UbiJ) (PUBMED:24142253;28559279)	0	1	1	NA	COG3165	GC_00000800	1	1	18	19
Glutamyl-tRNA reductase (HemA) (PDB:2XOE)	0	1	1	NA	COG0373	GC_00000661	1	1	18	19
Site-specific recombinase XerC (XerC)	0	1	1	NA	COG4973	GC_00000671	1	1	18	19
CDP-diglyceride synthetase (CdsA) (PDB:4Q2E)	0	1	1	NA	COG0575	GC_00000194	1	1	18	19
6-pyruvoyl-tetrahydropterin synthase (QueD) (PDB:1B66) (PUBMED:14660578;17384645)	0	1	1	NA	COG0720	GC_00000801	1	1	18	19
Galactose-1-phosphate uridylyltransferase (GalT) (PDB:1GUP)	0	1	1	NA	COG1085	GC_00000708	1	1	18	19
Preprotein translocase subunit SecF (SecF) (PDB:2FYH) (PUBMED:28830929)	0	1	1	NA	COG0341	GC_00000569	1	1	18	19
ABC-type tungstate transport system, permease component TupA (TupB)	0	1	1	NA	COG2998	GC_00000663	1	1	18	19
Agmatine/peptidylarginine deiminase (AguA) (PDB:1VKP)	0	1	1	NA	COG2957	GC_00000883	1	1	18	19
ABC-type transport system involved in cytochrome c biogenesis, ATPase component (CcmA)	0	1	1	NA	COG4133	GC_00000603	1	1	18	19
Acetyl/propionyl-CoA carboxylase, alpha subunit (PccA) (PDB:3U9S)	0	1	1	NA	COG4770	GC_00000805	1	1	18	19
Glycosyltransferase involved in cell wall bisynthesis (WcaA) (PDB:5MLZ)	0	1	1	NA	COG0463	GC_00001176, GC_00001314, GC_00001404, GC_00001933, GC_00002421	1	1	18	19
Uncharacterized conserved protein, DUF885 family (PDB:3IUK)	0	1	1	NA	COG4805	GC_00001071	1	1	18	19
Roadblock/LC7 domain	0	1	1	NA	COG4831	GC_00000477, GC_00000574, GC_00000840	1	1	18	19
Phosphatidylserine synthase (PssA)	0	1	1	NA	COG1183	GC_00000343	1	1	18	19
Ribosomal protein S12 (RpsL) (PDB:4V4H)	0	1	1	NA	COG0048	GC_00000080	1	1	18	19
Ribosomal protein L10 (RplJ) (PDB:5IT8)	0	1	1	NA	COG0244	GC_00000575	1	1	18	19
UDP-N-acetylmuramoylalanine-D-glutamate ligase (MurD) (PDB:1E0D)	0	1	1	NA	COG0771	GC_00000902	1	1	18	19
Chromosome segregation ATPase Smc (Smc) (PDB:5XG3)	0	1	1	NA	COG1196	GC_00000063, GC_00000459, GC_00000908	1	1	18	19
Fe2+ transporter FeoB (FeoB) (PDB:3TAH) (PUBMED:32095817)	0	1	1	NA	COG0370	GC_00000817	1	1	18	19
Endonuclease YncB, thermonuclease family (YncB)	0	1	1	NA	COG1525	GC_00000861, GC_00002423	1	1	18	19
Periplasmic subunit MlaD of the ABC-type intermembrane phospholipid transporter Mla (MlaD) (PDB:5UW8)	0	1	1	NA	COG1463	GC_00000183, GC_00001368	1	1	18	19
Serine acetyltransferase (CysE) (PDB:1T3D)	0	1	1	NA	COG1045	GC_00000480, GC_00001846	1	1	18	19
NADH:ubiquinone oxidoreductase 24 kD subunit (chain E) (NuoE) (PDB:5XF9)	0	1	1	NA	COG1905	GC_00000726	1	1	18	19
Thioredoxin reductase (TrxB) (PDB:3FBS)	0	1	1	NA	COG0492	GC_00000211	1	1	18	19
Cell division ATPase FtsA (FtsA) (PDB:3WT0)	0	1	1	NA	COG0849	GC_00000061	1	1	18	19
Histidyl-tRNA synthetase (HisS) (PDB:1KMM)	0	1	1	NA	COG0124	GC_00000937	1	1	18	19
Uncharacterized protein Ssr3000, DUF2288 family (Ssr3000)	0	1	1	NA	COG5626	GC_00000806	1	1	18	19
UDP-N-acetylmuramyl pentapeptide phosphotransferase/UDP-N-acetylglucosamine-1-phosphate transferase (Rfe) (PDB:4J72)	0	1	1	NA	COG0472	GC_00000849, GC_00002511, GC_00002607	1	1	18	19
SOS-response transcriptional repressor LexA (RecA-mediated autopeptidase) (LexA) (PDB:1AY9)	0	1	1	NA	COG1974	GC_00001470, GC_00001848	1	1	18	19
Inosine/xanthosine triphosphate pyrophosphatase, all-alpha NTP-PPase family (RdgB) (PDB:1B78)	0	1	1	NA	COG0127	GC_00000334	1	1	18	19
Cell shape-determining protein MreD (MreD)	0	1	1	NA	COG2891	GC_00000464	1	1	18	19
(p)ppGpp synthase/hydrolase, HD superfamily (SpoT) (PDB:1TDJ)	0	1	1	NA	COG0317	GC_00001142	1	1	18	19
Phosphoribosylanthranilate isomerase (TrpF) (PDB:1DL3)	0	1	1	NA	COG0135	GC_00000500	1	1	18	19
Folylpolyglutamate synthase/Dihydropteroate synthase (FolC) (PDB:1W78)	0	1	1	NA	COG0285	GC_00000333	1	1	18	19
Glycyl-tRNA synthetase, alpha subunit (GlyQ) (PDB:1J5W)	0	1	1	NA	COG0752	GC_00000260	1	1	18	19
DNA-directed RNA polymerase, subunit K/omega (RpoZ) (PDB:3LU0)	0	1	1	NA	COG1758	GC_00000414	1	1	18	19
FoF1-type ATP synthase, epsilon subunit (AtpC) (PDB:3OAA) (PUBMED:29149348;30304218)	0	1	1	NA	COG0355	GC_00000456, GC_00002173	1	1	18	19
Signal-transduction protein containing cAMP-binding, CBS, and nucleotidyltransferase domains	0	1	1	NA	COG2905	GC_00000327, GC_00000632	1	1	18	19
Exoribonuclease R (VacB) (PDB:6H25)	0	1	1	NA	COG0557	GC_00001153	1	1	18	19
Phosphatidylserine/phosphatidylglycerophosphate/cardiolipin synthase (Cls) (PDB:1BYR)	0	1	1	NA	COG1502	GC_00001375, GC_00001418	1	1	18	19
3-dehydroquinate synthetase (AroB) (PDB:3ZOK)	0	1	1	NA	COG0337	GC_00000352	1	1	18	19
Phosphate uptake regulator PhoU (PhoU) (PDB:1T8B)	0	1	1	NA	COG0704	GC_00000975	1	1	18	19
Ribulose 1,5-bisphosphate carboxylase, large subunit, or a RuBisCO-like protein (RbcL) (PDB:2YBV)	0	1	1	NA	COG1850	GC_00000126, GC_00002099	1	1	18	19
Uncharacterized conserved protein, UPF0276 family (PDB:3BWW)	0	1	1	NA	COG3220	GC_00000007	1	1	18	19
RNA methyltransferase activator Trm112/YbaR (Trm112) (PDB:2KPI) (PUBMED:27986851;30010922)	0	1	1	NA	COG2835	GC_00001043	1	1	18	19
Phosphoglycerol transferase MdoB/OpgB, AlkP superfamily (MdoB) (PDB:3LXQ)	0	1	1	NA	COG1368	GC_00000803, GC_00002210	1	1	18	19
Transcription elongation factor, GreA/GreB family (GreA) (PDB:1GRJ)	0	1	1	NA	COG0782	GC_00000556, GC_00001320	1	1	18	19
Signal transduction histidine kinase regulating C4-dicarboxylate transport system (PDB:4GCZ)	0	1	1	NA	COG4191	GC_00000750, GC_00000814, GC_00001123, GC_00002454	1	1	18	19
Carbamoylphosphate synthase large subunit (CarB) (PDB:1C30)	0	1	1	NA	COG0458	GC_00000891	1	1	18	19
Phosphoribosylaminoimidazole-succinocarboxamide synthase (PurC) (PDB:1A48)	0	1	1	NA	COG0152	GC_00000907	1	1	18	19
Enoyl-CoA hydratase/carnithine racemase (CaiD) (PDB:1DCI)	0	1	1	NA	COG1024	GC_00000558	1	1	18	19
Dethiobiotin synthetase (BioD) (PDB:1DTS)	0	1	1	NA	COG0132	GC_00000949	1	1	18	19
3-methyladenine DNA glycosylase Mpg (Mpg) (PDB:1BNK)	0	1	1	NA	COG2094	GC_00000557	1	1	18	19
AAA+-type ATPase, SpoVK/Ycf46/Vps4 family (SpoVK) (PDB:3SYL)	0	1	1	NA	COG0464	GC_00000536	1	1	18	19
Nicotinamidase-related amidase (PncA) (PDB:1ILW)	0	1	1	NA	COG1335	GC_00000912	1	1	18	19
Outer membrane porin OmpC/OmpF/PhoE (OmpC) (PDB:1PHO)	0	1	1	NA	COG3203	GC_00001405, GC_00001857	1	1	18	19
DNA anti-recombination protein (rearrangement mutator) RmuC (RmuC)	0	1	1	NA	COG1322	GC_00000964	1	1	18	19
Branched-chain amino acid aminotransferase/4-amino-4-deoxychorismate lyase (IlvE) (PDB:1A3G)	0	1	1	NA	COG0115	GC_00000174, GC_00000843, GC_00000882	1	1	18	19
Rieske Fe-S protein (QcrA/PetC) (PDB:5CXM) (PUBMED:27663073)	0	1	1	NA	COG0723	GC_00000604, GC_00001364	1	1	18	19
NADPH-dependent glutamate synthase beta chain or related oxidoreductase (GltD) (PDB:1H7X)	0	1	1	NA	COG0493	GC_00001170	1	1	18	19
UDP-3-O-acyl-N-acetylglucosamine deacetylase (LpxC) (PDB:1P42)	0	1	1	NA	COG0774	GC_00000302, GC_00001929	1	1	18	19
Uncharacterized low-complexity protein	0	1	1	NA	COG3767	GC_00000540	1	1	18	19
Uridylate kinase (PyrH) (PDB:2BND)	0	1	1	NA	COG0528	GC_00000664	1	1	18	19
Translation initiation factor IF-3 (InfC) (PDB:2IFE)	0	1	1	NA	COG0290	GC_00000808	1	1	18	19
Aspartate-semialdehyde dehydrogenase (Asd) (PDB:1BRM)	0	1	1	NA	COG0136	GC_00001066, GC_00001122	1	1	18	19
Type IV pilus assembly protein, ATPase PilM (PilM) (PDB:2YCH)	0	1	1	NA	COG4972	GC_00000692	1	1	18	19
Alanine dehydrogenase (includes sporulation protein SpoVN) (Ald) (PDB:2EEZ)	0	1	1	NA	COG0686	GC_00000560	1	1	18	19
Periplasmic component TolB of the Tol biopolymer transport system (TolB) (PDB:1C5K)	0	1	1	NA	COG0823	GC_00001625, GC_00002033	1	1	18	19
Apolipoprotein N-acyltransferase (Lnt) (PDB:6NWR)	0	1	1	NA	COG0815	GC_00000360	1	1	18	19
Cytochrome P450 (CypX) (PDB:3A4Z)	0	1	1	NA	COG2124	GC_00000936, GC_00001962	1	1	18	19
Signal transduction histidine kinase NtrB, nitrogen specific (NtrB) (PUBMED:23893111)	0	1	1	NA	COG3852	GC_00000719	1	1	18	19
Nucleoside-diphosphate-sugar epimerase (WcaG) (PDB:2X4G)	0	1	1	NA	COG0451	GC_00000205, GC_00000235, GC_00001553, GC_00001650, GC_00002362, GC_00002431, GC_00002533	1	1	18	19
D-alanine-D-alanine ligase or related ATP-grasp enzyme (DdlA) (PDB:1E4E)	0	1	1	NA	COG1181	GC_00000706	1	1	18	19
Short-chain dehydrogenase (YqjQ)	0	1	1	NA	COG0300	GC_00000215, GC_00002335	1	1	18	19
DNA-binding transcriptional regulator, Lrp family (Lrp) (PDB:1I1G)	0	1	1	NA	COG1522	GC_00000585, GC_00000777, GC_00001801, GC_00001967, GC_00002651	1	1	18	19
Malic enzyme (SfcA) (PDB:1DO8)	0	1	1	NA	COG0281	GC_00000368, GC_00002647, GC_00002668, GC_00002672	1	1	18	19
tRNA U34 2-thiouridine synthase MnmA/TrmU, contains the PP-loop ATPase domain (MnmA) (PDB:2HMA) (PUBMED:25825430)	0	1	1	NA	COG0482	GC_00000315, GC_00000947	1	1	18	19
NADH dehydrogenase/NADH:ubiquinone oxidoreductase 75 kD subunit (chain G) (NuoG) (PDB:1C4A)	0	1	1	NA	COG1034	GC_00001183	1	1	18	19
Nitroreductase (NfnB) (PDB:1F5V)	0	1	1	NA	COG0778	GC_00000672, GC_00001519	1	1	18	19
Purine nucleoside phosphoramidase/Ap4A hydrolase, histidine triade (HIT) family (HinT) (PDB:1AV5) (PUBMED:20934431)	0	1	1	NA	COG0537	GC_00000548, GC_00000982, GC_00001918, GC_00002587	1	1	18	19
Threonyl-tRNA synthetase (ThrS) (PDB:1NYQ)	0	1	1	NA	COG0441	GC_00000102	1	1	18	19
Uncharacterized membrane protein	0	1	1	NA	COG3308	GC_00000422, GC_00000443, GC_00000513, GC_00000628, GC_00000923, GC_00000944, GC_00001134, GC_00001220, GC_00001581, GC_00001926, GC_00002306, GC_00002418	1	1	18	19
Uncharacterized membrane protein YedE/YeeE, contains two sulfur transport domains (YedE)	0	1	1	NA	COG2391	GC_00000036, GC_00001573, GC_00001791	1	1	18	19
3-deoxy-D-manno-octulosonic-acid transferase (KdtA) (PDB:2XCI)	0	1	1	NA	COG1519	GC_00000158	1	1	18	19
Outer membrane protein assembly factor BamB, contains PQQ-like beta-propeller repeat (PQQ) (PDB:6TJG)	0	1	1	NA	COG1520	GC_00001044	1	1	18	19
HrpA-like RNA helicase (HrpA) (PDB:5N8R)	0	1	1	NA	COG1643	GC_00000144	1	1	18	19
Tryptophan synthase beta chain (TrpB) (PDB:2DH5)	0	1	1	NA	COG0133	GC_00000361	1	1	18	19
3'-Phosphoadenosine 5'-phosphosulfate (PAPS) 3'-phosphatase (CysQ)	0	1	1	NA	COG1218	GC_00000087	1	1	18	19
Anti-sigma-K factor RskA (RskA) (PUBMED:16011798;15972856)	0	1	1	NA	COG5343	GC_00000660	1	1	18	19
Co-chaperonin GroES (HSP10) (GroES)	0	1	1	NA	COG0234	GC_00000272	1	1	18	19
NTP pyrophosphatase, house-cleaning of non-canonical NTPs (MazG) (PDB:1VMG)	0	1	1	NA	COG1694	GC_00000412, GC_00000673, GC_00001866	1	1	18	19
Homoserine O-acetyltransferase (MET2) (PDB:2VAT)	0	1	1	NA	COG2021	GC_00000920	1	1	18	19
Uncharacterized membrane protein (PDB:5VRE)	0	1	1	NA	COG3548	GC_00000599	1	1	18	19
PMT family glycosyltransferase ArnT/Agl22, involved in glycosylation of proteins and lipid IVA (ArnT) (PDB:5EZM) (PUBMED:16226890;31233657;32706435)	0	1	1	NA	COG1807	GC_00000668, GC_00000858, GC_00002119	1	1	18	19
FoF1-type ATP synthase, membrane subunit a (AtpB) (PUBMED:22931285)	0	1	1	NA	COG0356	GC_00000830, GC_00002259	1	1	18	19
Exopolyphosphatase/pppGpp-phosphohydrolase (GppA) (PDB:1T6C)	0	1	1	NA	COG0248	GC_00000635	1	1	18	19
Beta-phosphoglucomutase, HAD superfamily (YcjU) (PDB:3E58) (PUBMED:29684280)	0	1	1	NA	COG0637	GC_00001100	1	1	18	19
Glutamate synthase domain 1 (GltB1) (PDB:1EA0)!!!Glutamate synthase domain 2 (GltB2) (PDB:1EA0)!!!Glutamate synthase domain 3 (GltB3) (PDB:1EA0)	0	1	1	NA	COG0067!!!COG0069!!!COG0070	GC_00000146	1	1	18	19
Flavin prenyltransferase UbiX (UbiX) (PDB:1SBZ) (PUBMED:28754323;26083743)	0	1	1	NA	COG0163	GC_00000518	1	1	18	19
DNA-binding protein Fis (factor for inversion stimulation) (Fis) (PDB:1ETK)	0	1	1	NA	COG2901	GC_00000514	1	1	18	19
Twin-arginine protein secretion pathway component TatC (TatC) (PDB:4B4A)	0	1	1	NA	COG0805	GC_00000721	1	1	18	19
Soluble lytic murein transglycosylase or regulatory protein s ( may contain LysM/invasin domain) (MltE) (PDB:153L)!!!LysM repeat (LysM) (PDB:1E0G)	0	1	1	NA	COG0741!!!COG1388	GC_00000172	1	1	18	19
Signal transduction histidine kinase (BaeS) (PDB:1JOY)!!!CheY-like REC (receiver) domain, includes chemotaxis protein CheY and sporulation regulator Spo0F (CheY) (PDB:6QRJ)	0	1	1	NA	COG0642!!!COG0784	GC_00001099	1	1	18	19
Molybdenum cofactor biosynthesis enzyme MoaC (MoaC) (PDB:1EKR) (PUBMED:32239579)	0	1	1	NA	COG0315	GC_00000724	1	1	18	19
23S rRNA pseudoU1915 N3-methylase RlmH (RlmH) (PDB:1NS5)	0	1	1	NA	COG1576	GC_00000666	1	1	18	19
Cu/Ag efflux pump CusA (CusA) (PDB:3K07)	0	1	1	NA	COG3696	GC_00000258	1	1	18	19
DNA-binding transcriptional regulator, IscR family (IscR) (PDB:1XD7)	0	1	1	NA	COG1959	GC_00000423, GC_00001298	1	1	18	19
tRNA(Arg) A34 adenosine deaminase TadA (TadA) (PDB:2A8N)	0	1	1	NA	COG0590	GC_00000386, GC_00002178	1	1	18	19
Spermidine synthase (polyamine aminopropyltransferase) (SpeE) (PDB:6BQ2)	0	1	1	NA	COG0421	GC_00000145, GC_00000300, GC_00000822, GC_00001956, GC_00002236	1	1	18	19
GTPase involved in cell partioning and DNA repair (Obg) (PDB:1LNZ)	0	1	1	NA	COG0536	GC_00000778	1	1	18	19
dGTP triphosphohydrolase (Dgt) (PDB:6OI7)	0	1	1	NA	COG0232	GC_00000751	1	1	18	19
ABC-type phosphate transport system, periplasmic component (PstS) (PDB:2Q9T)	0	1	1	NA	COG0226	GC_00001813, GC_00002027, GC_00002092	1	1	18	19
Polyphosphate kinase 2, PPK2 family (PPK2) (PDB:3CZP)	0	1	1	NA	COG2326	GC_00000286, GC_00001628	1	1	18	19
Glutamyl- or glutaminyl-tRNA synthetase (GlnS) (PDB:1EUQ)	0	1	1	NA	COG0008	GC_00000377, GC_00001177, GC_00001906	1	1	18	19
Predicted phosphotransferase, aminoglycoside/choline kinase (APH/ChoK) family	0	1	1	NA	COG3178	GC_00000703	1	1	18	19
Ribosomal protein S11 (RpsK) (PDB:4V4H)	0	1	1	NA	COG0100	GC_00000768	1	1	18	19
Putative antitoxin component PasI (RatB) of the RatAB toxin-antitoxin module, ubiquitin-RnfH superfamily (PasI) (PDB:2HJ1) (PUBMED:23055930)	0	1	1	NA	COG2914	GC_00000693	1	1	18	19
Ribosome association toxin PasT (RatA) of the RatAB toxin-antitoxin module (PasT) (PDB:1T17) (PUBMED:21323758)	0	1	1	NA	COG2867	GC_00000496	1	1	18	19
DNA-binding beta-propeller fold protein YncE (YncE) (PDB:3VGZ) (PUBMED:22120742;28628661)	0	1	1	NA	COG3391	GC_00000799, GC_00002555, GC_00002565	1	1	18	19
Biotin carboxyl carrier protein (AccB) (PDB:1A6X)!!!Pyruvate/oxaloacetate carboxyltransferase (OadA1) (PDB:2NX9) (PUBMED:18681940)	0	1	1	NA	COG0511!!!COG5016	GC_00000220	1	1	18	19
CRISPR/Cas system endoribonuclease Cas6, RAMP superfamily (Cas6a)	0	1	1	NA	COG5551	GC_00000626	1	1	18	19
Double Era-like domain GTPase Der (Der) (PDB:1MKY)	0	1	1	NA	COG1160	GC_00000758, GC_00001110	1	1	18	19
Nitrate reductase gamma subunit (NarI) (PDB:1Y5L)	0	1	1	NA	COG2181	GC_00000122, GC_00001738, GC_00002332	1	1	18	19
ABC-type Fe3+ transport system, permease component (FbpB)	0	1	1	NA	COG1178	GC_00000829	1	1	18	19
6,7-dimethyl-8-ribityllumazine synthase (Riboflavin synthase beta chain) (RibE) (PDB:1C2Y)	0	1	1	NA	COG0054	GC_00000421	1	1	18	19
Outer membrane protein chaperone/metalloprotease BepA/YfgC, contains M48 and TPR domains (BepA) (PDB:6AIT) (PUBMED:24003122)	0	1	1	NA	COG4783	GC_00001035	1	1	18	19
tRNA U34 5'-hydroxylase TrhO, rhodanese family (TrhO) (PDB:4F67) (PUBMED:31253794)	0	1	1	NA	COG1054	GC_00000701	1	1	18	19
Ribosomal protein S2 (RpsB) (PDB:4V4H)	0	1	1	NA	COG0052	GC_00000714	1	1	18	19
Pyruvate-formate lyase-activating enzyme (PflA) (PDB:3CAN)	0	1	1	NA	COG1180	GC_00000128, GC_00000359	1	1	18	19
UDP-N-acetylenolpyruvoylglucosamine reductase (MurB) (PDB:2MBR)	0	1	1	NA	COG0812	GC_00000773	1	1	18	19
Biopolymer transport protein ExbD (ExbD) (PDB:2JWK)	0	1	1	NA	COG0848	GC_00001269, GC_00001479, GC_00002177, GC_00002195	1	1	18	19
HD-GYP domain, c-di-GMP phosphodiesterase class II (or its inactivated variant) (HDGYP) (PDB:5Z7C) (PUBMED:23475961)	0	1	1	NA	COG2206	GC_00001384, GC_00001414	1	1	18	19
Molybdopterin-guanine dinucleotide biosynthesis protein A (MobA) (PDB:1E5K) (PUBMED:32239579)	0	1	1	NA	COG0746	GC_00000191, GC_00001901	1	1	18	19
7-methyl-GTP pyrophosphatase and related NTP pyrophosphatases, Maf/HAM1 superfamily (Maf) (PDB:2P5X) (PUBMED:24210219)	0	1	1	NA	COG0424	GC_00000523, GC_00000819	1	1	18	19
tRNA A37 methylthiotransferase MiaB (MiaB) (PDB:4JC0) (PUBMED:17407324;20472640;20584901)	0	1	1	NA	COG0621	GC_00000090, GC_00001952	1	1	18	19
ABC-type amino acid transport/signal transduction system, periplasmic component/domain (HisJ) (PDB:1GGG)	0	1	1	NA	COG0834	GC_00000274, GC_00001730	1	1	18	19
Cytochrome oxidase Cu insertion factor, SCO1/SenC/PrrC family (Sco1) (PDB:1ON4)	0	1	1	NA	COG1999	GC_00000743, GC_00001003	1	1	18	19
Predicted CDP-diglyceride synthetase/phosphatidate cytidylyltransferase (YnbB)	0	1	1	NA	COG4589	GC_00000878	1	1	18	19
Signal recognition particle GTPase (Ffh) (PDB:2V3C)	0	1	1	NA	COG0541	GC_00000159	1	1	18	19
Asparagine synthetase B (glutamine-hydrolyzing) (AsnB) (PDB:2ETD) (PUBMED:25951518)	0	1	1	NA	COG0367	GC_00000242, GC_00002461, GC_00002478	1	1	18	19
Small ligand-binding sensory domain FIST (FIST) (PUBMED:17855421)	0	1	1	NA	COG4398	GC_00001009	1	1	18	19
3',5'-cyclic AMP phosphodiesterase CpdA (CpdA) (PDB:2ZO9)	0	1	1	NA	COG1409	GC_00001034	1	1	18	19
16S rRNA G527 N7-methylase RsmG (former glucose-inhibited division protein B) (RsmG) (PDB:1XDZ) (PUBMED:15375115;22031445)	0	1	1	NA	COG0357	GC_00001076	1	1	18	19
Phenylpyruvate tautomerase PptA, 4-oxalocrotonate tautomerase family (PptA) (PDB:1BJP)	0	1	1	NA	COG1942	GC_00001879, GC_00002251	1	1	18	19
DnaJ domain-containing protein (DjlA) (PUBMED:15489435;11106641)	0	1	1	NA	COG1076	GC_00001147, GC_00001282	1	1	18	19
Glycyl-tRNA synthetase, beta subunit (GlyS)	0	1	1	NA	COG0751	GC_00000394	1	1	18	19
ABC-type iron transporter FetAB, ATPase component (FetA)	0	1	1	NA	COG4619	GC_00001163	1	1	18	19
Catechol 2,3-dioxygenase or related enzyme, vicinal oxygen chelate (VOC) family (GloA) (PDB:3R4Q) (PUBMED:11830595)	0	1	1	NA	COG0346	GC_00000505, GC_00000885, GC_00001459, GC_00001889	1	1	18	19
Sulfate transporter CysZ (CysZ) (PDB:3TX3) (PUBMED:24657232)	0	1	1	NA	COG2981	GC_00000441	1	1	18	19
Acetyl-CoA carboxylase beta subunit (AccD) (PDB:2F9I)	0	1	1	NA	COG0777	GC_00000770	1	1	18	19
Cysteinyl-tRNA synthetase (CysS) (PDB:1LI5)	0	1	1	NA	COG0215	GC_00000109	1	1	18	19
Histidinol-phosphate/aromatic aminotransferase or cobyric acid decarboxylase (HisC) (PDB:4R2N)	0	1	1	NA	COG0079	GC_00000824, GC_00001828, GC_00002467	1	1	18	19
Superfamily II DNA and RNA helicase (SrmB) (PDB:3RRM)	0	1	1	NA	COG0513	GC_00000313, GC_00001728, GC_00002436	1	1	18	19
Nitric oxide reductase activation protein (NorD)	0	1	1	NA	COG4548	GC_00000376, GC_00001085, GC_00002402	1	1	18	19
Superfamily II DNA or RNA helicase, SNF2 family (HepA) (PDB:6UXV)	0	1	1	NA	COG0553	GC_00001109	1	1	18	19
Nitrogen fixation protein FixH (FixH)	0	1	1	NA	COG5456	GC_00000583	1	1	18	19
Ribosomal protein L7/L12 (RplL) (PDB:1CTF)	0	1	1	NA	COG0222	GC_00000842	1	1	18	19
DNA-binding transcriptional regulator, LysR family (LysR) (PDB:2FYI)	0	1	1	NA	COG0583	GC_00000009, GC_00000218, GC_00000445, GC_00000943, GC_00001483, GC_00001851, GC_00001950, GC_00002196, GC_00002205	1	1	18	19
Carbamoylphosphate synthase small subunit (CarA) (PDB:1C30)	0	1	1	NA	COG0505	GC_00000141	1	1	18	19
Phosphoribosyl 1,2-cyclic phosphate phosphodiesterase (PhnP) (PDB:6B9V)	0	1	1	NA	COG1235	GC_00000497	1	1	18	19
Serine/threonine protein phosphatase PrpC (PTC1) (PDB:6IHL)	0	1	1	NA	COG0631	GC_00000319, GC_00001070	1	1	18	19
AICAR transformylase/IMP cyclohydrolase PurH (PurH) (PDB:1G8M)	0	1	1	NA	COG0138	GC_00001159	1	1	18	19
Tetraheme cytochrome c subunit NapC of nitrate or TMAO reductase (NapC)	0	1	1	NA	COG3005	GC_00000931	1	1	18	19
Predicted 3'-5' exonuclease related to the exonuclease domain of PolB	0	1	1	NA	COG3298	GC_00001074	1	1	18	19
Superfamily I DNA or RNA helicase (UvrD) (PDB:6PPR)	0	1	1	NA	COG0210	GC_00000046, GC_00000249	1	1	18	19
FAD/FMN-containing lactate dehydrogenase/glycolate oxidase (GlcD) (PDB:1AHU)	0	1	1	NA	COG0277	GC_00000901, GC_00002243, GC_00002366, GC_00002464	1	1	18	19
Ribosomal protein S20 (RpsT) (PDB:4V4H)	0	1	1	NA	COG0268	GC_00000537	1	1	18	19
UDP-N-acetylmuramate-alanine ligase MurC and related ligases, MurC/Mpl family (MurC)	0	1	1	NA	COG0773	GC_00000156, GC_00000385, GC_00002606	1	1	18	19
Ketol-acid reductoisomerase (IlvC) (PDB:1NP3)	0	1	1	NA	COG0059	GC_00000067	1	1	18	19
Translation initiation factor IF-1 (InfA) (PDB:5FIM)	0	1	1	NA	COG0361	GC_00000702	1	1	18	19
N-methylhydantoinase B/oxoprolinase/acetone carboxylase, alpha subunit (HyuB) (PDB:5L9W)	0	1	1	NA	COG0146	GC_00000375	1	1	18	19
Fe-S cluster-containing oxidoreductase, includes glycolate oxidase subunit GlcF (GlpC)	0	1	1	NA	COG0247	GC_00000001, GC_00000079, GC_00000168, GC_00001571, GC_00002181	1	1	18	19
DNA-binding global transcriptional regulator BolA, affects cell shape, cell division and biofilm formation (BolA) (PDB:2DHM) (PUBMED:19111750;2569159)	0	1	1	NA	COG0271	GC_00000415	1	1	18	19
Methionine synthase I (cobalamin-dependent), methyltransferase domain (MetH1) (PDB:1LT7)!!!Methionine synthase I, cobalamin-binding domain (MetH2) (PDB:4DJD)	0	1	1	NA	COG0646!!!COG1410	GC_00000010	1	1	18	19
3'->5' ssDNA/RNA exonuclease TatD (TatD) (PDB:1J6O) (PUBMED:10747959;25114049)	0	1	1	NA	COG0084	GC_00000640, GC_00001391	1	1	18	19
FoF1-type ATP synthase, gamma subunit (AtpG) (PDB:3OAA) (PUBMED:15326535)	0	1	1	NA	COG0224	GC_00001013, GC_00002241	1	1	18	19
Small-conductance mechanosensitive channel (MscS) (PDB:2OAU)	0	1	1	NA	COG0668	GC_00001091	1	1	18	19
Acetyl-CoA carboxylase alpha subunit (AccA) (PDB:2F9I)	0	1	1	NA	COG0825	GC_00000118	1	1	18	19
N-hydroxylaminopurine reductase subunit YcbX, contains MOSC domain (YcbX) (PUBMED:18312271;20118259)	0	1	1	NA	COG3217	GC_00000573	1	1	18	19
D-alanyl-D-alanine carboxypeptidase (DacC) (PDB:1HD8)	0	1	1	NA	COG1686	GC_00000687, GC_00002536	1	1	18	19
Aspartate 1-decarboxylase (PanD) (PDB:1AW8)	0	1	1	NA	COG0853	GC_00000433	1	1	18	19
Peptidoglycan lytic transglycosylase RlpA, contains C-terminal SPOR domain (RlpA) (PDB:4AVR) (PUBMED:24806796)	0	1	1	NA	COG0797	GC_00000236	1	1	18	19
DNA-binding protein, AcrR family, includes nucleoid occlusion protein SlmA (AcrR) (PDB:2QOP)	0	1	1	NA	COG1309	GC_00001678, GC_00001996, GC_00002229, GC_00002230	1	1	18	19
Transcriptional regulator of heat shock response (HrcA) (PDB:1STZ)	0	1	1	NA	COG1420	GC_00000504	1	1	18	19
Ribosomal protein S7 (RpsG) (PDB:4V4H)	0	1	1	NA	COG0049	GC_00000117	1	1	18	19
Chaperedoxin CnoX, contains thioredoxin-like and TPR-like domains, YbbN/TrxSC family (CnoX) (PDB:3QDN) (PUBMED:21498507;29754824)	0	1	1	NA	COG3118	GC_00000636, GC_00000753, GC_00001024, GC_00001633, GC_00001713	1	1	18	19
DNA polymerase III, gamma/tau subunits (DnaX) (PDB:1A5T)	0	1	1	NA	COG2812	GC_00000788, GC_00002654	1	1	18	19
Ribosomal protein S18 acetylase RimI and related acetyltransferases (RimI) (PDB:1GHE)	0	1	1	NA	COG0456	GC_00000474, GC_00001854, GC_00002348, GC_00002572	1	1	18	19
Uncharacterized membrane protein YdjX, related to fungal oxalate transporter, TVP38/TMEM64 family (TVP38) (PUBMED:20889782)!!!Rhodanese-related sulfurtransferase (PspE) (PDB:1TQ1)	0	1	1	NA	COG0398!!!COG0607	GC_00000924	1	1	18	19
Asp-tRNAAsn/Glu-tRNAGln amidotransferase B subunit (GatB) (PDB:3H0M)	0	1	1	NA	COG0064	GC_00000072	1	1	18	19
N-acetylmuramoyl-L-alanine amidase (AmiC) (PDB:1JWQ)!!!LysM repeat (LysM) (PDB:1E0G)	0	1	1	NA	COG0860!!!COG1388	GC_00000307	1	1	18	19
GAF domain (GAF)!!!Cyclic di-GMP metabolism protein, combines GGDEF and EAL domains with a 6TM membrane domain	0	1	1	NA	COG2203!!!COG5001	GC_00000348	1	1	18	19
GTP cyclohydrolase FolE2 (FolE2) (PDB:2R5R) (PUBMED:19767425)	0	1	1	NA	COG1469	GC_00000291	1	1	18	19
Predicted nucleic acid-binding protein, contains Zn-ribbon domain	0	1	1	NA	COG2331	GC_00001227, GC_00001623	1	1	18	19
Ribosomal 50S subunit-recycling heat shock protein, contains S4 domain (HslR) (PDB:3BBU)	0	1	1	NA	COG1188	GC_00000544	1	1	18	19
Formylglycine-generating enzyme, required for sulfatase activity, contains SUMF1/FGE domain (YfmG) (PDB:2AFT)	0	1	1	NA	COG1262	GC_00000328, GC_00001264	1	1	18	19
DNA-directed RNA polymerase, alpha subunit/40 kD subunit (RpoA) (PDB:4KN7)	0	1	1	NA	COG0202	GC_00001108	1	1	18	19
UDP-N-acetylglucosamine:LPS N-acetylglucosamine transferase (MurG) (PDB:1F0K)	0	1	1	NA	COG0707	GC_00000331	1	1	18	19
NADPH-dependent glutamate synthase beta chain or related oxidoreductase (GltD) (PDB:1H7X)!!!Pyruvate:ferredoxin oxidoreductase or related 2-oxoacid:ferredoxin oxidoreductase, delta subunit (PorD) (PDB:5C4I)	0	1	1	NA	COG0493!!!COG1144	GC_00000304	1	1	18	19
Ribosomal protein L25 (general stress protein Ctc) (RplY) (PDB:1B75)	0	1	1	NA	COG1825	GC_00000147	1	1	18	19
ABC-type transport system involved in cytochrome c biogenesis, permease component (CcmC)	0	1	1	NA	COG0755	GC_00000762	1	1	18	19
Uncharacterized conserved protein, DUF971 family (PDB:2L6N)	0	1	1	NA	COG3536	GC_00000409	1	1	18	19
Cell division protein FtsB (FtsB) (PDB:4IFF)	0	1	1	NA	COG2919	GC_00000524	1	1	18	19
DNA primase (bacterial type) (DnaG) (PDB:3B39) (PUBMED:28128549)	0	1	1	NA	COG0358	GC_00001182	1	1	18	19
Cell wall hydrolase CwlJ, involved in spore germination (CwlJ) (PDB:4F55)	0	1	1	NA	COG3773	GC_00001037	1	1	18	19
Forkhead associated (FHA) domain, binds pSer, pThr, pTyr (FHA) (PDB:2FEZ)	0	1	1	NA	COG1716	GC_00000436, GC_00000634, GC_00000877, GC_00001475, GC_00001749, GC_00001909, GC_00002029	1	1	18	19
Multidrug efflux pump subunit AcrB (AcrB) (PDB:1IWG)	0	1	1	NA	COG0841	GC_00000074, GC_00000084, GC_00000225, GC_00001783, GC_00002038, GC_00002265	1	1	18	19
Alpha-amylase/alpha-mannosidase, GH57 family (PDB:1K1W)	0	1	1	NA	COG1449	GC_00001069	1	1	18	19
Protoheme ferro-lyase (ferrochelatase) (HemH) (PDB:1AK1)	0	1	1	NA	COG0276	GC_00001021, GC_00001930	1	1	18	19
Predicted acylesterase/phospholipase RssA, containd patatin domain (RssA) (PDB:5FQU)	0	1	1	NA	COG1752	GC_00001138, GC_00001883, GC_00002477	1	1	18	19
Predicted hydrolase of the alpha/beta-hydrolase fold (YheT)	0	1	1	NA	COG0429	GC_00000915	1	1	18	19
DNA topoisomerase IA (TopA) (PDB:1CY0)!!!DNA topoisomerase I, ssDNA-binding Zn-finger and Zn-ribbon domains (YrdD) (PDB:1YUA)!!!Uncharacterized C-terminal domain of topoisomerase IA	0	1	1	NA	COG0550!!!COG0551!!!COG1754	GC_00000310	1	1	18	19
Primosomal protein N' (replication factor Y) - superfamily II helicase (PriA) (PDB:6DCR)	0	1	1	NA	COG1198	GC_00001155	1	1	18	19
Putative negative regulator of RcsB-dependent stress response, UPF0070 family (YfgM) (PUBMED:23091052)	0	1	1	NA	COG2976	GC_00000408, GC_00000450, GC_00002571	1	1	18	19
Anthranilate/para-aminobenzoate synthase component II (glutamine amidotransferase) (PabA) (PDB:1I1Q)	0	1	1	NA	COG0512	GC_00000642	1	1	18	19
Type IV pilus assembly protein PilF/PilW (PilF) (PDB:2VQ2) (PUBMED:16403447)	0	1	1	NA	COG3063	GC_00000270, GC_00000953, GC_00002258	1	1	18	19
tRNA nucleotidyltransferase/poly(A) polymerase (PcnB) (PDB:3WFR)	0	1	1	NA	COG0617	GC_00000388, GC_00000763	1	1	18	19
Cytochrome c553 (CytC553) (PDB:6Q2U)	0	1	1	NA	COG2863	GC_00000470, GC_00002292	1	1	18	19
RIO-like serine/threonine protein kinase fused to N-terminal HTH domain (RIO2) (PDB:1TQI)	0	1	1	NA	COG0478	GC_00000696	1	1	18	19
DNA repair ATPase RecN (RecN) (PDB:4AD8)	0	1	1	NA	COG0497	GC_00001058	1	1	18	19
Exonuclease VII, large subunit (XseA)	0	1	1	NA	COG1570	GC_00000207	1	1	18	19
Chaperonin GroEL (HSP60 family) (GroEL) (PDB:1AON)	0	1	1	NA	COG0459	GC_00000070	1	1	18	19
Na+ or H+-translocating membrane pyrophosphatase (OVP1) (PDB:4A01) (PUBMED:11342551)	0	1	1	NA	COG3808	GC_00000035	1	1	18	19
Small heat shock protein IbpA, HSP20 family (IbpA) (PDB:1GME)	0	1	1	NA	COG0071	GC_00000755, GC_00001333	1	1	18	19
DNA-directed RNA polymerase specialized sigma subunit, sigma24 family (RpoE) (PDB:2Q1Z)	0	1	1	NA	COG1595	GC_00000600, GC_00000658, GC_00000744, GC_00001624	1	1	18	19
MFS-type transporter involved in bile tolerance, Atg22 family (BtlA) (PUBMED:12583894)	0	1	1	NA	COG2270	GC_00000809	1	1	18	19
Nucleotidyltransferase/DNA polymerase DinP involved in DNA repair (DinP) (PDB:4R8U) (PUBMED:16544291)	0	1	1	NA	COG0389	GC_00000372, GC_00000844	1	1	18	19
Radical SAM superfamily maturase, SkfB/NifB/PqqE family (SkfB) (PDB:6Q2P) (PUBMED:23282011)	0	1	1	NA	COG0535	GC_00000916, GC_00001539, GC_00002517	1	1	18	19
Acyl-CoA hydrolase (YciA) (PDB:5DM5)	0	1	1	NA	COG1607	GC_00000995	1	1	18	19
Leucyl aminopeptidase (PepB) (PDB:3H8E) (PUBMED:19553197;23825549)	0	1	1	NA	COG0260	GC_00000339	1	1	18	19
Pentose-5-phosphate-3-epimerase (Rpe) (PDB:1H1Y)	0	1	1	NA	COG0036	GC_00000301	1	1	18	19
GGDEF domain, diguanylate cyclase (c-di-GMP synthetase) or its enzymatically inactive variants (GGDEF) (PDB:6D9M)!!!EAL domain, c-di-GMP-specific phosphodiesterase class I (or its enzymatically inactive variant) (EAL) (PDB:2BAS)!!!PAS domain (PAS) (PDB:2MWG)	0	1	1	NA	COG2199!!!COG2200!!!COG2202	GC_00000092, GC_00000130, GC_00001574, GC_00001744, GC_00002414	1	1	18	19
Acid resistance membrane protein HdeD, DUF308 family (HdeD) (PUBMED:12694615;28802266)	0	1	1	NA	COG3247	GC_00000787	1	1	18	19
Glycosyltransferase involved in cell wall bisynthesis (RfaB) (PDB:2IV7)	0	1	1	NA	COG0438	GC_00000846, GC_00002211, GC_00002333, GC_00002432, GC_00002457, GC_00002458, GC_00002469, GC_00002475, GC_00002490, GC_00002497, GC_00002505, GC_00002562, GC_00002704	1	1	18	19
Phosphoribosylpyrophosphate synthetase (PrsA) (PDB:1DKR)	0	1	1	NA	COG0462	GC_00000200, GC_00000720	1	1	18	19
Predicted phosphodiesterase, calcineurin family (YfcE) (PDB:1SU1) (PUBMED:17586769)	0	1	1	NA	COG0622	GC_00000689, GC_00000769	1	1	18	19
Heme/copper-type cytochrome/quinol oxidase, subunit 1 (CyoB) (PDB:1AR1)	0	1	1	NA	COG0843	GC_00000026	1	1	18	19
Zn-dependent protease with chaperone function (HtpX) (PDB:2YPT)	0	1	1	NA	COG0501	GC_00000793, GC_00001654, GC_00001736	1	1	18	19
Predicted ribonuclease YlaK, contains NYN-type RNase and PhoH-family ATPase domains (YlaK) (PUBMED:17114934)	0	1	1	NA	COG1875	GC_00000297	1	1	18	19
Predicted metalloprotease, contains C-terminal PDZ domain (PDB:4FGM)	0	1	1	NA	COG3975	GC_00001161	1	1	18	19
tRNA A37 threonylcarbamoyltransferase TsaD (TsaD) (PDB:3ENO) (PUBMED:23072323;21285948;32385138)	0	1	1	NA	COG0533	GC_00000381	1	1	18	19
Succinate dehydrogenase/fumarate reductase, Fe-S protein subunit (SdhB/FrdB) (PDB:6LUM)	0	1	1	NA	COG0479	GC_00000853	1	1	18	19
DNA-binding nucleoid-associated protein YbaB/EfbC (YbaB) (PDB:1J8B) (PUBMED:19594923;22544270)	0	1	1	NA	COG0718	GC_00000407	1	1	18	19
Outer membrane protein TolC (TolC) (PDB:1EK9)	0	1	1	NA	COG1538	GC_00000269, GC_00001088, GC_00001827, GC_00001993	1	1	18	19
Predicted endonuclease distantly related to archaeal Holliday junction resolvase, YraN/UPF0102 family (YraN) (PDB:3FOV)	0	1	1	NA	COG0792	GC_00001007	1	1	18	19
Lipid-binding SYLF domain, Ysc84/FYVE family (SYLF) (PUBMED:21624956)	0	1	1	NA	COG2930	GC_00000586, GC_00001441	1	1	18	19
Na+-translocating ferredoxin:NAD+ oxidoreductase RNF, RnfC subunit (RnfC)	0	1	1	NA	COG4656	GC_00001130	1	1	18	19
TRAP-type mannitol/chloroaromatic compound transport system, periplasmic component (FcbT1) (PDB:2HZK)	0	1	1	NA	COG4663	GC_00000169	1	1	18	19
ABC-type lipoprotein export system, ATPase component (LolD) (PDB:5GKO)	0	1	1	NA	COG1136	GC_00000278, GC_00000761, GC_00001832, GC_00001988	1	1	18	19
Glutathionyl-hydroquinone reductase (ECM4) (PDB:6GCA)	0	1	1	NA	COG0435	GC_00000712	1	1	18	19
Long-chain acyl-CoA synthetase (AMP-forming) (FAA1)	0	1	1	NA	COG1022	GC_00000091	1	1	18	19
Glutaredoxin (GrxC) (PDB:1AAZ)	0	1	1	NA	COG0695	GC_00000624, GC_00000967, GC_00002154	1	1	18	19
Predicted RNA-binding protein involved in translation, contains Zn-ribbon domain, DUF1610 family	0	1	1	NA	COG2888	GC_00000657	1	1	18	19
DNA polymerase III, epsilon subunit or related 3'-5' exonuclease (DnaQ) (PDB:1J53)	0	1	1	NA	COG0847	GC_00000623, GC_00001111, GC_00001244	1	1	18	19
Delta-aminolevulinic acid dehydratase, porphobilinogen synthase (HemB) (PDB:1I8J)	0	1	1	NA	COG0113	GC_00000085	1	1	18	19
Ammonia channel protein AmtB (AmtB) (PDB:1U77)	0	1	1	NA	COG0004	GC_00000232, GC_00000320	1	1	18	19
ABC-type multidrug transport system, ATPase component (CcmA) (PDB:5DO7)	0	1	1	NA	COG1131	GC_00000203, GC_00000784, GC_00001727, GC_00001960, GC_00002499	1	1	18	19
ABC-type uncharacterized transport system involved in gliding motility, auxiliary component (GldG)	0	1	1	NA	COG3225	GC_00000863	1	1	18	19
Phosphoribosyl-ATP pyrophosphohydrolase (HisI2) (PDB:6J22)	0	1	1	NA	COG0140	GC_00000983	1	1	18	19
Zn-dependent oligopeptidase, M3 family (Dcp) (PDB:5L43) (PUBMED:25239919;31422053)	0	1	1	NA	COG0339	GC_00000179	1	1	18	19
Type II secretory pathway component GspD/PulD (secretin) (PulD) (PDB:5TCQ)	0	1	1	NA	COG1450	GC_00001152, GC_00002221	1	1	18	19
Fe-S-cluster formation regulator IscX/YfhJ (IscX) (PDB:1UJ8) (PUBMED:16698547)	0	1	1	NA	COG2975	GC_00000589	1	1	18	19
Predicted PurR-regulated permease PerM (PerM)	0	1	1	NA	COG0628	GC_00000641, GC_00001817	1	1	18	19
Transcriptional regulator NrdR, contains Zn-ribbon and ATP-cone domains (NrdR)	0	1	1	NA	COG1327	GC_00000598	1	1	18	19
Cell division protein CpoB, coordinates peptidoglycan biosynthesis and outer membrane constriction (CpoB) (PDB:2WZ7) (PUBMED:25951518)	0	1	1	NA	COG1729	GC_00000055, GC_00000252, GC_00001156, GC_00001300, GC_00001533, GC_00001782	1	1	18	19
tRNA A37 threonylcarbamoyladenosine biosynthesis protein TsaE (TsaE) (PDB:1FL9)	0	1	1	NA	COG0802	GC_00000630	1	1	18	19
N-acetyl-anhydromuramyl-L-alanine amidase AmpD (AmpD) (PDB:2Y28)	0	1	1	NA	COG3023	GC_00000789	1	1	18	19
Fe-S cluster biosynthesis and repair protein YggX (YggX) (PDB:1T07) (PUBMED:24421039)	0	1	1	NA	COG2924	GC_00000732, GC_00002597	1	1	18	19
2',3'-cyclic-nucleotide 2'-phosphodiesterase/5'- or 3'-nucleotidase, 5'-nucleotidase family (UshA) (PDB:1HO5)	0	1	1	NA	COG0737	GC_00000875	1	1	18	19
Esterase/lipase superfamily enzyme	0	1	1	NA	COG4782	GC_00000776	1	1	18	19
Asp-tRNAAsn/Glu-tRNAGln amidotransferase C subunit (GatC) (PDB:3H0L)	0	1	1	NA	COG0721	GC_00000835, GC_00002674	1	1	18	19
Prephenate dehydrogenase (TyrA) (PDB:2F1K)	0	1	1	NA	COG0287	GC_00001032	1	1	18	19
TctA family transporter (PUBMED:14499931)	0	1	1	NA	COG3333	GC_00000495, GC_00002573	1	1	18	19
Cell shape-determining ATPase MreB, actin-like superfamily (MreB) (PDB:1JCE)	0	1	1	NA	COG1077	GC_00000165	1	1	18	19
NAD(P)H-hydrate repair enzyme Nnr, NAD(P)H-hydrate epimerase domain (Nnr1) (PDB:3RRB)!!!NAD(P)H-hydrate repair enzyme Nnr, NAD(P)H-hydrate dehydratase domain (Nnr2) (PDB:1KYH)	0	1	1	NA	COG0062!!!COG0063	GC_00000077, GC_00002030	1	1	18	19
Na+-translocating ferredoxin:NAD+ oxidoreductase RNF, RnfA subunit (RnfA)	0	1	1	NA	COG4657	GC_00000295	1	1	18	19
Phosphoribosyl-AMP cyclohydrolase (HisI1) (PDB:1ZPS)	0	1	1	NA	COG0139	GC_00001116	1	1	18	19
Uncharacterized conserved protein YabN, contains tetrapyrrole methylase and MazG-like pyrophosphatase domain (YabN)	0	1	1	NA	COG3956	GC_00000913	1	1	18	19
Protein chain release factor PrfB (PrfB) (PDB:1GQE)	0	1	1	NA	COG1186	GC_00000384, GC_00002498	1	1	18	19
Ribosome recycling factor (Frr) (PDB:1DD5)	0	1	1	NA	COG0233	GC_00000435	1	1	18	19
Glycine cleavage system protein T (aminomethyltransferase) (GcvT) (PDB:2GAH) (PUBMED:25433025;25505271)	0	1	1	NA	COG0404	GC_00001039	1	1	18	19
S-adenosylmethionine decarboxylase (SpeD) (PDB:1TLU)	0	1	1	NA	COG1586	GC_00001073	1	1	18	19
Uncharacterized conserved protein YhdP, contains DUF3971 and AsmA2 domains (YhdR)	0	1	1	NA	COG3164	GC_00000318	1	1	18	19
Murein DD-endopeptidase MepM and murein hydrolase activator NlpD, contains LysM domain (NlpD) (PDB:2GU1)!!!Cell division protein YtfB/OapA (opacity-associated protein A) (OapA) (PUBMED:29686141)	0	1	1	NA	COG0739!!!COG3061	GC_00001011	1	1	18	19
N-methylhydantoinase A/oxoprolinase/acetone carboxylase, beta subunit (HyuA)	0	1	1	NA	COG0145	GC_00000568	1	1	18	19
Cell division protein FtsI, peptidoglycan transpeptidase (Penicillin-binding protein 2) (FtsI) (PDB:6HZQ)	0	1	1	NA	COG0768	GC_00000209, GC_00000588	1	1	18	19
Chemotaxis signal transduction protein CheW (CheW) (PDB:2QDL)	0	1	1	NA	COG0835	GC_00000852, GC_00002179	1	1	18	19
ATP-dependent protease Clp, ATPase subunit ClpX (ClpX) (PDB:3HTE)	0	1	1	NA	COG1219	GC_00000234	1	1	18	19
Ni,Fe-hydrogenase I cytochrome b subunit (HyaC) (PDB:4GD3)	0	1	1	NA	COG1969	GC_00000418	1	1	18	19
Zn-dependent protease PmbA/TldA or its inactivated homolog (TldD) (PDB:3TV9) (PUBMED:12029038)	0	1	1	NA	COG0312	GC_00000120, GC_00000280	1	1	18	19
Binding protein subunit MlaB of the ABC-type intermembrane phospholipid transporter Mla, contains STAS domain (MlaB)	0	1	1	NA	COG3113	GC_00000511	1	1	18	19
Na+/proline symporter (PutP) (PDB:5NVA)	0	1	1	NA	COG0591	GC_00000243, GC_00002529	1	1	18	19
Cytochrome oxidase assembly protein ShyY1 (Shy1)	0	1	1	NA	COG3346	GC_00000335	1	1	18	19
ATPase components of ABC transporters with duplicated ATPase domains (Uup) (PDB:5ZXD)	0	1	1	NA	COG0488	GC_00000058, GC_00000136, GC_00001165	1	1	18	19
Membrane protein AmpE required for beta-lactamase induction (AmpE)	0	1	1	NA	COG3725	GC_00000715	1	1	18	19
Molecular chaperone GrpE (heat shock protein HSP-70) (GrpE) (PDB:1DKG)	0	1	1	NA	COG0576	GC_00000958	1	1	18	19
Ribosomal protein S13 (RpsM) (PDB:4V4H)	0	1	1	NA	COG0099	GC_00000622	1	1	18	19
Uncharacterized membrane protein (PUBMED:15101977)	0	1	1	NA	COG3759	GC_00000490	1	1	18	19
6-phosphogluconate dehydrogenase (decarboxylating) (YqeC) (PDB:4E21)	0	1	1	NA	COG1023	GC_00000213, GC_00000826	1	1	18	19
tRNA(Glu) U13 pseudouridine synthase TruD (TruD) (PDB:1SB7)	0	1	1	NA	COG0585	GC_00000940	1	1	18	19
Organic radical activating enzyme NrdG/QueE (QueE) (PUBMED:14660578;17384645)	0	1	1	NA	COG0602	GC_00000742	1	1	18	19
Glycosyltransferase involved in LPS biosynthesis, GR25 family	0	1	1	NA	COG3306	GC_00001023	1	1	18	19
Enamine deaminase RidA, house cleaning of reactive enamine intermediates, YjgF/YER057c/UK114 family (RidA) (PDB:1J7H) (PUBMED:22094463;32205462)	0	1	1	NA	COG0251	GC_00000571	1	1	18	19
Signal recognition particle GTPase FtsY (FtsY) (PDB:4AK9)	0	1	1	NA	COG0552	GC_00000299	1	1	18	19
Cytoskeletal protein CcmA, bactofilin family (CcmA) (PDB:2N3D)	0	1	1	NA	COG1664	GC_00000528	1	1	18	19
Transcription-repair coupling factor (superfamily II helicase) (Mfd) (PDB:2EYQ)	0	1	1	NA	COG1197	GC_00000255	1	1	18	19
Valyl-tRNA synthetase (ValS) (PDB:1GAX)	0	1	1	NA	COG0525	GC_00000101	1	1	18	19
Peptide chain release factor RF-3 (PrfC) (PDB:3UOQ)	0	1	1	NA	COG4108	GC_00000344	1	1	18	19
Uncharacterized membrane protein YphA, DoxX/SURF4 family (DoxX)	0	1	1	NA	COG2259	GC_00000564, GC_00001896	1	1	18	19
16S rRNA C1402 N4-methylase RsmH (RmsH) (PDB:1M6Y)	0	1	1	NA	COG0275	GC_00000432	1	1	18	19
Tripartite-type tricarboxylate transporter, extracytoplasmic receptor component TctC (TctC) (PDB:2DVZ)	0	1	1	NA	COG3181	GC_00000482	1	1	18	19
Ribonuclease G or E (CafA) (PDB:1SLJ)	0	1	1	NA	COG1530	GC_00000261, GC_00000917	1	1	18	19
ABC-type tungstate transport system, periplasmic component (TupA)	0	1	1	NA	COG4662	GC_00000717	1	1	18	19
Circularly permuted ATP-grasp protein (PDB:3N6X) (PUBMED:20023723)	0	1	1	NA	COG2308	GC_00000785	1	1	18	19
TPR repeat (TPR) (PDB:1KLX)	0	1	1	NA	COG0790	GC_00000996, GC_00001095, GC_00001992, GC_00002429	1	1	18	19
Pyridoxal reductase PdxI or related oxidoreductase, aldo/keto reductase family (PdxI) (PDB:1LQA) (PUBMED:32253339)	0	1	1	NA	COG0667	GC_00000345, GC_00001515	1	1	18	19
Tetratricopeptide (TPR) repeat (TPR) (PDB:3AS4)!!!Outer membrane protein chaperone/metalloprotease BepA/YfgC, contains M48 and TPR domains (BepA) (PDB:6AIT) (PUBMED:24003122)	0	1	1	NA	COG0457!!!COG4783	GC_00000190	1	1	18	19
Sterol desaturase/sphingolipid hydroxylase, fatty acid hydroxylase superfamily (ERG3) (PDB:4ZR0)	0	1	1	NA	COG3000	GC_00000221, GC_00001527, GC_00002160, GC_00002338	1	1	18	19
Cys-tRNA(Pro) deacylase, prolyl-tRNA editing enzyme YbaK/EbsC (EbsC) (PDB:1DBU)	0	1	1	NA	COG2606	GC_00000472	1	1	18	19
Geranylgeranyl pyrophosphate synthase (IspA) (PDB:2AZJ)	0	1	1	NA	COG0142	GC_00000240, GC_00000962	1	1	18	19
Uncharacterized conserved protein YgiM, contains N-terminal SH3 domain, DUF1202 family (YgiM) (PDB:2KQ8)	0	1	1	NA	COG3103	GC_00000478, GC_00000929, GC_00000974, GC_00001884	1	1	18	19
Dienelactone hydrolase (DLH) (PDB:4ZV9)	0	1	1	NA	COG0412	GC_00000424, GC_00002227	1	1	18	19
Accessory colonization factor AcfC, contains ABC-type periplasmic domain (AcfC) (PDB:4JB7)	0	1	1	NA	COG4588	GC_00001050	1	1	18	19
3-5 helicase subunit RecB of the DNA repair enzyme RecBCD (exonuclease V) (RecB) (PDB:3U44) (PUBMED:29901759;30601118)	0	1	1	NA	COG1074	GC_00000100	1	1	18	19
Transcription antitermination factor NusA, contains S1 and KH domains (NusA) (PDB:1HH2)	0	1	1	NA	COG0195	GC_00000699	1	1	18	19
Phosphoribosylaminoimidazole (AIR) synthetase (PurM) (PDB:1CLI)	0	1	1	NA	COG0150	GC_00001425, GC_00002585	1	1	18	19
Gamma-glutamyltranspeptidase (Ggt) (PDB:2Z8I) (PUBMED:16618936)	0	1	1	NA	COG0405	GC_00000740, GC_00001745	1	1	18	19
NADH:ubiquinone oxidoreductase, NADH-binding 51 kD subunit (chain F) (NuoF) (PDB:2FUG)	0	1	1	NA	COG1894	GC_00000208	1	1	18	19
Glucose-6-phosphate isomerase (Pgi) (PDB:1B0Z)!!!Transaldolase/fructose-6-phosphate aldolase (TalA) (PDB:1F05)	0	1	1	NA	COG0166!!!COG0176	GC_00000694	1	1	18	19
RecG-like helicase (RecG) (PDB:1GM5)	0	1	1	NA	COG1200	GC_00000370	1	1	18	19
Imidazoleglycerol phosphate dehydratase HisB (HisB2) (PDB:1RHY)	0	1	1	NA	COG0131	GC_00000791	1	1	18	19
Multidrug efflux pump subunit AcrA (membrane-fusion protein) (AcrA) (PDB:1T5E)	0	1	1	NA	COG0845	GC_00000353, GC_00000546, GC_00000617, GC_00000922, GC_00001171, GC_00001716, GC_00001885	1	1	18	19
Phosphohistidine phosphatase SixA (SixA) (PDB:1UJB)	0	1	1	NA	COG2062	GC_00000710, GC_00001004	1	1	18	19
Type IV pilus assembly protein PilV (PilV)	0	1	1	NA	COG4967	GC_00000951, GC_00002532	1	1	18	19
Phosphoenolpyruvate carboxylase (Ppc) (PDB:1FIY)	0	1	1	NA	COG2352	GC_00000402	1	1	18	19
Type IV pilus assembly protein FimT (FimT) (PUBMED:17322192;28771515)	0	1	1	NA	COG4970	GC_00000695, GC_00002128, GC_00002531, GC_00002588	1	1	18	19
Phosphoribulokinase (PrkB) (PDB:1A7J)	0	1	1	NA	COG3954	GC_00000121	1	1	18	19
Phosphoglycerate dehydrogenase or related dehydrogenase (SerA) (PDB:3OET)	0	1	1	NA	COG0111	GC_00000292	1	1	18	19
K+-sensing histidine kinase KdpD (KdpD) (PDB:2KSF)	0	1	1	NA	COG2205	GC_00001141, GC_00002411	1	1	18	19
ATPase subunit MlaF of the ABC-type intermembrane phospholipid transporter Mla (MlaF) (PDB:6IC4)	0	1	1	NA	COG1127	GC_00000887, GC_00001346, GC_00002677	1	1	18	19
Undecaprenyl pyrophosphate phosphatase (UppP) (PDB:5OON)	0	1	1	NA	COG1968	GC_00000991	1	1	18	19
DNA-binding response regulator, NarL/FixJ family, contains REC and HTH domains (CitB) (PDB:1A04)	0	1	1	NA	COG2197	GC_00001513, GC_00001544, GC_00001631	1	1	18	19
C-terminal processing protease CtpA/Prc, contains a PDZ domain (CtpA) (PDB:6IQU)	0	1	1	NA	COG0793	GC_00000783	1	1	18	19
Methylase of polypeptide chain release factors (HemK) (PDB:1NV8)	0	1	1	NA	COG2890	GC_00001387, GC_00001719, GC_00002637	1	1	18	19
Cell shape-determining protein MreC (MreC) (PDB:2J5U)	0	1	1	NA	COG1792	GC_00000275	1	1	18	19
Regulator of phage lambda lysogenization HflD, binds to CII and stimulates its degradation (HflD) (PDB:1QZ4)	0	1	1	NA	COG2915	GC_00000461, GC_00002584	1	1	18	19
Ribosome-binding ATPase YchF, GTP1/OBG family (GTP1) (PDB:2DWQ) (PUBMED:21527254)	0	1	1	NA	COG0012	GC_00000250	1	1	18	19
Leucyl-tRNA synthetase (LeuS) (PDB:6LPF)	0	1	1	NA	COG0495	GC_00000057	1	1	18	19
Twin-arginine protein secretion pathway components TatA and TatB (TatA) (PDB:2L16)	0	1	1	NA	COG1826	GC_00000592, GC_00000856	1	1	18	19
Shikimate kinase (AroK) (PDB:1E6C)	0	1	1	NA	COG0703	GC_00000986	1	1	18	19
Cbb3-type cytochrome oxidase, cytochrome c subunit FixO (CcoO) (PDB:3MK7)	0	1	1	NA	COG2993	GC_00000214, GC_00001928	1	1	18	19
Sugar (pentulose or hexulose) kinase (XylB) (PDB:4C23)	0	1	1	NA	COG1070	GC_00001096	1	1	18	19
Outer membrane protein assembly factor BamE, lipoprotein component of the BamABCDE complex (BamE) (PDB:2KM7)	0	1	1	NA	COG2913	GC_00000691	1	1	18	19
Cytochrome b subunit of the bc complex (QcrB/PetB) (PDB:1VF5)	0	1	1	NA	COG1290	GC_00000224	1	1	18	19
Signal transduction protein containing GAF and PtsI domains (PtsP)	0	1	1	NA	COG3605	GC_00001060	1	1	18	19
Pyruvate/2-oxoglutarate/acetoin dehydrogenase complex, dehydrogenase (E1) component, beta subunit (AcoB) (PDB:2OZL)	0	1	1	NA	COG0022	GC_00000526, GC_00002272	1	1	18	19
Peptide deformylase (Def) (PDB:1BS4)	0	1	1	NA	COG0242	GC_00000247, GC_00001223, GC_00002078	1	1	18	19
Predicted thiol-disulfide oxidoreductase YuxK, DCC family (YuxK) (PUBMED:15236740)	0	1	1	NA	COG3011	GC_00000338	1	1	18	19
16S rRNA U1498 N3-methylase RsmE (RsmE) (PDB:1NXZ)	0	1	1	NA	COG1385	GC_00000342, GC_00002603	1	1	18	19
Transcription termination factor Rho (Rho) (PDB:1PVO)	0	1	1	NA	COG1158	GC_00000161	1	1	18	19
GGDEF domain, diguanylate cyclase (c-di-GMP synthetase) or its enzymatically inactive variants (GGDEF) (PDB:6D9M)!!!EAL domain, c-di-GMP-specific phosphodiesterase class I (or its enzymatically inactive variant) (EAL) (PDB:2BAS)!!!PAS domain (PAS) (PDB:2MWG)!!!RocR-type transcriptional regulator, contains PAS, AAA-type ATPase, and DNA-binding Fis domains (RocR)	0	1	1	NA	COG2199!!!COG2200!!!COG2202!!!COG3829	GC_00001103	1	1	18	19
DNA gyrase/topoisomerase IV, subunit A (GyrA) (PDB:1SUU)	0	1	1	NA	COG0188	GC_00000934, GC_00001065, GC_00002642, GC_00002643	1	1	18	19
Chromosome segregation protein Spo0J, contains ParB-like nuclease domain (Spo0J) (PDB:1R71)	0	1	1	NA	COG1475	GC_00001068	1	1	18	19
2-C-methyl-D-erythritol 4-phosphate cytidylyltransferase (IspD) (PDB:1H3M)	0	1	1	NA	COG1211	GC_00000859	1	1	18	19
Putative sterol carrier protein, contains SCP2 domain (SCP2)	0	1	1	NA	COG3255	GC_00000804	1	1	18	19
Predicted aspartyl protease (PDB:5C9F)	0	1	1	NA	COG3577	GC_00000952, GC_00001082	1	1	18	19
Outer membrane lipoprotein LolB, involved in outer membrane biogenesis (LolB) (PDB:1IWM)	0	1	1	NA	COG3017	GC_00000854	1	1	18	19
Ketopantoate hydroxymethyltransferase (PanB) (PDB:3VAV)	0	1	1	NA	COG0413	GC_00001132	1	1	18	19
Na+/H+ antiporter NhaD or related arsenite permease (ArsB)	0	1	1	NA	COG1055	GC_00000897, GC_00001617	1	1	18	19
Tryptophanyl-tRNA synthetase (TrpS) (PDB:3N9I)	0	1	1	NA	COG0180	GC_00000314	1	1	18	19
Ribosomal 50S subunit-associated protein YjgA, DUF615 family (YjgA) (PDB:2P0T) (PUBMED:16980477)	0	1	1	NA	COG3028	GC_00000416	1	1	18	19
Protein chain release factor RF1 (PrfA) (PDB:1RQ0)	0	1	1	NA	COG0216	GC_00000202	1	1	18	19
23S rRNA U2552 (ribose-2'-O)-methylase RlmE/FtsJ (RlmE) (PDB:1EIZ) (PUBMED:10769117)	0	1	1	NA	COG0293	GC_00000355	1	1	18	19
Threonine synthase (ThrC) (PDB:1VB3)	0	1	1	NA	COG0498	GC_00000727	1	1	18	19
tmRNA-binding protein (SmpB) (PDB:1J1H) (PUBMED:26251518)	0	1	1	NA	COG0691	GC_00000539	1	1	18	19
SAM-dependent methyltransferase, MidA family (MidA) (PDB:1ZKD)	0	1	1	NA	COG1565	GC_00000850	1	1	18	19
Uncharacterized conserved protein, DUF465 domain	0	1	1	NA	COG5481	GC_00000637	1	1	18	19
3-hydroxymyristoyl/3-hydroxydecanoyl-(acyl carrier protein) dehydratase (FabA) (PDB:1MKA)	0	1	1	NA	COG0764	GC_00000287, GC_00002085	1	1	18	19
Pyruvate/2-oxoglutarate dehydrogenase complex, dihydrolipoamide acyltransferase (E2) component (AceF) (PDB:1B5S)!!!Dihydrolipoamide dehydrogenase (E3) component of pyruvate/2-oxoglutarate dehydrogenase complex or glutathione oxidoreductase (Lpd) (PDB:6QKG)	0	1	1	NA	COG0508!!!COG1249	GC_00000403	1	1	18	19
Metal-dependent hydrolase, endonuclease/exonuclease/phosphatase family (ElsH) (PUBMED:15178340)	0	1	1	NA	COG3568	GC_00000533, GC_00001762	1	1	18	19
ABC-type iron transport system FetAB, permease component (FetB) (PUBMED:24038693)	0	1	1	NA	COG0390	GC_00000866	1	1	18	19
Thiosulfate dehydrogenase TsdA, contains C-terminal cytochrome c domain (TsdA) (PUBMED:32457501)	0	1	1	NA	COG3258	GC_00000709, GC_00001278	1	1	18	19
Glucose-1-phosphate adenylyltransferase (ADP-glucose pyrophosphorylase) (GlgC) (PDB:5MNI) (PUBMED:27545622)	0	1	1	NA	COG0448	GC_00001075, GC_00002087	1	1	18	19
Predicted N-acyltransferase	0	1	1	NA	COG3146	GC_00000389	1	1	18	19
Cell division protein FtsX (FtsX)	0	1	1	NA	COG2177	GC_00000227	1	1	18	19
ABC-type sugar transport system, ATPase component MalK (MalK) (PDB:2ONK)	0	1	1	NA	COG3839	GC_00000547	1	1	18	19
UDP-N-acetylglucosamine enolpyruvyl transferase (MurA) (PDB:1A2N)	0	1	1	NA	COG0766	GC_00000051	1	1	18	19
UTP:GlnB (protein PII) uridylyltransferase (GlnD)	0	1	1	NA	COG2844	GC_00000176	1	1	18	19
RecA/RadA recombinase (RecA) (PDB:1B22)	0	1	1	NA	COG0468	GC_00000073	1	1	18	19
dTDP-4-amino-4,6-dideoxygalactose transaminase (WecE) (PDB:4PIW) (PUBMED:15271350)	0	1	1	NA	COG0399	GC_00000105, GC_00001274	1	1	18	19
tRNA(Leu) C34 or U34 (ribose-2'-O)-methylase TrmL, contains SPOUT domain (TrmL) (PDB:4JAK)	0	1	1	NA	COG0219	GC_00000927	1	1	18	19
Membrane-bound lytic murein transglycosylase B (MltB) (PDB:1D0K)	0	1	1	NA	COG2951	GC_00000848	1	1	18	19
Molecular chaperone, HSP90 family (HtpG) (PDB:1Y4S) (PUBMED:30150682)	0	1	1	NA	COG0326	GC_00000363	1	1	18	19
Uncharacterized protein, contains predicted SAM-dependent methyltransferase domain (PDB:4PIM)	0	1	1	NA	COG4301	GC_00000652	1	1	18	19
Anthranilate/para-aminobenzoate synthases component I (TrpE) (PDB:1I1Q)	0	1	1	NA	COG0147	GC_00000259, GC_00001370	1	1	18	19
Predicted nucleotidyltransferase	0	1	1	NA	COG2413	GC_00000612	1	1	18	19
Replication-associated recombination protein RarA (DNA-dependent ATPase) (RarA) (PDB:3PVS)	0	1	1	NA	COG2256	GC_00000071	1	1	18	19
Ribulose bisphosphate carboxylase small subunit (RbcS) (PDB:2YBV)	0	1	1	NA	COG4451	GC_00000277	1	1	18	19
Glutamate 5-kinase (ProB) (PDB:2W21)	0	1	1	NA	COG0263	GC_00000498	1	1	18	19
NAD(P)H-flavin reductase (Mcr1) (PDB:3A1F)!!!Ferredoxin (Fdx) (PDB:1KRH)	0	1	1	NA	COG0543!!!COG0633	GC_00000910, GC_00001408	1	1	18	19
Predicted arabinose efflux permease AraJ, MFS family (AraJ) (PDB:4LDS)	0	1	1	NA	COG2814	GC_00000281, GC_00000306, GC_00000649, GC_00001528, GC_00001550, GC_00002648	1	1	18	19
Ribonuclease D (Rnd) (PDB:5C0Y) (PUBMED:18821773)	0	1	1	NA	COG0349	GC_00001173	1	1	18	19
Outer membrane cobalamin receptor protein BtuB (BtuB) (PDB:1NQE)	0	1	1	NA	COG4206	GC_00000725	1	1	18	19
Nitric oxide response protein NnrS (NnrS) (PUBMED:26452555;29934335;31481951)	0	1	1	NA	COG3213	GC_00000898	1	1	18	19
tRNA-dihydrouridine synthase (DusA) (PDB:1VHN)	0	1	1	NA	COG0042	GC_00000961	1	1	18	19
Phosphatidylglycerophosphatase A (PgpA) (PDB:1RFZ)	0	1	1	NA	COG1267	GC_00000567	1	1	18	19
Periplasmic subunit MlaC of the ABC-type intermembrane phospholipid transporter Mla (MlaC) (PDB:2QGU) (PUBMED:19383799)	0	1	1	NA	COG2854	GC_00000185, GC_00000491, GC_00000578, GC_00000832, GC_00000872, GC_00002473	1	1	18	19
Ribosomal 30S subunit maturation factor RimM, required for 16S rRNA processing (RimM) (PDB:2QGG)	0	1	1	NA	COG0806	GC_00000674	1	1	18	19
Translation elongation factor EF-G, a GTPase (FusA) (PDB:1DAR)	0	1	1	NA	COG0480	GC_00000134	1	1	18	19
ABC-type transport system involved in lipoprotein release, permease component LolC (LolE) (PDB:6F49)	0	1	1	NA	COG4591	GC_00001089	1	1	18	19
Polyribonucleotide nucleotidyltransferase (polynucleotide phosphorylase) (Pnp) (PDB:1E3P)	0	1	1	NA	COG1185	GC_00000037	1	1	18	19
CMP-2-keto-3-deoxyoctulosonic acid synthetase (KdsB) (PDB:1VH1)	0	1	1	NA	COG1212	GC_00000994	1	1	18	19
Cystathionine beta-lyase/cystathionine gamma-synthase (MetC) (PDB:1CL1)	0	1	1	NA	COG0626	GC_00000127	1	1	18	19
Dihydroorotase or related cyclic amidohydrolase (AllB) (PDB:1J79)	0	1	1	NA	COG0044	GC_00001063	1	1	18	19
Murein DD-endopeptidase MepM and murein hydrolase activator NlpD, contains LysM domain (NlpD) (PDB:2GU1)	0	1	1	NA	COG0739	GC_00000741, GC_00001474, GC_00001524	1	1	18	19
Ribosomal protein L11 methylase PrmA (PrmA) (PDB:3GRZ)	0	1	1	NA	COG2264	GC_00000667, GC_00002516, GC_00002558	1	1	18	19
ParA-like ATPase involved in chromosome/plasmid partitioning or cellulose biosynthesis protein BcsQ (ParA) (PDB:6NOO)	0	1	1	NA	COG1192	GC_00000337, GC_00000465, GC_00000607, GC_00001873	1	1	18	19
3-oxoacyl-(acyl-carrier-protein) synthase (FabB) (PDB:2UV8) (PUBMED:21652641)	0	1	1	NA	COG0304	GC_00000064, GC_00000305, GC_00002261, GC_00002349, GC_00002640	1	1	18	19
Fe2+ or Zn2+ uptake regulation protein Fur/Zur (Fur) (PDB:1MZB)	0	1	1	NA	COG0735	GC_00000078, GC_00000825	1	1	18	19
Predicted ATP-dependent protease (LonB) (PDB:3K1J)	0	1	1	NA	COG1067	GC_00001083	1	1	18	19
4-hydroxy-3-methylbut-2-en-1-yl diphosphate synthase IspG/GcpE (IspG) (PDB:2Y0F)	0	1	1	NA	COG0821	GC_00000068	1	1	18	19
Uncharacterized conserved protein, PA2063/DUF2235 family	0	1	1	NA	COG3673	GC_00001101	1	1	18	19
4-hydroxy-tetrahydrodipicolinate reductase (DapB) (PDB:1ARZ) (PUBMED:29684280)	0	1	1	NA	COG0289	GC_00000138	1	1	18	19
Glucan phosphorylase (GlgP) (PDB:1A8I)	0	1	1	NA	COG0058	GC_00000296	1	1	18	19
Riboflavin synthase alpha chain (RibC) (PDB:1I8D)	0	1	1	NA	COG0307	GC_00000541	1	1	18	19
Sulfite exporter TauE/SafE/YfcA and related permeases, UPF0721 family (TauE) (PUBMED:21183667;22797525)	0	1	1	NA	COG0730	GC_00001192, GC_00001717, GC_00002308	1	1	18	19
Polyferredoxin NapH (NapH) (PUBMED:27322068)!!!Transcriptional regulator NosR of nitric oxide reductase (NosR)	0	1	1	NA	COG0348!!!COG3901	GC_00001000	1	1	18	19
Polyprenyltransferase (heme O synthase) (CyoE)	0	1	1	NA	COG0109	GC_00000290	1	1	18	19
Serine/threonine protein kinase (SPS1) (PDB:6G4J)!!!Extracytoplasmic sensor domain CHASE2 (specificity unknown) (CHASE2)	0	1	1	NA	COG0515!!!COG4252	GC_00000048	1	1	18	19
Ribosomal protein L17 (RplQ) (PDB:1GD8)	0	1	1	NA	COG0203	GC_00000349	1	1	18	19
Ribosomal protein L31 (RpmE) (PDB:1VS6)	0	1	1	NA	COG0254	GC_00000631	1	1	18	19
Aconitase A (AcnA) (PDB:1ACO)	0	1	1	NA	COG1048	GC_00000031	1	1	18	19
GMP synthase, glutamine amidotransferase domain (GuaA1) (PDB:4WIM)!!!GMP synthase, PP-ATPase domain/subunit (GuaA2) (PDB:4WIM)	0	1	1	NA	COG0518!!!COG0519	GC_00000062	1	1	18	19
2-polyprenyl-3-methyl-5-hydroxy-6-metoxy-1,4-benzoquinol methylase (UbiG) (PDB:1BHJ)	0	1	1	NA	COG2227	GC_00000685, GC_00000985, GC_00001287, GC_00001508	1	1	18	19
Excinuclease UvrABC ATPase subunit (UvrA) (PDB:2R6F)	0	1	1	NA	COG0178	GC_00000021	1	1	18	19
UDP-N-acetylmuramyl tripeptide synthase (MurE) (PDB:1E8C)	0	1	1	NA	COG0769	GC_00000256	1	1	18	19
Riboflavin biosynthesis protein RibD, pyrimidine deaminase domain (RibD1) (PDB:2O7P)!!!Pyrimidine reductase, riboflavin biosynthesis (RibD) (PDB:2O7P)	0	1	1	NA	COG0117!!!COG1985	GC_00000489	1	1	18	19
WGR domain, predicted DNA-binding domain in MolR (WGR) (PDB:2CR9)	0	1	1	NA	COG3831	GC_00000517	1	1	18	19
Uncharacterized conserved protein YqeY, may have tRNA amino acid amidase activity (YqeY) (PDB:1NG6)	0	1	1	NA	COG1610	GC_00001005	1	1	18	19
Asp-tRNAAsn/Glu-tRNAGln amidotransferase A subunit or related amidase (GatA) (PDB:3H0L)	0	1	1	NA	COG0154	GC_00000060, GC_00002615	1	1	18	19
DNA polymerase III, alpha subunit (DnaE) (PDB:2HNH)	0	1	1	NA	COG0587	GC_00000263	1	1	18	19
GGDEF domain, diguanylate cyclase (c-di-GMP synthetase) or its enzymatically inactive variants (GGDEF) (PDB:6D9M)!!!Uncharacterized conserved protein YigA, DUF484 family (YigA) (PDB:3E98)	0	1	1	NA	COG2199!!!COG3159	GC_00000781	1	1	18	19
Gamma-glutamyl phosphate reductase (ProA) (PDB:4GHK)	0	1	1	NA	COG0014	GC_00001113	1	1	18	19
ssDNA-specific exonuclease RecJ, DHH superfamily, may be involved in archaeal DNA replication intiation (RecJ) (PDB:1IR6)	0	1	1	NA	COG0608	GC_00000754	1	1	18	19
Ribosomal protein S21 (RpsU) (PDB:4V4H)	0	1	1	NA	COG0828	GC_00000512	1	1	18	19
Secreted protein containing bacterial Ig-like domain and vWFA domain (YfbK)	0	1	1	NA	COG2304	GC_00001175	1	1	18	19
Glycerol-3-phosphate dehydrogenase (GpsA) (PDB:1EVY)	0	1	1	NA	COG0240	GC_00000993	1	1	18	19
Kef-type K+ transport system, membrane component KefB (KefB) (PDB:4BWZ)!!!Voltage-gated potassium channel Kch (Kch) (PDB:3FWZ)	0	1	1	NA	COG0475!!!COG1226	GC_00000737, GC_00000876	1	1	18	19
Predicted membrane channel-forming protein YqfA, hemolysin III family (YqfA) (PDB:3WXV)	0	1	1	NA	COG1272	GC_00000431	1	1	18	19
1,4-dihydroxy-2-naphthoate polyprenyltransferase (MenA)	0	1	1	NA	COG1575	GC_00001084	1	1	18	19
tRNA(Ile)-lysidine synthase TilS/MesJ (TilS) (PDB:1NI5) (PUBMED:21435031)	0	1	1	NA	COG0037	GC_00000347, GC_00001862	1	1	18	19
Cytochrome c oxidase assembly protein Cox11 (COX11) (PDB:1SO9)	0	1	1	NA	COG3175	GC_00000909	1	1	18	19
Uncharacterized membrane protein, DsbD domain (DsbD) (PUBMED:17768248)	0	1	1	NA	COG2836	GC_00000653, GC_00001511	1	1	18	19
Ribosomal protein L20 (RplT) (PDB:1VS6) (PUBMED:30270044)	0	1	1	NA	COG0292	GC_00000620	1	1	18	19
Periplasmic serine protease, ClpP class (SppA) (PDB:3BEZ)	0	1	1	NA	COG0616	GC_00000579	1	1	18	19
Ribonuclease HI (RnhA) (PDB:1LAW)	0	1	1	NA	COG0328	GC_00000590	1	1	18	19
DNA-binding response regulator, OmpR family, contains REC and winged-helix (wHTH) domain (OmpR) (PDB:1XHF)	0	1	1	NA	COG0745	GC_00000434, GC_00001216, GC_00001607, GC_00001723, GC_00001822, GC_00002281, GC_00002301	1	1	18	19
FoF1-type ATP synthase, alpha subunit (AtpA) (PDB:3OAA)	0	1	1	NA	COG0056	GC_00000163, GC_00002212	1	1	18	19
Heme A synthase (CtaA) (PDB:6A2J)	0	1	1	NA	COG1612	GC_00000811	1	1	18	19
1,6-Anhydro-N-acetylmuramate kinase (AnmK) (PDB:3CQY) (PUBMED:15901686)	0	1	1	NA	COG2377	GC_00001061	1	1	18	19
Omega-amidase YafV/Nit2, hydrolyzes alpha-ketoglutaramate (Nit2) (PUBMED:28373563)	0	1	1	NA	COG0388	GC_00000279, GC_00000460, GC_00001575	1	1	18	19
Predicted protein-disulfide isomerase, contains CxxC motif (PDB:5HFG) (PUBMED:24314029)	0	1	1	NA	COG3531	GC_00001015	1	1	18	19
5'-3' exonuclease Xni/ExoIX (flap endonuclease) (ExoIX) (PDB:3ZDA) (PUBMED:19000038;23821668)!!!DNA polymerase I, 3'-5' exonuclease and polymerase domains (PolA) (PDB:1D8Y)	0	1	1	NA	COG0258!!!COG0749	GC_00000096	1	1	18	19
IMP dehydrogenase/GMP reductase (GuaB) (PDB:1B3O)!!!Predicted transcriptional regulator, contains C-terminal CBS domains	0	1	1	NA	COG0516!!!COG2524	GC_00000153	1	1	18	19
ABC-type transport system, periplasmic component (DdpA) (PDB:3RQT)	0	1	1	NA	COG0747	GC_00000248	1	1	18	19
DNA-directed RNA polymerase, beta subunit/140 kD subunit (RpoB) (PDB:5UAJ)	0	1	1	NA	COG0085	GC_00000041, GC_00002718	1	1	18	19
7-cyano-7-deazaguanine synthase (queuosine biosynthesis) (QueC) (PDB:2PG3) (PUBMED:14660578;17384645)	0	1	1	NA	COG0603	GC_00000651	1	1	18	19
ABC-type phosphate transport system, ATPase component (PstB)	0	1	1	NA	COG1117	GC_00001090	1	1	18	19
Fe-S cluster-containing oxidoreductase, includes glycolate oxidase subunit GlcF (GlpC)!!!FAD/FMN-containing lactate dehydrogenase/glycolate oxidase (GlcD) (PDB:1AHU)	0	1	1	NA	COG0247!!!COG0277	GC_00000044	1	1	18	19
Tyrosyl-tRNA synthetase (TyrS) (PDB:4OUD)	0	1	1	NA	COG0162	GC_00000948	1	1	18	19
Tryptophan synthase alpha chain (TrpA) (PDB:6HUL)	0	1	1	NA	COG0159	GC_00001047	1	1	18	19
Translation initiation factor IF-2, a GTPase (InfB) (PDB:5ME0)	0	1	1	NA	COG0532	GC_00000312	1	1	18	19
Multimeric flavodoxin WrbA, includes NAD(P)H:quinone oxidoreductase (WrbA) (PDB:4DY4)	0	1	1	NA	COG0655	GC_00000684	1	1	18	19
ATP-dependent protease HslVU (ClpYQ), peptidase subunit (HslV) (PDB:5JI3)	0	1	1	NA	COG5405	GC_00000330	1	1	18	19
Penicillin-binding protein 1B/1F, peptidoglycan transglycosylase/transpeptidase (MrcB) (PDB:3FWL)	0	1	1	NA	COG0744	GC_00000393, GC_00001542	1	1	18	19
6-phosphofructokinase (PfkA) (PDB:1KZH)	0	1	1	NA	COG0205	GC_00000831	1	1	18	19
Cell division protein ZapE (Z ring-associated ATPase), AFG1 superfamily (ZapE)	0	1	1	NA	COG1485	GC_00001119	1	1	18	19
Acyl-[acyl carrier protein]--UDP-N-acetylglucosamine O-acyltransferase (LpxA) (PDB:1J2Z)	0	1	1	NA	COG1043	GC_00000845, GC_00002064	1	1	18	19
Magnesium-transporting ATPase (P-type) (MgtA) (PDB:1IWO)	0	1	1	NA	COG0474	GC_00000254, GC_00000928, GC_00001836, GC_00002579	1	1	18	19
Quinol monooxygenase YgiN (YgiN) (PDB:1R6Y) (PUBMED:15613473)	0	1	1	NA	COG1359	GC_00000264	1	1	18	19
Uncharacterized membrane protein YckC, RDD family (YckC)	0	1	1	NA	COG1714	GC_00000549, GC_00000772, GC_00001902	1	1	18	19
GTP-binding protein, GTP1/Obg family (Nog1) (PDB:2E87)	0	1	1	NA	COG1084	GC_00000971	1	1	18	19
Isocitrate lyase (AceA) (PDB:1DQU)	0	1	1	NA	COG2224	GC_00000738	1	1	18	19
Mg/Co/Ni transporter MgtE (contains CBS domain) (MgtE) (PDB:2YVX)	0	1	1	NA	COG2239	GC_00000867, GC_00001671, GC_00001696	1	1	18	19
DNA mismatch repair ATPase MutS (MutS) (PDB:1E3M)	0	1	1	NA	COG0249	GC_00000238	1	1	18	19
Intermembrane transporter PqiABC subunit PqiA (PqiA) (PUBMED:27795327)	0	1	1	NA	COG2995	GC_00000503	1	1	18	19
Methionine aminopeptidase (Map) (PDB:3J2I)	0	1	1	NA	COG0024	GC_00000935	1	1	18	19
GTP 3',8-cyclase (molybdenum cofactor biosynthesis protein MoaA) (MoaA) (PDB:1TV7)	0	1	1	NA	COG2896	GC_00000094, GC_00001870	1	1	18	19
RocR-type transcriptional regulator, contains PAS, AAA-type ATPase, and DNA-binding Fis domains (RocR)	0	1	1	NA	COG3829	GC_00000767, GC_00001247, GC_00001561	1	1	18	19
Phosphopantetheinyl transferase (Sfp) (PDB:1QR0)	0	1	1	NA	COG2091	GC_00000716	1	1	18	19
Outer membrane protein assembly factor BamD, BamD/ComL family (BamD) (PDB:2YHC)	0	1	1	NA	COG4105	GC_00001125, GC_00002056	1	1	18	19
Dihydrolipoamide dehydrogenase (E3) component of pyruvate/2-oxoglutarate dehydrogenase complex or glutathione oxidoreductase (Lpd) (PDB:6QKG)	0	1	1	NA	COG1249	GC_00000350, GC_00001169, GC_00002375, GC_00002614	1	1	18	19
Dipeptidyl aminopeptidase/acylaminoacyl peptidase (DAP2) (PDB:2JBW)	0	1	1	NA	COG1506	GC_00001120	1	1	18	19
Ribonucleotide reductase alpha subunit (NrdA) (PDB:1R1R)	0	1	1	NA	COG0209	GC_00000023, GC_00000177, GC_00001042	1	1	18	19
Imidazole glycerol phosphate synthase subunit HisF (HisF) (PDB:1OX4)	0	1	1	NA	COG0107	GC_00000816	1	1	18	19
Ribosomal protein L21 (RplU) (PDB:1VS6)	0	1	1	NA	COG0261	GC_00001028	1	1	18	19
Peptidyl-prolyl cis-trans isomerase (rotamase) - cyclophilin family (PpiB) (PDB:4DGD)	0	1	1	NA	COG0652	GC_00000779, GC_00001478	1	1	18	19
Heme/copper-type cytochrome/quinol oxidase, subunit 3 (CyoC) (PDB:1QLE)	0	1	1	NA	COG1845	GC_00000700	1	1	18	19
tRNA U34 5-carboxymethylaminomethyl modifying enzyme MnmG/GidA (MnmG) (PDB:2ZXH)	0	1	1	NA	COG0445	GC_00000024	1	1	18	19
Chromosome segregation and condensation protein ScpB (ScpB) (PDB:1T6S)	0	1	1	NA	COG1386	GC_00001040	1	1	18	19
Phosphoserine aminotransferase (SerC) (PDB:1BJN)	0	1	1	NA	COG1932	GC_00000131	1	1	18	19
UDP-glucose 6-dehydrogenase (Ugd) (PDB:1DLI)	0	1	1	NA	COG1004	GC_00000038	1	1	18	19
1,4-alpha-glucan branching enzyme (GlgB) (PDB:4LPC) (PUBMED:25871919)	0	1	1	NA	COG0296	GC_00000059	1	1	18	19
Phenylalanyl-tRNA synthetase alpha subunit (PheS) (PDB:3L4G)	0	1	1	NA	COG0016	GC_00000925	1	1	18	19
Thiamine monophosphate kinase (ThiL) (PDB:5CC8)	0	1	1	NA	COG0611	GC_00000602	1	1	18	19
FoF1-type ATP synthase, beta subunit (AtpD) (PDB:3OAA)	0	1	1	NA	COG0055	GC_00001094, GC_00002386, GC_00002544, GC_00002608	1	1	18	19
2-succinyl-6-hydroxy-2,4-cyclohexadiene-1-carboxylate synthase MenH and related esterases, alpha/beta hydrolase fold (MenH) (PDB:4MYS)	0	1	1	NA	COG0596	GC_00000874, GC_00000921, GC_00001087, GC_00001093, GC_00001210, GC_00001352, GC_00001911, GC_00001969, GC_00002174, GC_00002252	1	1	18	19
cAMP-binding domain of CRP or a regulatory subunit of cAMP-dependent protein kinases (Crp) (PDB:1FT9)!!!Signal transduction histidine kinase regulating C4-dicarboxylate transport system (PDB:4GCZ)	0	1	1	NA	COG0664!!!COG4191	GC_00000104	1	1	18	19
Glutamate-1-semialdehyde aminotransferase (HemL) (PDB:2CFB)	0	1	1	NA	COG0001	GC_00001166	1	1	18	19
ABC-type dipeptide/oligopeptide/nickel transport system, permease component (DppC)	0	1	1	NA	COG1173	GC_00000053	1	1	18	19
Thioredoxin reductase (TrxB) (PDB:3FBS)!!!CheY-like REC (receiver) domain, includes chemotaxis protein CheY and sporulation regulator Spo0F (CheY) (PDB:6QRJ)	0	1	1	NA	COG0492!!!COG0784	GC_00001129	1	1	18	19
Biotin carboxyl carrier protein (AccB) (PDB:1A6X)	0	1	1	NA	COG0511	GC_00000677	1	1	18	19
Fe2+ transport protein FeoA (FeoA) (PDB:2GCX)	0	1	1	NA	COG1918	GC_00000911	1	1	18	19
8-oxo-dGTP pyrophosphatase MutT and related house-cleaning NTP pyrophosphohydrolases, NUDIX family (MutT) (PDB:4V14)	0	1	1	NA	COG0494	GC_00000502, GC_00002660	1	1	18	19
Anaerobic selenocysteine-containing dehydrogenase (BisC) (PDB:1EU1)	0	1	1	NA	COG0243	GC_00000028, GC_00000032	1	1	18	19
FoF1-type ATP synthase, delta subunit (AtpH) (PDB:1ABV)	0	1	1	NA	COG0712	GC_00000889	1	1	18	19
Prephenate dehydratase (PheA2) (PDB:1PHZ)!!!Chorismate mutase (PheA) (PDB:1ECM)	0	1	1	NA	COG0077!!!COG1605	GC_00000591	1	1	18	19
Pseudouridylate synthase RsuA, specific for 16S rRNA U516 and 23S rRNA U2605 (RsuA) (PDB:1KSK)	0	1	1	NA	COG1187	GC_00000239, GC_00000987	1	1	18	19
Enolase (Eno) (PDB:1E9I)	0	1	1	NA	COG0148	GC_00000025	1	1	18	19
N-acetylglutamate kinase (ArgB) (PDB:3S6G)!!!N-acetylglutamate synthase or related acetyltransferase, GNAT family (ArgA) (PDB:2R98)	0	1	1	NA	COG0548!!!COG1246	GC_00000999	1	1	18	19
S-adenosylmethionine synthetase (MetK) (PDB:1FUG)	0	1	1	NA	COG0192	GC_00000089	1	1	18	19
Rubrerythrin (YotD) (PDB:1B71)	0	1	1	NA	COG1592	GC_00000081	1	1	18	19
NH3-dependent NAD+ synthetase (NadE) (PDB:3HMQ)!!!Omega-amidase YafV/Nit2, hydrolyzes alpha-ketoglutaramate (Nit2) (PUBMED:28373563)	0	1	1	NA	COG0171!!!COG0388	GC_00000206	1	1	18	19
Glycine cleavage system protein P (pyridoxal-binding), N-terminal domain (GcvP1) (PDB:4LGL)	0	1	1	NA	COG0403	GC_00001167	1	1	18	19
Ribosome biogenesis GTPase RsgA (RsgA) (PDB:1T9H)	0	1	1	NA	COG1162	GC_00001010	1	1	18	19
Uncharacterized conserved protein	0	1	1	NA	COG3461	GC_00000351, GC_00000621, GC_00001053, GC_00001117, GC_00001348, GC_00001587, GC_00002114	1	1	18	19
Dihydroxyacid dehydratase/phosphogluconate dehydratase (IlvD) (PDB:2GP4)	0	1	1	NA	COG0129	GC_00000399	1	1	18	19
Intracellular septation protein A (YciB)	0	1	1	NA	COG2917	GC_00001026	1	1	18	19
CTP synthase (UTP-ammonia lyase) (PyrG) (PDB:1S1M)	0	1	1	NA	COG0504	GC_00000082	1	1	18	19
Recombinational DNA repair protein RecR (RecR) (PDB:2JGR) (PUBMED:26337406)	0	1	1	NA	COG0353	GC_00000276	1	1	18	19
Thymidine phosphorylase (DeoA) (PDB:1AZY)	0	1	1	NA	COG0213	GC_00000941	1	1	18	19
Diaminopimelate epimerase (DapF) (PDB:1BWZ)	0	1	1	NA	COG0253	GC_00000678	1	1	18	19
Protein-L-isoaspartate O-methyltransferase (Pcm) (PDB:3LBF) (PUBMED:24909784)	0	1	1	NA	COG2518	GC_00000336, GC_00000646, GC_00001259, GC_00001482	1	1	18	19
Cell division septal protein FtsQ (FtsQ) (PDB:1YR1)	0	1	1	NA	COG1589	GC_00000420	1	1	18	19
Fe-S cluster assembly iron-binding protein IscA (IscA) (PDB:1R94)	0	1	1	NA	COG0316	GC_00000154, GC_00000437, GC_00001243, GC_00002046	1	1	18	19
Cyclic di-GMP metabolism protein, combines GGDEF and EAL domains with a 6TM membrane domain	0	1	1	NA	COG5001	GC_00001092	1	1	18	19
Lipoate synthase (LipA) (PDB:4U0O) (PUBMED:27941785)	0	1	1	NA	COG0320	GC_00000965, GC_00001343	1	1	18	19
Fumarate hydratase class II (FumC) (PDB:1KQ7)	0	1	1	NA	COG0114	GC_00000139	1	1	18	19
Acyl carrier protein (AcpP) (PDB:1ACP)	0	1	1	NA	COG0236	GC_00000268, GC_00002304, GC_00002524	1	1	18	19
Glycine/serine hydroxymethyltransferase (GlyA) (PDB:1BJ4)	0	1	1	NA	COG0112	GC_00000125	1	1	18	19
Nucleotide-binding universal stress protein, UspA family (UspA) (PDB:1JMV)	0	1	1	NA	COG0589	GC_00000553, GC_00001255, GC_00001601, GC_00001973, GC_00002530	1	1	18	19
3-deoxy-D-manno-octulosonic acid (KDO) 8-phosphate synthase (KdsA) (PDB:1G7U)	0	1	1	NA	COG2877	GC_00000802	1	1	18	19
vWFA (von Willebrand factor type A) domain of Mg and Co chelatases (ChlD)	0	1	1	NA	COG1240	GC_00001162	1	1	18	19
ATP-dependent protease ClpP, protease subunit (ClpP) (PDB:1TG6)	0	1	1	NA	COG0740	GC_00000162	1	1	18	19
Cytochrome c-type biogenesis protein CcmH/NrfF (NrfF) (PDB:2HL7)	0	1	1	NA	COG3088	GC_00000427	1	1	18	19
Membrane carboxypeptidase/penicillin-binding protein (MrcA) (PDB:3D0F)	0	1	1	NA	COG5009	GC_00000284	1	1	18	19
Sulfur oxidation protein SoxY (SoxY) (PDB:2NNC) (PUBMED:17327392)	0	1	1	NA	COG5501	GC_00000013, GC_00000014, GC_00000184, GC_00001018	1	1	18	19
Cbb3-type cytochrome oxidase, subunit 1 (CcoN) (PDB:3MK7)	0	1	1	NA	COG3278	GC_00000112, GC_00001638	1	1	18	19
Outer membrane beta-barrel protein assembly factor BamC (BamC) (PDB:2LAE) (PUBMED:21823654;28760846)	0	1	1	NA	COG3317	GC_00001064	1	1	18	19
Phosphoribosylformimino-5-aminoimidazole carboxamide ribonucleotide (ProFAR) isomerase (HisA) (PDB:4U28)	0	1	1	NA	COG0106	GC_00000204	1	1	18	19
Thiosulfate dehydrogenase TsdA, contains C-terminal cytochrome c domain (TsdA) (PUBMED:32457501)!!!Uncharacterized conserved protein, DUF302 family (PDB:1J3M)	0	1	1	NA	COG3258!!!COG3439	GC_00000029	1	1	18	19
Fe-S cluster assembly scaffold protein IscU, NifU family (IscU) (PDB:1Q48)	0	1	1	NA	COG0822	GC_00000643	1	1	18	19
ATP-dependent Zn proteases (HflB) (PDB:1LV7)	0	1	1	NA	COG0465	GC_00000030	1	1	18	19
DNA-binding transcriptional regulator, MerR family (SoxR) (PDB:2VZ4)!!!Methionine synthase I, cobalamin-binding domain (MetH2) (PDB:4DJD)	0	1	1	NA	COG0789!!!COG1410	GC_00000613	1	1	18	19
Two-component response regulator, PleD family, consists of two REC domains and a diguanylate cyclase (GGDEF) domain (PleD) (PDB:1W25)	0	1	1	NA	COG3706	GC_00000538, GC_00000562, GC_00001185, GC_00001531, GC_00001771	1	1	18	19
Polyferredoxin NapH (NapH) (PUBMED:27322068)	0	1	1	NA	COG0348	GC_00000782, GC_00000945, GC_00001580, GC_00001698	1	1	18	19
Multicopper oxidase with three cupredoxin domains (includes cell division protein FtsP and spore coat protein CotA) (SufI) (PDB:2YXV)	0	1	1	NA	COG2132	GC_00001356, GC_00001543	1	1	18	19
Deoxyadenosine/deoxycytidine kinase (Dck) (PDB:1J90)	0	1	1	NA	COG1428	GC_00000271	1	1	18	19
Type IV pilus assembly protein PilZ (PilZ)	0	1	1	NA	COG3215	GC_00000576	1	1	18	19
5,10-methylene-tetrahydrofolate dehydrogenase/Methenyl tetrahydrofolate cyclohydrolase (FolD) (PDB:1A4I)	0	1	1	NA	COG0190	GC_00000149	1	1	18	19
Type II secretory pathway, component HofQ (HofQ) (PDB:4AV2)	0	1	1	NA	COG4796	GC_00001143	1	1	18	19
Carbonic anhydrase or acetyltransferase, isoleucine patch superfamily (PaaY) (PDB:6IVE)	0	1	1	NA	COG0663	GC_00000972	1	1	18	19
S-adenosylmethionine:tRNA-ribosyltransferase-isomerase (queuine synthetase) (QueA) (PDB:1VKY)	0	1	1	NA	COG0809	GC_00000178	1	1	18	19
Na+-translocating ferredoxin:NAD+ oxidoreductase RNF, RnfG subunit (RnfG)	0	1	1	NA	COG4659	GC_00000308, GC_00002641	1	1	18	19
Molybdopterin Mo-transferase (molybdopterin biosynthesis) (MoeA) (PDB:2NQU) (PUBMED:18801996;32239579)	0	1	1	NA	COG0303	GC_00000346, GC_00001534	1	1	18	19
Adenylate kinase or related kinase (Adk) (PDB:1AK2)	0	1	1	NA	COG0563	GC_00000759, GC_00001267	1	1	18	19
Ribosomal protein L35 (RpmI) (PDB:1VS6) (PUBMED:28373563)	0	1	1	NA	COG0291	GC_00000186	1	1	18	19
Periplasmic serine protease, S1-C subfamily, contain C-terminal PDZ domain (DegQ) (PDB:2HGA) (PUBMED:29686141)	0	1	1	NA	COG0265	GC_00000654, GC_00000698, GC_00002086	1	1	18	19
Glyoxylase or a related metal-dependent hydrolase, beta-lactamase superfamily II (GloB) (PDB:1QH3) (PUBMED:25670698)	0	1	1	NA	COG0491	GC_00000016, GC_00000584, GC_00000893, GC_00001301, GC_00001778	1	1	18	19
O-acetyl-ADP-ribose deacetylase (regulator of RNase III), contains Macro domain (YmdB) (PDB:1HJZ)	0	1	1	NA	COG2110	GC_00001288, GC_00001293	1	1	18	19
Predicted alternative tryptophan synthase beta-subunit (paralog of TrpB) (PDB:6HUL)	0	1	1	NA	COG1350	GC_00000757	1	1	18	19
Rad3-related DNA helicase DinG (DinG) (PDB:5H8W)	0	1	1	NA	COG1199	GC_00000868	1	1	18	19
Porphobilinogen deaminase (HemC) (PDB:1AH5)	0	1	1	NA	COG0181	GC_00000886	1	1	18	19
Nitrogen regulatory protein PII (GlnK) (PDB:2GW8) (PUBMED:24610711)	0	1	1	NA	COG0347	GC_00000005, GC_00000192, GC_00000989	1	1	18	19
Lipid II flippase MurJ/MviN (peptidoglycan biosynthesis) (MurJ) (PDB:5T77) (PUBMED:25013077)	0	1	1	NA	COG0728	GC_00001140	1	1	18	19
Ubiquinone/menaquinone biosynthesis C-methylase UbiE/MenG (UbiE) (PDB:4OBW)	0	1	1	NA	COG2226	GC_00000245, GC_00000520, GC_00000531, GC_00000595, GC_00000718, GC_00000807, GC_00000946, GC_00001115, GC_00001296, GC_00001641, GC_00001995, GC_00002115, GC_00002197, GC_00002220, GC_00002239, GC_00002260, GC_00002334, GC_00002368, GC_00002405, GC_00002416	1	1	18	19
Pterin-4a-carbinolamine dehydratase (PhhB) (PDB:1DCH)	0	1	1	NA	COG2154	GC_00000615	1	1	18	19
Nitric oxide reductase large subunit (NorB) (PDB:3WFC)	0	1	1	NA	COG3256	GC_00000157	1	1	18	19
Membrane-bound lytic murein transglycosylase MltF (MltF) (PDB:4OWD)	0	1	1	NA	COG4623	GC_00001097, GC_00001920	1	1	18	19
Uracil-DNA glycosylase (Udg4) (PDB:3IKB)	0	1	1	NA	COG1573	GC_00001105, GC_00001532, GC_00001895	1	1	18	19
Cytochrome c biogenesis protein CcmF (CcmF)	0	1	1	NA	COG1138	GC_00000285	1	1	18	19
Ribosomal protein S9 (RpsI) (PDB:4V4H)	0	1	1	NA	COG0103	GC_00000267	1	1	18	19
Multidrug resistance efflux pump EmrA (EmrA) (PDB:4TKO)	0	1	1	NA	COG1566	GC_00000796, GC_00001121, GC_00001946, GC_00002296	1	1	18	19
Phosphoglycolate phosphatase, HAD superfamily (Gph) (PDB:2NYV)	0	1	1	NA	COG0546	GC_00000229, GC_00000508, GC_00001048	1	1	18	19
Phosphoglycerate mutase (BPG-independent), AlkP superfamily (GpmI) (PDB:1EJJ)	0	1	1	NA	COG0696	GC_00000332	1	1	18	19
Chromosomal replication initiation ATPase DnaA (DnaA) (PDB:1L8Q)	0	1	1	NA	COG0593	GC_00000813, GC_00002716	1	1	18	19
Colicin V production accessory protein CvpA, regulator of purF expression and biofilm formation (CvpA) (PUBMED:27795353)	0	1	1	NA	COG1286	GC_00000633	1	1	18	19
Uncharacterized conserved protein, contains Zn-finger domain of CDGSH type (PDB:2QD0)	0	1	1	NA	COG3369	GC_00000795, GC_00001031	1	1	18	19
Sugar kinase of the NBD/HSP70 family, may contain an N-terminal HTH domain (NagC) (PDB:1WOQ)	0	1	1	NA	COG1940	GC_00001046	1	1	18	19
Pseudouridine synthase RluA, 23S rRNA- or tRNA-specific (RluA) (PDB:2I82)	0	1	1	NA	COG0564	GC_00000193, GC_00000326, GC_00001766	1	1	18	19
tRNA-binding EMAP/Myf domain (EMAP) (PDB:1MKH)!!!Methionyl-tRNA synthetase (MetG) (PDB:1A8H)	0	1	1	NA	COG0073!!!COG0143	GC_00000387	1	1	18	19
Ribosomal protein L27 (RpmA) (PDB:1VS6)	0	1	1	NA	COG0211	GC_00000454	1	1	18	19

## Sheet: COG20 Category_ALJR36 vs MASA10
COG20_CATEGORY	enrichment_score	unadjusted_p_value	adjusted_q_value	associated_groups	accession	gene_clusters_ids	p_MASA	p_ALJR	N_MASA	N_ALJR
Carbohydrate transport and metabolism!!!Signal transduction mechanisms	37	1.18129e-09	3.68563e-08	ALJR	G!!!T	GC_00002141	0	1	19	18
Cell motility!!!Carbohydrate transport and metabolism	37	1.18129e-09	3.68563e-08	ALJR	N!!!G	GC_00002256	0	1	19	18
Cell wall/membrane/envelope biogenesis!!!Intracellular trafficking, secretion, and vesicular transport	37	1.18129e-09	3.68563e-08	MASA	M!!!U	GC_00002125	1	0	19	18
Coenzyme transport and metabolism!!!Transcription	37	1.18129e-09	3.68563e-08	ALJR	H!!!K	GC_00002233	0	1	19	18
Signal transduction mechanisms!!!Intracellular trafficking, secretion, and vesicular transport!!!Extracellular structures	37	1.18129e-09	3.68563e-08	MASA	T!!!U!!!W	GC_00002034	1	0	19	18
Energy production and conversion!!!General function prediction only	33.2099	8.27278e-09	1.44548e-07	ALJR	C!!!R	GC_00002223, GC_00002700	0.0526	1	19	18
Intracellular trafficking, secretion, and vesicular transport!!!Intracellular trafficking, secretion, and vesicular transport	33.2099	8.27278e-09	1.44548e-07	ALJR	U!!!U	GC_00001977	0.0526	1	19	18
General function prediction only!!!Inorganic ion transport and metabolism	33.2099	8.27278e-09	1.44548e-07	MASA	R!!!P	GC_00002136	0.9474	0	19	18
Amino acid transport and metabolism!!!General function prediction only!!!Replication, recombination and repair	33.1943	8.33932e-09	1.44548e-07	ALJR	E!!!R!!!L	GC_00002242	0	0.9444	19	18
Cell motility!!!Intracellular trafficking, secretion, and vesicular transport	29.7925	4.80857e-08	7.50136e-07	MASA	N!!!U	GC_00002344	0.8947	0	19	18
Defense mechanisms!!!Lipid transport and metabolism	26.7065	2.36827e-07	3.20803e-06	MASA	V!!!I	GC_00002370	0.8421	0	19	18
Amino acid transport and metabolism!!!Posttranslational modification, protein turnover, chaperones	26.627	2.46771e-07	3.20803e-06	ALJR	E!!!O	GC_00002399	0	0.8333	19	18
Cell wall/membrane/envelope biogenesis!!!Coenzyme transport and metabolism!!!General function prediction only	23.9009	1.01426e-06	1.12667e-05	MASA	M!!!H!!!R	GC_00002378	0.7895	0	19	18
Coenzyme transport and metabolism!!!Inorganic ion transport and metabolism	23.774	1.08334e-06	1.12667e-05	ALJR	H!!!P	GC_00002406	0	0.7778	19	18
Transcription!!!General function prediction only	23.774	1.08334e-06	1.12667e-05	ALJR	K!!!R	GC_00002374	0	0.7778	19	18
Coenzyme transport and metabolism!!!Nucleotide transport and metabolism	22.9543	1.65896e-06	1.61748e-05	MASA	H!!!F	GC_00001991	0.9474	0.1667	19	18
Extracellular structures	21.1541	4.23794e-06	3.88893e-05	ALJR	W	GC_00002439	0	0.7222	19	18
Energy production and conversion!!!Amino acid transport and metabolism	14.8282	0.000117759	0.00102058	ALJR	C!!!E	GC_00001942	0.4211	1	19	18
Inorganic ion transport and metabolism!!!Coenzyme transport and metabolism	7.55824	0.00597362	0.0490466	MASA	P!!!H	GC_00001861	1	0.6667	19	18
Amino acid transport and metabolism!!!Signal transduction mechanisms!!!Energy production and conversion	7.27162	0.00700525	0.054641	ALJR	E!!!T!!!C	GC_00001935	0.4737	0.8889	19	18
Carbohydrate transport and metabolism!!!Amino acid transport and metabolism!!!General function prediction only	6.78465	0.00919449	0.0683019	ALJR	G!!!E!!!R	GC_00001890, GC_00002150, GC_00002358	0.6842	1	19	18
General function prediction only!!!Cell wall/membrane/envelope biogenesis!!!Intracellular trafficking, secretion, and vesicular transport!!!Extracellular structures	6.103	0.0134953	0.0956937	MASA	R!!!M!!!U!!!W	GC_00001752	1	0.7222	19	18
RNA processing and modification	4.24821	0.0392917	0.24518	ALJR	A	GC_00001731	0.7895	1	19	18
Energy production and conversion!!!Energy production and conversion!!!Energy production and conversion	4.24821	0.0392917	0.24518	MASA	C!!!C!!!C	GC_00002560	0.2105	0	19	18
Energy production and conversion!!!Energy production and conversion!!!Inorganic ion transport and metabolism!!!General function prediction only	4.24821	0.0392917	0.24518	MASA	C!!!C!!!P!!!R	GC_00002567	0.2105	0	19	18
Inorganic ion transport and metabolism!!!Transcription	3.44683	0.0633732	0.366156	MASA	P!!!K	GC_00001595	1	0.8333	19	18
Signal transduction mechanisms!!!General function prediction only	3.44683	0.0633732	0.366156	MASA	T!!!R	GC_00000039, GC_00001955	1	0.8333	19	18
Cell cycle control, cell division, chromosome partitioning!!!Inorganic ion transport and metabolism	2.93145	0.0868692	0.483986	ALJR	D!!!P	GC_00001803	0.7368	0.9444	19	18
Cell wall/membrane/envelope biogenesis!!!Cell motility	2.23151	0.135222	0.639229	MASA	M!!!N	GC_00001556, GC_00002045, GC_00002552, GC_00002569	1	0.8889	19	18
Coenzyme transport and metabolism!!!Posttranslational modification, protein turnover, chaperones	2.23151	0.135222	0.639229	MASA	H!!!O	GC_00001724, GC_00001740	1	0.8889	19	18
Function unknown!!!Transcription	2.23151	0.135222	0.639229	MASA	S!!!K	GC_00001563	1	0.8889	19	18
Lipid transport and metabolism!!!General function prediction only	2.23151	0.135222	0.639229	MASA	I!!!R	GC_00000042	1	0.8889	19	18
Signal transduction mechanisms!!!Signal transduction mechanisms!!!Signal transduction mechanisms!!!Transcription	2.23151	0.135222	0.639229	MASA	T!!!T!!!T!!!K	GC_00000180	1	0.8889	19	18
Inorganic ion transport and metabolism!!!Secondary metabolites biosynthesis, transport and catabolism	2.17943	0.139867	0.641741	MASA	P!!!Q	GC_00002051	0.6316	0.3889	19	18
Posttranslational modification, protein turnover, chaperones!!!Transcription	2.00375	0.156911	0.66157	ALJR	O!!!K	GC_00001390	0.8947	1	19	18
Transcription!!!Translation, ribosomal structure and biogenesis	2.00375	0.156911	0.66157	ALJR	K!!!J	GC_00001490	0.8947	1	19	18
Translation, ribosomal structure and biogenesis!!!Coenzyme transport and metabolism!!!Posttranslational modification, protein turnover, chaperones	2.00375	0.156911	0.66157	ALJR	J!!!H!!!O	GC_00001593, GC_00002188	0.8947	1	19	18
Posttranslational modification, protein turnover, chaperones!!!General function prediction only	1.24804	0.263928	1	MASA	O!!!R	GC_00001742	0.9474	0.8333	19	18
Amino acid transport and metabolism!!!Coenzyme transport and metabolism!!!Translation, ribosomal structure and biogenesis!!!Secondary metabolites biosynthesis, transport and catabolism	1.08577	0.297411	1	MASA	E!!!H!!!J!!!Q	GC_00001776, GC_00002082, GC_00002226	1	0.9444	19	18
Coenzyme transport and metabolism!!!Signal transduction mechanisms	1.08577	0.297411	1	MASA	H!!!T	GC_00000401	1	0.9444	19	18
Translation, ribosomal structure and biogenesis!!!Replication, recombination and repair!!!Transcription	1.08577	0.297411	1	MASA	J!!!L!!!K	GC_00001332	1	0.9444	19	18
Carbohydrate transport and metabolism!!!Inorganic ion transport and metabolism	0.973084	0.323912	1	ALJR	G!!!P	GC_00000374	0.9474	1	19	18
General function prediction only!!!Transcription!!!Signal transduction mechanisms	0.973084	0.323912	1	ALJR	R!!!K!!!T	GC_00001566, GC_00002203, GC_00002244	0.9474	1	19	18
Mobilome: prophages, transposons	0.973084	0.323912	1	ALJR	X	GC_00001789, GC_00001921, GC_00001981, GC_00002142, GC_00002250	0.9474	1	19	18
Posttranslational modification, protein turnover, chaperones!!!Posttranslational modification, protein turnover, chaperones	0.973084	0.323912	1	ALJR	O!!!O	GC_00001245	0.9474	1	19	18
Signal transduction mechanisms!!!Carbohydrate transport and metabolism	0.973084	0.323912	1	ALJR	T!!!G	GC_00000487	0.9474	1	19	18
Signal transduction mechanisms!!!Carbohydrate transport and metabolism!!!Cell wall/membrane/envelope biogenesis	0.973084	0.323912	1	ALJR	T!!!G!!!M	GC_00000195	0.9474	1	19	18
Translation, ribosomal structure and biogenesis!!!Cell wall/membrane/envelope biogenesis	0.973084	0.323912	1	ALJR	J!!!M	GC_00001319	0.9474	1	19	18
Posttranslational modification, protein turnover, chaperones!!!Posttranslational modification, protein turnover, chaperones!!!Posttranslational modification, protein turnover, chaperones	0.424664	0.514619	1	MASA	O!!!O!!!O	GC_00001653	0.9474	0.8889	19	18
Function unknown!!!Cell motility!!!Extracellular structures	0.249141	0.617681	1	MASA	S!!!N!!!W	GC_00001847	0.8421	0.7778	19	18
Energy production and conversion!!!Energy production and conversion!!!Energy production and conversion!!!Energy production and conversion	0.00162679	0.967827	1	MASA	C!!!C!!!C!!!C	GC_00001189, GC_00002541	0.9474	0.9444	19	18
General function prediction only!!!Function unknown	0.00162679	0.967827	1	MASA	R!!!S	GC_00001471	0.9474	0.9444	19	18
Transcription!!!Cell motility	0.00162679	0.967827	1	MASA	K!!!N	GC_00001446	0.9474	0.9444	19	18
Amino acid transport and metabolism	0	1	1	NA	E	GC_00000045, GC_00000095, GC_00000103, GC_00000113, GC_00000125, GC_00000127, GC_00000137, GC_00000138, GC_00000145, GC_00000181, GC_00000196, GC_00000197, GC_00000201, GC_00000204, GC_00000228, GC_00000242, GC_00000243, GC_00000248, GC_00000257, GC_00000298, GC_00000300, GC_00000339, GC_00000352, GC_00000361, GC_00000366, GC_00000369, GC_00000371, GC_00000392, GC_00000480, GC_00000484, GC_000004…	1	1	19	18
Amino acid transport and metabolism!!!Amino acid transport and metabolism	0	1	1	NA	E!!!E	GC_00000010, GC_00000591, GC_00000999	1	1	19	18
Amino acid transport and metabolism!!!Amino acid transport and metabolism!!!Amino acid transport and metabolism	0	1	1	NA	E!!!E!!!E	GC_00000146	1	1	19	18
Amino acid transport and metabolism!!!Carbohydrate transport and metabolism	0	1	1	NA	E!!!G	GC_00000399, GC_00001769	1	1	19	18
Amino acid transport and metabolism!!!Cell wall/membrane/envelope biogenesis	0	1	1	NA	E!!!M	GC_00000736	1	1	19	18
Amino acid transport and metabolism!!!Coenzyme transport and metabolism	0	1	1	NA	E!!!H	GC_00000002, GC_00000067, GC_00000174, GC_00000217, GC_00000259, GC_00000642, GC_00000843, GC_00000882, GC_00001370, GC_00002561	1	1	19	18
Amino acid transport and metabolism!!!General function prediction only	0	1	1	NA	E!!!R	GC_00001170	1	1	19	18
Amino acid transport and metabolism!!!General function prediction only!!!Energy production and conversion	0	1	1	NA	E!!!R!!!C	GC_00000304	1	1	19	18
Amino acid transport and metabolism!!!Inorganic ion transport and metabolism	0	1	1	NA	E!!!P	GC_00000053, GC_00000441, GC_00001304	1	1	19	18
Amino acid transport and metabolism!!!Nucleotide transport and metabolism	0	1	1	NA	E!!!F	GC_00000141, GC_00000383, GC_00000891, GC_00001651	1	1	19	18
Amino acid transport and metabolism!!!Secondary metabolites biosynthesis, transport and catabolism	0	1	1	NA	E!!!Q	GC_00000375, GC_00000568	1	1	19	18
Amino acid transport and metabolism!!!Signal transduction mechanisms	0	1	1	NA	E!!!T	GC_00000274, GC_00001730	1	1	19	18
Amino acid transport and metabolism!!!Translation, ribosomal structure and biogenesis	0	1	1	NA	E!!!J	GC_00000140	1	1	19	18
Carbohydrate transport and metabolism	0	1	1	NA	G	GC_00000008, GC_00000025, GC_00000059, GC_00000093, GC_00000121, GC_00000126, GC_00000129, GC_00000135, GC_00000151, GC_00000210, GC_00000213, GC_00000277, GC_00000281, GC_00000296, GC_00000301, GC_00000306, GC_00000323, GC_00000332, GC_00000358, GC_00000380, GC_00000391, GC_00000547, GC_00000572, GC_00000606, GC_00000644, GC_00000649, GC_00000655, GC_00000708, GC_00000728, GC_00000826, GC_000008…	1	1	19	18
Carbohydrate transport and metabolism!!!Carbohydrate transport and metabolism	0	1	1	NA	G!!!G	GC_00000694	1	1	19	18
Carbohydrate transport and metabolism!!!Cell wall/membrane/envelope biogenesis	0	1	1	NA	G!!!M	GC_00000980, GC_00001397	1	1	19	18
Carbohydrate transport and metabolism!!!Transcription	0	1	1	NA	G!!!K	GC_00001046	1	1	19	18
Cell cycle control, cell division, chromosome partitioning	0	1	1	NA	D	GC_00000055, GC_00000061, GC_00000063, GC_00000142, GC_00000175, GC_00000216, GC_00000219, GC_00000227, GC_00000252, GC_00000420, GC_00000428, GC_00000447, GC_00000459, GC_00000524, GC_00000730, GC_00000871, GC_00000873, GC_00000905, GC_00000908, GC_00000984, GC_00001026, GC_00001068, GC_00001107, GC_00001119, GC_00001156, GC_00001297, GC_00001300, GC_00001440, GC_00001533, GC_00001782, GC_000018…	1	1	19	18
Cell cycle control, cell division, chromosome partitioning!!!Cell motility	0	1	1	NA	D!!!N	GC_00000337, GC_00000465, GC_00000607, GC_00001873	1	1	19	18
Cell cycle control, cell division, chromosome partitioning!!!Cell wall/membrane/envelope biogenesis	0	1	1	NA	D!!!M	GC_00000209, GC_00000588, GC_00001037, GC_00001843, GC_00002465	1	1	19	18
Cell cycle control, cell division, chromosome partitioning!!!Coenzyme transport and metabolism	0	1	1	NA	D!!!H	GC_00000916, GC_00001539, GC_00002517	1	1	19	18
Cell cycle control, cell division, chromosome partitioning!!!Cytoskeleton	0	1	1	NA	D!!!Z	GC_00000165, GC_00000275	1	1	19	18
Cell cycle control, cell division, chromosome partitioning!!!Inorganic ion transport and metabolism!!!Cell wall/membrane/envelope biogenesis	0	1	1	NA	D!!!P!!!M	GC_00001356, GC_00001543	1	1	19	18
Cell cycle control, cell division, chromosome partitioning!!!Replication, recombination and repair	0	1	1	NA	D!!!L	GC_00000778	1	1	19	18
Cell motility	0	1	1	NA	N	GC_00000640, GC_00000863, GC_00001391	1	1	19	18
Cell motility!!!Extracellular structures	0	1	1	NA	N!!!W	GC_00000086, GC_00000182, GC_00000270, GC_00000303, GC_00000365, GC_00000576, GC_00000692, GC_00000695, GC_00000951, GC_00000953, GC_00001620, GC_00001627, GC_00001684, GC_00001715, GC_00001878, GC_00002128, GC_00002258, GC_00002314, GC_00002455, GC_00002512, GC_00002531, GC_00002532, GC_00002534, GC_00002553, GC_00002588	1	1	19	18
Cell motility!!!Extracellular structures!!!Cell wall/membrane/envelope biogenesis	0	1	1	NA	N!!!W!!!M	GC_00000903	1	1	19	18
Cell motility!!!Intracellular trafficking, secretion, and vesicular transport!!!Extracellular structures	0	1	1	NA	N!!!U!!!W	GC_00001554, GC_00002155, GC_00002356, GC_00002380, GC_00002479, GC_00002596, GC_00002701	1	1	19	18
Cell wall/membrane/envelope biogenesis	0	1	1	NA	M	GC_00000038, GC_00000051, GC_00000066, GC_00000105, GC_00000156, GC_00000158, GC_00000170, GC_00000183, GC_00000185, GC_00000198, GC_00000205, GC_00000235, GC_00000236, GC_00000256, GC_00000269, GC_00000278, GC_00000284, GC_00000302, GC_00000331, GC_00000341, GC_00000360, GC_00000382, GC_00000385, GC_00000393, GC_00000464, GC_00000491, GC_00000503, GC_00000511, GC_00000530, GC_00000532, GC_000005…	1	1	19	18
Cell wall/membrane/envelope biogenesis!!!Cell cycle control, cell division, chromosome partitioning	0	1	1	NA	M!!!D	GC_00000316, GC_00001011	1	1	19	18
Cell wall/membrane/envelope biogenesis!!!Cell cycle control, cell division, chromosome partitioning!!!Signal transduction mechanisms	0	1	1	NA	M!!!D!!!T	GC_00000536	1	1	19	18
Cell wall/membrane/envelope biogenesis!!!Cell wall/membrane/envelope biogenesis	0	1	1	NA	M!!!M	GC_00000172, GC_00000307, GC_00002496	1	1	19	18
Cell wall/membrane/envelope biogenesis!!!Defense mechanisms	0	1	1	NA	M!!!V	GC_00000353, GC_00000546, GC_00000617, GC_00000922, GC_00001171, GC_00001716, GC_00001885	1	1	19	18
Cell wall/membrane/envelope biogenesis!!!Defense mechanisms!!!Inorganic ion transport and metabolism	0	1	1	NA	M!!!V!!!P	GC_00001098	1	1	19	18
Cell wall/membrane/envelope biogenesis!!!General function prediction only	0	1	1	NA	M!!!R	GC_00000706, GC_00001253	1	1	19	18
Cell wall/membrane/envelope biogenesis!!!Lipid transport and metabolism	0	1	1	NA	M!!!I	GC_00000686, GC_00001002	1	1	19	18
Cell wall/membrane/envelope biogenesis!!!Posttranslational modification, protein turnover, chaperones	0	1	1	NA	M!!!O	GC_00001035, GC_00001760, GC_00002269	1	1	19	18
Cell wall/membrane/envelope biogenesis!!!Signal transduction mechanisms	0	1	1	NA	M!!!T	GC_00001097, GC_00001920	1	1	19	18
Coenzyme transport and metabolism	0	1	1	NA	H	GC_00000047, GC_00000085, GC_00000089, GC_00000094, GC_00000097, GC_00000149, GC_00000150, GC_00000152, GC_00000191, GC_00000240, GC_00000245, GC_00000265, GC_00000291, GC_00000292, GC_00000333, GC_00000346, GC_00000400, GC_00000421, GC_00000433, GC_00000438, GC_00000442, GC_00000485, GC_00000501, GC_00000509, GC_00000518, GC_00000520, GC_00000531, GC_00000541, GC_00000550, GC_00000595, GC_000006…	1	1	19	18
Coenzyme transport and metabolism!!!Amino acid transport and metabolism	0	1	1	NA	H!!!E	GC_00000131	1	1	19	18
Coenzyme transport and metabolism!!!Coenzyme transport and metabolism	0	1	1	NA	H!!!H	GC_00000148, GC_00000222, GC_00000489	1	1	19	18
Coenzyme transport and metabolism!!!Defense mechanisms	0	1	1	NA	H!!!V	GC_00001168	1	1	19	18
Coenzyme transport and metabolism!!!Energy production and conversion	0	1	1	NA	H!!!C	GC_00000206, GC_00001104, GC_00001598, GC_00002379, GC_00002412	1	1	19	18
Coenzyme transport and metabolism!!!Energy production and conversion!!!Energy production and conversion	0	1	1	NA	H!!!C!!!C	GC_00000910, GC_00001408	1	1	19	18
Coenzyme transport and metabolism!!!General function prediction only	0	1	1	NA	H!!!R	GC_00000345, GC_00000874, GC_00000912, GC_00000921, GC_00001087, GC_00001093, GC_00001210, GC_00001352, GC_00001515, GC_00001911, GC_00001969, GC_00002174, GC_00002252, GC_00002390	1	1	19	18
Coenzyme transport and metabolism!!!Lipid transport and metabolism	0	1	1	NA	H!!!I	GC_00000290, GC_00000329	1	1	19	18
Cytoskeleton	0	1	1	NA	Z	GC_00000528	1	1	19	18
Defense mechanisms	0	1	1	NA	V	GC_00000074, GC_00000084, GC_00000203, GC_00000225, GC_00000226, GC_00000288, GC_00000356, GC_00000412, GC_00000502, GC_00000571, GC_00000626, GC_00000673, GC_00000693, GC_00000715, GC_00000784, GC_00000796, GC_00001038, GC_00001121, GC_00001350, GC_00001420, GC_00001447, GC_00001616, GC_00001640, GC_00001727, GC_00001783, GC_00001866, GC_00001946, GC_00001960, GC_00002038, GC_00002265, GC_000022…	1	1	19	18
Energy production and conversion	0	1	1	NA	C	GC_00000001, GC_00000026, GC_00000028, GC_00000031, GC_00000032, GC_00000035, GC_00000079, GC_00000081, GC_00000110, GC_00000112, GC_00000115, GC_00000123, GC_00000139, GC_00000160, GC_00000163, GC_00000167, GC_00000168, GC_00000171, GC_00000208, GC_00000214, GC_00000224, GC_00000229, GC_00000253, GC_00000262, GC_00000264, GC_00000279, GC_00000286, GC_00000295, GC_00000308, GC_00000350, GC_000003…	1	1	19	18
Energy production and conversion!!!Energy production and conversion	0	1	1	NA	C!!!C	GC_00000044, GC_00000403, GC_00001056, GC_00001735, GC_00002002, GC_00002539	1	1	19	18
Energy production and conversion!!!Inorganic ion transport and metabolism	0	1	1	NA	C!!!P	GC_00000122, GC_00001436, GC_00001738, GC_00001741, GC_00002332	1	1	19	18
Energy production and conversion!!!Posttranslational modification, protein turnover, chaperones	0	1	1	NA	C!!!O	GC_00000285, GC_00000411, GC_00000427, GC_00000745, GC_00000909	1	1	19	18
Energy production and conversion!!!Transcription	0	1	1	NA	C!!!K	GC_00001000	1	1	19	18
Function unknown	0	1	1	NA	S	GC_00000007, GC_00000013, GC_00000014, GC_00000033, GC_00000184, GC_00000317, GC_00000318, GC_00000351, GC_00000398, GC_00000409, GC_00000422, GC_00000443, GC_00000446, GC_00000490, GC_00000513, GC_00000535, GC_00000540, GC_00000549, GC_00000563, GC_00000564, GC_00000599, GC_00000605, GC_00000609, GC_00000610, GC_00000621, GC_00000628, GC_00000637, GC_00000639, GC_00000653, GC_00000772, GC_000007…	1	1	19	18
Function unknown!!!Function unknown	0	1	1	NA	S!!!S	GC_00001718, GC_00001786, GC_00002451	1	1	19	18
Function unknown!!!Inorganic ion transport and metabolism	0	1	1	NA	S!!!P	GC_00000924	1	1	19	18
General function prediction only	0	1	1	NA	R	GC_00000003, GC_00000016, GC_00000036, GC_00000049, GC_00000058, GC_00000088, GC_00000120, GC_00000136, GC_00000215, GC_00000280, GC_00000293, GC_00000294, GC_00000297, GC_00000338, GC_00000389, GC_00000478, GC_00000495, GC_00000521, GC_00000533, GC_00000584, GC_00000587, GC_00000612, GC_00000614, GC_00000641, GC_00000652, GC_00000657, GC_00000689, GC_00000703, GC_00000769, GC_00000776, GC_000007…	1	1	19	18
General function prediction only!!!Cell wall/membrane/envelope biogenesis!!!Posttranslational modification, protein turnover, chaperones	0	1	1	NA	R!!!M!!!O	GC_00000190	1	1	19	18
General function prediction only!!!General function prediction only	0	1	1	NA	R!!!R	GC_00000237, GC_00001808	1	1	19	18
Inorganic ion transport and metabolism	0	1	1	NA	P	GC_00000056, GC_00000078, GC_00000087, GC_00000107, GC_00000157, GC_00000166, GC_00000187, GC_00000188, GC_00000231, GC_00000232, GC_00000254, GC_00000258, GC_00000309, GC_00000320, GC_00000364, GC_00000376, GC_00000497, GC_00000506, GC_00000552, GC_00000555, GC_00000565, GC_00000583, GC_00000616, GC_00000663, GC_00000709, GC_00000717, GC_00000735, GC_00000817, GC_00000825, GC_00000829, GC_000008…	1	1	19	18
Inorganic ion transport and metabolism!!!Function unknown	0	1	1	NA	P!!!S	GC_00000029	1	1	19	18
Inorganic ion transport and metabolism!!!Inorganic ion transport and metabolism	0	1	1	NA	P!!!P	GC_00000737, GC_00000876, GC_00001310	1	1	19	18
Inorganic ion transport and metabolism!!!Posttranslational modification, protein turnover, chaperones	0	1	1	NA	P!!!O	GC_00000732, GC_00001383, GC_00002597	1	1	19	18
Inorganic ion transport and metabolism!!!Signal transduction mechanisms	0	1	1	NA	P!!!T	GC_00000004, GC_00000311, GC_00001953, GC_00002014	1	1	19	18
Intracellular trafficking, secretion, and vesicular transport	0	1	1	NA	U	GC_00000050, GC_00000083, GC_00000159, GC_00000299, GC_00000431, GC_00000439, GC_00000569, GC_00000592, GC_00000645, GC_00000721, GC_00000798, GC_00000856, GC_00001143, GC_00001152, GC_00001269, GC_00001468, GC_00001479, GC_00001546, GC_00001625, GC_00001667, GC_00001887, GC_00002033, GC_00002109, GC_00002112, GC_00002120, GC_00002162, GC_00002169, GC_00002177, GC_00002189, GC_00002195, GC_000022…	1	1	19	18
Intracellular trafficking, secretion, and vesicular transport!!!Extracellular structures	0	1	1	NA	U!!!W	GC_00000918, GC_00001372, GC_00002346, GC_00002488	1	1	19	18
Lipid transport and metabolism	0	1	1	NA	I	GC_00000068, GC_00000075, GC_00000091, GC_00000108, GC_00000118, GC_00000194, GC_00000221, GC_00000241, GC_00000268, GC_00000287, GC_00000324, GC_00000343, GC_00000558, GC_00000567, GC_00000586, GC_00000611, GC_00000638, GC_00000647, GC_00000677, GC_00000739, GC_00000748, GC_00000770, GC_00000804, GC_00000805, GC_00000810, GC_00000841, GC_00000851, GC_00000859, GC_00000957, GC_00000963, GC_000009…	1	1	19	18
Lipid transport and metabolism!!!Energy production and conversion	0	1	1	NA	I!!!C	GC_00000220	1	1	19	18
Lipid transport and metabolism!!!Lipid transport and metabolism	0	1	1	NA	I!!!I	GC_00001145	1	1	19	18
Lipid transport and metabolism!!!Secondary metabolites biosynthesis, transport and catabolism	0	1	1	NA	I!!!Q	GC_00000064, GC_00000305, GC_00002261, GC_00002349, GC_00002640	1	1	19	18
Mobilome: prophages, transposons!!!Signal transduction mechanisms	0	1	1	NA	X!!!T	GC_00000461, GC_00002584	1	1	19	18
Nucleotide transport and metabolism	0	1	1	NA	F	GC_00000006, GC_00000023, GC_00000027, GC_00000082, GC_00000111, GC_00000177, GC_00000200, GC_00000271, GC_00000289, GC_00000334, GC_00000362, GC_00000594, GC_00000659, GC_00000664, GC_00000676, GC_00000720, GC_00000751, GC_00000759, GC_00000780, GC_00000790, GC_00000907, GC_00000941, GC_00000956, GC_00001016, GC_00001042, GC_00001054, GC_00001063, GC_00001159, GC_00001221, GC_00001242, GC_000012…	1	1	19	18
Nucleotide transport and metabolism!!!Amino acid transport and metabolism!!!Nucleotide transport and metabolism	0	1	1	NA	F!!!E!!!F	GC_00000018, GC_00002586	1	1	19	18
Nucleotide transport and metabolism!!!Cell wall/membrane/envelope biogenesis	0	1	1	NA	F!!!M	GC_00000633	1	1	19	18
Nucleotide transport and metabolism!!!Defense mechanisms	0	1	1	NA	F!!!V	GC_00000573, GC_00000875, GC_00001465	1	1	19	18
Nucleotide transport and metabolism!!!General function prediction only	0	1	1	NA	F!!!R	GC_00000548, GC_00000982, GC_00001262, GC_00001918, GC_00002587	1	1	19	18
Nucleotide transport and metabolism!!!Nucleotide transport and metabolism	0	1	1	NA	F!!!F	GC_00000062, GC_00000065, GC_00000077, GC_00002030	1	1	19	18
Nucleotide transport and metabolism!!!Signal transduction mechanisms	0	1	1	NA	F!!!T	GC_00000635	1	1	19	18
Nucleotide transport and metabolism!!!Transcription	0	1	1	NA	F!!!K	GC_00000153	1	1	19	18
Posttranslational modification, protein turnover, chaperones	0	1	1	NA	O	GC_00000012, GC_00000020, GC_00000030, GC_00000034, GC_00000054, GC_00000069, GC_00000070, GC_00000076, GC_00000114, GC_00000128, GC_00000132, GC_00000133, GC_00000154, GC_00000162, GC_00000179, GC_00000189, GC_00000211, GC_00000230, GC_00000234, GC_00000244, GC_00000246, GC_00000251, GC_00000272, GC_00000273, GC_00000328, GC_00000330, GC_00000335, GC_00000336, GC_00000354, GC_00000359, GC_000003…	1	1	19	18
Posttranslational modification, protein turnover, chaperones!!!Signal transduction mechanisms	0	1	1	NA	O!!!T	GC_00000176, GC_00001129	1	1	19	18
Replication, recombination and repair	0	1	1	NA	L	GC_00000021, GC_00000046, GC_00000052, GC_00000071, GC_00000073, GC_00000100, GC_00000207, GC_00000238, GC_00000249, GC_00000263, GC_00000276, GC_00000313, GC_00000322, GC_00000370, GC_00000372, GC_00000373, GC_00000449, GC_00000466, GC_00000554, GC_00000557, GC_00000590, GC_00000623, GC_00000629, GC_00000671, GC_00000713, GC_00000723, GC_00000752, GC_00000754, GC_00000788, GC_00000792, GC_000007…	1	1	19	18
Replication, recombination and repair!!!Replication, recombination and repair	0	1	1	NA	L!!!L	GC_00000096, GC_00001154, GC_00002003	1	1	19	18
Replication, recombination and repair!!!Replication, recombination and repair!!!Function unknown	0	1	1	NA	L!!!L!!!S	GC_00000310	1	1	19	18
Replication, recombination and repair!!!Transcription	0	1	1	NA	L!!!K	GC_00000255	1	1	19	18
Secondary metabolites biosynthesis, transport and catabolism	0	1	1	NA	Q	GC_00000169, GC_00000321, GC_00000424, GC_00000505, GC_00000523, GC_00000819, GC_00000885, GC_00001114, GC_00001459, GC_00001879, GC_00001889, GC_00001904, GC_00002072, GC_00002102, GC_00002111, GC_00002121, GC_00002180, GC_00002227, GC_00002251, GC_00002503	1	1	19	18
Secondary metabolites biosynthesis, transport and catabolism!!!Defense mechanisms	0	1	1	NA	Q!!!V	GC_00000936, GC_00001962	1	1	19	18
Secondary metabolites biosynthesis, transport and catabolism!!!General function prediction only	0	1	1	NA	Q!!!R	GC_00001027	1	1	19	18
Signal transduction mechanisms	0	1	1	NA	T	GC_00000017, GC_00000212, GC_00000223, GC_00000283, GC_00000319, GC_00000327, GC_00000408, GC_00000436, GC_00000450, GC_00000477, GC_00000553, GC_00000574, GC_00000608, GC_00000632, GC_00000634, GC_00000660, GC_00000696, GC_00000710, GC_00000719, GC_00000750, GC_00000814, GC_00000840, GC_00000852, GC_00000864, GC_00000869, GC_00000877, GC_00000880, GC_00000898, GC_00000926, GC_00000969, GC_000010…	1	1	19	18
Signal transduction mechanisms!!!Amino acid transport and metabolism	0	1	1	NA	T!!!E	GC_00000005, GC_00000192, GC_00000989	1	1	19	18
Signal transduction mechanisms!!!Amino acid transport and metabolism!!!Signal transduction mechanisms!!!Signal transduction mechanisms	0	1	1	NA	T!!!E!!!T!!!T	GC_00000395	1	1	19	18
Signal transduction mechanisms!!!Function unknown	0	1	1	NA	T!!!S	GC_00000781, GC_00000888	1	1	19	18
Signal transduction mechanisms!!!Signal transduction mechanisms	0	1	1	NA	T!!!T	GC_00000048, GC_00000104, GC_00000325, GC_00000348, GC_00000357, GC_00000396, GC_00000932, GC_00001099, GC_00001466, GC_00002270, GC_00002471	1	1	19	18
Signal transduction mechanisms!!!Signal transduction mechanisms!!!Signal transduction mechanisms	0	1	1	NA	T!!!T!!!T	GC_00000092, GC_00000130, GC_00001574, GC_00001744, GC_00001780, GC_00002094, GC_00002414, GC_00002600	1	1	19	18
Signal transduction mechanisms!!!Signal transduction mechanisms!!!Signal transduction mechanisms!!!Transcription!!!Signal transduction mechanisms	0	1	1	NA	T!!!T!!!T!!!K!!!T	GC_00001103	1	1	19	18
Signal transduction mechanisms!!!Transcription	0	1	1	NA	T!!!K	GC_00000434, GC_00000538, GC_00000562, GC_00001142, GC_00001185, GC_00001216, GC_00001513, GC_00001531, GC_00001544, GC_00001607, GC_00001631, GC_00001723, GC_00001771, GC_00001822, GC_00002281, GC_00002301, GC_00002442, GC_00002446	1	1	19	18
Transcription	0	1	1	NA	K	GC_00000009, GC_00000011, GC_00000015, GC_00000019, GC_00000041, GC_00000161, GC_00000218, GC_00000282, GC_00000407, GC_00000414, GC_00000423, GC_00000445, GC_00000462, GC_00000504, GC_00000514, GC_00000517, GC_00000527, GC_00000556, GC_00000585, GC_00000598, GC_00000600, GC_00000658, GC_00000670, GC_00000699, GC_00000744, GC_00000777, GC_00000943, GC_00001033, GC_00001036, GC_00001040, GC_000011…	1	1	19	18
Transcription!!!Amino acid transport and metabolism	0	1	1	NA	K!!!E	GC_00000613	1	1	19	18
Transcription!!!Replication, recombination and repair	0	1	1	NA	K!!!L	GC_00001109	1	1	19	18
Transcription!!!Signal transduction mechanisms	0	1	1	NA	K!!!T	GC_00000415, GC_00000767, GC_00001247, GC_00001321, GC_00001470, GC_00001561, GC_00001848, GC_00002622	1	1	19	18
Translation, ribosomal structure and biogenesis	0	1	1	NA	J	GC_00000024, GC_00000037, GC_00000043, GC_00000057, GC_00000060, GC_00000072, GC_00000080, GC_00000090, GC_00000098, GC_00000101, GC_00000102, GC_00000109, GC_00000116, GC_00000117, GC_00000119, GC_00000134, GC_00000143, GC_00000144, GC_00000147, GC_00000173, GC_00000178, GC_00000186, GC_00000193, GC_00000202, GC_00000233, GC_00000239, GC_00000247, GC_00000250, GC_00000260, GC_00000261, GC_000002…	1	1	19	18
Translation, ribosomal structure and biogenesis!!!Transcription	0	1	1	NA	J!!!K	GC_00000855	1	1	19	18
Translation, ribosomal structure and biogenesis!!!Translation, ribosomal structure and biogenesis	0	1	1	NA	J!!!J	GC_00000099, GC_00000387	1	1	19	18

## Sheet: KEGG Class_ALJR36 vs MASA10
KEGG_Class	enrichment_score	unadjusted_p_value	adjusted_q_value	associated_groups	accession	gene_clusters_ids	p_ALJR	p_MASA	N_ALJR	N_MASA
Pathway modules; Carbohydrate metabolism; Central carbohydrate metabolism!!!Pathway modules; Carbohydrate metabolism; Central carbohydrate metabolism!!!Pathway modules; Carbohydrate metabolism; Central carbohydrate metabolism!!!Pathway modules; Carbohydrate metabolism; Central carbohydrate metabolism!!!Pathway modules; Carbohydrate metabolism; Other carbohydrate metabolism!!!Pathway modules; Ener…	37	1.18129e-09	4.90235e-08	ALJR	M00001!!!M00002!!!M00003!!!M00308!!!M00552!!!M00165!!!M00166!!!M00611!!!M00612	GC_00002217, GC_00002238	1	0	18	19
Pathway modules; Carbohydrate metabolism; Central carbohydrate metabolism!!!Pathway modules; Carbohydrate metabolism; Central carbohydrate metabolism!!!Pathway modules; Carbohydrate metabolism; Central carbohydrate metabolism!!!Pathway modules; Energy metabolism; Carbon fixation!!!Pathway modules; Energy metabolism; Carbon fixation!!!Signature modules; Module set; Metabolic capacity!!!Signature m…	37	1.18129e-09	4.90235e-08	MASA	M00004!!!M00007!!!M00580!!!M00165!!!M00167!!!M00611!!!M00612	GC_00002023	0	1	18	19
Pathway modules; Energy metabolism; Sulfur metabolism!!!Pathway modules; Energy metabolism; Sulfur metabolism!!!Signature modules; Module set; Metabolic capacity	33.2099	8.27278e-09	1.38433e-07	MASA	M00176!!!M00596!!!M00616	GC_00002137	0	0.9474	18	19
Pathway modules; Xenobiotics biodegradation; Aromatics degradation	33.2099	8.27278e-09	1.38433e-07	MASA	M00569	GC_00002251	0	0.9474	18	19
Pathway modules; Nucleotide metabolism; Purine metabolism!!!Pathway modules; Nucleotide metabolism; Purine metabolism	33.1943	8.33932e-09	1.38433e-07	ALJR	M00048!!!M00049	GC_00002268	0.9444	0	18	19
Pathway modules; Energy metabolism; Carbon fixation!!!Pathway modules; Energy metabolism; Methane metabolism!!!Signature modules; Module set; Metabolic capacity!!!Signature modules; Module set; Metabolic capacity	29.7573	4.89667e-08	6.77372e-07	ALJR	M00579!!!M00357!!!M00617!!!M00618	GC_00002376	0.8889	0	18	19
Pathway modules; Carbohydrate metabolism; Central carbohydrate metabolism!!!Pathway modules; Carbohydrate metabolism; Central carbohydrate metabolism!!!Pathway modules; Energy metabolism; Carbon fixation!!!Pathway modules; Energy metabolism; ATP synthesis!!!Signature modules; Module set; Metabolic capacity!!!Signature modules; Module set; Metabolic capacity	20.284	6.6756e-06	7.91535e-05	ALJR	M00009!!!M00011!!!M00173!!!M00149!!!M00613!!!M00614	GC_00001990	0.9444	0.2105	18	19
Pathway modules; Carbohydrate metabolism; Central carbohydrate metabolism!!!Pathway modules; Carbohydrate metabolism; Central carbohydrate metabolism!!!Pathway modules; Nucleotide metabolism; Purine metabolism!!!Pathway modules; Nucleotide metabolism; Purine metabolism	5.47799	0.0192574	0.199796	ALJR	M00001!!!M00002!!!M00049!!!M00050	GC_00001721	1	0.7368	18	19
Signature modules; Gene set; Drug resistance!!!Signature modules; Gene set; Drug resistance!!!Signature modules; Gene set; Drug resistance	3.45046	0.0632343	0.525998	MASA	M00718!!!M00642!!!M00643	GC_00001827	0.7222	0.9474	18	19
Pathway modules; Amino acid metabolism; Serine and threonine metabolism!!!Pathway modules; Amino acid metabolism; Cysteine and methionine metabolism	3.44683	0.0633732	0.525998	MASA	M00018!!!M00017	GC_00001434	0.8333	1	18	19
Pathway modules; Energy metabolism; Carbon fixation!!!Pathway modules; Energy metabolism; Carbon fixation!!!Pathway modules; Energy metabolism; Carbon fixation!!!Pathway modules; Energy metabolism; Carbon fixation!!!Signature modules; Module set; Metabolic capacity	3.09299	0.0786301	0.5933	ALJR	M00169!!!M00172!!!M00171!!!M00173!!!M00614	GC_00000093	1	0.8421	18	19
Pathway modules; Carbohydrate metabolism; Central carbohydrate metabolism!!!Pathway modules; Carbohydrate metabolism; Central carbohydrate metabolism!!!Pathway modules; Energy metabolism; Carbon fixation!!!Pathway modules; Energy metabolism; Carbon fixation!!!Pathway modules; Energy metabolism; Carbon fixation!!!Signature modules; Module set; Metabolic capacity	2.23151	0.135222	0.935283	MASA	M00009!!!M00011!!!M00173!!!M00374!!!M00620!!!M00614	GC_00001186, GC_00002124	0.8889	1	18	19
Pathway modules; Amino acid metabolism; Other amino acid metabolism	1.89754	0.168353	1	ALJR	M00118	GC_00001776, GC_00002445	0.9444	0.7895	18	19
Pathway modules; Amino acid metabolism; Branched-chain amino acid metabolism!!!Pathway modules; Amino acid metabolism; Branched-chain amino acid metabolism!!!Pathway modules; Amino acid metabolism; Branched-chain amino acid metabolism!!!Pathway modules; Metabolism of cofactors and vitamins; Cofactor and vitamin metabolism	1.08577	0.297411	1	MASA	M00019!!!M00570!!!M00036!!!M00119	GC_00000843	0.9444	1	18	19
Pathway modules; Energy metabolism; Methane metabolism	1.08577	0.297411	1	MASA	M00346	GC_00001374	0.9444	1	18	19
Pathway modules; Lipid metabolism; Fatty acid metabolism!!!Pathway modules; Lipid metabolism; Fatty acid metabolism!!!Pathway modules; Lipid metabolism; Fatty acid metabolism!!!Pathway modules; Metabolism of cofactors and vitamins; Cofactor and vitamin metabolism	1.08577	0.297411	1	MASA	M00083!!!M00873!!!M00874!!!M00572	GC_00000305	0.9444	1	18	19
Pathway modules; Carbohydrate metabolism; Central carbohydrate metabolism!!!Pathway modules; Carbohydrate metabolism; Central carbohydrate metabolism!!!Pathway modules; Energy metabolism; Carbon fixation!!!Pathway modules; Energy metabolism; Carbon fixation!!!Pathway modules; Energy metabolism; Methane metabolism!!!Pathway modules; Energy metabolism; Methane metabolism!!!Signature modules; Module…	0.973084	0.323912	1	ALJR	M00001!!!M00003!!!M00165!!!M00167!!!M00345!!!M00344!!!M00611!!!M00612	GC_00000380	1	0.9474	18	19
Pathway modules; Carbohydrate metabolism; Other carbohydrate metabolism!!!Pathway modules; Carbohydrate metabolism; Other carbohydrate metabolism!!!Pathway modules; Carbohydrate metabolism; Other carbohydrate metabolism	0.973084	0.323912	1	ALJR	M00129!!!M00854!!!M00549	GC_00001235	1	0.9474	18	19
Pathway modules; Carbohydrate metabolism; Central carbohydrate metabolism!!!Pathway modules; Energy metabolism; Carbon fixation!!!Signature modules; Module set; Metabolic capacity	0.00162679	0.967827	1	MASA	M00307!!!M00173!!!M00614	GC_00001189	0.9444	0.9474	18	19
Pathway modules; Amino acid metabolism; Arginine and proline metabolism	0	1	1	NA	M00015	GC_00000498, GC_00000999, GC_00001113, GC_00001331, GC_00001499, GC_00001630	1	1	18	19
Pathway modules; Amino acid metabolism; Arginine and proline metabolism!!!Pathway modules; Amino acid metabolism; Arginine and proline metabolism	0	1	1	NA	M00844!!!M00029	GC_00000113, GC_00000998	1	1	18	19
Pathway modules; Amino acid metabolism; Arginine and proline metabolism!!!Pathway modules; Amino acid metabolism; Arginine and proline metabolism!!!Pathway modules; Amino acid metabolism; Arginine and proline metabolism	0	1	1	NA	M00844!!!M00845!!!M00029	GC_00000137, GC_00000257	1	1	18	19
Pathway modules; Amino acid metabolism; Aromatic amino acid metabolism	0	1	1	NA	M00022	GC_00000181, GC_00000259, GC_00000352, GC_00000361, GC_00000369, GC_00000500, GC_00000642, GC_00000757, GC_00000824, GC_00000834, GC_00000986, GC_00001032, GC_00001047, GC_00001151, GC_00001290, GC_00001551, GC_00001658	1	1	18	19
Pathway modules; Amino acid metabolism; Aromatic amino acid metabolism!!!Pathway modules; Amino acid metabolism; Aromatic amino acid metabolism!!!Pathway modules; Amino acid metabolism; Aromatic amino acid metabolism	0	1	1	NA	M00024!!!M00025!!!M00040	GC_00000591	1	1	18	19
Pathway modules; Amino acid metabolism; Branched-chain amino acid metabolism	0	1	1	NA	M00432	GC_00000095, GC_00001982	1	1	18	19
Pathway modules; Amino acid metabolism; Branched-chain amino acid metabolism!!!Pathway modules; Amino acid metabolism; Branched-chain amino acid metabolism	0	1	1	NA	M00019!!!M00570	GC_00000002, GC_00000067, GC_00000217, GC_00000399, GC_00001942, GC_00002117, GC_00002561, GC_00002604	1	1	18	19
Pathway modules; Amino acid metabolism; Cysteine and methionine metabolism	0	1	1	NA	M00017	GC_00000010, GC_00000047, GC_00000480, GC_00000797, GC_00000920, GC_00001149, GC_00002399	1	1	18	19
Pathway modules; Amino acid metabolism; Cysteine and methionine metabolism!!!Pathway modules; Amino acid metabolism; Cysteine and methionine metabolism!!!Pathway modules; Amino acid metabolism; Cysteine and methionine metabolism!!!Pathway modules; Amino acid metabolism; Cysteine and methionine metabolism	0	1	1	NA	M00609!!!M00034!!!M00035!!!M00368	GC_00000089	1	1	18	19
Pathway modules; Amino acid metabolism; Cysteine and methionine metabolism!!!Pathway modules; Amino acid metabolism; Polyamine biosynthesis	0	1	1	NA	M00034!!!M00133	GC_00000822, GC_00001073	1	1	18	19
Pathway modules; Amino acid metabolism; Histidine metabolism	0	1	1	NA	M00026	GC_00000196, GC_00000204, GC_00000791, GC_00000816, GC_00000983, GC_00001116, GC_00001779, GC_00001828, GC_00002010, GC_00002103	1	1	18	19
Pathway modules; Amino acid metabolism; Lysine metabolism	0	1	1	NA	M00016	GC_00000392, GC_00001431, GC_00001505	1	1	18	19
Pathway modules; Amino acid metabolism; Lysine metabolism!!!Pathway modules; Amino acid metabolism; Arginine and proline metabolism!!!Pathway modules; Amino acid metabolism; Arginine and proline metabolism	0	1	1	NA	M00016!!!M00028!!!M00845	GC_00000228	1	1	18	19
Pathway modules; Amino acid metabolism; Lysine metabolism!!!Pathway modules; Amino acid metabolism; Lysine metabolism!!!Pathway modules; Amino acid metabolism; Lysine metabolism	0	1	1	NA	M00016!!!M00525!!!M00527	GC_00000678	1	1	18	19
Pathway modules; Amino acid metabolism; Lysine metabolism!!!Pathway modules; Amino acid metabolism; Lysine metabolism!!!Pathway modules; Amino acid metabolism; Lysine metabolism!!!Pathway modules; Amino acid metabolism; Lysine metabolism	0	1	1	NA	M00016!!!M00525!!!M00526!!!M00527	GC_00000138, GC_00000736, GC_00001964	1	1	18	19
Pathway modules; Amino acid metabolism; Serine and threonine metabolism	0	1	1	NA	M00020	GC_00000292, GC_00000727, GC_00001504	1	1	18	19
Pathway modules; Amino acid metabolism; Serine and threonine metabolism!!!Pathway modules; Amino acid metabolism; Serine and threonine metabolism!!!Pathway modules; Amino acid metabolism; Cysteine and methionine metabolism!!!Pathway modules; Amino acid metabolism; Lysine metabolism!!!Pathway modules; Amino acid metabolism; Lysine metabolism!!!Pathway modules; Amino acid metabolism; Lysine metabol…	0	1	1	NA	M00018!!!M00033!!!M00017!!!M00016!!!M00525!!!M00526!!!M00527	GC_00001122, GC_00001337	1	1	18	19
Pathway modules; Amino acid metabolism; Serine and threonine metabolism!!!Pathway modules; Metabolism of cofactors and vitamins; Cofactor and vitamin metabolism	0	1	1	NA	M00020!!!M00124	GC_00000131	1	1	18	19
Pathway modules; Biosynthesis of other secondary metabolites; Biosynthesis of other antibiotics	0	1	1	NA	M00848	GC_00000268, GC_00002304, GC_00002524	1	1	18	19
Pathway modules; Biosynthesis of terpenoids and polyketides; Terpenoid backbone biosynthesis	0	1	1	NA	M00096	GC_00000068, GC_00000329, GC_00000859, GC_00000962, GC_00001315, GC_00001412, GC_00001940, GC_00002248	1	1	18	19
Pathway modules; Biosynthesis of terpenoids and polyketides; Type II polyketide biosynthesis	0	1	1	NA	M00778	GC_00000016, GC_00000584, GC_00001301, GC_00001778	1	1	18	19
Pathway modules; Carbohydrate metabolism; Central carbohydrate metabolism	0	1	1	NA	M00005	GC_00000200, GC_00000526, GC_00000720, GC_00000831, GC_00001080, GC_00002272, GC_00002295	1	1	18	19
Pathway modules; Carbohydrate metabolism; Central carbohydrate metabolism!!!Pathway modules; Carbohydrate metabolism; Central carbohydrate metabolism	0	1	1	NA	M00004!!!M00006	GC_00000213, GC_00000301, GC_00000826	1	1	18	19
Pathway modules; Carbohydrate metabolism; Central carbohydrate metabolism!!!Pathway modules; Carbohydrate metabolism; Central carbohydrate metabolism!!!Pathway modules; Carbohydrate metabolism; Central carbohydrate metabolism	0	1	1	NA	M00001!!!M00002!!!M00003	GC_00000332, GC_00000860, GC_00001522, GC_00001655, GC_00001914	1	1	18	19
Pathway modules; Carbohydrate metabolism; Central carbohydrate metabolism!!!Pathway modules; Carbohydrate metabolism; Central carbohydrate metabolism!!!Pathway modules; Carbohydrate metabolism; Central carbohydrate metabolism!!!Pathway modules; Carbohydrate metabolism; Other carbohydrate metabolism!!!Pathway modules; Amino acid metabolism; Branched-chain amino acid metabolism!!!Pathway modules; A…	0	1	1	NA	M00307!!!M00009!!!M00011!!!M00532!!!M00036!!!M00032	GC_00000403, GC_00001169	1	1	18	19
Pathway modules; Carbohydrate metabolism; Central carbohydrate metabolism!!!Pathway modules; Carbohydrate metabolism; Central carbohydrate metabolism!!!Pathway modules; Carbohydrate metabolism; Central carbohydrate metabolism!!!Pathway modules; Energy metabolism; Methane metabolism	0	1	1	NA	M00001!!!M00002!!!M00003!!!M00346	GC_00000025	1	1	18	19
Pathway modules; Carbohydrate metabolism; Central carbohydrate metabolism!!!Pathway modules; Carbohydrate metabolism; Central carbohydrate metabolism!!!Pathway modules; Carbohydrate metabolism; Other carbohydrate metabolism!!!Pathway modules; Carbohydrate metabolism; Other carbohydrate metabolism	0	1	1	NA	M00009!!!M00010!!!M00012!!!M00740	GC_00000123, GC_00000129, GC_00002131	1	1	18	19
Pathway modules; Carbohydrate metabolism; Central carbohydrate metabolism!!!Pathway modules; Carbohydrate metabolism; Central carbohydrate metabolism!!!Pathway modules; Carbohydrate metabolism; Other carbohydrate metabolism!!!Pathway modules; Carbohydrate metabolism; Other carbohydrate metabolism!!!Pathway modules; Energy metabolism; Carbon fixation!!!Signature modules; Module set; Metabolic capa…	0	1	1	NA	M00009!!!M00010!!!M00012!!!M00740!!!M00173!!!M00614	GC_00000031	1	1	18	19
Pathway modules; Carbohydrate metabolism; Central carbohydrate metabolism!!!Pathway modules; Carbohydrate metabolism; Central carbohydrate metabolism!!!Pathway modules; Carbohydrate metabolism; Other carbohydrate metabolism!!!Pathway modules; Energy metabolism; Carbon fixation!!!Signature modules; Module set; Metabolic capacity	0	1	1	NA	M00009!!!M00010!!!M00740!!!M00173!!!M00614	GC_00000171	1	1	18	19
Pathway modules; Carbohydrate metabolism; Central carbohydrate metabolism!!!Pathway modules; Carbohydrate metabolism; Central carbohydrate metabolism!!!Pathway modules; Energy metabolism; Carbon fixation!!!Pathway modules; Energy metabolism; Carbon fixation!!!Pathway modules; Energy metabolism; Carbon fixation!!!Pathway modules; Energy metabolism; ATP synthesis!!!Signature modules; Module set; Me…	0	1	1	NA	M00009!!!M00011!!!M00173!!!M00376!!!M00374!!!M00149!!!M00613!!!M00614	GC_00000367, GC_00000853, GC_00002352	1	1	18	19
Pathway modules; Carbohydrate metabolism; Central carbohydrate metabolism!!!Pathway modules; Carbohydrate metabolism; Central carbohydrate metabolism!!!Pathway modules; Energy metabolism; Carbon fixation!!!Pathway modules; Energy metabolism; Carbon fixation!!!Signature modules; Module set; Metabolic capacity!!!Signature modules; Module set; Metabolic capacity	0	1	1	NA	M00009!!!M00011!!!M00173!!!M00376!!!M00613!!!M00614	GC_00000139, GC_00000391, GC_00002235	1	1	18	19
Pathway modules; Carbohydrate metabolism; Other carbohydrate metabolism	0	1	1	NA	M00761	GC_00000105, GC_00000205, GC_00000296, GC_00000493, GC_00000644, GC_00000738, GC_00001039, GC_00001314, GC_00001386, GC_00001397, GC_00001421, GC_00001790, GC_00001837, GC_00002547	1	1	18	19
Pathway modules; Carbohydrate metabolism; Other carbohydrate metabolism!!!Pathway modules; Carbohydrate metabolism; Other carbohydrate metabolism	0	1	1	NA	M00855!!!M00549	GC_00000008, GC_00000038, GC_00000059, GC_00000210, GC_00000382, GC_00001075, GC_00001570, GC_00002087	1	1	18	19
Pathway modules; Carbohydrate metabolism; Other carbohydrate metabolism!!!Pathway modules; Energy metabolism; Carbon fixation!!!Pathway modules; Energy metabolism; Carbon fixation!!!Pathway modules; Lipid metabolism; Lipid metabolism!!!Pathway modules; Biosynthesis of terpenoids and polyketides; Terpenoid backbone biosynthesis!!!Pathway modules; Biosynthesis of terpenoids and polyketides; Terpeno…	0	1	1	NA	M00373!!!M00375!!!M00374!!!M00088!!!M00095!!!M00849	GC_00000108	1	1	18	19
Pathway modules; Carbohydrate metabolism; Other carbohydrate metabolism!!!Pathway modules; Energy metabolism; Carbon fixation!!!Pathway modules; Energy metabolism; Carbon fixation!!!Signature modules; Module set; Metabolic capacity!!!Signature modules; Module set; Metabolic capacity	0	1	1	NA	M00532!!!M00165!!!M00166!!!M00611!!!M00612	GC_00000126, GC_00000277, GC_00002099	1	1	18	19
Pathway modules; Carbohydrate metabolism; Other carbohydrate metabolism!!!Pathway modules; Energy metabolism; Methane metabolism	0	1	1	NA	M00532!!!M00346	GC_00000383	1	1	18	19
Pathway modules; Carbohydrate metabolism; Other carbohydrate metabolism!!!Pathway modules; Energy metabolism; Methane metabolism!!!Pathway modules; Metabolism of cofactors and vitamins; Cofactor and vitamin metabolism!!!Pathway modules; Metabolism of cofactors and vitamins; Cofactor and vitamin metabolism	0	1	1	NA	M00532!!!M00346!!!M00140!!!M00141	GC_00000125	1	1	18	19
Pathway modules; Energy metabolism; ATP synthesis	0	1	1	NA	M00155	GC_00000026, GC_00000029, GC_00000112, GC_00000163, GC_00000208, GC_00000214, GC_00000253, GC_00000290, GC_00000456, GC_00000545, GC_00000700, GC_00000722, GC_00000726, GC_00000733, GC_00000811, GC_00000830, GC_00000889, GC_00000909, GC_00001013, GC_00001056, GC_00001094, GC_00001183, GC_00001190, GC_00001191, GC_00001638, GC_00001646, GC_00001700, GC_00001755, GC_00001809, GC_00001928, GC_000019…	1	1	18	19
Pathway modules; Energy metabolism; ATP synthesis!!!Pathway modules; Energy metabolism; ATP synthesis	0	1	1	NA	M00151!!!M00152	GC_00000224, GC_00000604, GC_00000820	1	1	18	19
Pathway modules; Energy metabolism; Carbon fixation!!!Pathway modules; Energy metabolism; Carbon fixation	0	1	1	NA	M00169!!!M00172	GC_00000368	1	1	18	19
Pathway modules; Energy metabolism; Carbon fixation!!!Pathway modules; Energy metabolism; Carbon fixation!!!Pathway modules; Energy metabolism; Carbon fixation!!!Pathway modules; Energy metabolism; Carbon fixation!!!Pathway modules; Energy metabolism; Carbon fixation!!!Pathway modules; Energy metabolism; Carbon fixation!!!Pathway modules; Energy metabolism; Methane metabolism!!!Signature modules;…	0	1	1	NA	M00168!!!M00172!!!M00171!!!M00170!!!M00173!!!M00374!!!M00346!!!M00614	GC_00000402	1	1	18	19
Pathway modules; Energy metabolism; Carbon fixation!!!Pathway modules; Energy metabolism; Carbon fixation!!!Signature modules; Module set; Metabolic capacity	0	1	1	NA	M00173!!!M00620!!!M00614	GC_00000220, GC_00000323, GC_00000805	1	1	18	19
Pathway modules; Energy metabolism; Carbon fixation!!!Pathway modules; Energy metabolism; Carbon fixation!!!Signature modules; Module set; Metabolic capacity!!!Signature modules; Module set; Metabolic capacity	0	1	1	NA	M00165!!!M00166!!!M00611!!!M00612	GC_00000121	1	1	18	19
Pathway modules; Energy metabolism; Carbon fixation!!!Pathway modules; Lipid metabolism; Fatty acid metabolism!!!Signature modules; Module set; Metabolic capacity	0	1	1	NA	M00376!!!M00082!!!M00613	GC_00000118, GC_00000677, GC_00000770, GC_00000851	1	1	18	19
Pathway modules; Energy metabolism; Carbon fixation!!!Pathway modules; Metabolism of cofactors and vitamins; Cofactor and vitamin metabolism!!!Signature modules; Module set; Metabolic capacity	0	1	1	NA	M00377!!!M00140!!!M00618	GC_00000149	1	1	18	19
Pathway modules; Energy metabolism; Carbon fixation!!!Signature modules; Module set; Metabolic capacity	0	1	1	NA	M00377!!!M00618	GC_00000201	1	1	18	19
Pathway modules; Energy metabolism; Methane metabolism!!!Signature modules; Module set; Metabolic capacity	0	1	1	NA	M00357!!!M00617	GC_00000324	1	1	18	19
Pathway modules; Energy metabolism; Nitrogen metabolism	0	1	1	NA	M00529	GC_00000157, GC_00000160, GC_00001438	1	1	18	19
Pathway modules; Energy metabolism; Sulfur metabolism	0	1	1	NA	M00595	GC_00000013, GC_00000014, GC_00000107, GC_00000115, GC_00000166, GC_00000184, GC_00000522, GC_00000709, GC_00000875, GC_00001018, GC_00001278, GC_00001357, GC_00001954, GC_00002630	1	1	18	19
Pathway modules; Glycan metabolism; Lipopolysaccharide metabolism	0	1	1	NA	M00064	GC_00000170, GC_00000195, GC_00000484, GC_00000728, GC_00000802, GC_00000827, GC_00000994, GC_00001253	1	1	18	19
Pathway modules; Glycan metabolism; Lipopolysaccharide metabolism!!!Pathway modules; Glycan metabolism; Lipopolysaccharide metabolism	0	1	1	NA	M00060!!!M00866	GC_00000158, GC_00000302, GC_00000845, GC_00001317, GC_00001428, GC_00001494, GC_00001929, GC_00001938, GC_00002064, GC_00002168	1	1	18	19
Pathway modules; Lipid metabolism; Fatty acid metabolism	0	1	1	NA	M00086	GC_00000091, GC_00000287, GC_00000748, GC_00001137, GC_00001145	1	1	18	19
Pathway modules; Lipid metabolism; Fatty acid metabolism!!!Pathway modules; Lipid metabolism; Fatty acid metabolism!!!Pathway modules; Lipid metabolism; Fatty acid metabolism	0	1	1	NA	M00082!!!M00873!!!M00874	GC_00001078	1	1	18	19
Pathway modules; Lipid metabolism; Fatty acid metabolism!!!Pathway modules; Lipid metabolism; Fatty acid metabolism!!!Pathway modules; Metabolism of cofactors and vitamins; Cofactor and vitamin metabolism	0	1	1	NA	M00083!!!M00874!!!M00572	GC_00000739, GC_00001754	1	1	18	19
Pathway modules; Lipid metabolism; Fatty acid metabolism!!!Pathway modules; Metabolism of cofactors and vitamins; Cofactor and vitamin metabolism	0	1	1	NA	M00083!!!M00572	GC_00000064, GC_00001371, GC_00002085, GC_00002349	1	1	18	19
Pathway modules; Lipid metabolism; Lipid metabolism	0	1	1	NA	M00093	GC_00000194, GC_00000241, GC_00000343, GC_00000638, GC_00000878, GC_00000968, GC_00001442, GC_00001860, GC_00002115	1	1	18	19
Pathway modules; Metabolism of cofactors and vitamins; Cofactor and vitamin metabolism	0	1	1	NA	M00880	GC_00000094, GC_00000150, GC_00000152, GC_00000235, GC_00000265, GC_00000291, GC_00000346, GC_00000433, GC_00000438, GC_00000489, GC_00000509, GC_00000518, GC_00000585, GC_00000587, GC_00000724, GC_00000777, GC_00000847, GC_00000921, GC_00001084, GC_00001115, GC_00001177, GC_00001197, GC_00001224, GC_00001287, GC_00001311, GC_00001398, GC_00001463, GC_00001476, GC_00001498, GC_00001529, GC_000015…	1	1	18	19
Pathway modules; Metabolism of cofactors and vitamins; Cofactor and vitamin metabolism!!!Pathway modules; Metabolism of cofactors and vitamins; Cofactor and vitamin metabolism	0	1	1	NA	M00125!!!M00840	GC_00000148, GC_00000206, GC_00000245, GC_00000333, GC_00000421, GC_00000541, GC_00000656, GC_00000662, GC_00000729, GC_00000801, GC_00000839, GC_00000988, GC_00001150, GC_00001212, GC_00001252, GC_00001510, GC_00002075, GC_00002132	1	1	18	19
Pathway modules; Metabolism of cofactors and vitamins; Cofactor and vitamin metabolism!!!Pathway modules; Metabolism of cofactors and vitamins; Cofactor and vitamin metabolism!!!Pathway modules; Metabolism of cofactors and vitamins; Cofactor and vitamin metabolism	0	1	1	NA	M00868!!!M00121!!!M00926	GC_00000097, GC_00000222, GC_00000602, GC_00000661, GC_00000681, GC_00000949, GC_00001020, GC_00001021, GC_00001025, GC_00001132, GC_00001166, GC_00001930	1	1	18	19
Pathway modules; Metabolism of cofactors and vitamins; Cofactor and vitamin metabolism!!!Pathway modules; Metabolism of cofactors and vitamins; Cofactor and vitamin metabolism!!!Pathway modules; Metabolism of cofactors and vitamins; Cofactor and vitamin metabolism!!!Pathway modules; Metabolism of cofactors and vitamins; Cofactor and vitamin metabolism	0	1	1	NA	M00846!!!M00868!!!M00121!!!M00926	GC_00000085, GC_00000400, GC_00000886, GC_00000965, GC_00001157, GC_00001343, GC_00001863, GC_00002650	1	1	18	19
Pathway modules; Nucleotide metabolism; Purine metabolism	0	1	1	NA	M00050	GC_00000027, GC_00000062, GC_00000065, GC_00000073, GC_00000111, GC_00000153, GC_00000289, GC_00000362, GC_00000759, GC_00000907, GC_00001054, GC_00001159, GC_00001267, GC_00001279, GC_00001425, GC_00002365, GC_00002585	1	1	18	19
Pathway modules; Nucleotide metabolism; Pyrimidine metabolism	0	1	1	NA	M00051	GC_00000018, GC_00000023, GC_00000082, GC_00000141, GC_00000215, GC_00000664, GC_00000956, GC_00001042, GC_00001063, GC_00001254, GC_00001294, GC_00001330, GC_00001360, GC_00001465, GC_00001733, GC_00001868, GC_00002122	1	1	18	19
Signature modules; Gene set; Drug resistance	0	1	1	NA	M00718	GC_00000617, GC_00000922, GC_00001006, GC_00001783, GC_00001885	1	1	18	19
Signature modules; Gene set; Pathogenicity!!!Signature modules; Gene set; Drug resistance!!!Signature modules; Gene set; Drug resistance	0	1	1	NA	M00575!!!M00696!!!M00697	GC_00000269	1	1	18	19

## Sheet: KEGG Module_ ALJR36  vs MASA10
KEGG_Module	enrichment_score	unadjusted_p_value	adjusted_q_value	associated_groups	accession	gene_clusters_ids	p_ROSA	p_ALJR	N_ROSA	N_ALJR
Cobalamin biosynthesis, anaerobic, uroporphyrinogen III => sirohydrochlorin => cobyrinate a,c-diamide!!!Cobalamin biosynthesis, aerobic, uroporphyrinogen III => precorrin 2 => cobyrinate a,c-diamide	37	1.18129e-09	3.92188e-08	MASA	M00924!!!M00925	GC_00002132	1	0	19	18
Glycolysis (Embden-Meyerhof pathway), glucose => pyruvate!!!Glycolysis, core module involving three-carbon compounds!!!Gluconeogenesis, oxaloacetate => fructose-6P!!!Semi-phosphorylative Entner-Doudoroff pathway, gluconate => glycerate-3P!!!D-galactonate degradation, De Ley-Doudoroff pathway, D-galactonate => glycerate-3P!!!Reductive pentose phosphate cycle (Calvin cycle)!!!Reductive pentose phos…	37	1.18129e-09	3.92188e-08	ALJR	M00001!!!M00002!!!M00003!!!M00308!!!M00552!!!M00165!!!M00166!!!M00611!!!M00612	GC_00002217, GC_00002238	0	1	19	18
Pentose phosphate pathway (Pentose phosphate cycle)!!!Pentose phosphate pathway, non-oxidative phase, fructose 6P => ribose 5P!!!Pentose phosphate pathway, archaea, fructose 6P => ribose 5P!!!Reductive pentose phosphate cycle (Calvin cycle)!!!Reductive pentose phosphate cycle, glyceraldehyde-3P => ribulose-5P!!!Oxygenic photosynthesis in plants and cyanobacteria!!!Anoxygenic photosynthesis in pur…	37	1.18129e-09	3.92188e-08	MASA	M00004!!!M00007!!!M00580!!!M00165!!!M00167!!!M00611!!!M00612	GC_00002023	1	0	19	18
Pentose phosphate pathway (Pentose phosphate cycle)!!!Pentose phosphate pathway, non-oxidative phase, fructose 6P => ribose 5P!!!Reductive pentose phosphate cycle (Calvin cycle)!!!Reductive pentose phosphate cycle, glyceraldehyde-3P => ribulose-5P!!!Oxygenic photosynthesis in plants and cyanobacteria!!!Anoxygenic photosynthesis in purple bacteria	37	1.18129e-09	3.92188e-08	ALJR	M00004!!!M00007!!!M00165!!!M00167!!!M00611!!!M00612	GC_00002235	0	1	19	18
Phosphatidylcholine (PC) biosynthesis, PE => PC	37	1.18129e-09	3.92188e-08	MASA	M00091	GC_00002115	1	0	19	18
Assimilatory sulfate reduction, sulfate => H2S!!!Dissimilatory sulfate reduction, sulfate => H2S!!!Sulfate-sulfur assimilation	33.2099	8.27278e-09	1.73041e-07	MASA	M00176!!!M00596!!!M00616	GC_00002137	0.9474	0	19	18
Catechol meta-cleavage, catechol => acetyl-CoA / 4-methylcatechol => propanoyl-CoA	33.2099	8.27278e-09	1.73041e-07	MASA	M00569	GC_00002251	0.9474	0	19	18
Inosine monophosphate biosynthesis, PRPP + glutamine => IMP!!!Adenine ribonucleotide biosynthesis, IMP => ADP,ATP	33.1943	8.33932e-09	1.73041e-07	ALJR	M00048!!!M00049	GC_00002268	0	0.9444	19	18
Isoleucine biosynthesis, threonine => 2-oxobutanoate => isoleucine	29.7573	4.89667e-08	8.12846e-07	MASA	M00570	GC_00001982	1	0.1111	19	18
Phosphate acetyltransferase-acetate kinase pathway, acetyl-CoA => acetate!!!Methanogenesis, acetate => methane!!!Methanogen!!!Acetogen	29.7573	4.89667e-08	8.12846e-07	ALJR	M00579!!!M00357!!!M00617!!!M00618	GC_00002376	0	0.8889	19	18
GABA (gamma-Aminobutyrate) shunt	21.1541	4.23794e-06	6.39543e-05	ALJR	M00027	GC_00002445	0	0.7222	19	18
Citrate cycle (TCA cycle, Krebs cycle)!!!Citrate cycle, second carbon oxidation, 2-oxoglutarate => oxaloacetate!!!Reductive citrate cycle (Arnon-Buchanan cycle)!!!Succinate dehydrogenase, prokaryotes!!!Anoxygenic photosynthesis in green nonsulfur bacteria!!!Anoxygenic photosynthesis in green sulfur bacteria	20.284	6.6756e-06	9.23458e-05	ALJR	M00009!!!M00011!!!M00173!!!M00149!!!M00613!!!M00614	GC_00001990	0.2105	0.9444	19	18
Isoleucine biosynthesis, pyruvate => 2-oxobutanoate!!!Leucine biosynthesis, 2-oxoisovalerate => 2-oxoisocaproate	14.8282	0.000117759	0.0015037	ALJR	M00535!!!M00432	GC_00001942, GC_00002117	0.4211	1	19	18
Acylglycerol degradation	9.11329	0.00253759	0.0300886	MASA	M00098	GC_00001860	1	0.6111	19	18
Thiamine biosynthesis, prokaryotes, AIR (+ DXP/tyrosine) => TMP/TPP!!!Thiamine biosynthesis, prokaryotes, AIR (+ DXP/glycine) => TMP/TPP!!!Thiamine biosynthesis, archaea, AIR (+ NAD+) => TMP/TPP!!!Thiamine biosynthesis, plants, AIR (+ NAD+) => TMP/thiamine/TPP	6.103	0.0134953	0.149348	MASA	M00127!!!M00895!!!M00896!!!M00897	GC_00000400, GC_00002650	1	0.7222	19	18
Glycolysis (Embden-Meyerhof pathway), glucose => pyruvate!!!Glycolysis, core module involving three-carbon compounds!!!Adenine ribonucleotide biosynthesis, IMP => ADP,ATP!!!Guanine ribonucleotide biosynthesis IMP => GDP,GTP	5.47799	0.0192574	0.199796	ALJR	M00001!!!M00002!!!M00049!!!M00050	GC_00001721	0.7368	1	19	18
Multidrug resistance, efflux pump MexAB-OprM!!!Multidrug resistance, efflux pump MexJK-OprM!!!Multidrug resistance, efflux pump MexXY-OprM	3.45046	0.0632343	0.584442	MASA	M00718!!!M00642!!!M00643	GC_00001827	0.9474	0.7222	19	18
Threonine biosynthesis, aspartate => homoserine => threonine!!!Methionine biosynthesis, apartate => homoserine => methionine	3.44683	0.0633732	0.584442	MASA	M00018!!!M00017	GC_00001434	1	0.8333	19	18
CAM (Crassulacean acid metabolism), light!!!C4-dicarboxylic acid cycle, NADP - malic enzyme type!!!C4-dicarboxylic acid cycle, NAD - malic enzyme type!!!Reductive citrate cycle (Arnon-Buchanan cycle)!!!Anoxygenic photosynthesis in green sulfur bacteria	3.09299	0.0786301	0.686979	ALJR	M00169!!!M00172!!!M00171!!!M00173!!!M00614	GC_00000093	0.8421	1	19	18
Cobalamin biosynthesis, anaerobic, uroporphyrinogen III => sirohydrochlorin => cobyrinate a,c-diamide	2.93145	0.0868692	0.721014	ALJR	M00924	GC_00001802	0.7368	0.9444	19	18
Citrate cycle (TCA cycle, Krebs cycle)!!!Citrate cycle, second carbon oxidation, 2-oxoglutarate => oxaloacetate!!!Reductive citrate cycle (Arnon-Buchanan cycle)!!!Dicarboxylate-hydroxybutyrate cycle!!!Incomplete reductive citrate cycle, acetyl-CoA => oxoglutarate!!!Anoxygenic photosynthesis in green sulfur bacteria	2.23151	0.135222	1	MASA	M00009!!!M00011!!!M00173!!!M00374!!!M00620!!!M00614	GC_00001186, GC_00002124	1	0.8889	19	18
Heme biosynthesis, animals and fungi, glycine => heme!!!Heme biosynthesis, plants and bacteria, glutamate => heme	2.23151	0.135222	1	MASA	M00868!!!M00121	GC_00001150	1	0.8889	19	18
Lipoic acid biosynthesis, plants and bacteria, octanoyl-ACP => dihydrolipoyl-E2/H	2.00375	0.156911	1	ALJR	M00881	GC_00001476	0.8947	1	19	18
Glutathione biosynthesis, glutamate => glutathione	1.89754	0.168353	1	ALJR	M00118	GC_00001776	0.7895	0.9444	19	18
Thiamine biosynthesis, prokaryotes, AIR (+ DXP/tyrosine) => TMP/TPP!!!Thiamine biosynthesis, prokaryotes, AIR (+ DXP/glycine) => TMP/TPP!!!Thiamine biosynthesis, archaea, AIR (+ NAD+) => TMP/TPP!!!Thiamine salvage pathway, HMP/HET => TMP	1.79281	0.180584	1	MASA	M00127!!!M00895!!!M00896!!!M00899	GC_00001863	0.8947	0.7222	19	18
Fatty acid biosynthesis, elongation!!!Fatty acid biosynthesis in mitochondria, animals!!!Fatty acid biosynthesis in mitochondria, fungi!!!Pimeloyl-ACP biosynthesis, BioC-BioH pathway, malonyl-ACP => pimeloyl-ACP	1.08577	0.297411	1	MASA	M00083!!!M00873!!!M00874!!!M00572	GC_00000305	1	0.9444	19	18
Formaldehyde assimilation, serine pathway	1.08577	0.297411	1	MASA	M00346	GC_00001374	1	0.9444	19	18
Glycolysis (Embden-Meyerhof pathway), glucose => pyruvate!!!Gluconeogenesis, oxaloacetate => fructose-6P!!!Reductive pentose phosphate cycle (Calvin cycle)!!!Reductive pentose phosphate cycle, glyceraldehyde-3P => ribulose-5P!!!Oxygenic photosynthesis in plants and cyanobacteria!!!Anoxygenic photosynthesis in purple bacteria	1.08577	0.297411	1	MASA	M00001!!!M00003!!!M00165!!!M00167!!!M00611!!!M00612	GC_00000391	1	0.9444	19	18
Tetrahydrofolate biosynthesis, GTP => THF!!!Tetrahydrofolate biosynthesis, mediated by ribA and trpF, GTP => THF	1.08577	0.297411	1	MASA	M00126!!!M00840	GC_00001510, GC_00002075	1	0.9444	19	18
UDP-N-acetyl-D-glucosamine biosynthesis, eukaryotes, glucose => UDP-GlcNAc!!!UDP-N-acetyl-D-glucosamine biosynthesis, prokaryotes, glucose => UDP-GlcNAc	1.08577	0.297411	1	MASA	M00892!!!M00909	GC_00000382	1	0.9444	19	18
UDP-N-acetyl-D-glucosamine biosynthesis, prokaryotes, glucose => UDP-GlcNAc	1.08577	0.297411	1	MASA	M00909	GC_00001421, GC_00001837	1	0.9444	19	18
Valine/isoleucine biosynthesis, pyruvate => valine / 2-oxobutanoate => isoleucine!!!Isoleucine biosynthesis, threonine => 2-oxobutanoate => isoleucine!!!Leucine degradation, leucine => acetoacetate + acetyl-CoA!!!Pantothenate biosynthesis, valine/L-aspartate => pantothenate	1.08577	0.297411	1	MASA	M00019!!!M00570!!!M00036!!!M00119	GC_00000843	1	0.9444	19	18
Arginine biosynthesis, ornithine => arginine!!!Urea cycle	0.973084	0.323912	1	ALJR	M00844!!!M00029	GC_00000113	0.9474	1	19	18
Ascorbate biosynthesis, animals, glucose-1P => ascorbate!!!Glycogen biosynthesis, glucose-1P => glycogen/starch!!!Nucleotide sugar biosynthesis, glucose => UDP-glucose	0.973084	0.323912	1	ALJR	M00129!!!M00854!!!M00549	GC_00001235	0.9474	1	19	18
Glycolysis (Embden-Meyerhof pathway), glucose => pyruvate!!!Gluconeogenesis, oxaloacetate => fructose-6P!!!Reductive pentose phosphate cycle (Calvin cycle)!!!Reductive pentose phosphate cycle, glyceraldehyde-3P => ribulose-5P!!!Formaldehyde assimilation, ribulose monophosphate pathway!!!Formaldehyde assimilation, xylulose monophosphate pathway!!!Oxygenic photosynthesis in plants and cyanobacteria…	0.973084	0.323912	1	ALJR	M00001!!!M00003!!!M00165!!!M00167!!!M00345!!!M00344!!!M00611!!!M00612	GC_00000380	0.9474	1	19	18
Pyruvate oxidation, pyruvate => acetyl-CoA!!!Reductive citrate cycle (Arnon-Buchanan cycle)!!!Anoxygenic photosynthesis in green sulfur bacteria	0.00162679	0.967827	1	MASA	M00307!!!M00173!!!M00614	GC_00001189	0.9474	0.9444	19	18
3-Hydroxypropionate bi-cycle!!!Fatty acid biosynthesis, initiation!!!Anoxygenic photosynthesis in green nonsulfur bacteria	0	1	1	NA	M00376!!!M00082!!!M00613	GC_00000118, GC_00000677, GC_00000770, GC_00000851	1	1	19	18
Adenine ribonucleotide biosynthesis, IMP => ADP,ATP	0	1	1	NA	M00049	GC_00000073, GC_00000362, GC_00000759, GC_00001267	1	1	19	18
ADP-L-glycero-D-manno-heptose biosynthesis	0	1	1	NA	M00064	GC_00000170, GC_00000484, GC_00000728	1	1	19	18
Arginine biosynthesis, ornithine => arginine!!!Arginine biosynthesis, glutamate => acetylcitrulline => arginine!!!Urea cycle	0	1	1	NA	M00844!!!M00845!!!M00029	GC_00000137, GC_00000257	1	1	19	18
Aurachin biosynthesis, anthranilate => aurachin A	0	1	1	NA	M00848	GC_00000268, GC_00002304, GC_00002524	1	1	19	18
beta-Oxidation	0	1	1	NA	M00087	GC_00001137, GC_00001145	1	1	19	18
beta-Oxidation, acyl-CoA synthesis	0	1	1	NA	M00086	GC_00000091	1	1	19	18
Biotin biosynthesis, pimeloyl-ACP/CoA => biotin!!!Biotin biosynthesis, BioI pathway, long-chain-acyl-ACP => pimeloyl-ACP => biotin!!!Biotin biosynthesis, BioW pathway, pimelate => pimeloyl-CoA => biotin	0	1	1	NA	M00123!!!M00573!!!M00577	GC_00000949, GC_00001020, GC_00001025	1	1	19	18
Biotin biosynthesis, pimeloyl-ACP/CoA => biotin!!!Biotin biosynthesis, BioW pathway, pimelate => pimeloyl-CoA => biotin	0	1	1	NA	M00123!!!M00577	GC_00000839	1	1	19	18
C10-C20 isoprenoid biosynthesis, bacteria	0	1	1	NA	M00364	GC_00000962	1	1	19	18
C5 isoprenoid biosynthesis, non-mevalonate pathway	0	1	1	NA	M00096	GC_00000068, GC_00000329, GC_00000859, GC_00001315, GC_00001412, GC_00001940, GC_00002248	1	1	19	18
CAM (Crassulacean acid metabolism), dark!!!C4-dicarboxylic acid cycle, NADP - malic enzyme type!!!C4-dicarboxylic acid cycle, NAD - malic enzyme type!!!C4-dicarboxylic acid cycle, phosphoenolpyruvate carboxykinase type!!!Reductive citrate cycle (Arnon-Buchanan cycle)!!!Dicarboxylate-hydroxybutyrate cycle!!!Formaldehyde assimilation, serine pathway!!!Anoxygenic photosynthesis in green sulfur bacte…	0	1	1	NA	M00168!!!M00172!!!M00171!!!M00170!!!M00173!!!M00374!!!M00346!!!M00614	GC_00000402	1	1	19	18
CAM (Crassulacean acid metabolism), light!!!C4-dicarboxylic acid cycle, NADP - malic enzyme type	0	1	1	NA	M00169!!!M00172	GC_00000368	1	1	19	18
Cationic antimicrobial peptide (CAMP) resistance, protease PgtE	0	1	1	NA	M00744	GC_00001006	1	1	19	18
Citrate cycle (TCA cycle, Krebs cycle)!!!Citrate cycle, first carbon oxidation, oxaloacetate => 2-oxoglutarate!!!Glyoxylate cycle!!!Methylaspartate cycle	0	1	1	NA	M00009!!!M00010!!!M00012!!!M00740	GC_00000123, GC_00002131	1	1	19	18
Citrate cycle (TCA cycle, Krebs cycle)!!!Citrate cycle, first carbon oxidation, oxaloacetate => 2-oxoglutarate!!!Glyoxylate cycle!!!Methylaspartate cycle!!!Reductive citrate cycle (Arnon-Buchanan cycle)!!!Anoxygenic photosynthesis in green sulfur bacteria	0	1	1	NA	M00009!!!M00010!!!M00012!!!M00740!!!M00173!!!M00614	GC_00000031	1	1	19	18
Citrate cycle (TCA cycle, Krebs cycle)!!!Citrate cycle, first carbon oxidation, oxaloacetate => 2-oxoglutarate!!!Methylaspartate cycle!!!Reductive citrate cycle (Arnon-Buchanan cycle)!!!Anoxygenic photosynthesis in green sulfur bacteria	0	1	1	NA	M00009!!!M00010!!!M00740!!!M00173!!!M00614	GC_00000171	1	1	19	18
Citrate cycle (TCA cycle, Krebs cycle)!!!Citrate cycle, second carbon oxidation, 2-oxoglutarate => oxaloacetate!!!Reductive citrate cycle (Arnon-Buchanan cycle)!!!3-Hydroxypropionate bi-cycle!!!Anoxygenic photosynthesis in green nonsulfur bacteria!!!Anoxygenic photosynthesis in green sulfur bacteria	0	1	1	NA	M00009!!!M00011!!!M00173!!!M00376!!!M00613!!!M00614	GC_00000139	1	1	19	18
Citrate cycle (TCA cycle, Krebs cycle)!!!Citrate cycle, second carbon oxidation, 2-oxoglutarate => oxaloacetate!!!Reductive citrate cycle (Arnon-Buchanan cycle)!!!3-Hydroxypropionate bi-cycle!!!Dicarboxylate-hydroxybutyrate cycle!!!Succinate dehydrogenase, prokaryotes!!!Anoxygenic photosynthesis in green nonsulfur bacteria!!!Anoxygenic photosynthesis in green sulfur bacteria	0	1	1	NA	M00009!!!M00011!!!M00173!!!M00376!!!M00374!!!M00149!!!M00613!!!M00614	GC_00000367, GC_00000853, GC_00002352	1	1	19	18
CMP-KDO biosynthesis	0	1	1	NA	M00063	GC_00000195, GC_00000802, GC_00000994, GC_00001253	1	1	19	18
Cobalamin biosynthesis, cobyrinate a,c-diamide => cobalamin	0	1	1	NA	M00122	GC_00001311, GC_00001498	1	1	19	18
Coenzyme A biosynthesis, pantothenate => CoA	0	1	1	NA	M00120	GC_00001224, GC_00002167, GC_00002246, GC_00002543	1	1	19	18
Coenzyme A biosynthesis, pantothenate => CoA!!!Coenzyme A biosynthesis, archaea, 2-oxoisovalerate => 4-phosphopantoate => CoA	0	1	1	NA	M00120!!!M00914	GC_00000656	1	1	19	18
Cysteine biosynthesis, methionine => cysteine!!!Methionine salvage pathway!!!Methionine degradation!!!Ethylene biosynthesis, methionine => ethylene	0	1	1	NA	M00609!!!M00034!!!M00035!!!M00368	GC_00000089	1	1	19	18
Cysteine biosynthesis, serine => cysteine	0	1	1	NA	M00021	GC_00000480, GC_00002399	1	1	19	18
Cytochrome bc1 complex respiratory unit!!!Cytochrome bc1 complex	0	1	1	NA	M00151!!!M00152	GC_00000224, GC_00000604, GC_00000820	1	1	19	18
Cytochrome c oxidase	0	1	1	NA	M00154	GC_00000290, GC_00000811, GC_00000909	1	1	19	18
Cytochrome c oxidase, cbb3-type	0	1	1	NA	M00156	GC_00000029, GC_00000112, GC_00000214, GC_00000722, GC_00001190, GC_00001191, GC_00001638, GC_00001755, GC_00001928	1	1	19	18
Cytochrome c oxidase, prokaryotes	0	1	1	NA	M00155	GC_00000026, GC_00000700, GC_00001056	1	1	19	18
Denitrification, nitrate => nitrogen	0	1	1	NA	M00529	GC_00000157, GC_00000160, GC_00001438	1	1	19	18
Dissimilatory sulfate reduction, sulfate => H2S	0	1	1	NA	M00596	GC_00000107, GC_00000115, GC_00000166, GC_00001954	1	1	19	18
Ethylmalonyl pathway!!!Hydroxypropionate-hydroxybutylate cycle!!!Dicarboxylate-hydroxybutyrate cycle!!!Ketone body biosynthesis, acetyl-CoA => acetoacetate/3-hydroxybutyrate/acetone!!!C5 isoprenoid biosynthesis, mevalonate pathway!!!C5 isoprenoid biosynthesis, mevalonate pathway, archaea	0	1	1	NA	M00373!!!M00375!!!M00374!!!M00088!!!M00095!!!M00849	GC_00000108	1	1	19	18
F-type ATPase, prokaryotes and chloroplasts	0	1	1	NA	M00157	GC_00000163, GC_00000456, GC_00000545, GC_00000733, GC_00000830, GC_00000889, GC_00001013, GC_00001094, GC_00002186, GC_00002212, GC_00002213, GC_00002259, GC_00002386, GC_00002544, GC_00002608	1	1	19	18
Fatty acid biosynthesis, elongation	0	1	1	NA	M00083	GC_00000287	1	1	19	18
Fatty acid biosynthesis, elongation!!!Fatty acid biosynthesis in mitochondria, fungi!!!Pimeloyl-ACP biosynthesis, BioC-BioH pathway, malonyl-ACP => pimeloyl-ACP	0	1	1	NA	M00083!!!M00874!!!M00572	GC_00000739, GC_00001754	1	1	19	18
Fatty acid biosynthesis, elongation!!!Pimeloyl-ACP biosynthesis, BioC-BioH pathway, malonyl-ACP => pimeloyl-ACP	0	1	1	NA	M00083!!!M00572	GC_00000064, GC_00001371, GC_00002085, GC_00002349	1	1	19	18
Fatty acid biosynthesis, initiation	0	1	1	NA	M00082	GC_00000748	1	1	19	18
Fatty acid biosynthesis, initiation!!!Fatty acid biosynthesis in mitochondria, animals!!!Fatty acid biosynthesis in mitochondria, fungi	0	1	1	NA	M00082!!!M00873!!!M00874	GC_00001078	1	1	19	18
Glucuronate pathway (uronate pathway)!!!Ascorbate biosynthesis, animals, glucose-1P => ascorbate	0	1	1	NA	M00014!!!M00129	GC_00000038	1	1	19	18
Glycogen biosynthesis, glucose-1P => glycogen/starch!!!Trehalose biosynthesis, D-glucose 1P => trehalose	0	1	1	NA	M00854!!!M00565	GC_00000059, GC_00001075, GC_00001570, GC_00002087	1	1	19	18
Glycogen degradation, glycogen => glucose-6P	0	1	1	NA	M00855	GC_00000296, GC_00001386	1	1	19	18
Glycogen degradation, glycogen => glucose-6P!!!Nucleotide sugar biosynthesis, glucose => UDP-glucose	0	1	1	NA	M00855!!!M00549	GC_00000008, GC_00000210	1	1	19	18
Glycolysis (Embden-Meyerhof pathway), glucose => pyruvate	0	1	1	NA	M00001	GC_00000831	1	1	19	18
Glycolysis (Embden-Meyerhof pathway), glucose => pyruvate!!!Glycolysis, core module involving three-carbon compounds!!!Gluconeogenesis, oxaloacetate => fructose-6P	0	1	1	NA	M00001!!!M00002!!!M00003	GC_00000332, GC_00001914	1	1	19	18
Glycolysis (Embden-Meyerhof pathway), glucose => pyruvate!!!Glycolysis, core module involving three-carbon compounds!!!Gluconeogenesis, oxaloacetate => fructose-6P!!!Formaldehyde assimilation, serine pathway	0	1	1	NA	M00001!!!M00002!!!M00003!!!M00346	GC_00000025	1	1	19	18
Glycolysis (Embden-Meyerhof pathway), glucose => pyruvate!!!Pentose phosphate pathway (Pentose phosphate cycle)!!!UDP-N-acetyl-D-glucosamine biosynthesis, eukaryotes, glucose => UDP-GlcNAc!!!UDP-N-acetyl-D-glucosamine biosynthesis, prokaryotes, glucose => UDP-GlcNAc	0	1	1	NA	M00001!!!M00004!!!M00892!!!M00909	GC_00000129	1	1	19	18
Glyoxylate cycle	0	1	1	NA	M00012	GC_00000738, GC_00001790	1	1	19	18
Guanine ribonucleotide biosynthesis IMP => GDP,GTP	0	1	1	NA	M00050	GC_00000027, GC_00000062, GC_00000153	1	1	19	18
Heme biosynthesis, animals and fungi, glycine => heme!!!Heme biosynthesis, plants and bacteria, glutamate => heme!!!Heme biosynthesis, bacteria, glutamyl-tRNA => coproporphyrin III => heme	0	1	1	NA	M00868!!!M00121!!!M00926	GC_00000097, GC_00001021, GC_00001930	1	1	19	18
Heme biosynthesis, archaea, siroheme => heme	0	1	1	NA	M00847	GC_00000585, GC_00000777, GC_00001801, GC_00001967, GC_00002651	1	1	19	18
Heme biosynthesis, plants and bacteria, glutamate => heme	0	1	1	NA	M00121	GC_00000265, GC_00001177, GC_00001398, GC_00001463	1	1	19	18
Histidine biosynthesis, PRPP => histidine	0	1	1	NA	M00026	GC_00000196, GC_00000204, GC_00000791, GC_00000816, GC_00000983, GC_00001116, GC_00001779, GC_00001828, GC_00002010, GC_00002103	1	1	19	18
Inosine monophosphate biosynthesis, PRPP + glutamine => IMP	0	1	1	NA	M00048	GC_00000065, GC_00000111, GC_00000289, GC_00000907, GC_00001054, GC_00001159, GC_00001279, GC_00001425, GC_00002365, GC_00002585	1	1	19	18
Inositol phosphate metabolism, Ins(1,3,4,5)P4 => Ins(1,3,4)P3 => myo-inositol	0	1	1	NA	M00131	GC_00000644, GC_00002547	1	1	19	18
KDO2-lipid A biosynthesis, Raetz pathway, LpxL-LpxM type!!!KDO2-lipid A biosynthesis, Raetz pathway, non-LpxL-LpxM type	0	1	1	NA	M00060!!!M00866	GC_00000158, GC_00000302, GC_00000845, GC_00001317, GC_00001428, GC_00001494, GC_00001929, GC_00001938, GC_00002064, GC_00002168	1	1	19	18
KDO2-lipid A biosynthesis, Raetz pathway, non-LpxL-LpxM type	0	1	1	NA	M00866	GC_00000827	1	1	19	18
Leucine biosynthesis, 2-oxoisovalerate => 2-oxoisocaproate	0	1	1	NA	M00432	GC_00000095	1	1	19	18
Lipoic acid biosynthesis, plants and bacteria, octanoyl-ACP => dihydrolipoyl-E2/H!!!Lipoic acid biosynthesis, eukaryotes, octanoyl-ACP => dihydrolipoyl-H!!!Lipoic acid biosynthesis, animals and bacteria, octanoyl-ACP => dihydrolipoyl-H => dihydrolipoyl-E2!!!Lipoic acid biosynthesis, octanoyl-CoA => dihydrolipoyl-E2	0	1	1	NA	M00881!!!M00882!!!M00883!!!M00884	GC_00000965, GC_00001343	1	1	19	18
Lysine biosynthesis, succinyl-DAP pathway, aspartate => lysine	0	1	1	NA	M00016	GC_00000392, GC_00001431, GC_00001505	1	1	19	18
Lysine biosynthesis, succinyl-DAP pathway, aspartate => lysine!!!Lysine biosynthesis, acetyl-DAP pathway, aspartate => lysine!!!Lysine biosynthesis, DAP aminotransferase pathway, aspartate => lysine	0	1	1	NA	M00016!!!M00525!!!M00527	GC_00000678	1	1	19	18
Lysine biosynthesis, succinyl-DAP pathway, aspartate => lysine!!!Lysine biosynthesis, acetyl-DAP pathway, aspartate => lysine!!!Lysine biosynthesis, DAP dehydrogenase pathway, aspartate => lysine!!!Lysine biosynthesis, DAP aminotransferase pathway, aspartate => lysine	0	1	1	NA	M00016!!!M00525!!!M00526!!!M00527	GC_00000138, GC_00000736, GC_00001964	1	1	19	18
Lysine biosynthesis, succinyl-DAP pathway, aspartate => lysine!!!Ornithine biosynthesis, glutamate => ornithine!!!Arginine biosynthesis, glutamate => acetylcitrulline => arginine	0	1	1	NA	M00016!!!M00028!!!M00845	GC_00000228	1	1	19	18
Menaquinone biosynthesis, chorismate (+ polyprenyl-PP) => menaquinol	0	1	1	NA	M00116	GC_00001084	1	1	19	18
Methanogenesis, acetate => methane!!!Methanogen	0	1	1	NA	M00357!!!M00617	GC_00000324	1	1	19	18
Methionine biosynthesis, apartate => homoserine => methionine	0	1	1	NA	M00017	GC_00000010, GC_00000920	1	1	19	18
Methionine degradation	0	1	1	NA	M00035	GC_00000047, GC_00001149	1	1	19	18
Methionine salvage pathway	0	1	1	NA	M00034	GC_00000797	1	1	19	18
Methionine salvage pathway!!!Polyamine biosynthesis, arginine => agmatine => putrescine => spermidine	0	1	1	NA	M00034!!!M00133	GC_00000822, GC_00001073	1	1	19	18
Molybdenum cofactor biosynthesis, GTP => molybdenum cofactor	0	1	1	NA	M00880	GC_00000094, GC_00000346, GC_00000438, GC_00000724, GC_00001197, GC_00001534, GC_00001870, GC_00002542	1	1	19	18
Multidrug resistance, efflux pump MexAB-OprM	0	1	1	NA	M00718	GC_00000617, GC_00000922, GC_00001783, GC_00001885	1	1	19	18
NAD biosynthesis, aspartate => quinolinate => NAD	0	1	1	NA	M00115	GC_00000150, GC_00000152	1	1	19	18
NAD biosynthesis, aspartate => quinolinate => NAD!!!NAD biosynthesis, tryptophan => quinolinate => NAD	0	1	1	NA	M00115!!!M00912	GC_00000206, GC_00000988, GC_00001252	1	1	19	18
NADH:quinone oxidoreductase, prokaryotes	0	1	1	NA	M00144	GC_00000208, GC_00000253, GC_00000726, GC_00001183, GC_00001646, GC_00001700, GC_00001809, GC_00001975, GC_00002047, GC_00002061, GC_00002073, GC_00002106, GC_00002139, GC_00002377	1	1	19	18
Ornithine biosynthesis, glutamate => ornithine	0	1	1	NA	M00028	GC_00000999, GC_00001331, GC_00001499	1	1	19	18
Ornithine biosynthesis, glutamate => ornithine!!!Arginine biosynthesis, glutamate => acetylcitrulline => arginine	0	1	1	NA	M00028!!!M00845	GC_00000998	1	1	19	18
Pantothenate biosynthesis, valine/L-aspartate => pantothenate	0	1	1	NA	M00119	GC_00000433	1	1	19	18
Pantothenate biosynthesis, valine/L-aspartate => pantothenate!!!Pantothenate biosynthesis, 2-oxoisovalerate/spermine => pantothenate	0	1	1	NA	M00119!!!M00913	GC_00000662	1	1	19	18
Pantothenate biosynthesis, valine/L-aspartate => pantothenate!!!Pantothenate biosynthesis, 2-oxoisovalerate/spermine => pantothenate!!!Coenzyme A biosynthesis, archaea, 2-oxoisovalerate => 4-phosphopantoate => CoA	0	1	1	NA	M00119!!!M00913!!!M00914	GC_00001132	1	1	19	18
Pentose phosphate pathway (Pentose phosphate cycle)!!!Pentose phosphate pathway, non-oxidative phase, fructose 6P => ribose 5P	0	1	1	NA	M00004!!!M00007	GC_00000301	1	1	19	18
Pentose phosphate pathway (Pentose phosphate cycle)!!!Pentose phosphate pathway, oxidative phase, glucose 6P => ribulose 5P	0	1	1	NA	M00004!!!M00006	GC_00000213, GC_00000826	1	1	19	18
Pentose phosphate pathway (Pentose phosphate cycle)!!!Pentose phosphate pathway, oxidative phase, glucose 6P => ribulose 5P!!!Entner-Doudoroff pathway, glucose-6P => glyceraldehyde-3P + pyruvate	0	1	1	NA	M00004!!!M00006!!!M00008	GC_00000860, GC_00001522, GC_00001655	1	1	19	18
Pertussis pathogenicity signature, T1SS!!!Multidrug resistance, efflux pump AcrEF-TolC!!!Multidrug resistance, efflux pump MdtEF-TolC	0	1	1	NA	M00575!!!M00696!!!M00697	GC_00000269	1	1	19	18
Phenylalanine biosynthesis, chorismate => phenylpyruvate => phenylalanine!!!Tyrosine biosynthesis, chorismate => HPP => tyrosine!!!Tyrosine biosynthesis, chorismate => arogenate => tyrosine	0	1	1	NA	M00024!!!M00025!!!M00040	GC_00000591	1	1	19	18
Phosphatidylethanolamine (PE) biosynthesis, PA => PS => PE	0	1	1	NA	M00093	GC_00000194, GC_00000241, GC_00000343, GC_00000878	1	1	19	18
Photorespiration	0	1	1	NA	M00532	GC_00000493, GC_00001039	1	1	19	18
Photorespiration!!!Formaldehyde assimilation, serine pathway	0	1	1	NA	M00532!!!M00346	GC_00000383	1	1	19	18
Photorespiration!!!Formaldehyde assimilation, serine pathway!!!C1-unit interconversion, prokaryotes!!!C1-unit interconversion, eukaryotes	0	1	1	NA	M00532!!!M00346!!!M00140!!!M00141	GC_00000125	1	1	19	18
Photorespiration!!!Reductive pentose phosphate cycle (Calvin cycle)!!!Reductive pentose phosphate cycle, ribulose-5P => glyceraldehyde-3P!!!Oxygenic photosynthesis in plants and cyanobacteria!!!Anoxygenic photosynthesis in purple bacteria	0	1	1	NA	M00532!!!M00165!!!M00166!!!M00611!!!M00612	GC_00000126, GC_00000277, GC_00002099	1	1	19	18
Pimeloyl-ACP biosynthesis, BioC-BioH pathway, malonyl-ACP => pimeloyl-ACP	0	1	1	NA	M00572	GC_00000921, GC_00001115	1	1	19	18
Proline biosynthesis, glutamate => proline	0	1	1	NA	M00015	GC_00000498, GC_00001113, GC_00001630	1	1	19	18
PRPP biosynthesis, ribose 5P => PRPP	0	1	1	NA	M00005	GC_00000200, GC_00000720	1	1	19	18
Pyridoxal-P biosynthesis, erythrose-4P => pyridoxal-P	0	1	1	NA	M00124	GC_00002080, GC_00002091	1	1	19	18
Pyrimidine deoxyribonuleotide biosynthesis, CDP/CTP => dCDP/dCTP,dTDP/dTTP	0	1	1	NA	M00053	GC_00000023, GC_00000215, GC_00001042, GC_00001360, GC_00001465, GC_00001733, GC_00002122	1	1	19	18
Pyrimidine ribonucleotide biosynthesis, UMP => UDP/UTP,CDP/CTP	0	1	1	NA	M00052	GC_00000082, GC_00000664	1	1	19	18
Pyruvate oxidation, pyruvate => acetyl-CoA	0	1	1	NA	M00307	GC_00000526, GC_00001080, GC_00002272, GC_00002295	1	1	19	18
Pyruvate oxidation, pyruvate => acetyl-CoA!!!Citrate cycle (TCA cycle, Krebs cycle)!!!Citrate cycle, second carbon oxidation, 2-oxoglutarate => oxaloacetate!!!Photorespiration!!!Leucine degradation, leucine => acetoacetate + acetyl-CoA!!!Lysine degradation, lysine => saccharopine => acetoacetyl-CoA	0	1	1	NA	M00307!!!M00009!!!M00011!!!M00532!!!M00036!!!M00032	GC_00000403, GC_00001169	1	1	19	18
Reductive acetyl-CoA pathway (Wood-Ljungdahl pathway)!!!Acetogen	0	1	1	NA	M00377!!!M00618	GC_00000201	1	1	19	18
Reductive acetyl-CoA pathway (Wood-Ljungdahl pathway)!!!C1-unit interconversion, prokaryotes!!!Acetogen	0	1	1	NA	M00377!!!M00140!!!M00618	GC_00000149	1	1	19	18
Reductive citrate cycle (Arnon-Buchanan cycle)!!!Dicarboxylate-hydroxybutyrate cycle!!!Anoxygenic photosynthesis in green sulfur bacteria	0	1	1	NA	M00173!!!M00374!!!M00614	GC_00000323	1	1	19	18
Reductive citrate cycle (Arnon-Buchanan cycle)!!!Incomplete reductive citrate cycle, acetyl-CoA => oxoglutarate!!!Anoxygenic photosynthesis in green sulfur bacteria	0	1	1	NA	M00173!!!M00620!!!M00614	GC_00000220, GC_00000805	1	1	19	18
Reductive pentose phosphate cycle (Calvin cycle)!!!Reductive pentose phosphate cycle, ribulose-5P => glyceraldehyde-3P!!!Oxygenic photosynthesis in plants and cyanobacteria!!!Anoxygenic photosynthesis in purple bacteria	0	1	1	NA	M00165!!!M00166!!!M00611!!!M00612	GC_00000121	1	1	19	18
Riboflavin biosynthesis, plants and bacteria, GTP => riboflavin/FMN/FAD	0	1	1	NA	M00125	GC_00000489, GC_00001529	1	1	19	18
Riboflavin biosynthesis, plants and bacteria, GTP => riboflavin/FMN/FAD!!!Riboflavin biosynthesis, fungi, GTP => riboflavin/FMN/FAD	0	1	1	NA	M00125!!!M00911	GC_00000421, GC_00000541	1	1	19	18
Riboflavin biosynthesis, plants and bacteria, GTP => riboflavin/FMN/FAD!!!Tetrahydrofolate biosynthesis, mediated by ribA and trpF, GTP => THF	0	1	1	NA	M00125!!!M00840	GC_00000148	1	1	19	18
Serine biosynthesis, glycerate-3P => serine	0	1	1	NA	M00020	GC_00000292	1	1	19	18
Serine biosynthesis, glycerate-3P => serine!!!Pyridoxal-P biosynthesis, erythrose-4P => pyridoxal-P	0	1	1	NA	M00020!!!M00124	GC_00000131	1	1	19	18
Shikimate pathway, phosphoenolpyruvate + erythrose-4P => chorismate	0	1	1	NA	M00022	GC_00000181, GC_00000352, GC_00000834, GC_00000986, GC_00001151, GC_00001551, GC_00001658	1	1	19	18
Siroheme biosynthesis, glutamyl-tRNA => siroheme	0	1	1	NA	M00846	GC_00000587	1	1	19	18
Siroheme biosynthesis, glutamyl-tRNA => siroheme!!!Cobalamin biosynthesis, anaerobic, uroporphyrinogen III => sirohydrochlorin => cobyrinate a,c-diamide!!!Cobalamin biosynthesis, aerobic, uroporphyrinogen III => precorrin 2 => cobyrinate a,c-diamide	0	1	1	NA	M00846!!!M00924!!!M00925	GC_00000222, GC_00000681	1	1	19	18
Siroheme biosynthesis, glutamyl-tRNA => siroheme!!!Heme biosynthesis, animals and fungi, glycine => heme!!!Heme biosynthesis, plants and bacteria, glutamate => heme!!!Heme biosynthesis, bacteria, glutamyl-tRNA => coproporphyrin III => heme	0	1	1	NA	M00846!!!M00868!!!M00121!!!M00926	GC_00000085, GC_00000886, GC_00001157	1	1	19	18
Siroheme biosynthesis, glutamyl-tRNA => siroheme!!!Heme biosynthesis, plants and bacteria, glutamate => heme!!!Heme biosynthesis, bacteria, glutamyl-tRNA => coproporphyrin III => heme	0	1	1	NA	M00846!!!M00121!!!M00926	GC_00000661, GC_00001166	1	1	19	18
Tetrahydrobiopterin biosynthesis, GTP => BH4!!!L-threo-Tetrahydrobiopterin biosynthesis, GTP => L-threo-BH4	0	1	1	NA	M00842!!!M00843	GC_00000801	1	1	19	18
Tetrahydrofolate biosynthesis, GTP => THF	0	1	1	NA	M00126	GC_00000291, GC_00000509, GC_00001729, GC_00001788	1	1	19	18
Tetrahydrofolate biosynthesis, GTP => THF!!!Tetrahydrofolate biosynthesis, mediated by PTPS, GTP => THF	0	1	1	NA	M00126!!!M00841	GC_00000333	1	1	19	18
Thiamine biosynthesis, prokaryotes, AIR (+ DXP/glycine) => TMP/TPP	0	1	1	NA	M00895	GC_00000847, GC_00002528	1	1	19	18
Thiamine biosynthesis, prokaryotes, AIR (+ DXP/tyrosine) => TMP/TPP!!!Thiamine biosynthesis, prokaryotes, AIR (+ DXP/glycine) => TMP/TPP	0	1	1	NA	M00127!!!M00895	GC_00000729, GC_00001212	1	1	19	18
Thiamine biosynthesis, prokaryotes, AIR (+ DXP/tyrosine) => TMP/TPP!!!Thiamine biosynthesis, prokaryotes, AIR (+ DXP/glycine) => TMP/TPP!!!Thiamine biosynthesis, archaea, AIR (+ NAD+) => TMP/TPP	0	1	1	NA	M00127!!!M00895!!!M00896	GC_00000602	1	1	19	18
Thiosulfate oxidation by SOX complex, thiosulfate => sulfate	0	1	1	NA	M00595	GC_00000013, GC_00000014, GC_00000184, GC_00000522, GC_00000709, GC_00000875, GC_00001018, GC_00001278, GC_00001357, GC_00002630	1	1	19	18
Threonine biosynthesis, aspartate => homoserine => threonine	0	1	1	NA	M00018	GC_00000727, GC_00001504	1	1	19	18
Threonine biosynthesis, aspartate => homoserine => threonine!!!Ectoine biosynthesis, aspartate => ectoine!!!Methionine biosynthesis, apartate => homoserine => methionine!!!Lysine biosynthesis, succinyl-DAP pathway, aspartate => lysine!!!Lysine biosynthesis, acetyl-DAP pathway, aspartate => lysine!!!Lysine biosynthesis, DAP dehydrogenase pathway, aspartate => lysine!!!Lysine biosynthesis, DAP amin…	0	1	1	NA	M00018!!!M00033!!!M00017!!!M00016!!!M00525!!!M00526!!!M00527	GC_00001122, GC_00001337	1	1	19	18
Triacylglycerol biosynthesis	0	1	1	NA	M00089	GC_00000638, GC_00000968, GC_00001442	1	1	19	18
Tryptophan biosynthesis, chorismate => tryptophan	0	1	1	NA	M00023	GC_00000259, GC_00000361, GC_00000369, GC_00000500, GC_00000642, GC_00000757, GC_00001047, GC_00001290	1	1	19	18
Type II polyketide backbone biosynthesis, acyl-CoA + malonyl-CoA => polyketide	0	1	1	NA	M00778	GC_00000016, GC_00000584, GC_00001301, GC_00001778	1	1	19	18
Tyrosine biosynthesis, chorismate => HPP => tyrosine	0	1	1	NA	M00025	GC_00000824, GC_00001032	1	1	19	18
Ubiquinone biosynthesis, eukaryotes, 4-hydroxybenzoate + polyprenyl-PP => ubiquinol	0	1	1	NA	M00128	GC_00000235, GC_00001545	1	1	19	18
Ubiquinone biosynthesis, prokaryotes, chorismate (+ polyprenyl-PP) => ubiquinol	0	1	1	NA	M00117	GC_00000518, GC_00001287, GC_00001662, GC_00001936, GC_00002005, GC_00002379, GC_00002412	1	1	19	18
Ubiquinone biosynthesis, prokaryotes, chorismate (+ polyprenyl-PP) => ubiquinol!!!Menaquinone biosynthesis, chorismate (+ polyprenyl-PP) => menaquinol	0	1	1	NA	M00117!!!M00116	GC_00000245	1	1	19	18
Undecaprenylphosphate alpha-L-Ara4N biosynthesis, UDP-GlcA => undecaprenyl phosphate alpha-L-Ara4N	0	1	1	NA	M00761	GC_00000105, GC_00000205, GC_00001314, GC_00001397	1	1	19	18
Uridine monophosphate biosynthesis, glutamine (+ PRPP) => UMP	0	1	1	NA	M00051	GC_00000018, GC_00000141, GC_00000956, GC_00001063, GC_00001254, GC_00001294, GC_00001330, GC_00001868	1	1	19	18
Valine/isoleucine biosynthesis, pyruvate => valine / 2-oxobutanoate => isoleucine!!!Isoleucine biosynthesis, threonine => 2-oxobutanoate => isoleucine	0	1	1	NA	M00019!!!M00570	GC_00000002, GC_00000067, GC_00000217, GC_00000399, GC_00002561, GC_00002604	1	1	19	18

## Sheet: pfam_ ALJR36 vs MASA10
KOfam	enrichment_score	unadjusted_p_value	adjusted_q_value	associated_groups	accession	gene_clusters_ids	p_MASA	p_ALJR	N_MASA	N_ALJR
4-hydroxythreonine-4-phosphate dehydrogenase [EC:1.1.1.262]	37	1.18129e-09	1.71156e-08	MASA	K00097	GC_00002091	1	0	19	18
twitching motility protein PilI	37	1.18129e-09	1.71156e-08	ALJR	K02659	GC_00002179	0	1	19	18
3-hydroxyacyl-[acyl-carrier-protein] dehydratase [EC:4.2.1.59]	37	1.18129e-09	1.71156e-08	MASA	K02372	GC_00002085	1	0	19	18
phosphonate transport system substrate-binding protein	37	1.18129e-09	1.71156e-08	ALJR	K02044	GC_00002192	0	1	19	18
CMP/dCMP kinase [EC:2.7.4.25]	37	1.18129e-09	1.71156e-08	ALJR	K00945	GC_00002088	0	1	19	18
peptidyl-prolyl cis-trans isomerase SurA [EC:5.2.1.8]	37	1.18129e-09	1.71156e-08	MASA	K03771	GC_00002077	1	0	19	18
NADH-quinone oxidoreductase subunit L [EC:7.1.1.2]	37	1.18129e-09	1.71156e-08	MASA	K00341	GC_00001975	1	0	19	18
thiocyanate hydrolase subunit alpha [EC:3.5.5.8]	37	1.18129e-09	1.71156e-08	ALJR	K20760	GC_00002193, GC_00002320	0	1	19	18
aspartate aminotransferase [EC:2.6.1.1]	37	1.18129e-09	1.71156e-08	MASA	K00812	GC_00002024	1	0	19	18
small subunit ribosomal protein S5	37	1.18129e-09	1.71156e-08	ALJR	K02988	GC_00002207	0	1	19	18
protein-glutamine gamma-glutamyltransferase [EC:2.3.2.13]	37	1.18129e-09	1.71156e-08	ALJR	K22452	GC_00001984	0	1	19	18
xylulose-5-phosphate/fructose-6-phosphate phosphoketolase [EC:4.1.2.9 4.1.2.22]	37	1.18129e-09	1.71156e-08	ALJR	K01621	GC_00002026	0	1	19	18
biopolymer transport protein TolQ	37	1.18129e-09	1.71156e-08	ALJR	K03562	GC_00002162	0	1	19	18
general secretion pathway protein M	37	1.18129e-09	1.71156e-08	MASA	K02462	GC_00002112	1	0	19	18
NitT/TauT family transport system permease protein	37	1.18129e-09	1.71156e-08	ALJR	K02050	GC_00002143, GC_00002144	0	1	19	18
histidinol dehydrogenase [EC:1.1.1.23]	37	1.18129e-09	1.71156e-08	MASA	K00013	GC_00002010	1	0	19	18
ATP synthase protein I	37	1.18129e-09	1.71156e-08	ALJR	K02116	GC_00002184	0	1	19	18
tRNA modification GTPase [EC:3.6.-.-]	37	1.18129e-09	1.71156e-08	ALJR	K03650	GC_00002262	0	1	19	18
glycerol-3-phosphate O-acyltransferase [EC:2.3.1.15]	37	1.18129e-09	1.71156e-08	MASA	K00631	GC_00001893	1	0	19	18
ribosomal protein S6--L-glutamate ligase [EC:6.3.2.-]	37	1.18129e-09	1.71156e-08	MASA	K05844	GC_00002082	1	0	19	18
NitT/TauT family transport system substrate-binding protein	37	1.18129e-09	1.71156e-08	ALJR	K02051	GC_00002190	0	1	19	18
NADH dehydrogenase [ubiquinone] 1 alpha subcomplex assembly factor 3	37	1.18129e-09	1.71156e-08	MASA	K09008	GC_00002097	1	0	19	18
serine protease Do [EC:3.4.21.107]	37	1.18129e-09	1.71156e-08	ALJR	K04771	GC_00002086	0	1	19	18
pyridoxine 5-phosphate synthase [EC:2.6.99.2]	37	1.18129e-09	1.71156e-08	ALJR	K03474	GC_00002080	0	1	19	18
general secretion pathway protein L	37	1.18129e-09	1.71156e-08	MASA	K02461	GC_00002109	1	0	19	18
general secretion pathway protein K	37	1.18129e-09	1.71156e-08	MASA	K02460	GC_00002120	1	0	19	18
large subunit ribosomal protein L15	37	1.18129e-09	1.71156e-08	ALJR	K02876	GC_00002170	0	1	19	18
nitrogen PTS system EIIA component [EC:2.7.1.-]	37	1.18129e-09	1.71156e-08	ALJR	K02806	GC_00002141	0	1	19	18
NADPH:quinone reductase [EC:1.6.5.5]	37	1.18129e-09	1.71156e-08	ALJR	K00344	GC_00002223	0	1	19	18
large subunit ribosomal protein L5	37	1.18129e-09	1.71156e-08	ALJR	K02931	GC_00002202	0	1	19	18
type IV pilus assembly protein PilK	37	1.18129e-09	1.71156e-08	ALJR	K02661	GC_00002187	0	1	19	18
ATP phosphoribosyltransferase [EC:2.4.2.17]	37	1.18129e-09	1.71156e-08	MASA	K00765	GC_00002103	1	0	19	18
KUP system potassium uptake protein	37	1.18129e-09	1.71156e-08	ALJR	K03549	GC_00002257	0	1	19	18
putative sigma-54 modulation protein	37	1.18129e-09	1.71156e-08	ALJR	K05808	GC_00002164	0	1	19	18
sigma-E factor negative regulatory protein RseC	37	1.18129e-09	1.71156e-08	ALJR	K03803	GC_00002157	0	1	19	18
isoquinoline 1-oxidoreductase subunit alpha [EC:1.3.99.16]	37	1.18129e-09	1.71156e-08	ALJR	K07302	GC_00002218	0	1	19	18
LysR family transcriptional regulator, cyn operon transcriptional activator	37	1.18129e-09	1.71156e-08	ALJR	K11921	GC_00002205	0	1	19	18
general secretion pathway protein N	37	1.18129e-09	1.71156e-08	MASA	K02463	GC_00002134	1	0	19	18
sulfite dehydrogenase (quinone) subunit SoeB	37	1.18129e-09	1.71156e-08	MASA	K21308	GC_00001998	1	0	19	18
exodeoxyribonuclease I [EC:3.1.11.1]	37	1.18129e-09	1.71156e-08	ALJR	K01141	GC_00002113	0	1	19	18
transposase	37	1.18129e-09	1.71156e-08	ALJR	K07483	GC_00002142	0	1	19	18
holo-[acyl-carrier protein] synthase [EC:2.7.8.7]	37	1.18129e-09	1.71156e-08	ALJR	K00997	GC_00002194	0	1	19	18
transketolase [EC:2.2.1.1]	37	1.18129e-09	1.71156e-08	ALJR	K00615	GC_00002235	0	1	19	18
NADH-quinone oxidoreductase subunit I [EC:7.1.1.2]	37	1.18129e-09	1.71156e-08	MASA	K00338	GC_00002047	1	0	19	18
acyl-CoA thioester hydrolase [EC:3.1.2.-]	37	1.18129e-09	1.71156e-08	ALJR	K07107	GC_00002156	0	1	19	18
holliday junction DNA helicase RuvB [EC:3.6.4.12]	37	1.18129e-09	1.71156e-08	ALJR	K03551	GC_00002089	0	1	19	18
ribose 5-phosphate isomerase A [EC:5.3.1.6]	37	1.18129e-09	1.71156e-08	MASA	K01807	GC_00002023	1	0	19	18
large subunit ribosomal protein L6	37	1.18129e-09	1.71156e-08	ALJR	K02933	GC_00002201	0	1	19	18
glyceraldehyde 3-phosphate dehydrogenase [EC:1.2.1.12]	37	1.18129e-09	1.71156e-08	ALJR	K00134	GC_00002238	0	1	19	18
FKBP-type peptidyl-prolyl cis-trans isomerase SlpA [EC:5.2.1.8]	37	1.18129e-09	1.71156e-08	MASA	K03774	GC_00002104	1	0	19	18
phosphatidylethanolamine/phosphatidyl-N-methylethanolamine N-methyltransferase [EC:2.1.1.17 2.1.1.71]	37	1.18129e-09	1.71156e-08	MASA	K00570	GC_00002115	1	0	19	18
NADH-quinone oxidoreductase subunit J [EC:7.1.1.2]	37	1.18129e-09	1.71156e-08	MASA	K00339	GC_00002073	1	0	19	18
signal peptidase II [EC:3.4.23.36]	37	1.18129e-09	1.71156e-08	MASA	K03101	GC_00002125	1	0	19	18
NADH-quinone oxidoreductase subunit K [EC:7.1.1.2]	37	1.18129e-09	1.71156e-08	MASA	K00340	GC_00002061	1	0	19	18
putative phosphoribosyl transferase	37	1.18129e-09	1.71156e-08	MASA	K07100	GC_00002116	1	0	19	18
large subunit ribosomal protein L11	37	1.18129e-09	1.71156e-08	MASA	K02867	GC_00002018	1	0	19	18
thiocyanate hydrolase subunit gamma [EC:3.5.5.8]	37	1.18129e-09	1.71156e-08	ALJR	K20762	GC_00002172	0	1	19	18
nitronate monooxygenase [EC:1.13.12.16]	37	1.18129e-09	1.71156e-08	ALJR	K00459	GC_00002247	0	1	19	18
biopolymer transport protein TolR	37	1.18129e-09	1.71156e-08	ALJR	K03560	GC_00002195	0	1	19	18
thymidylate synthase [EC:2.1.1.45]	37	1.18129e-09	1.71156e-08	ALJR	K00560	GC_00002122	0	1	19	18
large subunit ribosomal protein L30	37	1.18129e-09	1.71156e-08	ALJR	K02907	GC_00002182	0	1	19	18
NADH-quinone oxidoreductase subunit H [EC:7.1.1.2]	37	1.18129e-09	1.71156e-08	MASA	K00337	GC_00002106	1	0	19	18
ribonuclease III [EC:3.1.26.3]	37	1.18129e-09	1.71156e-08	ALJR	K03685	GC_00002140	0	1	19	18
3-isopropylmalate/(R)-2-methylmalate dehydratase small subunit [EC:4.2.1.33 4.2.1.35]	37	1.18129e-09	1.71156e-08	ALJR	K01704	GC_00002117	0	1	19	18
signal peptidase I [EC:3.4.21.89]	37	1.18129e-09	1.71156e-08	ALJR	K03100	GC_00002169	0	1	19	18
succinyl-CoA synthetase beta subunit [EC:6.2.1.5]	37	1.18129e-09	1.71156e-08	MASA	K01903	GC_00002124	1	0	19	18
NADH-quinone oxidoreductase subunit M [EC:7.1.1.2]	37	1.18129e-09	1.71156e-08	MASA	K00342	GC_00002139	1	0	19	18
type III pantothenate kinase [EC:2.7.1.33]	37	1.18129e-09	1.71156e-08	ALJR	K03525	GC_00002167	0	1	19	18
twitching motility protein PilJ	37	1.18129e-09	1.71156e-08	ALJR	K02660	GC_00002206	0	1	19	18
L-serine dehydratase [EC:4.3.1.17]	37	1.18129e-09	1.71156e-08	ALJR	K01752	GC_00002253	0	1	19	18
23S rRNA (cytosine1962-C5)-methyltransferase [EC:2.1.1.191]	37	1.18129e-09	1.71156e-08	ALJR	K06969	GC_00002231	0	1	19	18
phosphoglycerate kinase [EC:2.7.2.3]	37	1.18129e-09	1.71156e-08	ALJR	K00927	GC_00002217	0	1	19	18
small subunit ribosomal protein S8	37	1.18129e-09	1.71156e-08	ALJR	K02994	GC_00002159	0	1	19	18
host factor-I protein	37	1.18129e-09	1.71156e-08	MASA	K03666	GC_00002100	1	0	19	18
4,5-DOPA dioxygenase extradiol [EC:1.13.11.-]	37	1.18129e-09	1.71156e-08	MASA	K15777	GC_00002072	1	0	19	18
DNA repair protein RecO (recombination protein O)	37	1.18129e-09	1.71156e-08	ALJR	K03584	GC_00002149	0	1	19	18
BirA family transcriptional regulator, biotin operon repressor / biotin---[acetyl-CoA-carboxylase] ligase [EC:6.3.4.15]	37	1.18129e-09	1.71156e-08	ALJR	K03524	GC_00002233	0	1	19	18
alanine-synthesizing transaminase [EC:2.6.1.-]	37	1.18129e-09	1.71156e-08	MASA	K14261	GC_00002017	1	0	19	18
7,8-dihydroneopterin aldolase/epimerase/oxygenase [EC:4.1.2.25 5.1.99.8 1.13.11.81]	37	1.18129e-09	1.71156e-08	MASA	K01633	GC_00002075	1	0	19	18
large subunit ribosomal protein L18	37	1.18129e-09	1.71156e-08	ALJR	K02881	GC_00002148	0	1	19	18
cobyrinic acid a,c-diamide synthase [EC:6.3.5.9 6.3.5.11]	37	1.18129e-09	1.71156e-08	MASA	K02224	GC_00002132	1	0	19	18
GTP-binding protein LepA	37	1.18129e-09	1.71156e-08	ALJR	K03596	GC_00002118	0	1	19	18
general secretion pathway protein D	37	1.18129e-09	1.71156e-08	ALJR	K02453	GC_00002221	0	1	19	18
DNA transformation protein and related proteins	37	1.18129e-09	1.71156e-08	MASA	K07343	GC_00002084	1	0	19	18
tRNA dimethylallyltransferase [EC:2.5.1.75]	37	1.18129e-09	1.71156e-08	MASA	K00791	GC_00002060	1	0	19	18
phosphatidylglycerol---prolipoprotein diacylglyceryl transferase [EC:2.5.1.145]	37	1.18129e-09	1.71156e-08	ALJR	K13292	GC_00002209	0	1	19	18
N-ethylmaleimide reductase [EC:1.-.-.-]	37	1.18129e-09	1.71156e-08	ALJR	K10680	GC_00002096	0	1	19	18
amylosucrase [EC:2.4.1.4]	37	1.18129e-09	1.71156e-08	MASA	K05341	GC_00002105	1	0	19	18
transcription termination/antitermination protein NusG	37	1.18129e-09	1.71156e-08	MASA	K02601	GC_00002090	1	0	19	18
ApaG protein	37	1.18129e-09	1.71156e-08	MASA	K06195	GC_00002059	1	0	19	18
4-hydroxy-3-methylbut-2-en-1-yl diphosphate reductase [EC:1.17.7.4]	33.2099	8.27278e-09	8.84104e-08	MASA	K03527	GC_00002248	0.9474	0	19	18
excinuclease ABC subunit B	33.2099	8.27278e-09	8.84104e-08	MASA	K03702	GC_00002037	0.9474	0	19	18
tetrathionate reductase subunit B	33.2099	8.27278e-09	8.84104e-08	MASA	K08358	GC_00002135	0.9474	0	19	18
sulfate adenylyltransferase [EC:2.7.7.4]	33.2099	8.27278e-09	8.84104e-08	MASA	K00958	GC_00002137	0.9474	0	19	18
excinuclease ABC subunit C	33.2099	8.27278e-09	8.84104e-08	MASA	K03703	GC_00002028	0.9474	0	19	18
L-ornithine Nalpha-acyltransferase [EC:2.3.2.30]	33.2099	8.27278e-09	8.84104e-08	MASA	K22310	GC_00002228	0.9474	0	19	18
adenylylsulfate reductase, subunit B [EC:1.8.99.2]	33.2099	8.27278e-09	8.84104e-08	MASA	K00395	GC_00001954	0.9474	0	19	18
dephospho-CoA kinase [EC:2.7.1.24]	33.2099	8.27278e-09	8.84104e-08	MASA	K00859	GC_00002246	0.9474	0	19	18
cell division protein ZapD	33.2099	8.27278e-09	8.84104e-08	MASA	K18778	GC_00002214	0.9474	0	19	18
gamma-glutamylcyclotransferase [EC:4.3.2.9]	33.2099	8.27278e-09	8.84104e-08	MASA	K00682	GC_00002175	0.9474	0	19	18
4-oxalocrotonate tautomerase [EC:5.3.2.6]	33.2099	8.27278e-09	8.84104e-08	MASA	K01821	GC_00002251	0.9474	0	19	18
competence protein ComEC	33.2099	8.27278e-09	8.84104e-08	ALJR	K02238	GC_00001977	0.0526	1	19	18
glutamine synthetase [EC:6.3.1.2]	33.2099	8.27278e-09	8.84104e-08	ALJR	K01915	GC_00001985	0.0526	1	19	18
twitching motility two-component system response regulator PilH	33.1943	8.33932e-09	8.84104e-08	ALJR	K02658	GC_00002281	0	0.9444	19	18
large subunit ribosomal protein L16	33.1943	8.33932e-09	8.84104e-08	ALJR	K02878	GC_00002225	0	0.9444	19	18
formamidopyrimidine-DNA glycosylase [EC:3.2.2.23 4.2.99.18]	33.1943	8.33932e-09	8.84104e-08	ALJR	K10563	GC_00002337	0	0.9444	19	18
large subunit ribosomal protein L22	33.1943	8.33932e-09	8.84104e-08	ALJR	K02890	GC_00000173	0	0.9444	19	18
twitching motility two-component system response regulator PilG	33.1943	8.33932e-09	8.84104e-08	ALJR	K02657	GC_00002301	0	0.9444	19	18
protein PsiE	33.1943	8.33932e-09	8.84104e-08	ALJR	K13256	GC_00002282	0	0.9444	19	18
cyanate lyase [EC:4.2.1.104]	33.1943	8.33932e-09	8.84104e-08	ALJR	K01725	GC_00002276	0	0.9444	19	18
DNA polymerase (family X)	33.1943	8.33932e-09	8.84104e-08	ALJR	K02347	GC_00002242	0	0.9444	19	18
large subunit ribosomal protein L2	33.1943	8.33932e-09	8.84104e-08	ALJR	K02886	GC_00002345	0	0.9444	19	18
small subunit ribosomal protein S3	33.1943	8.33932e-09	8.84104e-08	ALJR	K02982	GC_00001994	0	0.9444	19	18
1,2-diacylglycerol 3-alpha-glucosyltransferase [EC:2.4.1.337]	33.1943	8.33932e-09	8.84104e-08	ALJR	K19002	GC_00002333	0	0.9444	19	18
small subunit ribosomal protein S17	33.1943	8.33932e-09	8.84104e-08	ALJR	K02961	GC_00002290	0	0.9444	19	18
small subunit ribosomal protein S14	33.1943	8.33932e-09	8.84104e-08	ALJR	K02954	GC_00002273	0	0.9444	19	18
adenylosuccinate lyase [EC:4.3.2.2]	33.1943	8.33932e-09	8.84104e-08	ALJR	K01756	GC_00002268	0	0.9444	19	18
large subunit ribosomal protein L14	33.1943	8.33932e-09	8.84104e-08	ALJR	K02874	GC_00002279	0	0.9444	19	18
monovalent cation:H+ antiporter, CPA1 family	33.1943	8.33932e-09	8.84104e-08	ALJR	K03316	GC_00002318	0	0.9444	19	18
large subunit ribosomal protein L29	33.1943	8.33932e-09	8.84104e-08	ALJR	K02904	GC_00002288	0	0.9444	19	18
methanethiol S-methyltransferase [EC:2.1.1.334]	33.1943	8.33932e-09	8.84104e-08	ALJR	K21310	GC_00002322	0	0.9444	19	18
D-aminoacyl-tRNA deacylase [EC:3.1.1.96]	33.1943	8.33932e-09	8.84104e-08	ALJR	K07560	GC_00002286	0	0.9444	19	18
large subunit ribosomal protein L24	33.1943	8.33932e-09	8.84104e-08	ALJR	K02895	GC_00002280	0	0.9444	19	18
general secretion pathway protein A	29.7925	4.80857e-08	4.56089e-07	MASA	K02450	GC_00002346	0.8947	0	19	18
general secretion pathway protein J	29.7925	4.80857e-08	4.56089e-07	MASA	K02459	GC_00002293	0.8947	0	19	18
16S rRNA (adenine1518-N6/adenine1519-N6)-dimethyltransferase [EC:2.1.1.182]	29.7925	4.80857e-08	4.56089e-07	MASA	K02528	GC_00002341	0.8947	0	19	18
preprotein translocase subunit SecE	29.7925	4.80857e-08	4.56089e-07	MASA	K03073	GC_00002313	0.8947	0	19	18
type IV pilus assembly protein PilE	29.7925	4.80857e-08	4.56089e-07	MASA	K02655	GC_00002314	0.8947	0	19	18
leader peptidase (prepilin peptidase) / N-methyltransferase [EC:3.4.23.43 2.1.1.-]	29.7925	4.80857e-08	4.56089e-07	MASA	K02654	GC_00002344	0.8947	0	19	18
4-hydroxy-3-polyprenylbenzoate decarboxylase [EC:4.1.1.98]	29.7925	4.80857e-08	4.56089e-07	ALJR	K03182	GC_00002005	0.1053	1	19	18
colicin import membrane protein	29.7925	4.80857e-08	4.56089e-07	ALJR	K03646	GC_00002025	0.1053	1	19	18
penicillin-binding protein activator	29.7573	4.89667e-08	4.56089e-07	MASA	K07337	GC_00001989	1	0.1111	19	18
threonine dehydratase [EC:4.3.1.19]	29.7573	4.89667e-08	4.56089e-07	MASA	K01754	GC_00001982	1	0.1111	19	18
decaprenylphospho-beta-D-ribofuranose 2-oxidase [EC:1.1.98.3]	29.7573	4.89667e-08	4.56089e-07	ALJR	K16653	GC_00002366	0	0.8889	19	18
YidC/Oxa1 family membrane protein insertase	29.7573	4.89667e-08	4.56089e-07	ALJR	K03217	GC_00002347	0	0.8889	19	18
phosphoribosylglycinamide formyltransferase 2 [EC:2.1.2.2]	29.7573	4.89667e-08	4.56089e-07	ALJR	K08289	GC_00002365	0	0.8889	19	18
decaprenyl-phosphate phosphoribosyltransferase [EC:2.4.2.45]	29.7573	4.89667e-08	4.56089e-07	ALJR	K14136	GC_00002363	0	0.8889	19	18
decaprenylphospho-beta-D-erythro-pentofuranosid-2-ulose 2-reductase [EC:1.1.1.333]	29.7573	4.89667e-08	4.56089e-07	ALJR	K16652	GC_00002335	0	0.8889	19	18
acetate kinase [EC:2.7.2.1]	29.7573	4.89667e-08	4.56089e-07	ALJR	K00925	GC_00002376	0	0.8889	19	18
succinate dehydrogenase / fumarate reductase, cytochrome b subunit	29.7573	4.89667e-08	4.56089e-07	ALJR	K00241	GC_00002352	0	0.8889	19	18
general secretion pathway protein I	26.7065	2.36827e-07	2.12981e-06	MASA	K02458	GC_00002356	0.8421	0	19	18
glutathione peroxidase [EC:1.11.1.9]	26.7065	2.36827e-07	2.12981e-06	MASA	K00432	GC_00002370	0.8421	0	19	18
alkylmercury lyase [EC:4.99.1.2]	26.7065	2.36827e-07	2.12981e-06	MASA	K00221	GC_00002375	0.8421	0	19	18
NADH-quinone oxidoreductase subunit N [EC:7.1.1.2]	26.7065	2.36827e-07	2.12981e-06	MASA	K00343	GC_00002377	0.8421	0	19	18
required for meiotic nuclear division protein 1	26.7065	2.36827e-07	2.12981e-06	MASA	K23499	GC_00002357	0.8421	0	19	18
regulator of sigma D	26.627	2.46771e-07	2.15966e-06	ALJR	K07740	GC_00002393	0	0.8333	19	18
chaperone modulatory protein CbpM	26.627	2.46771e-07	2.15966e-06	ALJR	K18997	GC_00002383	0	0.8333	19	18
cysteine synthase [EC:2.5.1.47]	26.627	2.46771e-07	2.15966e-06	ALJR	K01738	GC_00002399	0	0.8333	19	18
2-polyprenylphenol 6-hydroxylase [EC:1.14.13.240]	26.627	2.46771e-07	2.15966e-06	ALJR	K18800	GC_00002412	0	0.8333	19	18
diaminopimelate decarboxylase [EC:4.1.1.20]	23.9009	1.01426e-06	8.5329e-06	ALJR	K01586	GC_00001964	0.2105	1	19	18
small subunit ribosomal protein S18	23.9009	1.01426e-06	8.5329e-06	ALJR	K02963	GC_00001980	0.2105	1	19	18
molybdopterin-synthase adenylyltransferase [EC:2.7.7.80]	23.9009	1.01426e-06	8.5329e-06	ALJR	K21029	GC_00001974	0.2105	1	19	18
two-component system, NtrC family, sensor histidine kinase PilS [EC:2.7.13.3]	23.9009	1.01426e-06	8.5329e-06	MASA	K02668	GC_00002411	0.7895	0	19	18
sucrose-phosphate synthase [EC:2.4.1.14]	23.9009	1.01426e-06	8.5329e-06	MASA	K00696	GC_00002378	0.7895	0	19	18
sucrose-6-phosphatase [EC:3.1.3.24]	23.9009	1.01426e-06	8.5329e-06	MASA	K07024	GC_00002390	0.7895	0	19	18
ATP-dependent RNA helicase DbpA [EC:3.6.4.13]	23.774	1.08334e-06	9.05559e-06	ALJR	K05591	GC_00002436	0	0.7778	19	18
carbamoyltransferase [EC:2.1.3.-]	21.3348	3.85673e-06	3.18302e-05	MASA	K00612	GC_00002430	0.7368	0	19	18
A/G-specific adenine glycosylase [EC:3.2.2.31]	21.3348	3.85673e-06	3.18302e-05	MASA	K03575	GC_00002466	0.7368	0	19	18
transcriptional antiterminator RfaH	21.1541	4.23794e-06	3.32908e-05	ALJR	K05785	GC_00002483	0	0.7222	19	18
thiol:disulfide interchange protein DsbG	21.1541	4.23794e-06	3.32908e-05	ALJR	K03805	GC_00002440	0	0.7222	19	18
glutamate:GABA antiporter	21.1541	4.23794e-06	3.32908e-05	ALJR	K20265	GC_00002452	0	0.7222	19	18
Mat/Ecp fimbriae outer membrane usher protein	21.1541	4.23794e-06	3.32908e-05	ALJR	K21966	GC_00002455	0	0.7222	19	18
glycolate oxidase FAD binding subunit	21.1541	4.23794e-06	3.32908e-05	ALJR	K11472	GC_00002464	0	0.7222	19	18
glutamate decarboxylase [EC:4.1.1.15]	21.1541	4.23794e-06	3.32908e-05	ALJR	K01580	GC_00002445	0	0.7222	19	18
two-component system, LuxR family, response regulator FixJ	21.1541	4.23794e-06	3.32908e-05	ALJR	K14987	GC_00002442	0	0.7222	19	18
tRNA-2-methylthio-N6-dimethylallyladenosine synthase [EC:2.8.4.3]	21.1541	4.23794e-06	3.32908e-05	MASA	K06168	GC_00001952	1	0.2778	19	18
succinate dehydrogenase / fumarate reductase, membrane anchor subunit	20.284	6.6756e-06	5.21256e-05	ALJR	K00242	GC_00001990	0.2105	0.9444	19	18
2-octaprenyl-6-methoxyphenol hydroxylase [EC:1.14.13.-]	20.1665	7.09837e-06	5.50969e-05	ALJR	K03185	GC_00002379	0.0526	0.7778	19	18
UDP-N-acetyl-D-glucosamine/UDP-N-acetyl-D-galactosamine dehydrogenase [EC:1.1.1.136 1.1.1.-]	18.9864	1.3165e-05	0.000100393	MASA	K02474	GC_00002468	0.6842	0	19	18
GDP-L-fucose synthase [EC:1.1.1.271]	18.9864	1.3165e-05	0.000100393	MASA	K02377	GC_00002431	0.6842	0	19	18
monothiol glutaredoxin	18.9864	1.3165e-05	0.000100393	ALJR	K07390	GC_00001943	0.3158	1	19	18
tRNA threonylcarbamoyladenosine dehydratase	18.7489	1.4911e-05	0.000113046	MASA	K22132	GC_00001947	1	0.3333	19	18
acylphosphatase [EC:3.6.1.7]	16.827	4.09456e-05	0.000299961	ALJR	K01512	GC_00001931	0.3684	1	19	18
HPr kinase/phosphorylase [EC:2.7.11.- 2.7.4.-]	16.827	4.09456e-05	0.000299961	ALJR	K06023	GC_00001944	0.3684	1	19	18
LysR family transcriptional regulator, flagellar master operon regulator	16.827	4.09456e-05	0.000299961	ALJR	K23773	GC_00001950	0.3684	1	19	18
GDPmannose 4,6-dehydratase [EC:4.2.1.47]	16.827	4.09456e-05	0.000299961	MASA	K01711	GC_00002462	0.6316	0	19	18
general secretion pathway protein H	16.827	4.09456e-05	0.000299961	MASA	K02457	GC_00002479	0.6316	0	19	18
exopolysaccharide production protein ExoZ	16.827	4.09456e-05	0.000299961	MASA	K16568	GC_00002474	0.6316	0	19	18
glutathione S-transferase [EC:2.5.1.18]	16.5231	4.80616e-05	0.00034061	MASA	K00799	GC_00001941	1	0.3889	19	18
iron complex transport system permease protein	16.5231	4.80616e-05	0.00034061	MASA	K02015	GC_00001932	1	0.3889	19	18
chorismate lyase [EC:4.1.3.40]	16.5231	4.80616e-05	0.00034061	MASA	K03181	GC_00001936	1	0.3889	19	18
(heptosyl)LPS beta-1,4-glucosyltransferase [EC:2.4.1.-]	16.5231	4.80616e-05	0.00034061	MASA	K12984	GC_00001933, GC_00002421	1	0.3889	19	18
bis(5'-nucleosyl)-tetraphosphatase (symmetrical) [EC:3.6.1.41]	16.5231	4.80616e-05	0.00034061	MASA	K01525	GC_00001934	1	0.3889	19	18
UDP-3-O-[3-hydroxymyristoyl] glucosamine N-acyltransferase [EC:2.3.1.191]	16.5231	4.80616e-05	0.00034061	MASA	K02536	GC_00001938	1	0.3889	19	18
colanic acid biosynthesis glycosyl transferase WcaI	14.8282	0.000117759	0.000812477	MASA	K03208	GC_00002490	0.5789	0	19	18
polysaccharide biosynthesis/export protein	14.8282	0.000117759	0.000812477	MASA	K01991	GC_00002486	0.5789	0	19	18
3-isopropylmalate dehydrogenase [EC:1.1.1.85]	14.8282	0.000117759	0.000812477	ALJR	K00052	GC_00001942	0.4211	1	19	18
1-deoxy-D-xylulose-5-phosphate reductoisomerase [EC:1.1.1.267]	14.8282	0.000117759	0.000812477	ALJR	K00099	GC_00001940	0.4211	1	19	18
peptidyl-prolyl cis-trans isomerase D [EC:5.2.1.8]	14.8282	0.000117759	0.000812477	ALJR	K03770	GC_00001937	0.4211	1	19	18
curved DNA-binding protein	14.7444	0.000123112	0.000844938	ALJR	K05516	GC_00001983	0.2632	0.8889	19	18
glutaminyl-tRNA synthetase [EC:6.1.1.18]	14.4666	0.000142666	0.000974015	MASA	K01886	GC_00001906	1	0.4444	19	18
tRNA threonylcarbamoyladenosine biosynthesis protein TsaB	12.9819	0.000314513	0.00213607	ALJR	K14742	GC_00001919	0.4737	1	19	18
glycine dehydrogenase subunit 2 [EC:1.4.4.2]	12.5536	0.000395449	0.00267184	MASA	K00283	GC_00001898	1	0.5	19	18
putative hemolysin	11.2674	0.000788795	0.0052479	ALJR	K03699	GC_00001858	0.5263	1	19	18
proline iminopeptidase [EC:3.4.11.5]	11.2674	0.000788795	0.0052479	ALJR	K01259	GC_00001911	0.5263	1	19	18
tyrosine-protein kinase Etk/Wzc [EC:2.7.10.-]	11.2674	0.000788795	0.0052479	MASA	K16692	GC_00002465	0.4737	0	19	18
NTE family protein	10.7726	0.00103015	0.00678442	MASA	K07001	GC_00001883, GC_00002477	1	0.5556	19	18
hydrogenase expression/formation protein HypD	10.7726	0.00103015	0.00678442	MASA	K04654	GC_00001888	1	0.5556	19	18
large subunit ribosomal protein L9	10.6466	0.00110273	0.00722593	ALJR	K02939	GC_00001976	0.3684	0.8889	19	18
competence protein ComEA	10.0857	0.00149423	0.00974239	ALJR	K02237	GC_00001979	0.3158	0.8333	19	18
high-affinity iron transporter	9.79812	0.0017469	0.0113331	ALJR	K07243	GC_00002019	0.2632	0.7778	19	18
UDP-GlcNAc:undecaprenyl-phosphate/decaprenyl-phosphate GlcNAc-1-phosphate transferase [EC:2.7.8.33 2.7.8.35]	9.67108	0.00187191	0.0120245	MASA	K02851	GC_00002511	0.4211	0	19	18
phenylpyruvate tautomerase [EC:5.3.2.1]	9.67108	0.00187191	0.0120245	ALJR	K07253	GC_00001879	0.5789	1	19	18
phosphoglucosamine mutase [EC:5.4.2.10]	9.38195	0.00219133	0.0140073	MASA	K03431	GC_00001837	0.9474	0.5	19	18
tRNA 2-thiocytidine biosynthesis protein TtcA	9.11329	0.00253759	0.0158326	MASA	K14058	GC_00001862	1	0.6111	19	18
large subunit ribosomal protein L1	9.11329	0.00253759	0.0158326	MASA	K02863	GC_00001826	1	0.6111	19	18
hydrogenase small subunit [EC:1.12.99.6]	9.11329	0.00253759	0.0158326	MASA	K06282	GC_00001849	1	0.6111	19	18
type IV pilus assembly protein PilO	9.11329	0.00253759	0.0158326	MASA	K02664	GC_00001878	1	0.6111	19	18
triacylglycerol lipase [EC:3.1.1.3]	9.11329	0.00253759	0.0158326	MASA	K01046	GC_00001860	1	0.6111	19	18
STE24 endopeptidase [EC:3.4.24.84]	8.17837	0.00423928	0.0260755	ALJR	K06013	GC_00001736	0.6316	1	19	18
carbonic anhydrase [EC:4.2.1.1]	8.17837	0.00423928	0.0260755	ALJR	K01673	GC_00001874, GC_00002016	0.6316	1	19	18
malate permease and related proteins	8.17837	0.00423928	0.0260755	ALJR	K24180	GC_00001030	0.6316	1	19	18
LysR family transcriptional regulator, transcriptional activator of the cysJI operon	7.55824	0.00597362	0.035569	MASA	K21900	GC_00001851	1	0.6667	19	18
replicative DNA helicase [EC:3.6.4.12]	7.55824	0.00597362	0.035569	MASA	K02314	GC_00001833	1	0.6667	19	18
cell division protein FtsN	7.55824	0.00597362	0.035569	MASA	K03591	GC_00001810	1	0.6667	19	18
malate synthase [EC:2.3.3.9]	7.55824	0.00597362	0.035569	MASA	K01638	GC_00001790	1	0.6667	19	18
protein-tyrosine phosphatase [EC:3.1.3.48]	7.55824	0.00597362	0.035569	MASA	K01104	GC_00001807, GC_00002487	1	0.6667	19	18
periplasmic divalent cation tolerance protein	7.55824	0.00597362	0.035569	MASA	K03926	GC_00001815	1	0.6667	19	18
iron complex transport system ATP-binding protein [EC:7.2.2.-]	7.55824	0.00597362	0.035569	MASA	K02013	GC_00001861	1	0.6667	19	18
two-component system, OmpR family, response regulator	6.78465	0.00919449	0.0532872	ALJR	K02483	GC_00001822	0.6842	1	19	18
iron(III) transport system substrate-binding protein	6.78465	0.00919449	0.0532872	ALJR	K02012	GC_00001859	0.6842	1	19	18
stringent starvation protein A	6.78465	0.00919449	0.0532872	ALJR	K03599	GC_00001753	0.6842	1	19	18
serine-type D-Ala-D-Ala endopeptidase (penicillin-binding protein 7) [EC:3.4.21.-]	6.78465	0.00919449	0.0532872	MASA	K07262	GC_00002536	0.3158	0	19	18
formyl-CoA transferase [EC:2.8.3.16]	6.78465	0.00919449	0.0532872	MASA	K07749	GC_00002514	0.3158	0	19	18
sodium/proline symporter	6.78465	0.00919449	0.0532872	MASA	K11928	GC_00002529	0.3158	0	19	18
long-chain fatty acid transport protein	6.11095	0.0134347	0.076181	ALJR	K06076	GC_00002036	0.3158	0.7222	19	18
protein-ribulosamine 3-kinase [EC:2.7.1.172]	6.103	0.0134953	0.076181	MASA	K15523	GC_00001777	1	0.7222	19	18
4-amino-4-deoxychorismate lyase [EC:4.1.3.38]	6.103	0.0134953	0.076181	MASA	K02619	GC_00000174	1	0.7222	19	18
putative dimethyl sulfoxide reductase chaperone	6.103	0.0134953	0.076181	MASA	K23349	GC_00001632	1	0.7222	19	18
phosphomethylpyrimidine synthase [EC:4.1.99.17]	6.103	0.0134953	0.076181	MASA	K03147	GC_00000400, GC_00002650	1	0.7222	19	18
hydrogenase maturation protein HypF	6.103	0.0134953	0.076181	MASA	K04656	GC_00001435	1	0.7222	19	18
ferredoxin-type protein NapF	5.81723	0.01587	0.0892001	ALJR	K02572	GC_00001917	0.5263	0.8889	19	18
ADP-ribose diphosphatase [EC:3.6.1.-]	5.47799	0.0192574	0.105511	MASA	K08312	GC_00002554	0.2632	0	19	18
histidinol-phosphatase [EC:3.1.3.15]	5.47799	0.0192574	0.105511	MASA	K05602	GC_00002547	0.2632	0	19	18
small subunit ribosomal protein S1	5.47799	0.0192574	0.105511	ALJR	K02945	GC_00001664	0.7368	1	19	18
Na+-translocating ferredoxin:NAD+ oxidoreductase subunit E	5.47799	0.0192574	0.105511	ALJR	K03613	GC_00001751	0.7368	1	19	18
pyruvate kinase [EC:2.7.1.40]	5.47799	0.0192574	0.105511	ALJR	K00873	GC_00001721	0.7368	1	19	18
ATP phosphoribosyltransferase regulatory subunit	5.47799	0.0192574	0.105511	ALJR	K02502	GC_00001779	0.7368	1	19	18
heptosyltransferase II [EC:2.4.-.-]	4.73348	0.029581	0.151865	MASA	K02843	GC_00001746	1	0.7778	19	18
superoxide dismutase, Fe-Mn family [EC:1.15.1.1]	4.73348	0.029581	0.151865	MASA	K04564	GC_00001737	1	0.7778	19	18
iron complex transport system substrate-binding protein	4.73348	0.029581	0.151865	MASA	K02016	GC_00001707	1	0.7778	19	18
leucyl/phenylalanyl-tRNA---protein transferase [EC:2.3.2.6]	4.73348	0.029581	0.151865	MASA	K00684	GC_00001720	1	0.7778	19	18
apolipoprotein D and lipocalin family protein	4.73348	0.029581	0.151865	MASA	K03098	GC_00001689	1	0.7778	19	18
RNA polymerase nonessential primary-like sigma factor	4.73348	0.029581	0.151865	MASA	K03087	GC_00001706	1	0.7778	19	18
16S rRNA (cytidine1402-2'-O)-methyltransferase [EC:2.1.1.198]	4.73348	0.029581	0.151865	MASA	K07056	GC_00001660	1	0.7778	19	18
membrane-bound serine protease (ClpP class)	4.73348	0.029581	0.151865	MASA	K07403	GC_00001668	1	0.7778	19	18
4-hydroxybenzoate polyprenyltransferase [EC:2.5.1.39]	4.73348	0.029581	0.151865	MASA	K03179	GC_00001662	1	0.7778	19	18
molybdopterin-guanine dinucleotide biosynthesis adapter protein	4.73348	0.029581	0.151865	MASA	K03753	GC_00001568	1	0.7778	19	18
dihydropteroate synthase [EC:2.5.1.15]	4.73348	0.029581	0.151865	MASA	K00796	GC_00001729	1	0.7778	19	18
RNA 2',3'-cyclic 3'-phosphodiesterase [EC:3.1.4.58]	4.73348	0.029581	0.151865	MASA	K01975	GC_00001507	1	0.7778	19	18
4-carboxymuconolactone decarboxylase [EC:4.1.1.44]	4.73348	0.029581	0.151865	MASA	K01607	GC_00001677	1	0.7778	19	18
CDP-2,3-bis-(O-geranylgeranyl)-sn-glycerol synthase [EC:2.7.7.67]	4.73348	0.029581	0.151865	MASA	K19664	GC_00001637	1	0.7778	19	18
single-strand DNA-binding protein	4.73348	0.029581	0.151865	MASA	K03111	GC_00001683	1	0.7778	19	18
tRNA-splicing ligase RtcB (3'-phosphate/5'-hydroxy nucleic acid ligase) [EC:6.5.1.8]	4.73348	0.029581	0.151865	MASA	K14415	GC_00001659	1	0.7778	19	18
ElaA protein	4.65867	0.0308971	0.157999	ALJR	K02348	GC_00002009	0.3684	0.7222	19	18
holliday junction DNA helicase RuvA [EC:3.6.4.12]	4.24821	0.0392917	0.198591	ALJR	K03550	GC_00001710	0.7895	1	19	18
sigma-E factor negative regulatory protein RseB	4.24821	0.0392917	0.198591	ALJR	K03598	GC_00001709	0.7895	1	19	18
oligoribonuclease [EC:3.1.-.-]	4.24821	0.0392917	0.198591	ALJR	K13288	GC_00001731	0.7895	1	19	18
ribonuclease HII [EC:3.1.26.4]	3.63424	0.0566025	0.28498	ALJR	K03470	GC_00001965	0.4737	0.7778	19	18
outer membrane protein, multidrug efflux system	3.45046	0.0632343	0.293045	MASA	K18139	GC_00001827	0.9474	0.7222	19	18
multidrug efflux pump	3.45046	0.0632343	0.293045	MASA	K18138	GC_00001783	0.9474	0.7222	19	18
aspartate kinase [EC:2.7.2.4]	3.44683	0.0633732	0.293045	MASA	K00928	GC_00001337	1	0.8333	19	18
sulfhydrogenase subunit delta [EC:1.12.1.3 1.12.1.5]	3.44683	0.0633732	0.293045	MASA	K17994	GC_00001488	1	0.8333	19	18
acyl phosphate:glycerol-3-phosphate acyltransferase [EC:2.3.1.275]	3.44683	0.0633732	0.293045	MASA	K08591	GC_00001734, GC_00002048	1	0.8333	19	18
indole-3-glycerol phosphate synthase [EC:4.1.1.48]	3.44683	0.0633732	0.293045	MASA	K01609	GC_00001290	1	0.8333	19	18
pyrroline-5-carboxylate reductase [EC:1.5.1.2]	3.44683	0.0633732	0.293045	MASA	K00286	GC_00001630	1	0.8333	19	18
LPS-assembly lipoprotein	3.44683	0.0633732	0.293045	MASA	K03643	GC_00001669	1	0.8333	19	18
type IV pilus assembly protein PilP	3.44683	0.0633732	0.293045	MASA	K02665	GC_00001620	1	0.8333	19	18
alanine racemase [EC:5.1.1.1]	3.44683	0.0633732	0.293045	MASA	K01775	GC_00001661	1	0.8333	19	18
DnaJ like chaperone protein	3.44683	0.0633732	0.293045	MASA	K05801	GC_00001282	1	0.8333	19	18
sulfite dehydrogenase (quinone) subunit SoeC	3.44683	0.0633732	0.293045	MASA	K21309	GC_00001644	1	0.8333	19	18
homoserine dehydrogenase [EC:1.1.1.3]	3.44683	0.0633732	0.293045	MASA	K00003	GC_00001434	1	0.8333	19	18
peptidylprolyl isomerase [EC:5.2.1.8]	3.44683	0.0633732	0.293045	MASA	K01802	GC_00001594	1	0.8333	19	18
glutamyl-tRNA synthetase [EC:6.1.1.17]	3.44683	0.0633732	0.293045	MASA	K01885	GC_00001177	1	0.8333	19	18
urease accessory protein	3.44683	0.0633732	0.293045	MASA	K03192	GC_00001383	1	0.8333	19	18
type IV pilus assembly protein PilN	3.44683	0.0633732	0.293045	MASA	K02663	GC_00001627	1	0.8333	19	18
5-formyltetrahydrofolate cyclo-ligase [EC:6.3.3.2]	3.44683	0.0633732	0.293045	MASA	K01934	GC_00001612	1	0.8333	19	18
YggT family protein	3.44683	0.0633732	0.293045	MASA	K02221	GC_00001585	1	0.8333	19	18
sulfhydrogenase subunit gamma (sulfur reductase) [EC:1.12.98.4]	3.44683	0.0633732	0.293045	MASA	K17995	GC_00001598	1	0.8333	19	18
sulfhydrogenase subunit beta (sulfur reductase) [EC:1.12.98.4]	3.44683	0.0633732	0.293045	MASA	K17996	GC_00001666	1	0.8333	19	18
MEMO1 family protein	3.44683	0.0633732	0.293045	MASA	K06990	GC_00001289	1	0.8333	19	18
protein deglycase [EC:3.5.1.124]	3.44683	0.0633732	0.293045	MASA	K03152	GC_00001616	1	0.8333	19	18
two-component system, cell cycle sensor histidine kinase and response regulator CckA [EC:2.7.13.3]	3.09299	0.0786301	0.349944	MASA	K13587	GC_00002600	0.1579	0	19	18
general secretion pathway protein C	3.09299	0.0786301	0.349944	ALJR	K02452	GC_00001667	0.8421	1	19	18
general secretion pathway protein E [EC:7.4.2.8]	3.09299	0.0786301	0.349944	ALJR	K02454	GC_00001554	0.8421	1	19	18
peptidoglycan-associated lipoprotein	3.09299	0.0786301	0.349944	ALJR	K03640	GC_00001599	0.8421	1	19	18
release factor glutamine methyltransferase [EC:2.1.1.297]	3.09299	0.0786301	0.349944	ALJR	K02493	GC_00001719, GC_00002637	0.8421	1	19	18
TolB protein	3.09299	0.0786301	0.349944	ALJR	K03641	GC_00001625	0.8421	1	19	18
DNA processing protein	3.09299	0.0786301	0.349944	ALJR	K04096	GC_00001657	0.8421	1	19	18
heat shock protein HtpX [EC:3.4.24.-]	3.09299	0.0786301	0.349944	ALJR	K03799	GC_00001654	0.8421	1	19	18
putative thioredoxin	3.09299	0.0786301	0.349944	ALJR	K05838	GC_00001633	0.8421	1	19	18
pyruvate, orthophosphate dikinase [EC:2.7.9.1]	3.09299	0.0786301	0.349944	ALJR	K01006	GC_00000093	0.8421	1	19	18
[pyruvate, water dikinase]-phosphate phosphotransferase / [pyruvate, water dikinase] kinase [EC:2.7.4.28 2.7.11.33]	3.09299	0.0786301	0.349944	ALJR	K09773	GC_00001605	0.8421	1	19	18
sirohydrochlorin cobaltochelatase [EC:4.99.1.3]	2.93145	0.0868692	0.380126	ALJR	K03795	GC_00001802	0.7368	0.9444	19	18
AI-2 transport protein TqsA	2.93145	0.0868692	0.380126	ALJR	K11744	GC_00001817	0.7368	0.9444	19	18
NADH-quinone oxidoreductase subunit B [EC:7.1.1.2]	2.93145	0.0868692	0.380126	ALJR	K00331	GC_00001809	0.7368	0.9444	19	18
fluoride exporter	2.93145	0.0868692	0.380126	ALJR	K06199	GC_00001803	0.7368	0.9444	19	18
NADH-quinone oxidoreductase subunit A [EC:7.1.1.2]	2.93145	0.0868692	0.380126	ALJR	K00330	GC_00001700	0.7368	0.9444	19	18
phospholipase A1/A2 [EC:3.1.1.32 3.1.1.4]	2.2753	0.131449	0.503797	MASA	K01058	GC_00001775	0.9474	0.7778	19	18
arsenate reductase (thioredoxin) [EC:1.20.4.4]	2.23151	0.135222	0.503797	MASA	K03741	GC_00001559	1	0.8889	19	18
RNA polymerase primary sigma factor	2.23151	0.135222	0.503797	MASA	K03086	GC_00001187	1	0.8889	19	18
DNA polymerase III subunit delta [EC:2.7.7.7]	2.23151	0.135222	0.503797	MASA	K02340	GC_00001429	1	0.8889	19	18
5-(carboxyamino)imidazole ribonucleotide mutase [EC:5.4.99.18]	2.23151	0.135222	0.503797	MASA	K01588	GC_00001279	1	0.8889	19	18
TRAP-type transport system small permease protein	2.23151	0.135222	0.503797	MASA	K21394	GC_00001588, GC_00002396	1	0.8889	19	18
coproporphyrinogen III oxidase [EC:1.3.3.3]	2.23151	0.135222	0.503797	MASA	K00228	GC_00001150	1	0.8889	19	18
hydrogenase large subunit [EC:1.12.99.6]	2.23151	0.135222	0.503797	MASA	K06281	GC_00001409	1	0.8889	19	18
hydrogenase-1 operon protein HyaF	2.23151	0.135222	0.503797	MASA	K03618	GC_00001514	1	0.8889	19	18
MFS transporter, PPP family, 3-phenylpropionic acid transporter	2.23151	0.135222	0.503797	MASA	K05820	GC_00001528	1	0.8889	19	18
cobalt-zinc-cadmium efflux system protein	2.23151	0.135222	0.503797	MASA	K16264	GC_00001525	1	0.8889	19	18
phosphate starvation-inducible protein PhoH and related proteins	2.23151	0.135222	0.503797	MASA	K06217	GC_00001427	1	0.8889	19	18
Xaa-Pro aminopeptidase [EC:3.4.11.9]	2.23151	0.135222	0.503797	MASA	K01262	GC_00001558	1	0.8889	19	18
lipopolysaccharide export system permease protein	2.23151	0.135222	0.503797	MASA	K07091	GC_00001556, GC_00002045, GC_00002552, GC_00002569	1	0.8889	19	18
arginyl-tRNA synthetase [EC:6.1.1.19]	2.23151	0.135222	0.503797	MASA	K01887	GC_00000116	1	0.8889	19	18
succinyl-CoA synthetase alpha subunit [EC:6.2.1.5]	2.23151	0.135222	0.503797	MASA	K01902	GC_00001186	1	0.8889	19	18
UDP-N-acetylglucosamine/UDP-N-acetylgalactosamine 4-epimerase [EC:5.1.3.7 5.1.3.-]	2.23151	0.135222	0.503797	MASA	K02473	GC_00001553	1	0.8889	19	18
isoleucyl-tRNA synthetase [EC:6.1.1.5]	2.23151	0.135222	0.503797	MASA	K01870	GC_00001179	1	0.8889	19	18
lipoprotein NlpD	2.23151	0.135222	0.503797	MASA	K06194	GC_00001474	1	0.8889	19	18
4-alpha-glucanotransferase [EC:2.4.1.25]	2.23151	0.135222	0.503797	MASA	K00705	GC_00001386	1	0.8889	19	18
rubredoxin---NAD+ reductase [EC:1.18.1.1]	2.23151	0.135222	0.503797	MASA	K05297	GC_00001417	1	0.8889	19	18
starch synthase [EC:2.4.1.21]	2.23151	0.135222	0.503797	MASA	K00703	GC_00001570	1	0.8889	19	18
riboflavin kinase / FMN adenylyltransferase [EC:2.7.1.26 2.7.7.2]	2.23151	0.135222	0.503797	MASA	K11753	GC_00001529	1	0.8889	19	18
MoxR-like ATPase [EC:3.6.3.-]	2.23151	0.135222	0.503797	MASA	K03924	GC_00001823, GC_00002020, GC_00002129	1	0.8889	19	18
AsmA protein	2.23151	0.135222	0.503797	MASA	K07289	GC_00001576, GC_00002342	1	0.8889	19	18
FAD:protein FMN transferase [EC:2.7.1.180]	2.23151	0.135222	0.503797	MASA	K03734	GC_00001724, GC_00001740	1	0.8889	19	18
L-threonylcarbamoyladenylate synthase [EC:2.7.7.87]	2.23151	0.135222	0.503797	MASA	K07566	GC_00001549	1	0.8889	19	18
lipid-A-disaccharide synthase [EC:2.4.1.182]	2.23151	0.135222	0.503797	MASA	K00748	GC_00001428	1	0.8889	19	18
glycine cleavage system transcriptional repressor	2.23151	0.135222	0.503797	MASA	K03567	GC_00001493, GC_00002311	1	0.8889	19	18
alpha-ribazole phosphatase [EC:3.1.3.73]	2.23151	0.135222	0.503797	MASA	K02226	GC_00001498	1	0.8889	19	18
UPF0755 protein	2.23151	0.135222	0.503797	MASA	K07082	GC_00001492	1	0.8889	19	18
UPF0716 protein FxsA	2.23151	0.135222	0.503797	MASA	K07113	GC_00001456	1	0.8889	19	18
cell division protein ZapA	2.23151	0.135222	0.503797	MASA	K09888	GC_00001440	1	0.8889	19	18
DNA replication and repair protein RecF	2.23151	0.135222	0.503797	MASA	K03629	GC_00001567	1	0.8889	19	18
hydrogenase maturation protease [EC:3.4.23.-]	2.23151	0.135222	0.503797	MASA	K03605	GC_00001484	1	0.8889	19	18
hydrogenase nickel incorporation protein HypA/HybF	2.23151	0.135222	0.503797	MASA	K04651	GC_00001452	1	0.8889	19	18
adenylylsulfate reductase, subunit A [EC:1.8.99.2]	2.23151	0.135222	0.503797	MASA	K00394	GC_00000115	1	0.8889	19	18
uroporphyrinogen decarboxylase [EC:4.1.1.37]	2.23151	0.135222	0.503797	MASA	K01599	GC_00000097	1	0.8889	19	18
cell division protein ZapB	2.23151	0.135222	0.503797	MASA	K09892	GC_00001444	1	0.8889	19	18
O-antigen ligase [EC:2.4.1.-]	2.23151	0.135222	0.503797	MASA	K02847	GC_00001541	1	0.8889	19	18
monofunctional glycosyltransferase [EC:2.4.1.129]	2.23151	0.135222	0.503797	MASA	K03814	GC_00001542	1	0.8889	19	18
shikimate dehydrogenase [EC:1.1.1.25]	2.23151	0.135222	0.503797	MASA	K00014	GC_00001551	1	0.8889	19	18
hydrogenase expression/formation protein HypC	2.23151	0.135222	0.503797	MASA	K04653	GC_00001439	1	0.8889	19	18
RNA polymerase sigma factor FliA	2.23151	0.135222	0.503797	MASA	K02405	GC_00001477	1	0.8889	19	18
3-demethoxyubiquinol 3-hydroxylase [EC:1.14.99.60]	2.23151	0.135222	0.503797	MASA	K06134	GC_00001545	1	0.8889	19	18
methionine sulfoxide reductase heme-binding subunit	2.23151	0.135222	0.503797	MASA	K17247	GC_00001449	1	0.8889	19	18
multidomain signaling protein FimX	2.23151	0.135222	0.503797	MASA	K21025	GC_00000180	1	0.8889	19	18
nicotinamide-nucleotide amidase [EC:3.5.1.42]	2.23151	0.135222	0.503797	MASA	K03743	GC_00001467	1	0.8889	19	18
phosphoribosylglycinamide formyltransferase 1 [EC:2.1.2.2]	2.23151	0.135222	0.503797	MASA	K11175	GC_00000111	1	0.8889	19	18
aspartyl-tRNA synthetase [EC:6.1.1.12]	2.23151	0.135222	0.503797	MASA	K01876	GC_00000098	1	0.8889	19	18
hydrogenase nickel incorporation protein HypB	2.23151	0.135222	0.503797	MASA	K04652	GC_00001325	1	0.8889	19	18
homoserine kinase type II [EC:2.7.1.39]	2.23151	0.135222	0.503797	MASA	K02204	GC_00001504	1	0.8889	19	18
DNA polymerase III subunit beta [EC:2.7.7.7]	2.20356	0.137692	0.51154	MASA	K02338	GC_00001968	0.7368	0.5	19	18
tRNA 2-thiouridine synthesizing protein A [EC:2.8.1.-]	2.00375	0.156911	0.538452	ALJR	K04085	GC_00001593, GC_00002188	0.8947	1	19	18
undecaprenyl phosphate-alpha-L-ara4N flippase subunit ArnE	2.00375	0.156911	0.538452	ALJR	K12962	GC_00001447	0.8947	1	19	18
DNA-binding protein HU-beta	2.00375	0.156911	0.538452	ALJR	K03530	GC_00001469	0.8947	1	19	18
preprotein translocase subunit SecY	2.00375	0.156911	0.538452	ALJR	K03076	GC_00001546	0.8947	1	19	18
endonuclease III [EC:4.2.99.18]	2.00375	0.156911	0.538452	ALJR	K10773	GC_00001316	0.8947	1	19	18
FKBP-type peptidyl-prolyl cis-trans isomerase SlyD [EC:5.2.1.8]	2.00375	0.156911	0.538452	ALJR	K03775	GC_00001472	0.8947	1	19	18
small subunit ribosomal protein S6	2.00375	0.156911	0.538452	ALJR	K02990	GC_00000233	0.8947	1	19	18
translational activator of cytochrome c oxidase 1	2.00375	0.156911	0.538452	ALJR	K18189	GC_00001490	0.8947	1	19	18
tRNA 2-thiouridine synthesizing protein E [EC:2.8.1.-]	2.00375	0.156911	0.538452	ALJR	K11179	GC_00001461	0.8947	1	19	18
phospholipid-binding lipoprotein MlaA	2.00375	0.156911	0.538452	ALJR	K04754	GC_00001518	0.8947	1	19	18
[ribosomal protein S18]-alanine N-acetyltransferase [EC:2.3.1.266]	2.00375	0.156911	0.538452	ALJR	K03789	GC_00001854, GC_00002348	0.8947	1	19	18
regulator of sigma E protease [EC:3.4.24.-]	2.00375	0.156911	0.538452	ALJR	K11749	GC_00001390	0.8947	1	19	18
hypoxanthine phosphoribosyltransferase [EC:2.4.2.8]	2.00375	0.156911	0.538452	ALJR	K00760	GC_00001376	0.8947	1	19	18
modulator of FtsH protease HflC	2.00375	0.156911	0.538452	ALJR	K04087	GC_00001521	0.8947	1	19	18
Na+-translocating ferredoxin:NAD+ oxidoreductase subunit G	2.00375	0.156911	0.538452	ALJR	K03612	GC_00000308	0.8947	1	19	18
Na+-translocating ferredoxin:NAD+ oxidoreductase subunit B [EC:7.2.1.2]	2.00375	0.156911	0.538452	ALJR	K03616	GC_00001462	0.8947	1	19	18
3-hydroxypropanoate dehydrogenase [EC:1.1.1.-]	2.00375	0.156911	0.538452	ALJR	K09019	GC_00001519	0.8947	1	19	18
crossover junction endodeoxyribonuclease RuvC [EC:3.1.22.4]	2.00375	0.156911	0.538452	ALJR	K01159	GC_00001501	0.8947	1	19	18
nitric oxide reductase subunit C	2.00375	0.156911	0.538452	ALJR	K02305	GC_00001438	0.8947	1	19	18
sigma-E factor negative regulatory protein RseA	2.00375	0.156911	0.538452	ALJR	K03597	GC_00001564	0.8947	1	19	18
lactoylglutathione lyase [EC:4.4.1.5]	2.00375	0.156911	0.538452	ALJR	K01759	GC_00001459	0.8947	1	19	18
protoporphyrinogen IX oxidase [EC:1.3.99.-]	2.00375	0.156911	0.538452	ALJR	K08973	GC_00001463	0.8947	1	19	18
CRP/FNR family transcriptional regulator, dissimilatory nitrate respiration regulator	2.00375	0.156911	0.538452	ALJR	K21563	GC_00001517	0.8947	1	19	18
3-phosphoshikimate 1-carboxyvinyltransferase [EC:2.5.1.19]	2.00375	0.156911	0.538452	ALJR	K00800	GC_00000181	0.8947	1	19	18
lipoyl(octanoyl) transferase [EC:2.3.1.181]	2.00375	0.156911	0.538452	ALJR	K03801	GC_00001476	0.8947	1	19	18
general secretion pathway protein G	2.00375	0.156911	0.538452	MASA	K02456	GC_00002701	0.1053	0	19	18
acetolactate synthase I/III small subunit [EC:2.2.1.6]	2.00375	0.156911	0.538452	MASA	K01653	GC_00002604	0.1053	0	19	18
protein PhnA	2.00375	0.156911	0.538452	MASA	K06193	GC_00002708	0.1053	0	19	18
transforming growth factor-beta-induced protein	2.00375	0.156911	0.538452	MASA	K19519	GC_00002617	0.1053	0	19	18
rhomboid protease GluP [EC:3.4.21.105]	1.89754	0.168353	0.570215	ALJR	K19225	GC_00000246	0.7895	0.9444	19	18
NADH-quinone oxidoreductase subunit C [EC:7.1.1.2]	1.89754	0.168353	0.570215	ALJR	K00332	GC_00001646	0.7895	0.9444	19	18
cytochrome c peroxidase [EC:1.11.1.5]	1.89754	0.168353	0.570215	ALJR	K00428	GC_00001785	0.7895	0.9444	19	18
gamma-glutamyltranspeptidase / glutathione hydrolase [EC:2.3.2.2 3.4.19.13]	1.89754	0.168353	0.570215	ALJR	K00681	GC_00001745	0.7895	0.9444	19	18
glutathione synthase [EC:6.3.2.3]	1.89754	0.168353	0.570215	ALJR	K01920	GC_00001776	0.7895	0.9444	19	18
thiamine-phosphate pyrophosphorylase [EC:2.5.1.3]	1.79281	0.180584	0.606911	MASA	K00788	GC_00001863	0.8947	0.7222	19	18
carbon storage regulator	1.79281	0.180584	0.606911	MASA	K03563	GC_00001845, GC_00002471	0.8947	0.7222	19	18
formate dehydrogenase subunit gamma	1.79281	0.180584	0.606911	MASA	K00127	GC_00001865	0.8947	0.7222	19	18
putative transcriptional regulator	1.24804	0.263928	0.798453	MASA	K07735	GC_00001711	0.9474	0.8333	19	18
TetR/AcrR family transcriptional regulator	1.24804	0.263928	0.798453	MASA	K05501	GC_00001678	0.9474	0.8333	19	18
ATP-dependent RNA helicase DeaD [EC:3.6.4.13]	1.24804	0.263928	0.798453	MASA	K05592	GC_00001728	0.9474	0.8333	19	18
serine/tyrosine/threonine adenylyltransferase [EC:2.7.7.-]	1.24804	0.263928	0.798453	MASA	K08997	GC_00000076	0.9474	0.8333	19	18
CBS domain-containing membrane protein	1.11624	0.29073	0.798453	ALJR	K07168	GC_00001905, GC_00002000	0.6842	0.8333	19	18
acetoin utilization protein AcuC	1.11624	0.29073	0.798453	ALJR	K04768	GC_00001904	0.6842	0.8333	19	18
formylglycine-generating enzyme [EC:1.8.3.7]	1.08577	0.297411	0.798453	MASA	K13444	GC_00001264	1	0.9444	19	18
DNA mismatch repair protein MutL	1.08577	0.297411	0.798453	MASA	K03572	GC_00001433	1	0.9444	19	18
dTMP kinase [EC:2.7.4.9]	1.08577	0.297411	0.798453	MASA	K00943	GC_00001360	1	0.9444	19	18
zinc and cadmium transporter	1.08577	0.297411	0.798453	MASA	K16267	GC_00001378	1	0.9444	19	18
polyphenol oxidase [EC:1.10.3.-]	1.08577	0.297411	0.798453	MASA	K05810	GC_00001225	1	0.9444	19	18
alanyl-tRNA synthetase [EC:6.1.1.7]	1.08577	0.297411	0.798453	MASA	K01872	GC_00000397	1	0.9444	19	18
Na+-translocating ferredoxin:NAD+ oxidoreductase subunit D [EC:7.2.1.2]	1.08577	0.297411	0.798453	MASA	K03614	GC_00001318	1	0.9444	19	18
peptide-methionine (S)-S-oxide reductase [EC:1.8.4.11]	1.08577	0.297411	0.798453	MASA	K07304	GC_00000114	1	0.9444	19	18
malonyl-CoA decarboxylase [EC:4.1.1.9]	1.08577	0.297411	0.798453	MASA	K01578	GC_00000358	1	0.9444	19	18
cholesterol transport system auxiliary component	1.08577	0.297411	0.798453	MASA	K18480	GC_00001354	1	0.9444	19	18
ribonuclease T [EC:3.1.13.-]	1.08577	0.297411	0.798453	MASA	K03683	GC_00001244	1	0.9444	19	18
argininosuccinate lyase [EC:4.3.2.1]	1.08577	0.297411	0.798453	MASA	K01755	GC_00000137	1	0.9444	19	18
sulfhydrogenase subunit alpha [EC:1.12.1.3 1.12.1.5]	1.08577	0.297411	0.798453	MASA	K17993	GC_00001432	1	0.9444	19	18
3-oxoacyl-[acyl-carrier-protein] synthase II [EC:2.3.1.179]	1.08577	0.297411	0.798453	MASA	K09458	GC_00000305	1	0.9444	19	18
HemY protein	1.08577	0.297411	0.798453	MASA	K02498	GC_00001379	1	0.9444	19	18
fructose-bisphosphate aldolase, class I [EC:4.1.2.13]	1.08577	0.297411	0.798453	MASA	K01623	GC_00000391	1	0.9444	19	18
ATP:ADP antiporter, AAA family	1.08577	0.297411	0.798453	MASA	K03301	GC_00001369	1	0.9444	19	18
epoxyqueuosine reductase [EC:1.17.99.6]	1.08577	0.297411	0.798453	MASA	K18979	GC_00001419	1	0.9444	19	18
PLP dependent protein	1.08577	0.297411	0.798453	MASA	K06997	GC_00001270	1	0.9444	19	18
solute carrier family 30 (zinc transporter), member 9	1.08577	0.297411	0.798453	MASA	K14696	GC_00001388	1	0.9444	19	18
C4-dicarboxylate transporter, DctM subunit	1.08577	0.297411	0.798453	MASA	K11690	GC_00001886, GC_00002111	1	0.9444	19	18
putative holliday junction resolvase [EC:3.1.-.-]	1.08577	0.297411	0.798453	MASA	K07447	GC_00001332	1	0.9444	19	18
heme exporter protein B	1.08577	0.297411	0.798453	MASA	K02194	GC_00001257	1	0.9444	19	18
16S rRNA (guanine966-N2)-methyltransferase [EC:2.1.1.171]	1.08577	0.297411	0.798453	MASA	K08316	GC_00001345	1	0.9444	19	18
molybdopterin adenylyltransferase [EC:2.7.7.75]	1.08577	0.297411	0.798453	MASA	K03831	GC_00001197	1	0.9444	19	18
glycerate 2-kinase [EC:2.7.1.165]	1.08577	0.297411	0.798453	MASA	K11529	GC_00001374	1	0.9444	19	18
glutamine---fructose-6-phosphate transaminase (isomerizing) [EC:2.6.1.16]	1.08577	0.297411	0.798453	MASA	K00820	GC_00000382	1	0.9444	19	18
serine/threonine protein phosphatase 1 [EC:3.1.3.16]	1.08577	0.297411	0.798453	MASA	K07313	GC_00000904	1	0.9444	19	18
ATP-binding cassette, subfamily F, member 3	1.08577	0.297411	0.798453	MASA	K06158	GC_00001165	1	0.9444	19	18
voltage-gated potassium channel	1.08577	0.297411	0.798453	MASA	K10716	GC_00000004	1	0.9444	19	18
4-diphosphocytidyl-2-C-methyl-D-erythritol kinase [EC:2.7.1.148]	1.08577	0.297411	0.798453	MASA	K00919	GC_00001412	1	0.9444	19	18
trigger factor	1.08577	0.297411	0.798453	MASA	K03545	GC_00000354	1	0.9444	19	18
dihydroorotate dehydrogenase (fumarate) [EC:1.3.98.1]	1.08577	0.297411	0.798453	MASA	K00226	GC_00001254	1	0.9444	19	18
regulatory protein	1.08577	0.297411	0.798453	MASA	K03565	GC_00001389	1	0.9444	19	18
PKHD-type hydroxylase [EC:1.14.11.-]	1.08577	0.297411	0.798453	MASA	K07336	GC_00001260	1	0.9444	19	18
competence protein ComFC	1.08577	0.297411	0.798453	MASA	K02242	GC_00001344	1	0.9444	19	18
aspartate carbamoyltransferase catalytic subunit [EC:2.1.3.2]	1.08577	0.297411	0.798453	MASA	K00609	GC_00001330	1	0.9444	19	18
adenosine kinase [EC:2.7.1.20]	1.08577	0.297411	0.798453	MASA	K00856	GC_00000895	1	0.9444	19	18
two-component system, LytTR family, response regulator AlgR	1.08577	0.297411	0.798453	MASA	K08083	GC_00001321	1	0.9444	19	18
ATP-binding cassette, subfamily B, bacterial	1.08577	0.297411	0.798453	MASA	K06147	GC_00001430	1	0.9444	19	18
undecaprenyl phosphate-alpha-L-ara4FN deformylase [EC:3.5.1.-]	1.08577	0.297411	0.798453	MASA	K13014	GC_00001397	1	0.9444	19	18
hydrogenase expression/formation protein HypE	1.08577	0.297411	0.798453	MASA	K04655	GC_00000771	1	0.9444	19	18
L-lysine 2,3-aminomutase [EC:5.4.3.-]	1.08577	0.297411	0.798453	MASA	K19810	GC_00001399	1	0.9444	19	18
two-component system, LytTR family, sensor histidine kinase AlgZ [EC:2.7.13.3]	1.08577	0.297411	0.798453	MASA	K08082	GC_00000880	1	0.9444	19	18
phenylalanyl-tRNA synthetase beta chain [EC:6.1.1.20]	1.08577	0.297411	0.798453	MASA	K01890	GC_00000099	1	0.9444	19	18
thiosulfate dehydrogenase [EC:1.8.2.2]	1.08577	0.297411	0.798453	MASA	K19713	GC_00001436	1	0.9444	19	18
argininosuccinate synthase [EC:6.3.4.5]	1.08577	0.297411	0.798453	MASA	K01940	GC_00000257	1	0.9444	19	18
zinc protease [EC:3.4.24.-]	1.08577	0.297411	0.798453	MASA	K07263	GC_00000049, GC_00001424	1	0.9444	19	18
pyrimidine operon attenuation protein / uracil phosphoribosyltransferase [EC:2.4.2.9]	1.08577	0.297411	0.798453	MASA	K02825	GC_00001221	1	0.9444	19	18
exodeoxyribonuclease VII small subunit [EC:3.1.11.6]	1.08577	0.297411	0.798453	MASA	K03602	GC_00001240	1	0.9444	19	18
nicotinate-nucleotide pyrophosphorylase (carboxylating) [EC:2.4.2.19]	1.08577	0.297411	0.798453	MASA	K00767	GC_00001252	1	0.9444	19	18
gluconate 2-dehydrogenase gamma chain [EC:1.1.99.3]	1.08577	0.297411	0.798453	MASA	K06152	GC_00001363	1	0.9444	19	18
LPS-assembly protein	1.08577	0.297411	0.798453	MASA	K04744	GC_00001184	1	0.9444	19	18
bifunctional UDP-N-acetylglucosamine pyrophosphorylase / glucosamine-1-phosphate N-acetyltransferase [EC:2.7.7.23 2.3.1.157]	1.08577	0.297411	0.798453	MASA	K04042	GC_00001421	1	0.9444	19	18
putative hydrolase of the HAD superfamily	1.08577	0.297411	0.798453	MASA	K07025	GC_00001366	1	0.9444	19	18
lipopolysaccharide assembly protein B	1.08577	0.297411	0.798453	MASA	K19804	GC_00001359	1	0.9444	19	18
NADH-quinone oxidoreductase subunit D [EC:7.1.1.2]	1.08577	0.297411	0.798453	MASA	K00333	GC_00000253	1	0.9444	19	18
lipopolysaccharide assembly protein A	1.08577	0.297411	0.798453	MASA	K08992	GC_00001205	1	0.9444	19	18
P-type Cu+ transporter [EC:7.2.2.8]	1.08577	0.297411	0.798453	MASA	K17686	GC_00001407	1	0.9444	19	18
L,D-transpeptidase YcbB	1.08577	0.297411	0.798453	MASA	K21470	GC_00001422	1	0.9444	19	18
ArsR family transcriptional regulator, arsenate/arsenite/antimonite-responsive transcriptional repressor	1.08577	0.297411	0.798453	MASA	K03892	GC_00001250, GC_00001342	1	0.9444	19	18
elongation factor P--(R)-beta-lysine ligase [EC:6.3.1.-]	1.08577	0.297411	0.798453	MASA	K04568	GC_00001394	1	0.9444	19	18
MipA family protein	1.08577	0.297411	0.798453	MASA	K07274	GC_00001403, GC_00001537	1	0.9444	19	18
iron complex outermembrane recepter protein	1.08577	0.297411	0.798453	MASA	K02014	GC_00001347	1	0.9444	19	18
ribosomal protein L3 glutamine methyltransferase [EC:2.1.1.298]	1.08577	0.297411	0.798453	MASA	K07320	GC_00001387	1	0.9444	19	18
arsenite transporter	1.08577	0.297411	0.798453	MASA	K03325	GC_00000231	1	0.9444	19	18
orotate phosphoribosyltransferase [EC:2.4.2.10]	1.08577	0.297411	0.798453	MASA	K00762	GC_00001294	1	0.9444	19	18
large subunit ribosomal protein L32	1.08577	0.297411	0.798453	MASA	K02911	GC_00001199	1	0.9444	19	18
UDP-2-acetamido-2-deoxy-ribo-hexuluronate aminotransferase [EC:2.6.1.98]	1.08577	0.297411	0.798453	MASA	K13017	GC_00001274	1	0.9444	19	18
serine protease DegQ [EC:3.4.21.-]	1.08577	0.297411	0.798453	MASA	K04772	GC_00000698	1	0.9444	19	18
pantetheine-phosphate adenylyltransferase [EC:2.7.7.3]	1.08577	0.297411	0.798453	MASA	K00954	GC_00001224, GC_00002543	1	0.9444	19	18
ubiquinone biosynthesis protein	1.08577	0.297411	0.798453	MASA	K03688	GC_00000401	1	0.9444	19	18
branched-chain amino acid aminotransferase [EC:2.6.1.42]	1.08577	0.297411	0.798453	MASA	K00826	GC_00000843	1	0.9444	19	18
putative salt-induced outer membrane protein	1.08577	0.297411	0.798453	MASA	K07283	GC_00001382	1	0.9444	19	18
MFS transporter, DHA2 family, multidrug resistance protein	1.08577	0.297411	0.798453	MASA	K03446	GC_00000306	1	0.9444	19	18
ATP-dependent Clp protease adaptor protein ClpS	1.00304	0.316575	0.798453	ALJR	K06891	GC_00001686	0.8421	0.9444	19	18
two-component system, OmpR family, phosphate regulon sensor histidine kinase PhoR [EC:2.7.13.3]	0.973084	0.323912	0.798453	ALJR	K07636	GC_00001277	0.9474	1	19	18
tetraacyldisaccharide 4'-kinase [EC:2.7.1.130]	0.973084	0.323912	0.798453	ALJR	K00912	GC_00001317	0.9474	1	19	18
mannose PTS system EIIA component [EC:2.7.1.191]	0.973084	0.323912	0.798453	ALJR	K02793	GC_00000572	0.9474	1	19	18
tRNA (adenine37-N6)-methyltransferase [EC:2.1.1.-]	0.973084	0.323912	0.798453	ALJR	K22900	GC_00001276	0.9474	1	19	18
glutathione-dependent peroxiredoxin [EC:1.11.1.27]	0.973084	0.323912	0.798453	ALJR	K24136	GC_00001245	0.9474	1	19	18
dissimilatory sulfite reductase beta subunit [EC:1.8.99.5]	0.973084	0.323912	0.798453	ALJR	K11181	GC_00000166	0.9474	1	19	18
glutamate N-acetyltransferase / amino-acid N-acetyltransferase [EC:2.3.1.35 2.3.1.1]	0.973084	0.323912	0.798453	ALJR	K00620	GC_00001331	0.9474	1	19	18
cell division protein ZipA	0.973084	0.323912	0.798453	ALJR	K03528	GC_00001297	0.9474	1	19	18
3-deoxy-D-manno-octulosonate 8-phosphate phosphatase (KDO 8-P phosphatase) [EC:3.1.3.45]	0.973084	0.323912	0.798453	ALJR	K03270	GC_00001253	0.9474	1	19	18
N-acetyl-alpha-D-muramate 1-phosphate uridylyltransferase [EC:2.7.7.99]	0.973084	0.323912	0.798453	ALJR	K00992	GC_00001319	0.9474	1	19	18
2-polyprenyl-6-hydroxyphenyl methylase / 3-demethylubiquinone-9 3-methyltransferase [EC:2.1.1.222 2.1.1.64]	0.973084	0.323912	0.798453	ALJR	K00568	GC_00001287	0.9474	1	19	18
O-acetyl-ADP-ribose deacetylase [EC:3.1.1.106]	0.973084	0.323912	0.798453	ALJR	K23518	GC_00001288	0.9474	1	19	18
tRNA 2-thiouridine synthesizing protein B	0.973084	0.323912	0.798453	ALJR	K07237	GC_00001218	0.9474	1	19	18
ornithine carbamoyltransferase [EC:2.1.3.3]	0.973084	0.323912	0.798453	ALJR	K00611	GC_00000113	0.9474	1	19	18
elongation factor Tu	0.973084	0.323912	0.798453	ALJR	K02358	GC_00001188, GC_00002012	0.9474	1	19	18
Smg protein	0.973084	0.323912	0.798453	ALJR	K03747	GC_00001233	0.9474	1	19	18
23S rRNA (uracil1939-C5)-methyltransferase [EC:2.1.1.190]	0.973084	0.323912	0.798453	ALJR	K03215	GC_00000003	0.9474	1	19	18
prolyl-tRNA synthetase [EC:6.1.1.15]	0.973084	0.323912	0.798453	ALJR	K01881	GC_00000379	0.9474	1	19	18
putative proteasome-type protease	0.973084	0.323912	0.798453	ALJR	K07395	GC_00001246	0.9474	1	19	18
N-succinyldiaminopimelate aminotransferase [EC:2.6.1.17]	0.973084	0.323912	0.798453	ALJR	K14267	GC_00001431	0.9474	1	19	18
transcription elongation factor GreB	0.973084	0.323912	0.798453	ALJR	K04760	GC_00001320	0.9474	1	19	18
tRNA 2-thiouridine synthesizing protein C	0.973084	0.323912	0.798453	ALJR	K07236	GC_00001217	0.9474	1	19	18
cob(I)alamin adenosyltransferase [EC:2.5.1.17]	0.973084	0.323912	0.798453	ALJR	K00798	GC_00001311	0.9474	1	19	18
tRNA 2-thiouridine synthesizing protein D [EC:2.8.1.-]	0.973084	0.323912	0.798453	ALJR	K07235	GC_00001234	0.9474	1	19	18
UDP-4-amino-4-deoxy-L-arabinose formyltransferase / UDP-glucuronic acid dehydrogenase (UDP-4-keto-hexauronic acid decarboxylating) [EC:2.1.2.13 1.1.1.305]	0.973084	0.323912	0.798453	ALJR	K10011	GC_00000205	0.9474	1	19	18
fructose-bisphosphate aldolase, class II [EC:4.1.2.13]	0.973084	0.323912	0.798453	ALJR	K01624	GC_00000380	0.9474	1	19	18
sulfur carrier protein	0.973084	0.323912	0.798453	ALJR	K03154	GC_00001212	0.9474	1	19	18
methionyl-tRNA formyltransferase [EC:2.1.2.9]	0.973084	0.323912	0.798453	ALJR	K00604	GC_00001393	0.9474	1	19	18
5'-methylthioinosine phosphorylase [EC:2.4.2.44]	0.973084	0.323912	0.798453	ALJR	K19696	GC_00000790	0.9474	1	19	18
cation:H+ antiporter	0.973084	0.323912	0.798453	ALJR	K07301	GC_00001367	0.9474	1	19	18
UDP-4-amino-4-deoxy-L-arabinose-oxoglutarate aminotransferase [EC:2.6.1.87]	0.973084	0.323912	0.798453	ALJR	K07806	GC_00000105	0.9474	1	19	18
iron-sulfur cluster insertion protein	0.973084	0.323912	0.798453	ALJR	K15724	GC_00000154	0.9474	1	19	18
molecular chaperone HscB	0.973084	0.323912	0.798453	ALJR	K04082	GC_00001147	0.9474	1	19	18
phosphocarrier protein HPr	0.973084	0.323912	0.798453	ALJR	K02784	GC_00000487	0.9474	1	19	18
magnesium and cobalt transporter	0.973084	0.323912	0.798453	ALJR	K06189	GC_00001281	0.9474	1	19	18
iron-sulfur cluster assembly protein	0.973084	0.323912	0.798453	ALJR	K13628	GC_00001243	0.9474	1	19	18
thiol:disulfide interchange protein DsbC [EC:5.3.4.1]	0.973084	0.323912	0.798453	ALJR	K03981	GC_00001365	0.9474	1	19	18
5-methylthioadenosine/S-adenosylhomocysteine deaminase [EC:3.5.4.31 3.5.4.28]	0.973084	0.323912	0.798453	ALJR	K12960	GC_00001262	0.9474	1	19	18
hydroxyacylglutathione hydrolase [EC:3.1.2.6]	0.973084	0.323912	0.798453	ALJR	K01069	GC_00000893	0.9474	1	19	18
transcriptional activator of cad operon	0.973084	0.323912	0.798453	ALJR	K03765	GC_00001566, GC_00002203, GC_00002244	0.9474	1	19	18
ATP-binding cassette, subfamily B, bacterial MsbA [EC:3.6.3.-]	0.973084	0.323912	0.798453	ALJR	K11085	GC_00001038	0.9474	1	19	18
enoyl-[acyl-carrier protein] reductase I [EC:1.3.1.9 1.3.1.10]	0.973084	0.323912	0.798453	ALJR	K00208	GC_00001371	0.9474	1	19	18
undecaprenyl-phosphate 4-deoxy-4-formamido-L-arabinose transferase [EC:2.4.2.53]	0.973084	0.323912	0.798453	ALJR	K10012	GC_00001314	0.9474	1	19	18
phosphate transport system permease protein	0.973084	0.323912	0.798453	ALJR	K02038	GC_00001310, GC_00001910	0.9474	1	19	18
adenylosuccinate synthase [EC:6.3.4.4]	0.973084	0.323912	0.798453	ALJR	K01939	GC_00000362	0.9474	1	19	18
RNase adapter protein RapZ	0.973084	0.323912	0.798453	ALJR	K06958	GC_00001353	0.9474	1	19	18
preprotein translocase subunit SecA [EC:7.4.2.8]	0.973084	0.323912	0.798453	ALJR	K03070	GC_00000050	0.9474	1	19	18
UTP--glucose-1-phosphate uridylyltransferase [EC:2.7.7.9]	0.973084	0.323912	0.798453	ALJR	K00963	GC_00001235	0.9474	1	19	18
queuine tRNA-ribosyltransferase [EC:2.4.2.29]	0.973084	0.323912	0.798453	ALJR	K00773	GC_00000043	0.9474	1	19	18
beta-N-acetylhexosaminidase [EC:3.2.1.52]	0.973084	0.323912	0.798453	ALJR	K01207	GC_00001249	0.9474	1	19	18
lipopolysaccharide export system protein LptA	0.973084	0.323912	0.798453	ALJR	K09774	GC_00000818, GC_00002564	0.9474	1	19	18
acyl-CoA dehydrogenase [EC:1.3.99.-]	0.973084	0.323912	0.798453	ALJR	K06445	GC_00001137	0.9474	1	19	18
phosphatase NudJ [EC:3.6.1.-]	0.973084	0.323912	0.798453	ALJR	K12152	GC_00001256	0.9474	1	19	18
UDP-2,3-diacylglucosamine hydrolase [EC:3.6.1.54]	0.973084	0.323912	0.798453	ALJR	K03269	GC_00001494, GC_00002168	0.9474	1	19	18
2-C-methyl-D-erythritol 2,4-cyclodiphosphate synthase [EC:4.6.1.12]	0.973084	0.323912	0.798453	ALJR	K01770	GC_00001315	0.9474	1	19	18
integrase/recombinase XerD	0.973084	0.323912	0.798453	ALJR	K04763	GC_00001263, GC_00002329, GC_00002413	0.9474	1	19	18
arabinose-5-phosphate isomerase [EC:5.3.1.13]	0.973084	0.323912	0.798453	ALJR	K06041	GC_00000195	0.9474	1	19	18
RNA polymerase sigma-54 factor	0.973084	0.323912	0.798453	ALJR	K03092	GC_00001396	0.9474	1	19	18
stringent starvation protein B	0.973084	0.323912	0.798453	ALJR	K03600	GC_00001258	0.9474	1	19	18
preprotein translocase subunit SecG	0.507855	0.476069	1	ALJR	K03075	GC_00001887	0.7368	0.8333	19	18
23S rRNA (guanosine2251-2'-O)-methyltransferase [EC:2.1.1.185]	0.424664	0.514619	1	MASA	K03218	GC_00001555	0.9474	0.8889	19	18
formate dehydrogenase major subunit [EC:1.17.1.9]	0.424664	0.514619	1	MASA	K00123	GC_00000028	0.9474	0.8889	19	18
chorismate synthase [EC:4.2.3.5]	0.424664	0.514619	1	MASA	K01736	GC_00001151	0.9474	0.8889	19	18
polyhydroxybutyrate depolymerase	0.424664	0.514619	1	MASA	K03932	GC_00001663	0.9474	0.8889	19	18
two-component system, NarL family, invasion response regulator UvrY	0.424664	0.514619	1	MASA	K07689	GC_00001631	0.9474	0.8889	19	18
acetylglutamate kinase [EC:2.7.2.8]	0.424664	0.514619	1	MASA	K00930	GC_00001499	0.9474	0.8889	19	18
modulator of FtsH protease	0.424664	0.514619	1	MASA	K19416	GC_00001603	0.9474	0.8889	19	18
peptide methionine sulfoxide reductase msrA/msrB [EC:1.8.4.11 1.8.4.12]	0.424664	0.514619	1	MASA	K12267	GC_00001653	0.9474	0.8889	19	18
regulator of ribonuclease activity A	0.424664	0.514619	1	MASA	K02553	GC_00001619	0.9474	0.8889	19	18
methionine sulfoxide reductase catalytic subunit [EC:1.8.-.-]	0.424664	0.514619	1	MASA	K07147	GC_00001577	0.9474	0.8889	19	18
FdhD protein	0.410602	0.521664	1	ALJR	K02379	GC_00001912	0.6842	0.7778	19	18
triosephosphate isomerase (TIM) [EC:5.3.1.1]	0.410602	0.521664	1	ALJR	K01803	GC_00001914	0.6842	0.7778	19	18
CyaY protein	0.346229	0.556255	1	ALJR	K06202	GC_00001951	0.6316	0.7222	19	18
3-oxoacyl-[acyl-carrier-protein] synthase I [EC:2.3.1.41]	0.306297	0.579961	1	ALJR	K00647	GC_00000064, GC_00002349	0.8947	0.9444	19	18
integration host factor subunit beta	0.306297	0.579961	1	ALJR	K05788	GC_00001596	0.8947	0.9444	19	18
type IV pilus assembly protein PilX	0.306297	0.579961	1	ALJR	K02673	GC_00001684, GC_00002553	0.8947	0.9444	19	18
type IV pilus assembly protein PilY1	0.306297	0.579961	1	ALJR	K02674	GC_00000182	0.8947	0.9444	19	18
probable rRNA maturation factor	0.306297	0.579961	1	ALJR	K07042	GC_00001523	0.8947	0.9444	19	18
glycerol-3-phosphate dehydrogenase [EC:1.1.5.3]	0.306297	0.579961	1	ALJR	K00111	GC_00001665	0.8947	0.9444	19	18
type IV pilus assembly protein PilW	0.306297	0.579961	1	ALJR	K02672	GC_00001715, GC_00002534	0.8947	0.9444	19	18
3-deoxy-7-phosphoheptulonate synthase [EC:2.5.1.54]	0.306297	0.579961	1	ALJR	K01626	GC_00001658	0.8947	0.9444	19	18
amidase [EC:3.5.1.4]	0.306297	0.579961	1	MASA	K01426	GC_00002615	0.1053	0.0556	19	18
Na+:H+ antiporter, NhaA family	0.298091	0.585081	1	MASA	K03313	GC_00001741	0.8947	0.8333	19	18
isocitrate dehydrogenase kinase/phosphatase [EC:2.7.11.5 3.1.3.-]	0.298091	0.585081	1	MASA	K00906	GC_00001572	0.8947	0.8333	19	18
putative protease [EC:3.4.-.-]	0.298091	0.585081	1	MASA	K08303	GC_00001784	0.8947	0.8333	19	18
cytochrome c55X	0.298091	0.585081	1	MASA	K19344	GC_00001748	0.8947	0.8333	19	18
tRNA-modifying protein YgfZ	0.173224	0.677263	1	ALJR	K06980	GC_00001773	0.8421	0.8889	19	18
nitrilase [EC:3.5.5.1]	0.1156	0.733857	1	ALJR	K01501	GC_00001575	0.7895	0.8333	19	18
orotidine-5'-phosphate decarboxylase [EC:4.1.1.23]	0.0638874	0.800454	1	ALJR	K01591	GC_00001868	0.6842	0.7222	19	18
glyoxylase I family protein	0.00746702	0.931139	1	MASA	K08234	GC_00001889	0.7895	0.7778	19	18
phospholipase/carboxylesterase	0.00526795	0.94214	1	MASA	K06999	GC_00001835	0.8421	0.8333	19	18
formate dehydrogenase iron-sulfur subunit	0.00526795	0.94214	1	MASA	K00124	GC_00001756	0.8421	0.8333	19	18
dCTP deaminase [EC:3.5.4.13]	0.0032245	0.954717	1	MASA	K01494	GC_00001733	0.8947	0.8889	19	18
secretory phospholipase A2 [EC:3.1.1.4]	0.00162679	0.967827	1	ALJR	K01047	GC_00002665	0.0526	0.0556	19	18
succinyl-diaminopimelate desuccinylase [EC:3.5.1.18]	0.00162679	0.967827	1	MASA	K01439	GC_00001505	0.9474	0.9444	19	18
preprotein translocase subunit YajC	0.00162679	0.967827	1	MASA	K03210	GC_00001468	0.9474	0.9444	19	18
dUTP pyrophosphatase [EC:3.6.1.23]	0.00162679	0.967827	1	MASA	K01520	GC_00001465	0.9474	0.9444	19	18
lipopolysaccharide export system protein LptC	0.00162679	0.967827	1	MASA	K11719	GC_00001509	0.9474	0.9444	19	18
negative regulator of flagellin synthesis FlgM	0.00162679	0.967827	1	MASA	K02398	GC_00001446	0.9474	0.9444	19	18
seryl-tRNA synthetase [EC:6.1.1.11]	0.00162679	0.967827	1	MASA	K01875	GC_00000143	0.9474	0.9444	19	18
lysyl-tRNA synthetase, class II [EC:6.1.1.6]	0.00162679	0.967827	1	MASA	K04567	GC_00000404	0.9474	0.9444	19	18
phosphomannomutase / phosphoglucomutase [EC:5.4.2.8 5.4.2.2]	0.00162679	0.967827	1	MASA	K15778	GC_00000008	0.9474	0.9444	19	18
6-phosphogluconolactonase [EC:3.1.1.31]	0.00162679	0.967827	1	MASA	K01057	GC_00001522	0.9474	0.9444	19	18
thiopurine S-methyltransferase [EC:2.1.1.67]	0.00162679	0.967827	1	MASA	K00569	GC_00001508	0.9474	0.9444	19	18
dihydrofolate reductase [EC:1.5.1.3]	0.00162679	0.967827	1	MASA	K00287	GC_00001510	0.9474	0.9444	19	18
cardiolipin synthase (CMP-forming) [EC:2.7.8.41]	0.00162679	0.967827	1	MASA	K08744	GC_00001530, GC_00002237	0.9474	0.9444	19	18
pyruvate-ferredoxin/flavodoxin oxidoreductase [EC:1.2.7.1 1.2.7.-]	0.00162679	0.967827	1	MASA	K03737	GC_00001189	0.9474	0.9444	19	18
GTP cyclohydrolase IB [EC:3.5.4.16]	0	1	1	NA	K09007	GC_00000291	1	1	19	18
tryptophan synthase alpha chain [EC:4.2.1.20]	0	1	1	NA	K01695	GC_00001047	1	1	19	18
N-methylhydantoinase B [EC:3.5.2.14]	0	1	1	NA	K01474	GC_00000375	1	1	19	18
polyphosphate kinase [EC:2.7.4.1]	0	1	1	NA	K22468	GC_00000286, GC_00000364, GC_00001628	1	1	19	18
ribonuclease Z [EC:3.1.26.11]	0	1	1	NA	K00784	GC_00000821	1	1	19	18
leucyl-tRNA synthetase [EC:6.1.1.4]	0	1	1	NA	K01869	GC_00000057	1	1	19	18
valyl-tRNA synthetase [EC:6.1.1.9]	0	1	1	NA	K01873	GC_00000101	1	1	19	18
tRNA-uridine 2-sulfurtransferase [EC:2.8.1.13]	0	1	1	NA	K00566	GC_00000947	1	1	19	18
small subunit ribosomal protein S4	0	1	1	NA	K02986	GC_00000679	1	1	19	18
AmpE protein	0	1	1	NA	K03807	GC_00000715	1	1	19	18
F-type H+-transporting ATPase subunit a	0	1	1	NA	K02108	GC_00000830, GC_00002259	1	1	19	18
tRNA(adenine34) deaminase [EC:3.5.4.33]	0	1	1	NA	K11991	GC_00000386	1	1	19	18
oxygen-independent coproporphyrinogen III oxidase [EC:1.3.98.3]	0	1	1	NA	K02495	GC_00000265, GC_00001398	1	1	19	18
4-amino-4-deoxy-L-arabinose transferase [EC:2.4.2.43]	0	1	1	NA	K07264	GC_00000858	1	1	19	18
16S rRNA (cytosine1402-N4)-methyltransferase [EC:2.1.1.199]	0	1	1	NA	K03438	GC_00000432	1	1	19	18
GTPase	0	1	1	NA	K03977	GC_00001110, GC_00001649, GC_00002200	1	1	19	18
large subunit ribosomal protein L28	0	1	1	NA	K02902	GC_00000828	1	1	19	18
UDP-N-acetylglucosamine--N-acetylmuramyl-(pentapeptide) pyrophosphoryl-undecaprenol N-acetylglucosamine transferase [EC:2.4.1.227]	0	1	1	NA	K02563	GC_00000331	1	1	19	18
cardiolipin synthase A/B [EC:2.7.8.-]	0	1	1	NA	K06131	GC_00001375, GC_00001418	1	1	19	18
magnesium chelatase family protein	0	1	1	NA	K07391	GC_00000774	1	1	19	18
ribosome-binding factor A	0	1	1	NA	K02834	GC_00000570	1	1	19	18
ribosome-associated protein	0	1	1	NA	K09710	GC_00000413, GC_00000416, GC_00002498	1	1	19	18
2-iminobutanoate/2-iminopropanoate deaminase [EC:3.5.99.10]	0	1	1	NA	K09022	GC_00000571	1	1	19	18
DNA gyrase subunit B [EC:5.6.2.2]	0	1	1	NA	K02470	GC_00000373	1	1	19	18
S-adenosylmethionine synthetase [EC:2.5.1.6]	0	1	1	NA	K00789	GC_00000089	1	1	19	18
BolA family transcriptional regulator, general stress-responsive regulator	0	1	1	NA	K05527	GC_00000415	1	1	19	18
CDP-4-dehydro-6-deoxyglucose reductase, E3 [EC:1.17.1.1]	0	1	1	NA	K00523	GC_00000910, GC_00001408	1	1	19	18
7-cyano-7-deazaguanine reductase [EC:1.7.1.13]	0	1	1	NA	K09457	GC_00000119	1	1	19	18
3-dehydroquinate dehydratase II [EC:4.2.1.10]	0	1	1	NA	K03786	GC_00000834	1	1	19	18
LysR family transcriptional regulator, low CO2-responsive transcriptional regulator	0	1	1	NA	K21703	GC_00000009	1	1	19	18
ferredoxin	0	1	1	NA	K05524	GC_00000676	1	1	19	18
glycolate oxidase [EC:1.1.3.15]	0	1	1	NA	K00104	GC_00000901, GC_00002243	1	1	19	18
penicillin-binding protein 1A [EC:2.4.1.129 3.4.16.4]	0	1	1	NA	K05366	GC_00000284	1	1	19	18
small subunit ribosomal protein S15	0	1	1	NA	K02956	GC_00000525	1	1	19	18
D-alanine-D-alanine ligase [EC:6.3.2.4]	0	1	1	NA	K01921	GC_00000706	1	1	19	18
membrane protein HdeD	0	1	1	NA	K21908	GC_00000787	1	1	19	18
cell division transport system permease protein	0	1	1	NA	K09811	GC_00000227	1	1	19	18
S-adenosylmethionine-dependent methyltransferase	0	1	1	NA	K06219	GC_00000685	1	1	19	18
16S rRNA processing protein RimM	0	1	1	NA	K02860	GC_00000674	1	1	19	18
DNA repair protein RadA/Sms	0	1	1	NA	K04485	GC_00001045	1	1	19	18
1-deoxy-D-xylulose-5-phosphate synthase [EC:2.2.1.7]	0	1	1	NA	K01662	GC_00000329	1	1	19	18
glycolate oxidase iron-sulfur subunit	0	1	1	NA	K11473	GC_00001571, GC_00002181	1	1	19	18
phosphate transport system protein	0	1	1	NA	K02039	GC_00000975	1	1	19	18
L-cysteine S-thiosulfotransferase [EC:2.8.5.2]	0	1	1	NA	K17223	GC_00000522, GC_00000709, GC_00001278, GC_00002630	1	1	19	18
16S rRNA (cytosine967-C5)-methyltransferase [EC:2.1.1.176]	0	1	1	NA	K03500	GC_00000855	1	1	19	18
Fis family transcriptional regulator, factor for inversion stimulation protein	0	1	1	NA	K03557	GC_00000514	1	1	19	18
type IV pilus assembly protein PilM	0	1	1	NA	K02662	GC_00000692	1	1	19	18
phosphoribosylaminoimidazolecarboxamide formyltransferase / IMP cyclohydrolase [EC:2.1.2.3 3.5.4.10]	0	1	1	NA	K00602	GC_00001159	1	1	19	18
ATP-dependent helicase HepA [EC:3.6.4.-]	0	1	1	NA	K03580	GC_00001109	1	1	19	18
molybdopterin synthase catalytic subunit [EC:2.8.1.12]	0	1	1	NA	K03635	GC_00000438, GC_00002542	1	1	19	18
amino-acid N-acetyltransferase [EC:2.3.1.1]	0	1	1	NA	K14682	GC_00000999	1	1	19	18
diaminohydroxyphosphoribosylaminopyrimidine deaminase / 5-amino-6-(5-phosphoribosylamino)uracil reductase [EC:3.5.4.26 1.1.1.193]	0	1	1	NA	K11752	GC_00000489	1	1	19	18
cytochrome c biogenesis protein CcmG, thiol:disulfide interchange protein DsbE	0	1	1	NA	K02199	GC_00000244, GC_00000705, GC_00001334, GC_00001411, GC_00001610, GC_00001618, GC_00001725, GC_00001903, GC_00002006	1	1	19	18
methylenetetrahydrofolate dehydrogenase (NADP+) / methenyltetrahydrofolate cyclohydrolase [EC:1.5.1.5 3.5.4.9]	0	1	1	NA	K01491	GC_00000149	1	1	19	18
nitrogen fixation protein NifU and related proteins	0	1	1	NA	K04488	GC_00000643	1	1	19	18
small subunit ribosomal protein S11	0	1	1	NA	K02948	GC_00000768	1	1	19	18
small subunit ribosomal protein S20	0	1	1	NA	K02968	GC_00000537	1	1	19	18
peptide chain release factor 1	0	1	1	NA	K02835	GC_00000202	1	1	19	18
translation initiation factor IF-2	0	1	1	NA	K02519	GC_00000312	1	1	19	18
HlyD family secretion protein	0	1	1	NA	K02005	GC_00000353, GC_00000796, GC_00001171	1	1	19	18
DNA gyrase subunit A [EC:5.6.2.2]	0	1	1	NA	K02469	GC_00000934	1	1	19	18
DNA polymerase IV [EC:2.7.7.7]	0	1	1	NA	K02346	GC_00000844	1	1	19	18
tRNA pseudouridine55 synthase [EC:5.4.99.25]	0	1	1	NA	K03177	GC_00000764	1	1	19	18
glycine dehydrogenase subunit 1 [EC:1.4.4.2]	0	1	1	NA	K00282	GC_00001167	1	1	19	18
2-dehydro-3-deoxyphosphooctonate aldolase (KDO 8-P synthase) [EC:2.5.1.55]	0	1	1	NA	K01627	GC_00000802	1	1	19	18
ABC-2 type transport system permease protein	0	1	1	NA	K01992	GC_00000226, GC_00000288	1	1	19	18
surfeit locus 1 family protein	0	1	1	NA	K14998	GC_00000335	1	1	19	18
DNA segregation ATPase FtsK/SpoIIIE, S-DNA-T family	0	1	1	NA	K03466	GC_00000142, GC_00002645	1	1	19	18
DNA polymerase III subunit delta' [EC:2.7.7.7]	0	1	1	NA	K02341	GC_00000322	1	1	19	18
2-amino-4-hydroxy-6-hydroxymethyldihydropteridine diphosphokinase [EC:2.7.6.3]	0	1	1	NA	K00950	GC_00000509, GC_00001788	1	1	19	18
dihydroxy-acid dehydratase [EC:4.2.1.9]	0	1	1	NA	K01687	GC_00000399	1	1	19	18
cyclase [EC:4.-.-.-]	0	1	1	NA	K05555	GC_00000016, GC_00000584, GC_00001301, GC_00001778	1	1	19	18
phosphatidylglycerophosphatase A [EC:3.1.3.27]	0	1	1	NA	K01095	GC_00000567	1	1	19	18
ferrous iron transport protein B	0	1	1	NA	K04759	GC_00000817	1	1	19	18
ribosome maturation factor RimP	0	1	1	NA	K09748	GC_00000451	1	1	19	18
RNA polymerase sigma-70 factor, ECF subfamily	0	1	1	NA	K03088	GC_00000600, GC_00000658, GC_00000744, GC_00001624	1	1	19	18
UDP-glucuronate decarboxylase [EC:4.1.1.35]	0	1	1	NA	K08678	GC_00000235	1	1	19	18
ATP-dependent Clp protease ATP-binding subunit ClpA	0	1	1	NA	K03694	GC_00000012	1	1	19	18
arsenite methyltransferase [EC:2.1.1.137]	0	1	1	NA	K07755	GC_00000595	1	1	19	18
tRNA pseudouridine38-40 synthase [EC:5.4.99.12]	0	1	1	NA	K06173	GC_00000494	1	1	19	18
23S rRNA pseudouridine1911/1915/1917 synthase [EC:5.4.99.23]	0	1	1	NA	K06180	GC_00000326	1	1	19	18
two-component system, sensor histidine kinase [EC:2.7.13.3]	0	1	1	NA	K20975	GC_00000932, GC_00001099	1	1	19	18
chromosome segregation protein	0	1	1	NA	K03529	GC_00000063	1	1	19	18
RNA-binding protein	0	1	1	NA	K07574	GC_00000597	1	1	19	18
outer membrane lipoprotein carrier protein	0	1	1	NA	K03634	GC_00001014	1	1	19	18
imidazoleglycerol-phosphate dehydratase [EC:4.2.1.19]	0	1	1	NA	K01693	GC_00000791	1	1	19	18
SsrA-binding protein	0	1	1	NA	K03664	GC_00000539	1	1	19	18
elongation factor P	0	1	1	NA	K02356	GC_00001312, GC_00002331	1	1	19	18
chemosensory pili system protein ChpA (sensor histidine kinase/response regulator)	0	1	1	NA	K06596	GC_00000396	1	1	19	18
SH3 domain protein	0	1	1	NA	K07184	GC_00000478, GC_00000974, GC_00001884	1	1	19	18
type IV fimbrial biogenesis protein FimT	0	1	1	NA	K08084	GC_00000695, GC_00002128, GC_00002531, GC_00002588	1	1	19	18
uroporphyrinogen-III synthase [EC:4.2.1.75]	0	1	1	NA	K01719	GC_00001157	1	1	19	18
deoxyguanosine kinase [EC:2.7.1.113]	0	1	1	NA	K15518	GC_00000271	1	1	19	18
7-carboxy-7-deazaguanine synthase [EC:4.3.99.3]	0	1	1	NA	K10026	GC_00000742	1	1	19	18
outer membrane protein assembly factor BamB	0	1	1	NA	K17713	GC_00001044	1	1	19	18
dihydroorotate dehydrogenase (NAD+) catalytic subunit [EC:1.3.1.14]	0	1	1	NA	K17828	GC_00000956	1	1	19	18
histidinol-phosphate aminotransferase [EC:2.6.1.9]	0	1	1	NA	K00817	GC_00000824, GC_00001828	1	1	19	18
MraZ protein	0	1	1	NA	K03925	GC_00000559	1	1	19	18
F-type H+-transporting ATPase subunit gamma	0	1	1	NA	K02115	GC_00001013	1	1	19	18
cell division protein FtsL	0	1	1	NA	K03586	GC_00000428	1	1	19	18
putative ATPase	0	1	1	NA	K07478	GC_00000071	1	1	19	18
pteridine reductase [EC:1.5.1.33]	0	1	1	NA	K03793	GC_00000611	1	1	19	18
putative endonuclease	0	1	1	NA	K07461	GC_00000449, GC_00001007	1	1	19	18
peptidyl-prolyl cis-trans isomerase B (cyclophilin B) [EC:5.2.1.8]	0	1	1	NA	K03768	GC_00000779, GC_00001478	1	1	19	18
translation initiation factor IF-3	0	1	1	NA	K02520	GC_00000808	1	1	19	18
DNA polymerase III subunit chi [EC:2.7.7.7]	0	1	1	NA	K02339	GC_00000629	1	1	19	18
DNA adenine methylase [EC:2.1.1.72]	0	1	1	NA	K06223	GC_00000723	1	1	19	18
D-3-phosphoglycerate dehydrogenase / 2-oxoglutarate reductase [EC:1.1.1.95 1.1.1.399]	0	1	1	NA	K00058	GC_00000292	1	1	19	18
DNA-directed RNA polymerase subunit alpha [EC:2.7.7.6]	0	1	1	NA	K03040	GC_00001108	1	1	19	18
integration host factor subunit alpha	0	1	1	NA	K04764	GC_00000794	1	1	19	18
methylthioribose-1-phosphate isomerase [EC:5.3.1.23]	0	1	1	NA	K08963	GC_00000797	1	1	19	18
dihydroorotate dehydrogenase electron transfer subunit	0	1	1	NA	K02823	GC_00001104	1	1	19	18
6-phosphogluconate dehydrogenase [EC:1.1.1.44 1.1.1.343]	0	1	1	NA	K00033	GC_00000213, GC_00000826	1	1	19	18
cold shock protein	0	1	1	NA	K03704	GC_00000015, GC_00001675	1	1	19	18
phosphoribosylanthranilate isomerase [EC:5.3.1.24]	0	1	1	NA	K01817	GC_00000500	1	1	19	18
malate dehydrogenase (oxaloacetate-decarboxylating) [EC:1.1.1.38]	0	1	1	NA	K00027	GC_00000368	1	1	19	18
carbamoyl-phosphate synthase small subunit [EC:6.3.5.5]	0	1	1	NA	K01956	GC_00000141	1	1	19	18
GMP synthase (glutamine-hydrolysing) [EC:6.3.5.2]	0	1	1	NA	K01951	GC_00000062	1	1	19	18
sulfur-oxidizing protein SoxY	0	1	1	NA	K17226	GC_00000014, GC_00001018	1	1	19	18
S-adenosylmethionine:tRNA ribosyltransferase-isomerase [EC:2.4.99.17]	0	1	1	NA	K07568	GC_00000178	1	1	19	18
carboxyl-terminal processing protease [EC:3.4.21.102]	0	1	1	NA	K03797	GC_00000783	1	1	19	18
LemA protein	0	1	1	NA	K03744	GC_00000551, GC_00002022	1	1	19	18
K(+)-stimulated pyrophosphate-energized sodium pump	0	1	1	NA	K15987	GC_00000035	1	1	19	18
tryptophan synthase beta chain [EC:4.2.1.20]	0	1	1	NA	K01696	GC_00000361, GC_00000757	1	1	19	18
3-dehydroquinate synthase [EC:4.2.3.4]	0	1	1	NA	K01735	GC_00000352	1	1	19	18
ribulose-bisphosphate carboxylase small chain [EC:4.1.1.39]	0	1	1	NA	K01602	GC_00000277	1	1	19	18
7-cyano-7-deazaguanine synthase [EC:6.3.4.20]	0	1	1	NA	K06920	GC_00000651	1	1	19	18
type IV pilus assembly protein PilZ	0	1	1	NA	K02676	GC_00000576	1	1	19	18
transcription elongation factor GreA	0	1	1	NA	K03624	GC_00000556	1	1	19	18
TatD DNase family protein [EC:3.1.21.-]	0	1	1	NA	K03424	GC_00000640, GC_00001391	1	1	19	18
ribosome-associated heat shock protein Hsp15	0	1	1	NA	K04762	GC_00000544	1	1	19	18
phospho-N-acetylmuramoyl-pentapeptide-transferase [EC:2.7.8.13]	0	1	1	NA	K01000	GC_00000849, GC_00002607	1	1	19	18
cyclic pyranopterin monophosphate synthase [EC:4.6.1.17]	0	1	1	NA	K03637	GC_00000724	1	1	19	18
ATP-dependent phosphofructokinase / diphosphate-dependent phosphofructokinase [EC:2.7.1.11 2.7.1.90]	0	1	1	NA	K21071	GC_00000831	1	1	19	18
methylenetetrahydrofolate reductase (NADPH) [EC:1.5.1.20]	0	1	1	NA	K00297	GC_00000201	1	1	19	18
carbamoyl-phosphate synthase large subunit [EC:6.3.5.5]	0	1	1	NA	K01955	GC_00000018	1	1	19	18
putative tricarboxylic transport membrane protein	0	1	1	NA	K07795	GC_00000482, GC_00000483, GC_00000495, GC_00002573	1	1	19	18
topoisomerase IV subunit A [EC:5.6.2.2]	0	1	1	NA	K02621	GC_00001065	1	1	19	18
GTP-binding protein	0	1	1	NA	K03978	GC_00000984, GC_00001302	1	1	19	18
phosphate transport system substrate-binding protein	0	1	1	NA	K02040	GC_00001813, GC_00002027, GC_00002092	1	1	19	18
ferrous-iron efflux pump FieF	0	1	1	NA	K13283	GC_00000933, GC_00001712	1	1	19	18
DNA polymerase III subunit epsilon [EC:2.7.7.7]	0	1	1	NA	K02342	GC_00000623, GC_00001111	1	1	19	18
transcriptional repressor NrdR	0	1	1	NA	K07738	GC_00000598	1	1	19	18
HSP20 family protein	0	1	1	NA	K13993	GC_00000755, GC_00001333	1	1	19	18
glutamyl-Q tRNA(Asp) synthetase [EC:6.1.1.-]	0	1	1	NA	K01894	GC_00000377	1	1	19	18
dissimilatory sulfite reductase alpha subunit [EC:1.8.99.5]	0	1	1	NA	K11180	GC_00000107	1	1	19	18
thiosulfate/3-mercaptopyruvate sulfurtransferase [EC:2.8.1.1 2.8.1.2]	0	1	1	NA	K01011	GC_00001373, GC_00001486	1	1	19	18
large subunit ribosomal protein L31	0	1	1	NA	K02909	GC_00000631	1	1	19	18
DNA recombination protein RmuC	0	1	1	NA	K09760	GC_00000964	1	1	19	18
MFS transporter, UMF1 family	0	1	1	NA	K06902	GC_00000809	1	1	19	18
pyruvate carboxylase subunit B [EC:6.4.1.1]	0	1	1	NA	K01960	GC_00000220	1	1	19	18
protoporphyrin/coproporphyrin ferrochelatase [EC:4.99.1.1 4.99.1.9]	0	1	1	NA	K01772	GC_00001021, GC_00001930	1	1	19	18
4'-phosphopantetheinyl transferase [EC:2.7.8.-]	0	1	1	NA	K06133	GC_00000716	1	1	19	18
deaminated glutathione amidase [EC:3.5.1.128]	0	1	1	NA	K11206	GC_00000460	1	1	19	18
small subunit ribosomal protein S12	0	1	1	NA	K02950	GC_00000080	1	1	19	18
tRNA 5-methylaminomethyl-2-thiouridine biosynthesis bifunctional protein [EC:2.1.1.61 1.5.-.-]	0	1	1	NA	K15461	GC_00000140	1	1	19	18
toxin CptA	0	1	1	NA	K19168	GC_00000596	1	1	19	18
transcription termination/antitermination protein NusA	0	1	1	NA	K02600	GC_00000699	1	1	19	18
phosphatidylserine decarboxylase [EC:4.1.1.65]	0	1	1	NA	K01613	GC_00000241	1	1	19	18
outer membrane protein assembly factor BamE	0	1	1	NA	K06186	GC_00000691	1	1	19	18
(E)-4-hydroxy-3-methylbut-2-enyl-diphosphate synthase [EC:1.17.7.1 1.17.7.3]	0	1	1	NA	K03526	GC_00000068	1	1	19	18
enolase [EC:4.2.1.11]	0	1	1	NA	K01689	GC_00000025	1	1	19	18
IMP dehydrogenase [EC:1.1.1.205]	0	1	1	NA	K00088	GC_00000153	1	1	19	18
ubiquinone biosynthesis protein UbiJ	0	1	1	NA	K03690	GC_00000800	1	1	19	18
exopolyphosphatase / guanosine-5'-triphosphate,3'-diphosphate pyrophosphatase [EC:3.6.1.11 3.6.1.40]	0	1	1	NA	K01524	GC_00000635	1	1	19	18
histidyl-tRNA synthetase [EC:6.1.1.21]	0	1	1	NA	K01892	GC_00000937	1	1	19	18
two-component system, NtrC family, sensor kinase [EC:2.7.13.3]	0	1	1	NA	K02482	GC_00000104, GC_00000395, GC_00000750	1	1	19	18
twitching motility protein PilU	0	1	1	NA	K02670	GC_00000303	1	1	19	18
F-type H+/Na+-transporting ATPase subunit beta [EC:7.1.2.2 7.2.2.1]	0	1	1	NA	K02112	GC_00001094, GC_00002386, GC_00002544, GC_00002608	1	1	19	18
lipase maturation factor 1	0	1	1	NA	K23555	GC_00000338	1	1	19	18
large subunit ribosomal protein L13	0	1	1	NA	K02871	GC_00000266	1	1	19	18
sec-independent protein translocase protein TatA	0	1	1	NA	K03116	GC_00000592	1	1	19	18
chemosensory pili system protein ChpC	0	1	1	NA	K06598	GC_00000852	1	1	19	18
N-acetyl-gamma-glutamyl-phosphate reductase [EC:1.2.1.38]	0	1	1	NA	K00145	GC_00000998	1	1	19	18
ATP-dependent helicase HrpB [EC:3.6.4.13]	0	1	1	NA	K03579	GC_00000144	1	1	19	18
DNA polymerase III subunit alpha [EC:2.7.7.7]	0	1	1	NA	K02337	GC_00000263	1	1	19	18
eukaryotic-like serine/threonine-protein kinase [EC:2.7.11.1]	0	1	1	NA	K12132	GC_00000048, GC_00001136, GC_00001955	1	1	19	18
polyribonucleotide nucleotidyltransferase [EC:2.7.7.8]	0	1	1	NA	K00962	GC_00000037	1	1	19	18
alanine dehydrogenase [EC:1.4.1.1]	0	1	1	NA	K00259	GC_00000560	1	1	19	18
penicillin-binding protein 2 [EC:3.4.16.4]	0	1	1	NA	K05515	GC_00000588	1	1	19	18
heat shock protein HslJ	0	1	1	NA	K03668	GC_00000746, GC_00001569	1	1	19	18
sulfate permease, SulP family	0	1	1	NA	K03321	GC_00000056, GC_00000309, GC_00000879, GC_00002339	1	1	19	18
two-component system, NtrC family, response regulator HydG	0	1	1	NA	K07713	GC_00000017	1	1	19	18
peptide/nickel transport system permease protein	0	1	1	NA	K02034	GC_00000053, GC_00001304	1	1	19	18
membrane-bound lytic murein transglycosylase D [EC:4.2.2.-]	0	1	1	NA	K08307	GC_00000172	1	1	19	18
3-oxoacyl-[acyl-carrier protein] reductase [EC:1.1.1.100]	0	1	1	NA	K00059	GC_00000739, GC_00001754	1	1	19	18
cell division protease FtsH [EC:3.4.24.-]	0	1	1	NA	K03798	GC_00000030	1	1	19	18
tRNA (guanine37-N1)-methyltransferase [EC:2.1.1.228]	0	1	1	NA	K00554	GC_00000543	1	1	19	18
tRNA(Ile)-lysidine synthase [EC:6.3.4.19]	0	1	1	NA	K04075	GC_00000347	1	1	19	18
NAD+ synthase (glutamine-hydrolysing) [EC:6.3.5.1]	0	1	1	NA	K01950	GC_00000206	1	1	19	18
F-type H+-transporting ATPase subunit epsilon	0	1	1	NA	K02114	GC_00000456	1	1	19	18
anhydro-N-acetylmuramic acid kinase [EC:2.7.1.170]	0	1	1	NA	K09001	GC_00001061	1	1	19	18
NAD(P)H dehydrogenase (quinone) [EC:1.6.5.2]	0	1	1	NA	K03809	GC_00000684	1	1	19	18
iron(III) transport system ATP-binding protein [EC:7.2.2.7]	0	1	1	NA	K02010	GC_00000981	1	1	19	18
gamma-carbonic anhydrase [EC:4.2.1.-]	0	1	1	NA	K01726	GC_00000972	1	1	19	18
peptide chain release factor 3	0	1	1	NA	K02837	GC_00000344	1	1	19	18
flavin prenyltransferase [EC:2.5.1.129]	0	1	1	NA	K03186	GC_00000518	1	1	19	18
citrate synthase [EC:2.3.3.1]	0	1	1	NA	K01647	GC_00000123, GC_00002131	1	1	19	18
phosphoglycolate phosphatase [EC:3.1.3.18]	0	1	1	NA	K01091	GC_00000229, GC_00001048	1	1	19	18
membrane-associated protein	0	1	1	NA	K03975	GC_00001002	1	1	19	18
glutaredoxin 3	0	1	1	NA	K03676	GC_00000967	1	1	19	18
CRP/FNR family transcriptional regulator, cyclic AMP receptor protein	0	1	1	NA	K10914	GC_00000608, GC_00001284	1	1	19	18
glucose-6-phosphate 1-dehydrogenase [EC:1.1.1.49 1.1.1.363]	0	1	1	NA	K00036	GC_00000860, GC_00001655	1	1	19	18
CBS domain-containing protein	0	1	1	NA	K07182	GC_00000327	1	1	19	18
23S rRNA (adenine2503-C2)-methyltransferase [EC:2.1.1.192]	0	1	1	NA	K06941	GC_00000939	1	1	19	18
large subunit ribosomal protein L33	0	1	1	NA	K02913	GC_00000942	1	1	19	18
phosphoribosylaminoimidazole-succinocarboxamide synthase [EC:6.3.2.6]	0	1	1	NA	K01923	GC_00000907	1	1	19	18
adenylate cyclase [EC:4.6.1.1]	0	1	1	NA	K01768	GC_00000888	1	1	19	18
integrase/recombinase XerC	0	1	1	NA	K03733	GC_00000671	1	1	19	18
aspartyl protease family protein	0	1	1	NA	K06985	GC_00000952, GC_00001082	1	1	19	18
mannose-1-phosphate guanylyltransferase / mannose-6-phosphate isomerase [EC:2.7.7.13 5.3.1.8]	0	1	1	NA	K16011	GC_00000980	1	1	19	18
translation initiation factor IF-1	0	1	1	NA	K02518	GC_00000702	1	1	19	18
cysteinyl-tRNA synthetase [EC:6.1.1.16]	0	1	1	NA	K01883	GC_00000109	1	1	19	18
aminopeptidase N [EC:3.4.11.2]	0	1	1	NA	K01256	GC_00001148	1	1	19	18
glutamate-1-semialdehyde 2,1-aminomutase [EC:5.4.3.8]	0	1	1	NA	K01845	GC_00001166	1	1	19	18
tRNA (cytidine32/uridine32-2'-O)-methyltransferase [EC:2.1.1.200]	0	1	1	NA	K15396	GC_00001158	1	1	19	18
DnaA-homolog protein	0	1	1	NA	K10763	GC_00000813	1	1	19	18
phosphoribosylformylglycinamidine synthase [EC:6.3.5.3]	0	1	1	NA	K01952	GC_00000065	1	1	19	18
aminomethyltransferase [EC:2.1.2.10]	0	1	1	NA	K00605	GC_00001039	1	1	19	18
DNA-directed RNA polymerase subunit beta' [EC:2.7.7.6]	0	1	1	NA	K03046	GC_00000011	1	1	19	18
glycine cleavage system H protein	0	1	1	NA	K02437	GC_00000493	1	1	19	18
biopolymer transport protein ExbB	0	1	1	NA	K03561	GC_00000798, GC_00002189	1	1	19	18
peptide-methionine (R)-S-oxide reductase [EC:1.8.4.12]	0	1	1	NA	K07305	GC_00001067	1	1	19	18
UDPglucose 6-dehydrogenase [EC:1.1.1.22]	0	1	1	NA	K00012	GC_00000038	1	1	19	18
F-type H+/Na+-transporting ATPase subunit alpha [EC:7.1.2.2 7.2.2.1]	0	1	1	NA	K02111	GC_00000163, GC_00002212	1	1	19	18
[glutamine synthetase] adenylyltransferase / [glutamine synthetase]-adenylyl-L-tyrosine phosphorylase [EC:2.7.7.42 2.7.7.89]	0	1	1	NA	K00982	GC_00000251	1	1	19	18
sulfite dehydrogenase (quinone) subunit SoeA [EC:1.8.5.6]	0	1	1	NA	K21307	GC_00000032	1	1	19	18
small conductance mechanosensitive channel	0	1	1	NA	K03442	GC_00001091	1	1	19	18
F-type H+-transporting ATPase subunit b	0	1	1	NA	K02109	GC_00000545, GC_00002213	1	1	19	18
3',5'-nucleoside bisphosphate phosphatase [EC:3.1.3.97]	0	1	1	NA	K07053	GC_00000006	1	1	19	18
UDP-N-acetylmuramate: L-alanyl-gamma-D-glutamyl-meso-diaminopimelate ligase [EC:6.3.2.45]	0	1	1	NA	K02558	GC_00000385	1	1	19	18
malonyl-CoA O-methyltransferase [EC:2.1.1.197]	0	1	1	NA	K02169	GC_00001115	1	1	19	18
ADP-dependent NAD(P)H-hydrate dehydratase / NAD(P)H-hydrate epimerase [EC:4.2.1.136 5.1.99.6]	0	1	1	NA	K23997	GC_00000077	1	1	19	18
DNA-3-methyladenine glycosylase I [EC:3.2.2.20]	0	1	1	NA	K01246	GC_00000954	1	1	19	18
N-carbamoylputrescine amidase [EC:3.5.1.53]	0	1	1	NA	K12251	GC_00000279	1	1	19	18
quinolinate synthase [EC:2.5.1.72]	0	1	1	NA	K03517	GC_00000150	1	1	19	18
ribosomal protein L11 methyltransferase [EC:2.1.1.-]	0	1	1	NA	K02687	GC_00000667	1	1	19	18
glycerol-3-phosphate dehydrogenase subunit C	0	1	1	NA	K00113	GC_00000079	1	1	19	18
threonine synthase [EC:4.2.3.1]	0	1	1	NA	K01733	GC_00000727	1	1	19	18
serine O-acetyltransferase [EC:2.3.1.30]	0	1	1	NA	K00640	GC_00000480	1	1	19	18
8-oxo-dGTP diphosphatase [EC:3.6.1.55]	0	1	1	NA	K03574	GC_00000659, GC_00001016, GC_00001991	1	1	19	18
[acyl-carrier-protein] S-malonyltransferase [EC:2.3.1.39]	0	1	1	NA	K00645	GC_00001078	1	1	19	18
large subunit ribosomal protein L19	0	1	1	NA	K02884	GC_00000766	1	1	19	18
TRAP-type transport system periplasmic protein	0	1	1	NA	K21395	GC_00000135, GC_00000169, GC_00002240	1	1	19	18
2,3-bisphosphoglycerate-independent phosphoglycerate mutase [EC:5.4.2.12]	0	1	1	NA	K15633	GC_00000332	1	1	19	18
molecular chaperone DnaK	0	1	1	NA	K04043	GC_00000034	1	1	19	18
dethiobiotin synthetase [EC:6.3.3.3]	0	1	1	NA	K01935	GC_00000949	1	1	19	18
anthranilate synthase component II [EC:4.1.3.27]	0	1	1	NA	K01658	GC_00000642	1	1	19	18
arsenate reductase (glutaredoxin) [EC:1.20.4.1]	0	1	1	NA	K00537	GC_00000555	1	1	19	18
O-succinylhomoserine sulfhydrylase [EC:2.5.1.-]	0	1	1	NA	K10764	GC_00000127	1	1	19	18
zinc D-Ala-D-Ala carboxypeptidase [EC:3.4.17.14]	0	1	1	NA	K08640	GC_00000900	1	1	19	18
intracellular septation protein	0	1	1	NA	K06190	GC_00001026	1	1	19	18
ribulose-bisphosphate carboxylase large chain [EC:4.1.1.39]	0	1	1	NA	K01601	GC_00000126, GC_00002099	1	1	19	18
cell division protein FtsQ	0	1	1	NA	K03589	GC_00000420	1	1	19	18
membrane protein	0	1	1	NA	K07058	GC_00001563, GC_00002305	1	1	19	18
chromosome partitioning protein	0	1	1	NA	K03496	GC_00000337	1	1	19	18
pyruvate formate lyase activating enzyme [EC:1.97.1.4]	0	1	1	NA	K04069	GC_00000128, GC_00000359	1	1	19	18
protein NirF	0	1	1	NA	K19345	GC_00000799	1	1	19	18
cytochrome c oxidase subunit II [EC:7.1.1.9]	0	1	1	NA	K02275	GC_00001056	1	1	19	18
membrane fusion protein, copper/silver efflux system	0	1	1	NA	K07798	GC_00001098	1	1	19	18
D-sedoheptulose 7-phosphate isomerase [EC:5.3.1.28]	0	1	1	NA	K03271	GC_00000728	1	1	19	18
glycosyltransferase 2 family protein	0	1	1	NA	K07027	GC_00000938, GC_00001322	1	1	19	18
deoxyribodipyrimidine photo-lyase [EC:4.1.99.3]	0	1	1	NA	K01669	GC_00001131	1	1	19	18
threonyl-tRNA synthetase [EC:6.1.1.3]	0	1	1	NA	K01868	GC_00000102	1	1	19	18
excinuclease ABC subunit A	0	1	1	NA	K03701	GC_00000021	1	1	19	18
ribonuclease HI [EC:3.1.26.4]	0	1	1	NA	K03469	GC_00000590	1	1	19	18
ribonuclease G [EC:3.1.26.-]	0	1	1	NA	K08301	GC_00000917	1	1	19	18
DnaK suppressor protein	0	1	1	NA	K06204	GC_00001033, GC_00001764	1	1	19	18
P-type Cu2+ transporter [EC:7.2.2.9]	0	1	1	NA	K01533	GC_00001181	1	1	19	18
DNA repair protein RecN (Recombination protein N)	0	1	1	NA	K03631	GC_00001058	1	1	19	18
chemosensory pili system protein ChpB (putative protein-glutamate methylesterase)	0	1	1	NA	K06597	GC_00001055	1	1	19	18
imidazole glycerol-phosphate synthase subunit HisF [EC:4.3.2.10]	0	1	1	NA	K02500	GC_00000816	1	1	19	18
exodeoxyribonuclease VII large subunit [EC:3.1.11.6]	0	1	1	NA	K03601	GC_00000207	1	1	19	18
S-adenosyl-L-methionine hydrolase (adenosine-forming) [EC:3.13.1.8]	0	1	1	NA	K22205	GC_00001168	1	1	19	18
two-component system, NtrC family, response regulator AtoC	0	1	1	NA	K07714	GC_00000283	1	1	19	18
putative monooxygenase	0	1	1	NA	K14673	GC_00000655	1	1	19	18
3-deoxy-D-manno-octulosonic acid kinase [EC:2.7.1.166]	0	1	1	NA	K11211	GC_00000696	1	1	19	18
Fur family transcriptional regulator, iron response regulator	0	1	1	NA	K09826	GC_00000078	1	1	19	18
L-asparaginase / beta-aspartyl-peptidase [EC:3.5.1.1 3.4.19.5]	0	1	1	NA	K13051	GC_00000669	1	1	19	18
shikimate kinase [EC:2.7.1.71]	0	1	1	NA	K00891	GC_00000986	1	1	19	18
phospholipid/cholesterol/gamma-HCH transport system permease protein	0	1	1	NA	K02066	GC_00000198, GC_00001057	1	1	19	18
cyclic-di-GMP-binding protein	0	1	1	NA	K23127	GC_00000665, GC_00000966, GC_00001699	1	1	19	18
H+-transporting ATPase [EC:7.1.2.1]	0	1	1	NA	K01535	GC_00000254, GC_00002579	1	1	19	18
ribosomal protein S12 methylthiotransferase [EC:2.8.4.4]	0	1	1	NA	K14441	GC_00000090	1	1	19	18
segregation and condensation protein B	0	1	1	NA	K06024	GC_00001040	1	1	19	18
N-acetyl-D-muramate 6-phosphate phosphatase [EC:3.1.3.105]	0	1	1	NA	K22292	GC_00000508	1	1	19	18
GTP diphosphokinase / guanosine-3',5'-bis(diphosphate) 3'-diphosphatase [EC:2.7.6.5 3.1.7.2]	0	1	1	NA	K01139	GC_00001142	1	1	19	18
4-hydroxy-tetrahydrodipicolinate synthase [EC:4.3.3.7]	0	1	1	NA	K01714	GC_00000736	1	1	19	18
tyrosyl-tRNA synthetase [EC:6.1.1.1]	0	1	1	NA	K01866	GC_00000948	1	1	19	18
membrane protein required for colicin V production	0	1	1	NA	K03558	GC_00000633	1	1	19	18
two-component system, NtrC family, nitrogen regulation sensor histidine kinase NtrY [EC:2.7.13.3]	0	1	1	NA	K13598	GC_00001086	1	1	19	18
two-component system, NtrC family, nitrogen regulation response regulator GlnG	0	1	1	NA	K07712	GC_00000212	1	1	19	18
monovalent cation:H+ antiporter-2, CPA2 family	0	1	1	NA	K03455	GC_00000735, GC_00000737, GC_00000876, GC_00002582	1	1	19	18
2-C-methyl-D-erythritol 4-phosphate cytidylyltransferase [EC:2.7.7.60]	0	1	1	NA	K00991	GC_00000859	1	1	19	18
cell division transport system ATP-binding protein	0	1	1	NA	K09812	GC_00000730	1	1	19	18
ribulose-phosphate 3-epimerase [EC:5.1.3.1]	0	1	1	NA	K01783	GC_00000301	1	1	19	18
guanylate kinase [EC:2.7.4.8]	0	1	1	NA	K00942	GC_00000027	1	1	19	18
DNA helicase II / ATP-dependent DNA helicase PcrA [EC:3.6.4.12]	0	1	1	NA	K03657	GC_00000046	1	1	19	18
single-stranded-DNA-specific exonuclease [EC:3.1.-.-]	0	1	1	NA	K07462	GC_00000754	1	1	19	18
NosR/NirI family transcriptional regulator, nitrous oxide reductase regulator	0	1	1	NA	K19339	GC_00001000	1	1	19	18
cell division protein FtsB	0	1	1	NA	K05589	GC_00000524	1	1	19	18
aspartyl-tRNA(Asn)/glutamyl-tRNA(Gln) amidotransferase subunit A [EC:6.3.5.6 6.3.5.7]	0	1	1	NA	K02433	GC_00000060	1	1	19	18
DNA repair protein RadC	0	1	1	NA	K03630	GC_00000792	1	1	19	18
MFS transporter, PAT family, beta-lactamase induction signal transducer AmpG	0	1	1	NA	K08218	GC_00000281	1	1	19	18
alanine or glycine:cation symporter, AGCS family	0	1	1	NA	K03310	GC_00000298	1	1	19	18
recombination protein RecR	0	1	1	NA	K06187	GC_00000276	1	1	19	18
DNA polymerase I [EC:2.7.7.7]	0	1	1	NA	K02335	GC_00000096	1	1	19	18
two-component system, OmpR family, phosphate regulon response regulator PhoB	0	1	1	NA	K07657	GC_00000434	1	1	19	18
DSF synthase	0	1	1	NA	K13816	GC_00000558	1	1	19	18
thioredoxin 2 [EC:1.8.1.8]	0	1	1	NA	K03672	GC_00000636	1	1	19	18
UDP-N-acetylmuramate dehydrogenase [EC:1.3.1.98]	0	1	1	NA	K00075	GC_00000773	1	1	19	18
molecular chaperone GrpE	0	1	1	NA	K03687	GC_00000958	1	1	19	18
heme exporter protein D	0	1	1	NA	K02196	GC_00000439	1	1	19	18
DNA mismatch repair protein MutH	0	1	1	NA	K03573	GC_00001041	1	1	19	18
vitamin B12 transporter	0	1	1	NA	K16092	GC_00000725	1	1	19	18
UDP-N-acetylmuramoyl-L-alanyl-D-glutamate--2,6-diaminopimelate ligase [EC:6.3.2.13]	0	1	1	NA	K01928	GC_00000256	1	1	19	18
ferrous iron transport protein A	0	1	1	NA	K04758	GC_00000911	1	1	19	18
cytochrome c oxidase subunit I [EC:7.1.1.9]	0	1	1	NA	K02274	GC_00000026	1	1	19	18
putative (di)nucleoside polyphosphate hydrolase [EC:3.6.1.-]	0	1	1	NA	K08311	GC_00000502	1	1	19	18
DNA polymerase III subunit gamma/tau [EC:2.7.7.7]	0	1	1	NA	K02343	GC_00000788	1	1	19	18
pantoate--beta-alanine ligase [EC:6.3.2.1]	0	1	1	NA	K01918	GC_00000662	1	1	19	18
tRNA (cytidine/uridine-2'-O-)-methyltransferase [EC:2.1.1.207]	0	1	1	NA	K03216	GC_00000927	1	1	19	18
3-oxoacyl-[acyl-carrier-protein] synthase III [EC:2.3.1.180]	0	1	1	NA	K00648	GC_00000748	1	1	19	18
cysteine desulfurase [EC:2.8.1.7]	0	1	1	NA	K04487	GC_00000197	1	1	19	18
murein DD-endopeptidase [EC:3.4.24.-]	0	1	1	NA	K19304	GC_00001011, GC_00001524	1	1	19	18
nitrogen regulatory protein P-II 2	0	1	1	NA	K04752	GC_00000005	1	1	19	18
MerR family transcriptional regulator, light-induced transcriptional regulator	0	1	1	NA	K22491	GC_00000613	1	1	19	18
small subunit ribosomal protein S2	0	1	1	NA	K02967	GC_00000714	1	1	19	18
ribonucleoside-diphosphate reductase alpha chain [EC:1.17.4.1]	0	1	1	NA	K00525	GC_00000023, GC_00000215, GC_00001042	1	1	19	18
peptidyl-prolyl cis-trans isomerase C [EC:5.2.1.8]	0	1	1	NA	K03769	GC_00001001	1	1	19	18
1,4-dihydroxy-2-naphthoate polyprenyltransferase [EC:2.5.1.74]	0	1	1	NA	K02548	GC_00001084	1	1	19	18
trans-aconitate 3-methyltransferase [EC:2.1.1.145]	0	1	1	NA	K22438	GC_00000946	1	1	19	18
polar amino acid transport system substrate-binding protein	0	1	1	NA	K02030	GC_00000274, GC_00001730	1	1	19	18
Kdo2-lipid IVA 3' secondary acyltransferase [EC:2.3.1.-]	0	1	1	NA	K09778	GC_00000827	1	1	19	18
aconitate hydratase [EC:4.2.1.3]	0	1	1	NA	K01681	GC_00000031	1	1	19	18
agmatine deiminase [EC:3.5.3.12]	0	1	1	NA	K10536	GC_00000883	1	1	19	18
ATP-dependent RNA helicase RhlB [EC:3.6.4.13]	0	1	1	NA	K03732	GC_00000313	1	1	19	18
ATP-binding protein involved in chromosome partitioning	0	1	1	NA	K03593	GC_00000175	1	1	19	18
ammonium transporter, Amt family	0	1	1	NA	K03320	GC_00000232, GC_00000320	1	1	19	18
ubiquinol-cytochrome c reductase iron-sulfur subunit [EC:7.1.1.8]	0	1	1	NA	K00411	GC_00000604	1	1	19	18
CysZ protein	0	1	1	NA	K06203	GC_00000441	1	1	19	18
putative ABC transport system permease protein	0	1	1	NA	K02004	GC_00000356, GC_00000866, GC_00001350, GC_00001640, GC_00002484	1	1	19	18
undecaprenyl diphosphate synthase [EC:2.5.1.31]	0	1	1	NA	K00806	GC_00000957	1	1	19	18
uracil-DNA glycosylase [EC:3.2.2.27]	0	1	1	NA	K21929	GC_00001105, GC_00001532, GC_00001895	1	1	19	18
small subunit ribosomal protein S9	0	1	1	NA	K02996	GC_00000267	1	1	19	18
peptide deformylase [EC:3.5.1.88]	0	1	1	NA	K01462	GC_00000247, GC_00001223, GC_00002078	1	1	19	18
ribosome-binding ATPase	0	1	1	NA	K06942	GC_00000250	1	1	19	18
paraquat-inducible protein A	0	1	1	NA	K03808	GC_00000503	1	1	19	18
two-component system, cell cycle response regulator [EC:2.7.7.65]	0	1	1	NA	K02488	GC_00000538, GC_00000781	1	1	19	18
long-chain acyl-CoA synthetase [EC:6.2.1.3]	0	1	1	NA	K01897	GC_00000091	1	1	19	18
CDP-diacylglycerol---serine O-phosphatidyltransferase [EC:2.7.8.8]	0	1	1	NA	K17103	GC_00000343	1	1	19	18
glutamate-5-semialdehyde dehydrogenase [EC:1.2.1.41]	0	1	1	NA	K00147	GC_00001113	1	1	19	18
sulfide:quinone oxidoreductase [EC:1.8.5.4]	0	1	1	NA	K17218	GC_00000110, GC_00000390, GC_00002204	1	1	19	18
ribose-phosphate pyrophosphokinase [EC:2.7.6.1]	0	1	1	NA	K00948	GC_00000200, GC_00000720	1	1	19	18
phosphoglucomutase [EC:5.4.2.2]	0	1	1	NA	K01835	GC_00000210	1	1	19	18
outer membrane protein insertion porin family	0	1	1	NA	K07277	GC_00000837	1	1	19	18
isocitrate lyase [EC:4.1.3.1]	0	1	1	NA	K01637	GC_00000738	1	1	19	18
UDP-N-acetylmuramoylalanine--D-glutamate ligase [EC:6.3.2.9]	0	1	1	NA	K01925	GC_00000902	1	1	19	18
aspartyl-tRNA(Asn)/glutamyl-tRNA(Gln) amidotransferase subunit C [EC:6.3.5.6 6.3.5.7]	0	1	1	NA	K02435	GC_00000835	1	1	19	18
3-methyl-2-oxobutanoate hydroxymethyltransferase [EC:2.1.2.11]	0	1	1	NA	K00606	GC_00001132	1	1	19	18
N-acetylmuramoyl-L-alanine amidase [EC:3.5.1.28]	0	1	1	NA	K01448	GC_00000307, GC_00001037	1	1	19	18
thioredoxin reductase (NADPH) [EC:1.8.1.9]	0	1	1	NA	K00384	GC_00000211, GC_00001129	1	1	19	18
Lon-like ATP-dependent protease [EC:3.4.21.-]	0	1	1	NA	K04770	GC_00001083	1	1	19	18
farnesyl-diphosphate farnesyltransferase [EC:2.5.1.21]	0	1	1	NA	K00801	GC_00000963	1	1	19	18
protein SCO1	0	1	1	NA	K07152	GC_00000743	1	1	19	18
inorganic pyrophosphatase [EC:3.6.1.1]	0	1	1	NA	K01507	GC_00000618	1	1	19	18
adenosylhomocysteinase [EC:3.3.1.1]	0	1	1	NA	K01251	GC_00000047, GC_00001149	1	1	19	18
phospholipid transport system transporter-binding protein	0	1	1	NA	K07122	GC_00000511	1	1	19	18
dihydrofolate synthase / folylpolyglutamate synthase [EC:6.3.2.12 6.3.2.17]	0	1	1	NA	K11754	GC_00000333	1	1	19	18
LysR family transcriptional regulator, hydrogen peroxide-inducible genes activator	0	1	1	NA	K04761	GC_00000943	1	1	19	18
8-amino-7-oxononanoate synthase [EC:2.3.1.47]	0	1	1	NA	K00652	GC_00001025	1	1	19	18
energy-dependent translational throttle protein EttA	0	1	1	NA	K06020	GC_00000058	1	1	19	18
septum formation protein	0	1	1	NA	K06287	GC_00000523, GC_00000819	1	1	19	18
lipoprotein-releasing system ATP-binding protein [EC:3.6.3.-]	0	1	1	NA	K09810	GC_00000761	1	1	19	18
phenylalanyl-tRNA synthetase alpha chain [EC:6.1.1.20]	0	1	1	NA	K01889	GC_00000925	1	1	19	18
[protein-PII] uridylyltransferase [EC:2.7.7.59]	0	1	1	NA	K00990	GC_00000176	1	1	19	18
putative ABC transport system ATP-binding protein	0	1	1	NA	K02003	GC_00000278, GC_00001832, GC_00001988	1	1	19	18
preprotein translocase subunit SecB	0	1	1	NA	K03071	GC_00000645	1	1	19	18
cell division protein FtsZ	0	1	1	NA	K03531	GC_00000145, GC_00000219	1	1	19	18
glc operon protein GlcG	0	1	1	NA	K11477	GC_00000969	1	1	19	18
small subunit ribosomal protein S7	0	1	1	NA	K02992	GC_00000117	1	1	19	18
outer membrane protein	0	1	1	NA	K12340	GC_00000269, GC_00001760	1	1	19	18
tRNA threonylcarbamoyladenosine biosynthesis protein TsaE	0	1	1	NA	K06925	GC_00000630	1	1	19	18
large subunit ribosomal protein L10	0	1	1	NA	K02864	GC_00000575	1	1	19	18
16S rRNA (uracil1498-N3)-methyltransferase [EC:2.1.1.193]	0	1	1	NA	K09761	GC_00000342, GC_00002603	1	1	19	18
dihydroorotase [EC:3.5.2.3]	0	1	1	NA	K01465	GC_00001063	1	1	19	18
fused signal recognition particle receptor	0	1	1	NA	K03110	GC_00000299	1	1	19	18
uncharacterized protein	0	1	1	NA	K09930	GC_00000007, GC_00000036, GC_00000039, GC_00000237, GC_00000317, GC_00000351, GC_00000389, GC_00000398, GC_00000407, GC_00000535, GC_00000573, GC_00000610, GC_00000653, GC_00000693, GC_00000896, GC_00000915, GC_00000919, GC_00000996, GC_00001005, GC_00001027, GC_00001043, GC_00001051, GC_00001095, GC_00001178, GC_00001192, GC_00001196, GC_00001236, GC_00001251, GC_00001292, GC_00001309, GC_000013…	1	1	19	18
2,3,4,5-tetrahydropyridine-2,6-dicarboxylate N-succinyltransferase [EC:2.3.1.117]	0	1	1	NA	K00674	GC_00000392	1	1	19	18
UDP-N-acetylglucosamine 1-carboxyvinyltransferase [EC:2.5.1.7]	0	1	1	NA	K00790	GC_00000051	1	1	19	18
thioredoxin 1	0	1	1	NA	K03671	GC_00000753, GC_00001024, GC_00001713	1	1	19	18
stage II sporulation protein M	0	1	1	NA	K06384	GC_00000873	1	1	19	18
thioredoxin:protein disulfide reductase [EC:1.8.4.16]	0	1	1	NA	K04084	GC_00000054	1	1	19	18
N6-L-threonylcarbamoyladenine synthase [EC:2.3.1.234]	0	1	1	NA	K01409	GC_00000381	1	1	19	18
lipopolysaccharide export system ATP-binding protein [EC:3.6.3.-]	0	1	1	NA	K06861	GC_00000066	1	1	19	18
CDGSH iron-sulfur domain-containing protein 3	0	1	1	NA	K23886	GC_00000795, GC_00001031, GC_00002451	1	1	19	18
uroporphyrin-III C-methyltransferase [EC:2.1.1.107]	0	1	1	NA	K02496	GC_00000587, GC_00000681	1	1	19	18
two-component system, NtrC family, nitrogen regulation response regulator NtrX	0	1	1	NA	K13599	GC_00001102	1	1	19	18
ATP-dependent Lon protease [EC:3.4.21.53]	0	1	1	NA	K01338	GC_00000132	1	1	19	18
preprotein translocase subunit SecF	0	1	1	NA	K03074	GC_00000569	1	1	19	18
acetyl-CoA carboxylase carboxyl transferase subunit beta [EC:6.4.1.2 2.1.3.15]	0	1	1	NA	K01963	GC_00000770	1	1	19	18
phosphoenolpyruvate carboxylase [EC:4.1.1.31]	0	1	1	NA	K01595	GC_00000402	1	1	19	18
outer membrane protein assembly factor BamD	0	1	1	NA	K05807	GC_00001125, GC_00001300, GC_00002056	1	1	19	18
nitric oxide reductase NorQ protein	0	1	1	NA	K04748	GC_00000293, GC_00000294	1	1	19	18
tRNA nucleotidyltransferase (CCA-adding enzyme) [EC:2.7.7.72 3.1.3.- 3.1.4.-]	0	1	1	NA	K00974	GC_00000388	1	1	19	18
D-glycero-D-manno-heptose 1,7-bisphosphate phosphatase [EC:3.1.3.82 3.1.3.83]	0	1	1	NA	K03273	GC_00000484	1	1	19	18
thiamine-monophosphate kinase [EC:2.7.4.16]	0	1	1	NA	K00946	GC_00000602	1	1	19	18
ATP-dependent DNA helicase Rep [EC:3.6.4.12]	0	1	1	NA	K03656	GC_00000249	1	1	19	18
pyruvate, water dikinase [EC:2.7.9.2]	0	1	1	NA	K01007	GC_00000323	1	1	19	18
anthranilate phosphoribosyltransferase [EC:2.4.2.18]	0	1	1	NA	K00766	GC_00000369	1	1	19	18
imidazole glycerol-phosphate synthase subunit HisH [EC:4.3.2.10]	0	1	1	NA	K02501	GC_00000196	1	1	19	18
lipoprotein-releasing system permease protein	0	1	1	NA	K09808	GC_00001089	1	1	19	18
cytochrome c oxidase cbb3-type subunit I [EC:7.1.1.9]	0	1	1	NA	K00404	GC_00000112, GC_00001638	1	1	19	18
ATP-dependent HslUV protease ATP-binding subunit HslU	0	1	1	NA	K03667	GC_00000133	1	1	19	18
isocitrate dehydrogenase [EC:1.1.1.42]	0	1	1	NA	K00031	GC_00000171	1	1	19	18
N-methylhydantoinase A [EC:3.5.2.14]	0	1	1	NA	K01473	GC_00000568	1	1	19	18
heptosyltransferase I [EC:2.4.-.-]	0	1	1	NA	K12982	GC_00000341	1	1	19	18
molybdenum cofactor guanylyltransferase [EC:2.7.7.77]	0	1	1	NA	K03752	GC_00000191	1	1	19	18
magnesium transporter	0	1	1	NA	K06213	GC_00000867, GC_00001671, GC_00001696	1	1	19	18
ATP-dependent Clp protease ATP-binding subunit ClpB	0	1	1	NA	K03695	GC_00000020	1	1	19	18
23S rRNA pseudouridine955/2504/2580 synthase [EC:5.4.99.24]	0	1	1	NA	K06179	GC_00000193	1	1	19	18
acetyl-CoA carboxylase biotin carboxyl carrier protein	0	1	1	NA	K02160	GC_00000677	1	1	19	18
diguanylate cyclase [EC:2.7.7.65]	0	1	1	NA	K21023	GC_00000092, GC_00000130, GC_00000325, GC_00000348, GC_00000357, GC_00001103, GC_00001185, GC_00001574, GC_00001744, GC_00002270	1	1	19	18
acetyl-CoA carboxylase, biotin carboxylase subunit [EC:6.4.1.2 6.3.4.14]	0	1	1	NA	K01961	GC_00000851	1	1	19	18
glycine hydroxymethyltransferase [EC:2.1.2.1]	0	1	1	NA	K00600	GC_00000125	1	1	19	18
transcription-repair coupling factor (superfamily II helicase) [EC:3.6.4.-]	0	1	1	NA	K03723	GC_00000255	1	1	19	18
putative oxidoreductase	0	1	1	NA	K15977	GC_00000564, GC_00001896	1	1	19	18
ribonuclease E [EC:3.1.26.12]	0	1	1	NA	K08300	GC_00000261	1	1	19	18
type IV pilus assembly protein PilV	0	1	1	NA	K02671	GC_00000951, GC_00002532	1	1	19	18
ATP-dependent Clp protease, protease subunit [EC:3.4.21.92]	0	1	1	NA	K01358	GC_00000162	1	1	19	18
asparagine synthase (glutamine-hydrolysing) [EC:6.3.5.4]	0	1	1	NA	K01953	GC_00000242, GC_00002461, GC_00002478	1	1	19	18
putative protein-disulfide isomerase	0	1	1	NA	K07396	GC_00001015	1	1	19	18
tRNA (cmo5U34)-methyltransferase [EC:2.1.1.-]	0	1	1	NA	K15256	GC_00000718	1	1	19	18
glucose-6-phosphate isomerase [EC:5.3.1.9]	0	1	1	NA	K01810	GC_00000129	1	1	19	18
membrane fusion protein, multidrug efflux system	0	1	1	NA	K03585	GC_00000617, GC_00000922, GC_00001121, GC_00001885	1	1	19	18
undecaprenyl-diphosphatase [EC:3.6.1.27]	0	1	1	NA	K06153	GC_00000991, GC_00002171	1	1	19	18
twitching motility protein PilT	0	1	1	NA	K02669	GC_00000086	1	1	19	18
penicillin-binding protein 1B [EC:2.4.1.129 3.4.16.4]	0	1	1	NA	K05365	GC_00000393	1	1	19	18
transcription termination factor Rho	0	1	1	NA	K03628	GC_00000161	1	1	19	18
Na+-translocating ferredoxin:NAD+ oxidoreductase subunit A	0	1	1	NA	K03617	GC_00000295	1	1	19	18
phosphatidate cytidylyltransferase [EC:2.7.7.41]	0	1	1	NA	K00981	GC_00000194, GC_00000878	1	1	19	18
UDP-N-acetylglucosamine acyltransferase [EC:2.3.1.129]	0	1	1	NA	K00677	GC_00000845, GC_00002064	1	1	19	18
3-deoxy-manno-octulosonate cytidylyltransferase (CMP-KDO synthetase) [EC:2.7.7.38]	0	1	1	NA	K00979	GC_00000994	1	1	19	18
F-type H+-transporting ATPase subunit delta	0	1	1	NA	K02113	GC_00000889	1	1	19	18
potassium-dependent mechanosensitive channel	0	1	1	NA	K05802	GC_00001059	1	1	19	18
[truncated: 282 more rows]

## Sheet: KOfam_ ALJR36 vs MASA10
Pfam	enrichment_score	unadjusted_p_value	adjusted_q_value	associated_groups	accession	gene_clusters_ids	p_MASA	p_ALJR	N_MASA	N_ALJR
[truncated: 1,338 more rows]

[truncated: 7 more sheets: COG20_FUNCTION, COG20_CATEGORY, COG20_PATHWAY, KEGG_Class, KEGG_Module, Pfam, KOfam]
