# Supplementary material for: Diversity at single nucleotide to pangenome scales among sulfur cycling bacteria in salt marshes
Source: Appl Environ Microbiol. 2023 Oct 26;89(11):e00988-23. doi: 10.1128/aem.00988-23 (PMC10686091; doi:10.1128/aem.00988-23)
Supplement: Supplemental Data 9 — Genes selected for phylogenetic tree reconstruction and average gene entropy analysis. [file aem.00988-23-s0009.xlsx]

## Sheet: Caption
Supplemental Data 9. Genes selected for phylogenetic tree reconstruction and average gene entropy analysis. Results of average gene entropy analysis.

## Sheet: List of genes
	* list of genes included in the analysis. These genes were analyzed in all samples. Only genes fulfilling specific criteria of coverage were selected for further analysis. In this spreadsheet only the values of average entropy are displayed.
COG	Annotation	Abbreviation	Type
COG1098	Predicted RNA-binding protein, contains ribosomal protein S1 (RPS1) domain		Ribosomal Protein
COG0081	Ribosomal protein L1		Ribosomal Protein
COG0244	Ribosomal protein L10		Ribosomal Protein
COG0080	Ribosomal protein L11		Ribosomal Protein
COG2264	Ribosomal protein L11 methylase PrmA		Ribosomal Protein
COG2058	Ribosomal protein L12E/L44/L45/RPP1/RPP2		Ribosomal Protein
COG0102	Ribosomal protein L13		Ribosomal Protein
COG4352	Ribosomal protein L13E		Ribosomal Protein
COG0093	Ribosomal protein L14		Ribosomal Protein
COG2163	Ribosomal protein L14E/L6E/L27E, contains KOW domain		Ribosomal Protein
COG0200	Ribosomal protein L15		Ribosomal Protein
COG1632	Ribosomal protein L15E		Ribosomal Protein
COG2850	Ribosomal protein L16 Arg81 hydroxylase, contains JmjC domain		Ribosomal Protein
COG0197	Ribosomal protein L16/L10AE		Ribosomal Protein
COG0203	Ribosomal protein L17		Ribosomal Protein
COG0256	Ribosomal protein L18		Ribosomal Protein
COG1727	Ribosomal protein L18E		Ribosomal Protein
COG0335	Ribosomal protein L19		Ribosomal Protein
COG2147	Ribosomal protein L19E		Ribosomal Protein
COG0090	Ribosomal protein L2		Ribosomal Protein
COG0292	Ribosomal protein L20		Ribosomal Protein
COG2157	Ribosomal protein L20A (L18A)		Ribosomal Protein
COG0261	Ribosomal protein L21		Ribosomal Protein
COG2139	Ribosomal protein L21E		Ribosomal Protein
COG0091	Ribosomal protein L22		Ribosomal Protein
COG0089	Ribosomal protein L23		Ribosomal Protein
COG0198	Ribosomal protein L24		Ribosomal Protein
COG2075	Ribosomal protein L24E		Ribosomal Protein
COG1825	Ribosomal protein L25 (general stress protein Ctc)		Ribosomal Protein
COG0211	Ribosomal protein L27		Ribosomal Protein
COG0227	Ribosomal protein L28		Ribosomal Protein
COG0255	Ribosomal protein L29		Ribosomal Protein
COG0087	Ribosomal protein L3		Ribosomal Protein
COG1841	Ribosomal protein L30/L7E		Ribosomal Protein
COG1911	Ribosomal protein L30E		Ribosomal Protein
COG0254	Ribosomal protein L31		Ribosomal Protein
COG2097	Ribosomal protein L31E		Ribosomal Protein
COG0333	Ribosomal protein L32		Ribosomal Protein
COG1717	Ribosomal protein L32E		Ribosomal Protein
COG0267	Ribosomal protein L33		Ribosomal Protein
COG0230	Ribosomal protein L34		Ribosomal Protein
COG2174	Ribosomal protein L34E		Ribosomal Protein
COG0291	Ribosomal protein L35		Ribosomal Protein
COG2451	Ribosomal protein L35AE/L33A		Ribosomal Protein
COG0257	Ribosomal protein L36		Ribosomal Protein
COG1997	Ribosomal protein L37AE/L43A		Ribosomal Protein
COG2126	Ribosomal protein L37E		Ribosomal Protein
COG2167	Ribosomal protein L39E		Ribosomal Protein
COG0088	Ribosomal protein L4		Ribosomal Protein
COG1552	Ribosomal protein L40E		Ribosomal Protein
COG1631	Ribosomal protein L44E		Ribosomal Protein
COG0094	Ribosomal protein L5		Ribosomal Protein
COG0097	Ribosomal protein L6P/L9E		Ribosomal Protein
COG0222	Ribosomal protein L7/L12		Ribosomal Protein
COG1358	Ribosomal protein L7Ae or related RNA K-turn-binding protein		Ribosomal Protein
COG0359	Ribosomal protein L9		Ribosomal Protein
COG5459	Ribosomal protein RSM22 (predicted mitochondrial rRNA methylase)		Ribosomal Protein
COG0539	Ribosomal protein S1		Ribosomal Protein
COG0051	Ribosomal protein S10		Ribosomal Protein
COG0100	Ribosomal protein S11		Ribosomal Protein
COG0048	Ribosomal protein S12		Ribosomal Protein
COG1944	Ribosomal protein S12 methylthiotransferase accessory factor YcaO		Ribosomal Protein
COG0099	Ribosomal protein S13		Ribosomal Protein
COG0199	Ribosomal protein S14		Ribosomal Protein
COG0184	Ribosomal protein S15P/S13E		Ribosomal Protein
COG0228	Ribosomal protein S16		Ribosomal Protein
COG0186	Ribosomal protein S17		Ribosomal Protein
COG1383	Ribosomal protein S17E		Ribosomal Protein
COG0238	Ribosomal protein S18		Ribosomal Protein
COG0456	Ribosomal protein S18 acetylase RimI and related acetyltransferases		Ribosomal Protein
COG0185	Ribosomal protein S19		Ribosomal Protein
COG2238	Ribosomal protein S19E (S16A)		Ribosomal Protein
COG0052	Ribosomal protein S2		Ribosomal Protein
COG0268	Ribosomal protein S20		Ribosomal Protein
COG0828	Ribosomal protein S21		Ribosomal Protein
COG2004	Ribosomal protein S24E		Ribosomal Protein
COG4901	Ribosomal protein S25e		Ribosomal Protein
COG4830	Ribosomal protein S26e		Ribosomal Protein
COG1998	Ribosomal protein S27AE		Ribosomal Protein
COG2051	Ribosomal protein S27E		Ribosomal Protein
COG2053	Ribosomal protein S28E/S33		Ribosomal Protein
COG0092	Ribosomal protein S3		Ribosomal Protein
COG4919	Ribosomal protein S30		Ribosomal Protein
COG1890	Ribosomal protein S3AE		Ribosomal Protein
COG0522	Ribosomal protein S4 or related protein		Ribosomal Protein
COG1471	Ribosomal protein S4E		Ribosomal Protein
COG0098	Ribosomal protein S5		Ribosomal Protein
COG0360	Ribosomal protein S6		Ribosomal Protein
COG2125	Ribosomal protein S6E (S10)		Ribosomal Protein
COG0049	Ribosomal protein S7		Ribosomal Protein
COG0096	Ribosomal protein S8		Ribosomal Protein
COG2007	Ribosomal protein S8E		Ribosomal Protein
COG0103	Ribosomal protein S9		Ribosomal Protein
COG0202	DNA-directed RNA polymerase, alpha subunit/40 kD subunit	RpoA	DNA-RNA polymerase
COG0085	DNA-directed RNA polymerase, beta subunit/140 kD subunit	RpoB	DNA-RNA polymerase
COG0086	DNA-directed RNA polymerase, beta' subunit/160 kD subunit	RpoC	DNA-RNA polymerase
COG0568	DNA-directed RNA polymerase, sigma subunit (sigma70/sigma32)	RpoD	DNA-RNA polymerase
COG1595	DNA-directed RNA polymerase specialized sigma subunit, sigma24 family	RpoE	DNA-RNA polymerase
COG3343	DNA-directed RNA polymerase, delta subunit	RpoE	DNA-RNA polymerase
COG5503	DNA-dependent RNA polymerase auxiliary subunit epsilon	RpoEps	DNA-RNA polymerase
COG1460	DNA-directed RNA polymerase, subunit F	RpoF	DNA-RNA polymerase
COG1508	DNA-directed RNA polymerase specialized sigma subunit, sigma54 homolog	RpoN	DNA-RNA polymerase
COG1758	DNA-directed RNA polymerase, subunit K/omega	RpoZ	DNA-RNA polymerase
COG1191	DNA-directed RNA polymerase specialized sigma subunit	FliA	DNA-RNA polymerase
COG2012	DNA-directed RNA polymerase, subunit H, RpoH/RPB5	RPB5	DNA-RNA polymerase
COG1095	DNA-directed RNA polymerase, subunit E'/Rpb7	RPB7	DNA-RNA polymerase
COG1594	DNA-directed RNA polymerase, subunit M/Transcription elongation factor TFIIS	RPB9	DNA-RNA polymerase
COG1761	DNA-directed RNA polymerase, subunit L/RPAC2	RPB11	DNA-RNA polymerase
COG1996	DNA-directed RNA polymerase, subunit RPC12/RpoP, contains C4-type Zn-finger	RPC10	DNA-RNA polymerase
COG0023	Translation initiation factor 1 (eIF-1/SUI1)	SUI1	Transcription factors
COG0050	Translation elongation factor EF-Tu, a GTPase	TufA	Transcription factors
COG0193	Peptidyl-tRNA hydrolase	Pth	Transcription factors
COG0216	Protein chain release factor RF1	PrfA	Transcription factors
COG0231	Translation elongation factor P (EF-P)/translation initiation factor 5A (eIF-5A)	Efp	Transcription factors
COG0264	Translation elongation factor EF-Ts	Tsf	Transcription factors
COG0290	Translation initiation factor IF-3	InfC	Transcription factors
COG0361	Translation initiation factor IF-1	InfA	Transcription factors
COG0480	Translation elongation factor EF-G, a GTPase	FusA	Transcription factors
COG0532	Translation initiation factor IF-2, a GTPase	InfB	Transcription factors
COG1093	Translation initiation factor 2, alpha subunit (eIF-2alpha)	SUI2	Transcription factors
COG1184	Translation initiation factor 2B subunit, eIF-2B alpha/beta/delta family	GCD2	Transcription factors
COG1186	Protein chain release factor PrfB	PrfB	Transcription factors
COG1503	Peptide chain release factor 1 (eRF1)	eRF1	Transcription factors
COG1601	Translation initiation factor 2, beta subunit (eIF-2beta)/eIF-5 N-terminal domain	GCD7	Transcription factors
COG1976	Translation initiation factor 6 (eIF-6)	TIF6	Transcription factors
COG2092	Translation elongation factor EF-1beta	EFB1	Transcription factors
COG3276	Selenocysteine-specific translation elongation factor SelB	SelB	Transcription factors
COG4108	Peptide chain release factor RF-3	PrfC	Transcription factors
COG5256	Translation elongation factor EF-1alpha (GTPase)	TEF1	Transcription factors
COG5257	Translation initiation factor 2, gamma subunit (eIF-2gamma; GTPase)	GCD11	Transcription factors
COG0372	Citrate synthase	GltA	TCA cycle
COG1048	Aconitase A	AcnA	TCA cycle
COG1049	Aconitase B	AcnB	TCA cycle
COG0538	Isocitrate dehydrogenase	Icd	TCA cycle
COG2838	Monomeric isocitrate dehydrogenase	IcdM	TCA cycle
COG0473	Isocitrate/isopropylmalate dehydrogenase	LeuB	TCA cycle
COG0567	2-oxoglutarate dehydrogenase complex, dehydrogenase (E1) component, and related enzymes	SucA	TCA cycle
COG0074	Succinyl-CoA synthetase, alpha subunit	SucD	TCA cycle
COG0045	Succinyl-CoA synthetase, beta subunit	SucC	TCA cycle
COG1053	Succinate dehydrogenase/fumarate reductase, flavoprotein subunit	SdhA	TCA cycle
COG0479	Succinate dehydrogenase/fumarate reductase, Fe-S protein subunit	SdhB/FrdB	TCA cycle
COG1951	Tartrate dehydratase alpha subunit/Fumarate hydratase class I, N-terminal domain	TtdA	TCA cycle
COG1838	Tartrate dehydratase beta subunit/Fumarate hydratase class I, C-terminal domain	FumA	TCA cycle
COG0114	Fumarate hydratase class II	FumC	TCA cycle
COG0039	Malate/lactate dehydrogenase	Mdh	TCA cycle
COG2055	Malate/lactate/ureidoglycolate dehydrogenase, LDH2 family	AllD	TCA cycle
K00134	GAPDH, gapA; glyceraldehyde 3-phosphate dehydrogenase [EC:1.2.1.12]	gap	Glycolisis
K00873	PK, pyk; pyruvate kinase [EC:2.7.1.40]	pyk	Glycolisis
K03737	por, nifJ; pyruvate-ferredoxin/flavodoxin oxidoreductase [EC:1.2.7.1 1.2.7.-]	nifJ	Pyruvate Metabolism
K00163	aceE; pyruvate dehydrogenase E1 component [EC:1.2.4.1]	aceE	Pyruvate Metabolism
K00172	Pyruvate Synthase PorC	porC	Pyruvate Metabolism
K00925	ackA; acetate kinase [EC:2.7.2.1]	ackA	Fermentation
K00016	LDH, ldh; L-lactate dehydrogenase [EC:1.1.1.27]	ldh	Fermentation
K00001	alcohol dehydrogenase	adh	Fermentation
K00929	butyrate kinase [EC:2.7.2.7]	buk	Fermentation
K00261	NADP-specific glutamate dehydrogenase	gdhA	Amino Acid Metabolism
K00259	ald; alanine dehydrogenase [EC:1.4.1.1]	ald	Amino Acid Metabolism
K00133	asd; aspartate-semialdehyde dehydrogenase	asd	Amino Acid Metabolism
K00003	hom; homoserine dehydrogenase [EC:1.1.1.3]	hom	Amino Acid Metabolism
K01647	CS, gltA; citrate synthase [EC:2.3.3.1]	gltA	Citric Acid Cycle
K00031	IDH1, IDH2, icd; isocitrate dehydrogenase [EC:1.1.1.42]	icd	Citric Acid Cycle
K01907	AACS, acsA; acetoacetyl-CoA synthetase [EC:6.2.1.16]	acsA	Acetyl-CoA pathway
K00368	nirK; nitrite reductase (NO-forming) [EC:1.7.2.1]	nirK	nitrate metabolism
COG1251	NAD(P)H-nitrite reductase, large subunit (NirB)	NirB	nitrate metabolism
K02118	ntpB, atpB; V/A-type H+/Na+-transporting ATPase subunit B	ntpB	ATPases
K13811	Bifunctional 3'-phosphoadenosine 5'-phosphosulfate synthetase 1	PAPSS	Assimilatory sulfate reduction
K00955	Bifunctional enzyme CysN/CysC	cysNC	Assimilatory sulfate reduction
K00390	Phosphoadenosine 5'-phosphosulfate reductase.	cysH	Assimilatory sulfate reduction
K00380	sulfite reductase (NADPH) flavoprotein alpha-component	cysJ	Assimilatory sulfate reduction
K00392	Sulfite reductase	sir	Assimilatory sulfate reduction
K00958	sulfate adenylyltransferase [EC:2.7.7.4]	sat	Dissimilatory sulfate reduction
K00394	adenylylsulfate reductase, subunit A [EC:1.8.99.2]	aprA	Dissimilatory sulfate reduction
K00395	adenylylsulfate reductase, subunit B [EC:1.8.99.2]	aprB	Dissimilatory sulfate reduction
K11180	dissimilatory sulfite reductase alpha subunit [EC:1.8.99.5]	dsrA	Dissimilatory sulfate reduction
K11181	dissimilatory sulfite reductase beta subunit [EC:1.8.99.5]	dsrB	Dissimilatory sulfate reduction
K21307	sulfite dehydrogenase (quinone) subunit SoeA [EC:1.8.5.6]	soeA	Sulfur oxidase
K21308	sulfite dehydrogenase (quinone) subunit SoeB	soeB	Sulfur oxidase
K21309	sulfite dehydrogenase (quinone) subunit SoeC	soeC	Sulfur oxidase
K01011	thiosulfate/3-mercaptopyruvate sulfurtransferase [EC:2.8.1.1 2.8.1.2]	sseA	Rhodanase
K08352	thiosulfate reductase / polysulfide reductase chain A	phsA, psrA	Rhodanase
K17995	sulfhydrogenase subunit gamma (sulfur reductase) [EC:1.12.98.4]	hydG	sulfhydrogenase
K00437	sulfhydrogenase subunit gamma (sulfur reductase) [EC:1.12.98.4]	hydB	sulfhydrogenase
K17993	sulfhydrogenase subunit alpha [EC:1.12.1.3 1.12.1.5]	hydA	sulfhydrogenase
K17994	sulfhydrogenase subunit delta [EC:1.12.1.3 1.12.1.5]	hydD	sulfhydrogenase

## Sheet: ALJR36_filtered_entropy_values
Gene	Gene ID in Anvi’o	ALJR_SRR11061153	ALJR_SRR11061154	ALJR_SRR11567260	ALJR_SRR11567261	ALJR_SRR9045291	ALJR_SRR9045294	ALJR_SRR9045295	ALJR_SRR9045297	ALSA_SRR10854653	ALSA_SRR11567157	ALSA_SRR9045292	ALSA_SRR9045293	ALSA_SRR9045296	ALSA_SRR9045298	MASA_SRR11828800	MASA_SRR11828899	MASA_SRR11829000	MASA_SRR11829104	MASA_SRR11829269	MASP_SRR12659820
Ribosomal protein L1 (RplA) (PDB:3J65mal protein L1 (RplA) (PDB:3J65)	1331	NA	NA	0.0037627	NA	NA	NA	0.00406288	NA	NA	0.00397455	NA	0.00415238	0.00413741	NA	NA	NA	NA	NA	NA	NA
Ribosomal protein L10 (RplJ) (PDB:5IT8mal protein L10 (RplJ) (PDB:5IT8)	1330	NA	NA	NA	NA	0.00113309	0.00113309	NA	NA	0.00173945	0.00119394	NA	0.00120523	0.00108705	NA	NA	NA	NA	NA	NA	NA
Ribosomal protein L11 methylase PrmA (PrmA) (PDB:3GRZmal protein L11 methylase PrmA (PrmA) (PDB:3GRZ)	1426	NA	NA	0.000755	NA	NA	NA	0.000727	NA	NA	NA	NA	NA	0.000683	NA	NA	NA	NA	NA	NA	0
Ribosomal protein L13 (RplM) (PDB:1VS6mal protein L13 (RplM) (PDB:1VS6)	980	NA	NA	NA	NA	NA	NA	NA	NA	NA	0.00101025	NA	NA	NA	0.00113499	NA	NA	NA	NA	NA	NA
Ribosomal protein L14 (RplN) (PDB:4V4Hmal protein L14 (RplN) (PDB:4V4H)	2141	NA	NA	NA	0.00128493	NA	NA	NA	NA	NA	0.0018334	NA	NA	NA	NA	NA	NA	NA	NA	NA	NA
Ribosomal protein L15 (RplO) (PDB:1VS6mal protein L15 (RplO) (PDB:1VS6)	2150	NA	NA	0.0013779	NA	0.00147572	0.00153411	0.000747	NA	NA	0.00155853	NA	0.00122003	0.00124185	0.000987	NA	NA	NA	NA	NA	NA
Ribosomal protein L16/L10AE (RplP) (PDB:1WKImal protein L16/L10AE (RplP) (PDB:1WKI)	2138	NA	NA	NA	NA	NA	NA	NA	NA	NA	0.00142716	NA	NA	NA	NA	NA	NA	NA	NA	NA	NA
Ribosomal protein L17 (RplQ) (PDB:1GD8mal protein L17 (RplQ) (PDB:1GD8)	2156	NA	NA	NA	NA	NA	NA	NA	NA	NA	NA	NA	NA	NA	0.00153355	NA	NA	NA	NA	NA	NA
Ribosomal protein L18 (RplR) (PDB:1VS6mal protein L18 (RplR) (PDB:1VS6)	2147	NA	NA	NA	0.00190116	NA	0.00185164	NA	NA	NA	NA	NA	NA	NA	NA	NA	NA	NA	NA	NA	NA
Ribosomal protein L19 (RplS) (PDB:1VS6) (PUBMED:27941785mal protein L19 (RplS) (PDB:1VS6) (PUBMED:27941785)	1279	NA	NA	0.00166968	NA	NA	NA	NA	NA	NA	NA	NA	NA	NA	NA	NA	NA	NA	NA	NA	NA
Ribosomal protein L2 (RplB) (PDB:1VS6mal protein L2 (RplB) (PDB:1VS6)	2134	NA	NA	0.00199713	NA	NA	0.00196868	NA	NA	NA	0.00182464	NA	0.00184497	0.00198642	NA	NA	NA	NA	NA	NA	NA
Ribosomal protein L20 (RplT) (PDB:1VS6) (PUBMED:30270044mal protein L20 (RplT) (PDB:1VS6) (PUBMED:30270044)	2065	NA	NA	0.00171456	NA	NA	NA	NA	NA	NA	0.0016781	NA	0.00191923	NA	NA	NA	NA	NA	NA	NA	NA
Ribosomal protein L21 (RplU) (PDB:1VS6mal protein L21 (RplU) (PDB:1VS6)	1117	NA	NA	NA	NA	NA	NA	NA	NA	NA	NA	NA	NA	NA	0.00132382	NA	NA	NA	NA	NA	NA
Ribosomal protein L22 (RplV) (PDB:1VS6mal protein L22 (RplV) (PDB:1VS6)	2136	NA	NA	NA	NA	NA	0.00186512	0.00208152	NA	NA	0.00179702	NA	0.0020691	NA	NA	NA	NA	NA	NA	NA	NA
Ribosomal protein L27 (RpmA) (PDB:1VS6mal protein L27 (RpmA) (PDB:1VS6)	1118	NA	NA	0.00197185	NA	0.00251142	NA	NA	NA	NA	0.00257859	NA	NA	0.00202953	0.00251142	NA	NA	NA	NA	NA	NA
Ribosomal protein L28 (RpmB) (PDB:2JZ6mal protein L28 (RpmB) (PDB:2JZ6)	499	NA	NA	0.00292467	NA	NA	NA	NA	0.00237272	NA	0.00292467	NA	NA	0.00252434	NA	NA	NA	NA	NA	NA	NA
Ribosomal protein L29 (RpmC) (PDB:1VS6mal protein L29 (RpmC) (PDB:1VS6)	2139	NA	NA	NA	NA	NA	NA	NA	NA	NA	NA	NA	0.00302156	NA	NA	NA	NA	NA	NA	NA	NA
Ribosomal protein L31 (RpmE) (PDB:1VS6mal protein L31 (RpmE) (PDB:1VS6)	1225	NA	NA	NA	NA	NA	NA	NA	NA	NA	0.00177258	NA	NA	NA	NA	NA	NA	NA	NA	NA	NA
Ribosomal protein L33 (RpmG) (PDB:1VS6mal protein L33 (RpmG) (PDB:1VS6)	498	NA	NA	NA	0.00420181	NA	NA	NA	NA	NA	0.00414161	NA	0.00395668	NA	NA	NA	NA	NA	NA	NA	NA
Ribosomal protein L5 (RplE) (PDB:1VS6mal protein L5 (RplE) (PDB:1VS6)	2143	NA	NA	0.00123943	NA	NA	NA	0.00122703	NA	NA	0.00113677	NA	0.00110179	0.0010791	0.00132866	NA	NA	NA	NA	NA	NA
Ribosomal protein L6P/L9E (RplF) (PDB:1VS6mal protein L6P/L9E (RplF) (PDB:1VS6)	2146	NA	NA	0.00122321	0.00120552	0.00129745	0.00130144	NA	0.00120552	NA	0.00114182	NA	0.00118964	0.000975	NA	NA	NA	NA	NA	NA	NA
Ribosomal protein L7/L12 (RplL) (PDB:1CTFmal protein L7/L12 (RplL) (PDB:1CTF)	1329	NA	NA	0.00178266	NA	NA	0.00176643	NA	NA	0.00167064	0.00167296	NA	NA	0.00178643	NA	NA	NA	NA	NA	NA	NA
Ribosomal protein L9 (RplI) (PDB:1VS6) (PUBMED:27112601mal protein L9 (RplI) (PDB:1VS6) (PUBMED:27112601)	508	NA	NA	0.00142224	NA	NA	NA	NA	0.00141982	NA	0.00138102	NA	0.00130703	0.00147638	NA	NA	NA	NA	NA	NA	NA
Ribosomal protein S1 (RpsA) (PDB:4NNHmal protein S1 (RpsA) (PDB:4NNH)	112	NA	NA	0.000363	NA	NA	0.000413	0.000412	NA	NA	0.000366	NA	0.000392	0.000496	0.000413	NA	NA	NA	NA	NA	NA
Ribosomal protein S12 (RpsL) (PDB:4V4Hmal protein S12 (RpsL) (PDB:4V4H)	1326	NA	NA	0.00152256	NA	NA	NA	NA	NA	NA	NA	NA	0.00182109	NA	NA	NA	NA	NA	NA	NA	NA
Ribosomal protein S13 (RpsM) (PDB:4V4Hmal protein S13 (RpsM) (PDB:4V4H)	2152	NA	NA	0.00178295	0.00183608	NA	NA	NA	NA	NA	0.00225782	NA	0.0017111	0.00182565	NA	NA	NA	NA	NA	NA	NA
Ribosomal protein S14 (RpsN) (PDB:4V4Hmal protein S14 (RpsN) (PDB:4V4H)	2144	NA	NA	NA	NA	NA	NA	NA	0.00218382	NA	0.00196881	NA	0.00206737	NA	NA	NA	NA	NA	NA	NA	NA
Ribosomal protein S17 (RpsQ) (PDB:4V4Hmal protein S17 (RpsQ) (PDB:4V4H)	2140	NA	NA	0.00238395	NA	NA	0.00247871	NA	0.00318046	NA	0.00276237	NA	0.00258056	0.00241315	NA	NA	NA	NA	NA	NA	NA
Ribosomal protein S19 (RpsS) (PDB:4V4Hmal protein S19 (RpsS) (PDB:4V4H)	2135	NA	NA	NA	NA	NA	NA	NA	NA	NA	0.00248934	NA	0.00233944	0.0022753	NA	NA	NA	NA	NA	NA	NA
Ribosomal protein S20 (RpsT) (PDB:4V4Hmal protein S20 (RpsT) (PDB:4V4H)	1121	NA	NA	0.00265148	0.00251142	NA	0.00304431	0.00229222	NA	0.00311475	0.00256754	NA	NA	NA	NA	NA	NA	NA	NA	NA	NA
Ribosomal protein S3 (RpsC) (PDB:1VS6mal protein S3 (RpsC) (PDB:1VS6)	2137	0.000738	NA	NA	NA	0.00102234	0.000901	0.00126658	0.000993	NA	0.000951	NA	0.000999	0.000944	NA	NA	NA	NA	NA	NA	NA
Ribosomal protein S4 or related protein (RpsD) (PDB:4V4Hmal protein S4 or related protein (RpsD) (PDB:4V4H)	2154	NA	NA	0.000892	NA	NA	NA	NA	NA	NA	0.00103515	NA	0.000789	0.00098	NA	NA	NA	NA	NA	NA	NA
Ribosomal protein S6 (RpsF) (PDB:4V4Hmal protein S6 (RpsF) (PDB:4V4H)	505	NA	NA	0.00202848	NA	NA	0.00232642	NA	NA	NA	0.00156604	NA	NA	0.002096	NA	NA	NA	NA	NA	NA	NA
Ribosomal protein S7 (RpsG) (PDB:4V4Hmal protein S7 (RpsG) (PDB:4V4H)	1325	NA	NA	0.0014146	NA	NA	NA	0.00171334	NA	NA	0.00144844	NA	0.00142831	NA	NA	NA	NA	NA	NA	NA	NA
Ribosomal protein S8 (RpsH) (PDB:4V4Hmal protein S8 (RpsH) (PDB:4V4H)	2145	NA	NA	0.00172452	NA	NA	NA	NA	0.00175037	NA	0.00182141	0.00168252	NA	0.00164585	NA	NA	NA	NA	NA	NA	NA
Ribosomal protein S9 (RpsI) (PDB:4V4Hmal protein S9 (RpsI) (PDB:4V4H)	979	NA	NA	0.00175105	NA	NA	NA	0.00159158	NA	NA	0.0014581	NA	0.00176669	0.00142259	0.00128308	NA	NA	NA	NA	NA	NA
DNA-directed RNA polymerase, alpha subunit/40 kD subunit (RpoA) (PDB:4KN7rected RNA polymerase, alpha subunit/40 kD subunit (RpoA) (PDB:4KN7)	2155	NA	NA	NA	NA	NA	0.000323	0.000408	NA	NA	0.000629	NA	0.000632	0	NA	NA	NA	NA	NA	0.000498	NA
DNA-directed RNA polymerase, beta subunit/140 kD subunit (RpoB) (PDB:5UAJrected RNA polymerase, beta subunit/140 kD subunit (RpoB) (PDB:5UAJ)	1328	0.000198	0.000229	0.000183	0.000167	0.000182	0.000153	0.000161	0.000195	NA	0.000144	0.000178	0.000144	0.000152	0.00015	NA	NA	NA	NA	NA	NA
DNA-directed RNA polymerase, beta' subunit/160 kD subunit (RpoC) (PDB:1NT9rected RNA polymerase, beta' subunit/160 kD subunit (RpoC) (PDB:1NT9)	1327	0.000192	NA	0.000178	NA	0.000171	0.000142	0.000181	0.000167	0.000153	0.000155	0.000183	0.000142	0.000155	0.000196	NA	NA	NA	NA	NA	NA
DNA-directed RNA polymerase, sigma subunit (sigma70/sigma32) (RpoD) (PDB:1SIGrected RNA polymerase, sigma subunit (sigma70/sigma32) (RpoD) (PDB:1SIG)	29	NA	NA	NA	NA	NA	NA	NA	0.00246524	NA	NA	NA	NA	NA	NA	NA	NA	NA	NA	NA	NA
DNA-directed RNA polymerase, sigma subunit (sigma70/sigma32) (RpoD) (PDB:1SIGrected RNA polymerase, sigma subunit (sigma70/sigma32) (RpoD) (PDB:1SIG)	84	NA	NA	0.00172165	NA	NA	NA	NA	NA	NA	0.00176219	NA	0.00178039	0.00167299	NA	NA	NA	NA	NA	NA	NA
DNA-directed RNA polymerase, sigma subunit (sigma70/sigma32) (RpoD) (PDB:1SIGrected RNA polymerase, sigma subunit (sigma70/sigma32) (RpoD) (PDB:1SIG)	1031	NA	NA	0.000786	NA	0.000771	0.000814	0.000812	NA	NA	0.00079	NA	0.000533	0.000891	NA	NA	NA	NA	NA	NA	NA
DNA-directed RNA polymerase specialized sigma subunit, sigma24 family (RpoE) (PDB:2Q1Zrected RNA polymerase specialized sigma subunit, sigma24 family (RpoE) (PDB:2Q1Z)	704	NA	NA	NA	NA	NA	NA	NA	NA	NA	0.000931	NA	NA	NA	NA	NA	NA	NA	NA	NA	NA
DNA-directed RNA polymerase specialized sigma subunit, sigma24 family (RpoE) (PDB:2Q1Zrected RNA polymerase specialized sigma subunit, sigma24 family (RpoE) (PDB:2Q1Z)	805	NA	NA	0.00117915	NA	NA	NA	NA	NA	NA	0.00105502	NA	NA	NA	NA	NA	NA	NA	NA	NA	NA
DNA-directed RNA polymerase specialized sigma subunit, sigma24 family (RpoE) (PDB:2Q1Zrected RNA polymerase specialized sigma subunit, sigma24 family (RpoE) (PDB:2Q1Z)	1987	NA	NA	NA	NA	0.00122064	NA	0.0017567	0.00104718	NA	0.00099	NA	NA	NA	0.00118532	NA	NA	NA	NA	NA	NA
DNA-directed RNA polymerase specialized sigma subunit, sigma24 family (RpoE) (PDB:2Q1Zrected RNA polymerase specialized sigma subunit, sigma24 family (RpoE) (PDB:2Q1Z)	2126	NA	NA	0.00114217	NA	NA	0.00110831	0.0011076	NA	0.00170896	0.00103052	NA	0.00121922	0.00102492	NA	NA	NA	0.000594	NA	NA	NA
DNA-directed RNA polymerase, subunit K/omega (RpoZ) (PDB:3LU0rected RNA polymerase, subunit K/omega (RpoZ) (PDB:3LU0)	283	NA	NA	NA	NA	NA	NA	0.00168645	NA	NA	NA	NA	NA	NA	NA	NA	NA	NA	NA	NA	NA
DNA-directed RNA polymerase specialized sigma subunit (FliA) (PDB:1RP3rected RNA polymerase specialized sigma subunit (FliA) (PDB:1RP3)	748	NA	NA	NA	NA	NA	NA	NA	0.000912	NA	0.000814	NA	NA	NA	NA	NA	NA	NA	NA	NA	NA
Translation elongation factor EF-Tu, a GTPase (TufA) (PDB:1EFUation elongation factor EF-Tu, a GTPase (TufA) (PDB:1EFU)	1323	NA	NA	0.00551818	NA	NA	NA	NA	NA	NA	NA	NA	NA	NA	NA	NA	NA	NA	NA	NA	NA
Peptidyl-tRNA hydrolase (Pth) (PDB:1RYB) (PUBMED:11835511yl-tRNA hydrolase (Pth) (PDB:1RYB) (PUBMED:11835511)	567	NA	NA	NA	NA	NA	NA	NA	NA	NA	0.00112783	NA	0.00114459	0.00111611	NA	NA	NA	NA	NA	NA	NA
Protein chain release factor RF1 (PrfA) (PDB:1RQ0n chain release factor RF1 (PrfA) (PDB:1RQ0)	559	NA	NA	NA	NA	0.000615	NA	NA	0.000624	NA	0.000498	NA	0.000612	0.000556	NA	NA	NA	NA	NA	NA	NA
Translation elongation factor P (EF-P)/translation initiation factor 5A (eIF-5A) (Efp) (PDB:1UEBation elongation factor P (EF-P)/translation initiation factor 5A (eIF-5A) (Efp) (PDB:1UEB)	106	NA	NA	0.00119157	NA	0.00111669	0.00120542	0.00109979	0.00118072	NA	0.00103469	NA	0.00107274	0.00101695	NA	NA	NA	NA	NA	NA	NA
Translation elongation factor P (EF-P)/translation initiation factor 5A (eIF-5A) (Efp) (PDB:1UEBation elongation factor P (EF-P)/translation initiation factor 5A (eIF-5A) (Efp) (PDB:1UEB)	1665	NA	NA	NA	NA	NA	NA	0.000611	0.0011358	NA	0.00104615	NA	0.00103892	0.00111832	NA	NA	NA	NA	NA	NA	NA
Translation elongation factor EF-Ts (Tsf) (PDB:1EFUation elongation factor EF-Ts (Tsf) (PDB:1EFU)	1547	NA	NA	0.000687	NA	NA	0.00077	0.00077	NA	NA	0.000583	NA	0.000588	0.000786	NA	NA	NA	NA	NA	NA	NA
Translation initiation factor IF-3 (InfC) (PDB:2IFEation initiation factor IF-3 (InfC) (PDB:2IFE)	2067	NA	NA	NA	NA	NA	NA	NA	NA	NA	0.00148766	0.00140964	NA	0.00136885	NA	NA	NA	NA	NA	NA	NA
Translation initiation factor IF-1 (InfA) (PDB:5FIMation initiation factor IF-1 (InfA) (PDB:5FIM)	1863	NA	NA	0.00307311	NA	NA	0.00278933	NA	NA	NA	0.00299307	NA	NA	0.00199161	NA	NA	NA	NA	NA	NA	NA
Translation elongation factor EF-G, a GTPase (FusA) (PDB:1DARation elongation factor EF-G, a GTPase (FusA) (PDB:1DAR)	1324	NA	NA	0.00028	NA	NA	0.000367	0.000327	0.000335	NA	0.000307	NA	0.00032	0.000309	0.00033	NA	NA	NA	NA	NA	NA
Translation initiation factor IF-2, a GTPase (InfB) (PDB:5ME0ation initiation factor IF-2, a GTPase (InfB) (PDB:5ME0)	2178	NA	NA	0.000265	NA	0.000277	0.000277	NA	NA	NA	0.00025	0.000269	0.000258	0.000285	0.000272	NA	NA	NA	NA	NA	NA
Protein chain release factor PrfB (PrfB) (PDB:1GQEn chain release factor PrfB (PrfB) (PDB:1GQE)	491	NA	NA	0.000638	NA	0.000645	0.000685	0.000664	NA	0.000663	0.000629	NA	0.000674	0.000645	0.000682	NA	NA	NA	NA	NA	NA
Peptide chain release factor RF-3 (PrfC) (PDB:3UOQe chain release factor RF-3 (PrfC) (PDB:3UOQ)	2098	NA	NA	0.000411	NA	NA	NA	NA	0.000415	NA	0.000386	NA	0.00043	0.000364	NA	NA	NA	NA	NA	NA	NA
Citrate synthase (GltA) (PDB:3TQG) (PUBMED:25211225e synthase (GltA) (PDB:3TQG) (PUBMED:25211225)	985	NA	NA	NA	NA	NA	NA	NA	NA	NA	0.000543	NA	NA	NA	NA	NA	NA	NA	NA	NA	NA
CS, gltA; citrate synthase [EC:2.3.3.1gltA; citrate synthase [EC:2.3.3.1]	985	NA	NA	NA	NA	NA	NA	NA	NA	NA	0.000543	NA	NA	NA	NA	NA	NA	NA	NA	NA	NA
Aconitase A (AcnA) (PDB:1ACOase A (AcnA) (PDB:1ACO)	1829	NA	NA	0.000251	0.000255	0.000254	0.000264	0.000259	0.000256	0.000322	0.000245	NA	0.000243	0.000228	0.00025	NA	NA	NA	NA	NA	NA
Isocitrate dehydrogenase (Icd) (PDB:1IDDrate dehydrogenase (Icd) (PDB:1IDD)	1824	NA	NA	0.000539	NA	NA	0.000805	NA	NA	NA	0.000527	NA	0.000523	0.000541	NA	NA	NA	NA	NA	NA	NA
IDH1, IDH2, icd; isocitrate dehydrogenase [EC:1.1.1.42, IDH2, icd; isocitrate dehydrogenase [EC:1.1.1.42]	1824	NA	NA	0.000539	NA	NA	0.000805	NA	NA	NA	0.000527	NA	0.000523	0.000541	NA	NA	NA	NA	NA	NA	NA
Isocitrate/isopropylmalate dehydrogenase (LeuB) (PDB:1GC9rate/isopropylmalate dehydrogenase (LeuB) (PDB:1GC9)	1185	NA	NA	0.000617	NA	0.000628	NA	NA	NA	NA	0.000594	NA	NA	0.000541	0.000627	NA	NA	NA	NA	NA	NA
Succinyl-CoA synthetase, alpha subunit (SucD) (PDB:1CQIyl-CoA synthetase, alpha subunit (SucD) (PDB:1CQI)	1760	NA	NA	0.00202068	NA	NA	0.00158858	0.00216796	NA	NA	0.00206907	NA	0.00192317	0.00218083	0.00215617	NA	NA	NA	NA	NA	NA
Succinate dehydrogenase/fumarate reductase, flavoprotein subunit (SdhA) (PDB:1KF6ate dehydrogenase/fumarate reductase, flavoprotein subunit (SdhA) (PDB:1KF6)	800	NA	NA	NA	NA	NA	NA	NA	NA	NA	0.000309	NA	0.000371	NA	NA	NA	NA	NA	NA	NA	NA
Succinate dehydrogenase/fumarate reductase, flavoprotein subunit (SdhA) (PDB:1KF6ate dehydrogenase/fumarate reductase, flavoprotein subunit (SdhA) (PDB:1KF6)	1345	0.000964	0.000962	0.000887	0.000944	0.000952	0.00101958	0.000927	0.000878	0.000812	0.000768	0.00103032	0.00091	0.000912	0.000965	0.000999	0.000974	0.000991	0.000908	0.00103852	0.000935
aprA; adenylylsulfate reductase, subunit A [EC:1.8.99.2; adenylylsulfate reductase, subunit A [EC:1.8.99.2]	1345	0.000964	0.000962	0.000887	0.000944	0.000952	0.00101958	0.000927	0.000878	0.000812	0.000768	0.00103032	0.00091	0.000912	0.000965	0.000999	0.000974	0.000991	0.000908	0.00103852	0.000935
Succinate dehydrogenase/fumarate reductase, Fe-S protein subunit (SdhB/FrdB) (PDB:6LUMate dehydrogenase/fumarate reductase, Fe-S protein subunit (SdhB/FrdB) (PDB:6LUM)	801	NA	NA	NA	NA	NA	0.000996	NA	0.000996	NA	0.000981	NA	0.000996	0.000892	NA	NA	NA	NA	NA	NA	NA
Fumarate hydratase class II (FumC) (PDB:1KQ7te hydratase class II (FumC) (PDB:1KQ7)	1869	NA	NA	0.000462	NA	NA	NA	0.000439	NA	NA	0.000398	NA	0.000494	0.000463	NA	NA	NA	NA	NA	NA	NA
GAPDH, gapA; glyceraldehyde 3-phosphate dehydrogenase [EC:1.2.1.12H, gapA; glyceraldehyde 3-phosphate dehydrogenase [EC:1.2.1.12]	24	NA	NA	NA	NA	NA	0.00061	NA	0.000688	NA	0.00069	NA	0.000597	0.000692	NA	NA	NA	NA	NA	NA	NA
PK, pyk; pyruvate kinase [EC:2.7.1.40pyk; pyruvate kinase [EC:2.7.1.40]	22	NA	NA	0.000422	0.000513	0.000501	0.000445	0.000457	0.000465	NA	0.00043	NA	0.000443	0.000471	0.000481	NA	NA	NA	NA	NA	NA
por, nifJ; pyruvate-ferredoxin/flavodoxin oxidoreductase [EC:1.2.7.1 1.2.7.- nifJ; pyruvate-ferredoxin/flavodoxin oxidoreductase [EC:1.2.7.1 1.2.7.-]	1959	NA	NA	0.000233	0.000232	0.000214	0.000208	0.000227	0.000231	0.000238	0.000213	NA	0.000226	0.000231	0.000207	NA	NA	NA	NA	NA	NA
ackA; acetate kinase [EC:2.7.2.1; acetate kinase [EC:2.7.2.1]	88	NA	NA	0.00117915	NA	NA	NA	0.00116552	0.00129177	NA	0.00102105	NA	0.00116258	0.00118612	NA	0.00120338	NA	NA	NA	NA	NA
ald; alanine dehydrogenase [EC:1.4.1.1 alanine dehydrogenase [EC:1.4.1.1]	278	NA	NA	0.00058	NA	NA	0.00066	0.000636	0.00063	NA	0.000664	NA	0.000594	0.00068	0.000623	NA	NA	NA	NA	NA	NA
asd; aspartate-semialdehyde dehydrogenase [EC:1.2.1.11 aspartate-semialdehyde dehydrogenase [EC:1.2.1.11]	1186	NA	NA	0.000614	NA	0.00049	0.000605	NA	NA	NA	0.000636	NA	0.000527	0.000594	NA	NA	NA	NA	NA	NA	NA
asd; aspartate-semialdehyde dehydrogenase [EC:1.2.1.11 aspartate-semialdehyde dehydrogenase [EC:1.2.1.11]	1187	NA	NA	0.000562	NA	NA	0.000641	NA	NA	NA	0.000613	NA	NA	NA	NA	NA	NA	NA	NA	NA	NA
NAD(P)H-nitrite reductase, large subunit (NirBH-nitrite reductase, large subunit (NirB)	974	NA	NA	0.000577	NA	0.000476	0.000672	0.000669	0.000655	0.000662	0.000516	NA	0.000591	0.000597	0.00063	0	NA	NA	NA	NA	NA
dsrA; dissimilatory sulfite reductase alpha subunit [EC:1.8.99.5; dissimilatory sulfite reductase alpha subunit [EC:1.8.99.5]	54	NA	NA	0.000567	NA	NA	0.000581	0.000562	0.000573	0.000506	0.000445	NA	0.00058	0.000651	0.00075	NA	NA	NA	NA	NA	NA
dsrB; dissimilatory sulfite reductase beta subunit [EC:1.8.99.5; dissimilatory sulfite reductase beta subunit [EC:1.8.99.5]	55	0.000778	NA	0.000741	NA	0.000644	0.000523	0.000551	0.000632	NA	0.000586	0.000762	0.000665	0.000615	NA	NA	NA	NA	NA	NA	0.000703
soeA; sulfite dehydrogenase (quinone) subunit SoeA [EC:1.8.5.6; sulfite dehydrogenase (quinone) subunit SoeA [EC:1.8.5.6]	1352	NA	NA	0.000287	NA	0.000284	0.000309	0.000302	0.000311	NA	0.000268	0.000343	0.000288	0.000303	0.000356	NA	NA	NA	NA	NA	0.000309
soeC; sulfite dehydrogenase (quinone) subunit Soe; sulfite dehydrogenase (quinone) subunit SoeC	2013	NA	NA	NA	NA	NA	NA	NA	NA	NA	0.00218579	NA	0.00208781	0.00209299	NA	NA	NA	NA	NA	NA	NA
TST, MPST, sseA; thiosulfate/3-mercaptopyruvate sulfurtransferase [EC:2.8.1.1 2.8.1.2 MPST, sseA; thiosulfate/3-mercaptopyruvate sulfurtransferase [EC:2.8.1.1 2.8.1.2]	1415	NA	NA	0.000777	NA	NA	0.00073	NA	NA	NA	NA	NA	NA	0.000844	NA	NA	NA	NA	NA	NA	NA
TST, MPST, sseA; thiosulfate/3-mercaptopyruvate sulfurtransferase [EC:2.8.1.1 2.8.1.2 MPST, sseA; thiosulfate/3-mercaptopyruvate sulfurtransferase [EC:2.8.1.1 2.8.1.2]	1516	NA	NA	0.000663	0.00067	NA	0.000661	NA	0.000688	NA	0.000673	NA	0.000654	0.000623	NA	NA	NA	NA	NA	NA	NA
hydA; sulfhydrogenase subunit alpha [EC:1.12.1.3 1.12.1.5; sulfhydrogenase subunit alpha [EC:1.12.1.3 1.12.1.5]	151	NA	NA	0.000413	NA	NA	0.000478	0.000544	0.000416	NA	0.000506	NA	0.000434	0.000486	0.000513	NA	NA	NA	NA	NA	NA
hydD; sulfhydrogenase subunit delta [EC:1.12.1.3 1.12.1.5; sulfhydrogenase subunit delta [EC:1.12.1.3 1.12.1.5]	152	NA	NA	0.00174527	NA	NA	0.00182589	NA	NA	NA	0.00169657	NA	0.00179681	0.00169468	0.0017839	0.00169707	NA	NA	NA	NA	NA
hydD; sulfhydrogenase subunit delta [EC:1.12.1.3 1.12.1.5; sulfhydrogenase subunit delta [EC:1.12.1.3 1.12.1.5]	1656	NA	NA	0.000683	NA	0.00124985	0.00115941	0.00116929	0.00120992	NA	0.00116767	NA	0.00110943	0.000585	0.00115332	NA	NA	NA	NA	NA	NA

## Sheet: ALJR15_filtered_entropy_values
Gene	Gene ID in Anvi’o	ALJR_SRR11061153	ALJR_SRR11061154	ALJR_SRR11567260	ALJR_SRR11567261	ALJR_SRR9045291	ALJR_SRR9045294	ALJR_SRR9045295	ALJR_SRR9045297	ALSA_SRR10854653	ALSA_SRR11567157	ALSA_SRR9045292	ALSA_SRR9045293	ALSA_SRR9045296	ALSA_SRR9045298	MASP_SRR11829268	MASP_SRR12659820
Ribosomal protein L1 (RplA) (PDB:3J65mal protein L1 (RplA) (PDB:3J65)	1984	0.0010328	0.00106122	0.0010356	NA	0.000861	0.00103307	0.00105606	0.0011573	NA	0.00107057	0.000986	0.000679	NA	NA	3.5e-05	NA
Ribosomal protein L10 (RplJ) (PDB:5IT8mal protein L10 (RplJ) (PDB:5IT8)	1983	NA	NA	NA	NA	0.00109986	NA	0.00143576	NA	NA	NA	NA	NA	NA	0.00184859	0.000132	NA
Ribosomal protein L11 (RplK) (PDB:2E34mal protein L11 (RplK) (PDB:2E34)	1985	NA	NA	NA	NA	0.00189909	NA	0.00164	NA	NA	NA	NA	NA	NA	NA	5.25e-05	NA
Ribosomal protein L11 methylase PrmA (PrmA) (PDB:3GRZmal protein L11 methylase PrmA (PrmA) (PDB:3GRZ)	546	NA	NA	NA	NA	0.000741	NA	0.000842	NA	NA	NA	NA	NA	NA	NA	3.07e-05	NA
Ribosomal protein L11 methylase PrmA (PrmA) (PDB:3GRZmal protein L11 methylase PrmA (PrmA) (PDB:3GRZ)	777	0.000714	NA	NA	NA	0.000722	NA	0.000778	NA	NA	NA	NA	NA	NA	NA	5.5e-05	NA
Ribosomal protein L11 methylase PrmA (PrmA) (PDB:3GRZmal protein L11 methylase PrmA (PrmA) (PDB:3GRZ)	1610	NA	NA	NA	NA	0.000688	NA	0.00104	NA	NA	NA	NA	NA	NA	NA	0.000149	NA
Ribosomal protein L11 methylase PrmA (PrmA) (PDB:3GRZmal protein L11 methylase PrmA (PrmA) (PDB:3GRZ)	2701	NA	NA	NA	NA	NA	NA	0.00121106	NA	NA	NA	NA	NA	NA	NA	NA	NA
Ribosomal protein L13 (RplM) (PDB:1VS6mal protein L13 (RplM) (PDB:1VS6)	2516	NA	NA	NA	NA	0.0011903	NA	0.00154802	NA	NA	NA	NA	NA	NA	NA	2.27e-05	NA
Ribosomal protein L14 (RplN) (PDB:4V4Hmal protein L14 (RplN) (PDB:4V4H)	1814	NA	NA	NA	NA	0.00172497	NA	0.00198323	NA	NA	NA	NA	NA	NA	NA	0	NA
Ribosomal protein L15 (RplO) (PDB:1VS6mal protein L15 (RplO) (PDB:1VS6)	1822	NA	NA	NA	NA	NA	NA	0.00179666	NA	NA	NA	NA	NA	NA	NA	0.000195	NA
Ribosomal protein L16/L10AE (RplP) (PDB:1WKImal protein L16/L10AE (RplP) (PDB:1WKI)	2124	NA	NA	NA	NA	0.00206227	NA	0.0015719	NA	NA	NA	NA	NA	NA	NA	0.00015	NA
Ribosomal protein L17 (RplQ) (PDB:1GD8mal protein L17 (RplQ) (PDB:1GD8)	1829	0.000936	NA	0.00116581	NA	0.00107207	0.00129752	0.00106303	0.000807	NA	NA	0.00120239	0.000963	NA	0.000893	7.77e-05	NA
Ribosomal protein L18 (RplR) (PDB:1VS6mal protein L18 (RplR) (PDB:1VS6)	1819	NA	NA	NA	NA	0.00146385	NA	0.00216059	NA	NA	NA	NA	NA	NA	NA	0.000126	NA
Ribosomal protein L19 (RplS) (PDB:1VS6) (PUBMED:27941785mal protein L19 (RplS) (PDB:1VS6) (PUBMED:27941785)	71	NA	NA	NA	NA	0.00176698	NA	0.00217972	NA	NA	NA	NA	NA	NA	NA	4.2e-05	NA
Ribosomal protein L2 (RplB) (PDB:1VS6mal protein L2 (RplB) (PDB:1VS6)	2120	0.000837	NA	NA	NA	0.000748	NA	0.000827	NA	NA	NA	NA	NA	NA	NA	7.48e-05	NA
Ribosomal protein L20 (RplT) (PDB:1VS6) (PUBMED:30270044mal protein L20 (RplT) (PDB:1VS6) (PUBMED:30270044)	3038	NA	NA	NA	NA	NA	NA	0.00158941	NA	NA	NA	NA	NA	NA	NA	0.000114	NA
Ribosomal protein L21 (RplU) (PDB:1VS6mal protein L21 (RplU) (PDB:1VS6)	3380	0.00191753	NA	NA	NA	0.00221635	0.00213087	0.00215709	NA	NA	NA	NA	NA	NA	NA	0	NA
Ribosomal protein L22 (RplV) (PDB:1VS6mal protein L22 (RplV) (PDB:1VS6)	2122	0.00202818	NA	NA	NA	0.00193144	0.00283288	0.00249127	NA	NA	NA	NA	NA	NA	NA	0.000251	NA
Ribosomal protein L23 (RplW) (PDB:1VS6mal protein L23 (RplW) (PDB:1VS6)	2119	NA	NA	NA	NA	0.00239239	NA	0.00295805	NA	NA	NA	NA	NA	NA	NA	4.17e-05	NA
Ribosomal protein L24 (RplX) (PDB:1VS6mal protein L24 (RplX) (PDB:1VS6)	1815	NA	NA	NA	NA	0.0019183	NA	NA	NA	NA	NA	NA	NA	NA	NA	0.000213	NA
Ribosomal protein L25 (general stress protein Ctc) (RplY) (PDB:1B75mal protein L25 (general stress protein Ctc) (RplY) (PDB:1B75)	3113	NA	NA	NA	NA	NA	0.00104872	0.000903	NA	NA	NA	0.00105188	NA	NA	NA	4.9e-05	NA
Ribosomal protein L27 (RpmA) (PDB:1VS6mal protein L27 (RpmA) (PDB:1VS6)	3379	NA	NA	NA	NA	0.00208489	NA	NA	NA	NA	NA	NA	NA	NA	NA	0.000243	NA
Ribosomal protein L28 (RpmB) (PDB:2JZ6mal protein L28 (RpmB) (PDB:2JZ6)	908	NA	NA	NA	NA	NA	NA	0.0046768	NA	NA	NA	NA	NA	NA	NA	0	NA
Ribosomal protein L29 (RpmC) (PDB:1VS6mal protein L29 (RpmC) (PDB:1VS6)	2125	NA	NA	NA	NA	0.00370435	NA	0.0035	NA	NA	NA	NA	NA	NA	NA	0.000386	NA
Ribosomal protein L3 (RplC) (PDB:1VS6mal protein L3 (RplC) (PDB:1VS6)	2117	NA	NA	NA	NA	0.000817	NA	0.000982	NA	NA	NA	NA	NA	NA	NA	0	NA
Ribosomal protein L30/L7E (RpmD) (PDB:1VS6mal protein L30/L7E (RpmD) (PDB:1VS6)	1821	NA	NA	NA	NA	NA	NA	0.00501664	NA	NA	NA	NA	NA	NA	NA	0.000471	NA
Ribosomal protein L31 (RpmE) (PDB:1VS6mal protein L31 (RpmE) (PDB:1VS6)	2290	NA	NA	NA	NA	0.00252241	NA	NA	NA	NA	NA	NA	NA	NA	NA	0	NA
Ribosomal protein L4 (RplD) (PDB:1VS6mal protein L4 (RplD) (PDB:1VS6)	2118	NA	NA	NA	NA	NA	NA	0.0012795	NA	NA	NA	NA	NA	NA	NA	0.000107	NA
Ribosomal protein L5 (RplE) (PDB:1VS6mal protein L5 (RplE) (PDB:1VS6)	1816	NA	0.00124632	NA	NA	0.00119284	NA	NA	NA	NA	NA	NA	NA	NA	NA	6.77e-05	NA
Ribosomal protein L6P/L9E (RplF) (PDB:1VS6mal protein L6P/L9E (RplF) (PDB:1VS6)	1818	NA	NA	NA	NA	0.00117392	NA	0.00126192	NA	NA	NA	NA	NA	NA	NA	0.000202	NA
Ribosomal protein L7/L12 (RplL) (PDB:1CTFmal protein L7/L12 (RplL) (PDB:1CTF)	1982	0.00174	NA	NA	NA	NA	NA	0.00170046	NA	NA	NA	NA	NA	NA	NA	0.000217	NA
Ribosomal protein S1 (RpsA) (PDB:4NNHmal protein S1 (RpsA) (PDB:4NNH)	1238	NA	NA	NA	NA	0.000325	NA	0.000316	NA	NA	NA	NA	NA	NA	NA	2.01e-05	NA
Ribosomal protein S10 (RpsJ) (PDB:4V4Hmal protein S10 (RpsJ) (PDB:4V4H)	2116	NA	NA	NA	NA	NA	NA	0.00207435	NA	NA	NA	NA	NA	NA	NA	0	NA
Ribosomal protein S11 (RpsK) (PDB:4V4Hmal protein S11 (RpsK) (PDB:4V4H)	1826	NA	NA	NA	NA	NA	NA	0.001978	NA	NA	NA	NA	NA	NA	NA	3.72e-05	NA
Tetratricopeptide (TPR) repeat (TPR) (PDB:3AS4)!!!Ribosomal protein S12 methylthiotransferase accessory factor YcaO (YcaO) (PDB:4BS9ricopeptide (TPR) repeat (TPR) (PDB:3AS4)!!!Ribosomal protein S12 methylthiotransferase accessory factor YcaO (YcaO) (PDB:4BS9)	111	NA	NA	NA	NA	0.000576	NA	0.000404	NA	NA	NA	NA	NA	NA	NA	4.18e-05	NA
Ribosomal protein S13 (RpsM) (PDB:4V4Hmal protein S13 (RpsM) (PDB:4V4H)	1825	NA	NA	NA	NA	NA	NA	0.00193639	NA	NA	NA	NA	NA	NA	NA	0.000102	NA
Ribosomal protein S15P/S13E (RpsO) (PDB:4V4Hmal protein S15P/S13E (RpsO) (PDB:4V4H)	3026	NA	NA	NA	NA	NA	NA	0.0023	NA	NA	NA	NA	NA	NA	NA	0.000452	NA
Ribosomal protein S16 (RpsP) (PDB:4V4Hmal protein S16 (RpsP) (PDB:4V4H)	76	0.00287	0.00259	0.0024	NA	0.00259	0.00313	0.00258	0.00271	0.00239555	0.00179	0.00278	0.00166	0.00196	0.00251	0	NA
Ribosomal protein S17 (RpsQ) (PDB:4V4Hmal protein S17 (RpsQ) (PDB:4V4H)	1813	NA	NA	NA	NA	0.00214	NA	0.00266	NA	NA	NA	NA	NA	NA	NA	NA	NA
Ribosomal protein S18 acetylase RimI and related acetyltransferases (RimI) (PDB:1GHEmal protein S18 acetylase RimI and related acetyltransferases (RimI) (PDB:1GHE)	434	NA	NA	NA	NA	0.00161133	NA	0.00182832	NA	NA	NA	NA	NA	NA	NA	8.8e-05	NA
Ribosomal protein S18 acetylase RimI and related acetyltransferases (RimI) (PDB:1GHEmal protein S18 acetylase RimI and related acetyltransferases (RimI) (PDB:1GHE)	948	0.00137173	NA	NA	NA	0.00115014	0.00131056	0.00126563	NA	NA	NA	NA	NA	NA	NA	NA	NA
Ribosomal protein S18 acetylase RimI and related acetyltransferases (RimI) (PDB:1GHEmal protein S18 acetylase RimI and related acetyltransferases (RimI) (PDB:1GHE)	1275	NA	0.00130487	0.00135	NA	0.00132	0.00125	0.00093	NA	NA	0.00121	NA	0.00128	NA	NA	NA	NA
Ribosomal protein S18 acetylase RimI and related acetyltransferases (RimI) (PDB:1GHEmal protein S18 acetylase RimI and related acetyltransferases (RimI) (PDB:1GHE)	1992	NA	NA	NA	NA	NA	NA	NA	NA	NA	NA	NA	NA	NA	NA	0	NA
Ribosomal protein S18 acetylase RimI and related acetyltransferases (RimI) (PDB:1GHEmal protein S18 acetylase RimI and related acetyltransferases (RimI) (PDB:1GHE)	3042	0.00113517	0.0011884	0.0010653	0.00121327	0.00116618	0.00114941	0.00120103	0.00118085	0.000709	0.00107424	0.00121659	0.00107361	0.00112899	0.000923	NA	NA
Ribosomal protein S19 (RpsS) (PDB:4V4Hmal protein S19 (RpsS) (PDB:4V4H)	2121	NA	NA	NA	NA	0.0025369	NA	0.0025421	NA	NA	NA	NA	NA	NA	NA	4.53e-05	NA
Ribosomal protein S2 (RpsB) (PDB:4V4Hmal protein S2 (RpsB) (PDB:4V4H)	2287	0.000721	NA	0.00074	NA	0.00083	NA	0.000665	NA	NA	NA	NA	NA	NA	NA	4.43e-05	NA
Ribosomal protein S20 (RpsT) (PDB:4V4Hmal protein S20 (RpsT) (PDB:4V4H)	3200	NA	NA	NA	NA	NA	NA	0.00238395	NA	NA	NA	NA	NA	NA	NA	0.000437	NA
Ribosomal protein S21 (RpsU) (PDB:4V4Hmal protein S21 (RpsU) (PDB:4V4H)	2295	0.00272524	0.00344641	0.00261174	0.00227693	0.00269131	0.00269509	0.00319349	0.00204	NA	0.00183	0.00171212	0.000513	0.000965	0.00224275	0	NA
Ribosomal protein S3 (RpsC) (PDB:1VS6mal protein S3 (RpsC) (PDB:1VS6)	2123	NA	NA	NA	NA	0.000978	NA	0.000844	NA	NA	NA	NA	NA	NA	NA	6.31e-05	NA
Ribosomal protein S4 or related protein (RpsD) (PDB:4V4Hmal protein S4 or related protein (RpsD) (PDB:4V4H)	1827	0.00105758	NA	NA	NA	NA	NA	0.00122543	NA	NA	NA	NA	NA	NA	NA	4.9e-05	0
Ribosomal protein S5 (RpsE) (PDB:4V4Hmal protein S5 (RpsE) (PDB:4V4H)	1820	NA	NA	NA	NA	0.0012	NA	0.00137845	NA	NA	NA	NA	NA	NA	NA	0.000149	NA
Ribosomal protein S8 (RpsH) (PDB:4V4Hmal protein S8 (RpsH) (PDB:4V4H)	1817	NA	NA	NA	NA	0.00146855	NA	NA	NA	NA	NA	NA	NA	NA	NA	7.32e-05	NA
Ribosomal protein S9 (RpsI) (PDB:4V4Hmal protein S9 (RpsI) (PDB:4V4H)	2515	NA	NA	NA	NA	0.00149861	NA	0.00159	NA	NA	NA	NA	NA	NA	NA	0.000197	NA
DNA-directed RNA polymerase, alpha subunit/40 kD subunit (RpoA) (PDB:4KN7rected RNA polymerase, alpha subunit/40 kD subunit (RpoA) (PDB:4KN7)	1828	0.000814	NA	0.000511	0.000824	0.000769	0.000819	0.000753	0.000771	NA	0.000289	0.000315	0.000673	0.000923	0.00089	5.8e-05	NA
DNA-directed RNA polymerase, beta subunit/140 kD subunit (RpoB) (PDB:5UAJrected RNA polymerase, beta subunit/140 kD subunit (RpoB) (PDB:5UAJ)	1981	0.000164	0.000164	NA	NA	0.000139	0.000213	0.000162	0.000205	NA	NA	0.000119	NA	NA	0.000151	1.15e-05	NA
DNA-directed RNA polymerase, beta' subunit/160 kD subunit (RpoC) (PDB:1NT9rected RNA polymerase, beta' subunit/160 kD subunit (RpoC) (PDB:1NT9)	1980	0.000156	0.000171	NA	NA	0.000137	NA	0.000155	NA	NA	NA	NA	NA	NA	0.000158	1.33e-05	NA
DNA-directed RNA polymerase, sigma subunit (sigma70/sigma32) (RpoD) (PDB:1SIGrected RNA polymerase, sigma subunit (sigma70/sigma32) (RpoD) (PDB:1SIG)	106	0.000387	NA	NA	NA	0.000386	NA	0.000454	NA	NA	NA	NA	NA	NA	NA	1.01e-05	NA
DNA-directed RNA polymerase, sigma subunit (sigma70/sigma32) (RpoD) (PDB:1SIGrected RNA polymerase, sigma subunit (sigma70/sigma32) (RpoD) (PDB:1SIG)	1671	0.0007	NA	0.000761	NA	0.000709	0.000658	0.000725	NA	NA	0.001	NA	NA	0.000717	0.000691	3.78e-05	NA
DNA-directed RNA polymerase specialized sigma subunit, sigma24 family (RpoE) (PDB:2Q1Zrected RNA polymerase specialized sigma subunit, sigma24 family (RpoE) (PDB:2Q1Z)	94	0.00123684	NA	NA	NA	0.000894	NA	0.000799	NA	NA	NA	NA	NA	NA	NA	6.6e-05	NA
DNA-directed RNA polymerase specialized sigma subunit, sigma54 homolog (RpoN) (PDB:5BYHrected RNA polymerase specialized sigma subunit, sigma54 homolog (RpoN) (PDB:5BYH)	2795	0.000415	NA	NA	NA	0.00044	NA	0.000458	NA	NA	NA	NA	NA	NA	NA	3.49e-05	NA
DNA-directed RNA polymerase, subunit K/omega (RpoZ) (PDB:3LU0rected RNA polymerase, subunit K/omega (RpoZ) (PDB:3LU0)	119	NA	NA	NA	NA	0.00213847	NA	0.0023316	NA	NA	NA	NA	NA	NA	NA	0	NA
Ribonucleotide reductase alpha subunit (NrdA) (PDB:1R1R)!!!DNA-directed RNA polymerase, subunit M/Transcription elongation factor TFIIS (RPB9) (PDB:5FJ8cleotide reductase alpha subunit (NrdA) (PDB:1R1R)!!!DNA-directed RNA polymerase, subunit M/Transcription elongation factor TFIIS (RPB9) (PDB:5FJ8)	1504	NA	NA	NA	NA	0.000281	NA	0.000322	0.000311	NA	NA	NA	NA	NA	NA	9.8e-06	NA
DNA-directed RNA polymerase, subunit RPC12/RpoP, contains C4-type Zn-finger (RPC10) (PDB:1I3Qrected RNA polymerase, subunit RPC12/RpoP, contains C4-type Zn-finger (RPC10) (PDB:1I3Q)	2730	0.000492	NA	NA	NA	0.00044	0.000472	0.0005	NA	NA	NA	NA	NA	NA	NA	7.15e-05	NA
Peptidyl-tRNA hydrolase (Pth) (PDB:1RYB) (PUBMED:11835511yl-tRNA hydrolase (Pth) (PDB:1RYB) (PUBMED:11835511)	3112	0.00119101	0.00123896	0.0013	0.0012711	0.00119	0.00125605	0.00135562	0.00137066	NA	0.00128	0.00130633	0.00111564	0.00117	0.00137	7.11e-05	NA
Protein chain release factor RF1 (PrfA) (PDB:1RQ0n chain release factor RF1 (PrfA) (PDB:1RQ0)	2289	NA	NA	NA	NA	0.000496	NA	0.000535	NA	NA	NA	NA	NA	NA	NA	5.44e-05	NA
Translation elongation factor EF-Ts (Tsf) (PDB:1EFUation elongation factor EF-Ts (Tsf) (PDB:1EFU)	2286	NA	NA	NA	NA	NA	NA	0.00104572	NA	NA	NA	NA	NA	NA	NA	6.73e-05	NA
Translation initiation factor IF-3 (InfC) (PDB:2IFEation initiation factor IF-3 (InfC) (PDB:2IFE)	3039	NA	NA	NA	NA	0.00135	NA	0.00136	NA	NA	NA	NA	NA	NA	NA	0.000103	NA
Translation initiation factor IF-1 (InfA) (PDB:5FIMation initiation factor IF-1 (InfA) (PDB:5FIM)	1824	NA	NA	NA	NA	0.00273182	NA	0.00325894	NA	NA	NA	NA	NA	NA	NA	0.000135	NA
Translation elongation factor EF-G, a GTPase (FusA) (PDB:1DARation elongation factor EF-G, a GTPase (FusA) (PDB:1DAR)	787	NA	NA	NA	NA	0.000288	NA	0.000337	NA	NA	NA	NA	NA	NA	0.000285	3.32e-05	NA
Translation initiation factor IF-2, a GTPase (InfB) (PDB:5ME0)!!!Periplasmic protein TonB, links inner and outer membranes (TonB) (PDB:1IHRation initiation factor IF-2, a GTPase (InfB) (PDB:5ME0)!!!Periplasmic protein TonB, links inner and outer membranes (TonB) (PDB:1IHR)	3032	0.00023	0.000258	NA	NA	0.000189	NA	0.000256	NA	NA	NA	NA	NA	NA	NA	2.15e-05	NA
Protein chain release factor PrfB (PrfB) (PDB:1GQEn chain release factor PrfB (PrfB) (PDB:1GQE)	417	NA	NA	NA	NA	0.000777	0.00077	0.00079	NA	NA	NA	NA	NA	NA	NA	2.37e-05	NA
Translation elongation factor EF-1alpha (GTPase) (TEF1) (PDB:1F60ation elongation factor EF-1alpha (GTPase) (TEF1) (PDB:1F60)	918	0.000379	0.000402	0.000402	0.000342	0.00037	0.000309	0.000404	0.000335	0.000338	0.000297	0.000354	0.000265	0.000161	0.000322	4.79e-05	NA
Citrate synthase (GltA) (PDB:3TQG) (PUBMED:25211225e synthase (GltA) (PDB:3TQG) (PUBMED:25211225)	846	NA	NA	NA	NA	NA	NA	0.000487	NA	NA	NA	0.000499	NA	NA	NA	0.00011	NA
CS, gltA; citrate synthase [EC:2.3.3.1gltA; citrate synthase [EC:2.3.3.1]	846	NA	NA	NA	NA	NA	NA	0.000487	NA	NA	NA	0.000499	NA	NA	NA	0.00011	NA
Citrate synthase (GltA) (PDB:3TQG) (PUBMED:25211225e synthase (GltA) (PDB:3TQG) (PUBMED:25211225)	2488	0.000715	NA	NA	NA	0.000729	NA	0.000639	NA	NA	NA	NA	NA	NA	NA	1.94e-05	NA
CS, gltA; citrate synthase [EC:2.3.3.1gltA; citrate synthase [EC:2.3.3.1]	2488	0.000715	NA	NA	NA	0.000729	NA	0.000639	NA	NA	NA	NA	NA	NA	NA	1.94e-05	NA
Aconitase A (AcnA) (PDB:1ACOase A (AcnA) (PDB:1ACO)	3400	NA	0.00023	NA	NA	0.000261	NA	0.000279	NA	NA	NA	NA	NA	NA	0.000409	4.14e-05	NA
Isocitrate dehydrogenase (Icd) (PDB:1IDDrate dehydrogenase (Icd) (PDB:1IDD)	1607	0.000558	0.000564	NA	NA	0.000527	0.000597	0.00055	NA	NA	NA	0.000631	NA	NA	0.000749	4.8e-05	NA
IDH1, IDH2, icd; isocitrate dehydrogenase [EC:1.1.1.42, IDH2, icd; isocitrate dehydrogenase [EC:1.1.1.42]	1607	0.000558	0.000564	NA	NA	0.000527	0.000597	0.00055	NA	NA	NA	0.000631	NA	NA	0.000749	4.8e-05	NA
Isocitrate/isopropylmalate dehydrogenase (LeuB) (PDB:1GC9rate/isopropylmalate dehydrogenase (LeuB) (PDB:1GC9)	122	0.000645	NA	NA	NA	0.000618	NA	0.000755	NA	NA	NA	NA	NA	NA	0.000357	2.11e-05	NA
Isocitrate/isopropylmalate dehydrogenase (LeuB) (PDB:1GC9rate/isopropylmalate dehydrogenase (LeuB) (PDB:1GC9)	1483	0.000621	NA	0.0011	NA	0.000627	NA	0.000692	NA	NA	NA	NA	NA	NA	NA	0.000111	NA
2-oxoglutarate dehydrogenase complex, dehydrogenase (E1) component, and related enzymes (SucA) (PDB:2JGDlutarate dehydrogenase complex, dehydrogenase (E1) component, and related enzymes (SucA) (PDB:2JGD)	2264	0.000247	NA	NA	NA	0.000243	0.000254	0.000263	NA	NA	NA	NA	NA	NA	NA	2.48e-05	NA
Succinate dehydrogenase/fumarate reductase, flavoprotein subunit (SdhA) (PDB:1KF6ate dehydrogenase/fumarate reductase, flavoprotein subunit (SdhA) (PDB:1KF6)	815	0.000323	0.000346	0.000328	0.000303	0.000342	0.000349	0.000351	0.000311	0.000285	0.000292	0.000328	0.000269	0.000256	0.000337	3.19e-05	NA
aprA; adenylylsulfate reductase, subunit A [EC:1.8.99.2; adenylylsulfate reductase, subunit A [EC:1.8.99.2]	815	0.000323	0.000346	0.000328	0.000303	0.000342	0.000349	0.000351	0.000311	0.000285	0.000292	0.000328	0.000269	0.000256	0.000337	3.19e-05	NA
Succinate dehydrogenase/fumarate reductase, flavoprotein subunit (SdhA) (PDB:1KF6ate dehydrogenase/fumarate reductase, flavoprotein subunit (SdhA) (PDB:1KF6)	820	0.000282	NA	0.000455	NA	0.000316	NA	0.000387	NA	NA	NA	0.000306	NA	NA	0.000337	0.000111	0
Succinate dehydrogenase/fumarate reductase, flavoprotein subunit (SdhA) (PDB:1KF6ate dehydrogenase/fumarate reductase, flavoprotein subunit (SdhA) (PDB:1KF6)	1719	0.000353	NA	0.000435	NA	0.000332	0.000342	0.000355	0.000407	0.000413	0.000303	0.000348	0.000337	NA	0.000332	3.28e-05	NA
aprA; adenylylsulfate reductase, subunit A [EC:1.8.99.2; adenylylsulfate reductase, subunit A [EC:1.8.99.2]	1719	0.000353	NA	0.000435	NA	0.000332	0.000342	0.000355	0.000407	0.000413	0.000303	0.000348	0.000337	NA	0.000332	3.28e-05	NA
Succinate dehydrogenase/fumarate reductase, flavoprotein subunit (SdhA) (PDB:1KF6ate dehydrogenase/fumarate reductase, flavoprotein subunit (SdhA) (PDB:1KF6)	3356	NA	NA	NA	NA	0.000364	NA	0.000376	NA	NA	NA	NA	NA	NA	NA	6.35e-05	NA
Succinate dehydrogenase/fumarate reductase, Fe-S protein subunit (SdhB/FrdB) (PDB:6LUMate dehydrogenase/fumarate reductase, Fe-S protein subunit (SdhB/FrdB) (PDB:6LUM)	819	NA	NA	NA	NA	0.000695	NA	0.00097	NA	NA	NA	0.00123043	NA	NA	0.000449	0.000342	NA
Succinate dehydrogenase/fumarate reductase, Fe-S protein subunit (SdhB/FrdB) (PDB:6LUMate dehydrogenase/fumarate reductase, Fe-S protein subunit (SdhB/FrdB) (PDB:6LUM)	3355	0.000971	NA	NA	NA	0.000934	NA	0.00104301	NA	NA	NA	NA	NA	NA	NA	0.000336	NA
Fumarate hydratase class II (FumC) (PDB:1KQ7te hydratase class II (FumC) (PDB:1KQ7)	1145	NA	NA	NA	NA	0.000464	NA	0.000553	NA	NA	NA	NA	NA	NA	NA	3.99e-05	NA
Malate/lactate dehydrogenase (Mdh) (PDB:4WLO/lactate dehydrogenase (Mdh) (PDB:4WLO)	1320	0.000717	NA	NA	NA	0.000684	NA	0.000746	NA	NA	NA	NA	NA	NA	0.000858	NA	NA
GAPDH, gapA; glyceraldehyde 3-phosphate dehydrogenase [EC:1.2.1.12H, gapA; glyceraldehyde 3-phosphate dehydrogenase [EC:1.2.1.12]	2800	0.000611	NA	NA	NA	0.000718	NA	0.000747	NA	NA	NA	NA	NA	NA	NA	2.34e-05	NA
GAPDH, gapA; glyceraldehyde 3-phosphate dehydrogenase [EC:1.2.1.12H, gapA; glyceraldehyde 3-phosphate dehydrogenase [EC:1.2.1.12]	2892	NA	0.000506	NA	NA	0.000491	NA	0.000517	NA	NA	NA	NA	NA	NA	NA	0	NA
PK, pyk; pyruvate kinase [EC:2.7.1.40pyk; pyruvate kinase [EC:2.7.1.40]	1068	0.000451	NA	NA	NA	0.00044	NA	0.000466	NA	NA	NA	NA	NA	NA	NA	2.45e-05	NA
por, nifJ; pyruvate-ferredoxin/flavodoxin oxidoreductase [EC:1.2.7.1 1.2.7.- nifJ; pyruvate-ferredoxin/flavodoxin oxidoreductase [EC:1.2.7.1 1.2.7.-]	2044	0.00018	0.00019	0.000175	0.00015	0.000159	0.000177	0.000182	0.000171	0.000152	0.000131	0.000166	0.000126	0.00014	0.000171	3.16e-05	NA
porC, porG; pyruvate ferredoxin oxidoreductase gamma subunit [EC:1.2.7.1, porG; pyruvate ferredoxin oxidoreductase gamma subunit [EC:1.2.7.1]	208	NA	NA	NA	NA	0.000986	NA	0.0013385	NA	NA	NA	NA	NA	NA	NA	0.000154	NA
porC, porG; pyruvate ferredoxin oxidoreductase gamma subunit [EC:1.2.7.1, porG; pyruvate ferredoxin oxidoreductase gamma subunit [EC:1.2.7.1]	2581	0.00027	0.000292	0.00130135	NA	0.000448	0.00047	0.0010533	0.000932	NA	NA	0.000544	NA	NA	0.000496	0.000228	0.00062
ackA; acetate kinase [EC:2.7.2.1; acetate kinase [EC:2.7.2.1]	1312	NA	NA	NA	NA	0.000567	NA	0.000573	NA	NA	NA	NA	NA	NA	NA	0	NA
GLUD1_2, gdhA; glutamate dehydrogenase (NAD(P)+) [EC:1.4.1.31_2, gdhA; glutamate dehydrogenase (NAD(P)+) [EC:1.4.1.3]	54	NA	NA	0.000754	NA	0.000527	NA	0.000556	NA	NA	NA	NA	NA	NA	NA	2.14e-05	NA
ald; alanine dehydrogenase [EC:1.4.1.1 alanine dehydrogenase [EC:1.4.1.1]	1998	NA	NA	NA	NA	0.000613	NA	0.000706	NA	NA	NA	NA	NA	NA	NA	6.76e-05	NA
asd; aspartate-semialdehyde dehydrogenase [EC:1.2.1.11 aspartate-semialdehyde dehydrogenase [EC:1.2.1.11]	121	NA	NA	NA	NA	0.000663	NA	0.00075	NA	NA	NA	NA	NA	NA	NA	7.39e-05	NA
sat, met3; sulfate adenylyltransferase [EC:2.7.7.4 met3; sulfate adenylyltransferase [EC:2.7.7.4]	1723	0.0005	0.000628	0.000572	NA	0.000558	0.000533	0.000532	NA	NA	NA	0.000506	NA	NA	NA	5.06e-05	NA
sat, met3; sulfate adenylyltransferase [EC:2.7.7.4 met3; sulfate adenylyltransferase [EC:2.7.7.4]	3395	0.000404	NA	NA	NA	0.000399	0.000371	0.000405	NA	NA	NA	NA	NA	NA	0.000292	4.78e-05	NA
aprB; adenylylsulfate reductase, subunit B [EC:1.8.99.2; adenylylsulfate reductase, subunit B [EC:1.8.99.2]	816	0.00131411	0.00138525	0.00141431	0.00179599	0.00141692	0.00137821	0.00164013	0.00152308	0.000751	0.00104247	0.00130363	0.00138146	0.00125215	0.00157217	0.000217	NA
aprB; adenylylsulfate reductase, subunit B [EC:1.8.99.2; adenylylsulfate reductase, subunit B [EC:1.8.99.2]	1718	0.00156528	0.00167366	0.00162201	0.00151865	0.00155067	0.00149261	0.00151098	0.00172585	0.0016012	0.00132412	0.00153832	0.00131776	0.00170417	0.00154055	0.000115	NA
dsrA; dissimilatory sulfite reductase alpha subunit [EC:1.8.99.5; dissimilatory sulfite reductase alpha subunit [EC:1.8.99.5]	3181	0.000433	0.000453	0.00045	0.000447	0.000445	0.000436	0.00049	0.000476	0.000471	0.000425	0.000457	0.000413	0.000464	0.000507	0.000498	NA
dsrB; dissimilatory sulfite reductase beta subunit [EC:1.8.99.5; dissimilatory sulfite reductase beta subunit [EC:1.8.99.5]	3180	0.000572	0.00054	0.000616	0.00047	0.000591	0.000561	0.000591	0.000493	0.000481	0.0005	0.000629	0.000489	0.000511	0.000528	0.000389	NA
phsA, psrA; thiosulfate reductase / polysulfide reductase chain A [EC:1.8.5.5, psrA; thiosulfate reductase / polysulfide reductase chain A [EC:1.8.5.5]	3299	0.000323	0.000326	NA	NA	0.000326	NA	0.000386	NA	NA	NA	NA	NA	NA	NA	0.000182	NA

## Sheet: ALSA124_filtered_entropy_values
Gene	Gene ID in Anvi’o	ALJR_SRR11061153	ALJR_SRR11061154	ALJR_SRR11567260	ALJR_SRR11567261	ALJR_SRR9045291	ALJR_SRR9045294	ALJR_SRR9045295	ALJR_SRR9045297	ALSA_SRR10854653	ALSA_SRR11567157	ALSA_SRR9045292	ALSA_SRR9045293	ALSA_SRR9045296	ALSA_SRR9045298	MASA_SRR11828800	MASA_SRR11828899	MASA_SRR11829000	MASA_SRR11829104	MASA_SRR11829269	MASP_SRR11828593	MASP_SRR11828889	MASP_SRR11829102	MASP_SRR11829268	MASP_SRR12659820
Ribosomal protein L11 methylase PrmA (PrmA) (PDB:3GRZmal protein L11 methylase PrmA (PrmA) (PDB:3GRZ)	1954	NA	NA	NA	NA	NA	0.000745	NA	NA	NA	0.000714	NA	NA	NA	NA	NA	NA	NA	NA	NA	NA	NA	NA	NA	NA
Ribosomal protein L13 (RplM) (PDB:1VS6mal protein L13 (RplM) (PDB:1VS6)	2715	NA	NA	0.00134193	NA	0.000596	0.00141177	0.00140376	0.00121672	NA	0.00154717	0.00114851	0.00132975	0.000918	0.001497	NA	NA	NA	NA	NA	NA	NA	NA	NA	NA
Ribosomal protein L14 (RplN) (PDB:4V4Hmal protein L14 (RplN) (PDB:4V4H)	1725	0.000438	0.00187071	0.00161	0.00146926	NA	0.00160241	0.00197	0.00137348	NA	0.00144148	0.0013675	0.00126321	0.00179	0.00154891	NA	NA	NA	NA	NA	NA	NA	NA	NA	NA
Ribosomal protein L15 (RplO) (PDB:1VS6mal protein L15 (RplO) (PDB:1VS6)	1734	NA	NA	0.00193716	NA	0.00119243	0.00174363	NA	0.00196114	NA	0.00171418	0.00163719	0.00165246	0.00172136	0.00192016	NA	NA	NA	NA	NA	NA	NA	NA	NA	NA
Ribosomal protein L16/L10AE (RplP) (PDB:1WKImal protein L16/L10AE (RplP) (PDB:1WKI)	1722	0.00172867	NA	0.00188103	NA	NA	0.00166665	NA	0.00177692	NA	0.00165984	0.00145258	0.00150817	0.00155322	0.00191788	NA	NA	NA	NA	NA	NA	NA	NA	NA	NA
Ribosomal protein L17 (RplQ) (PDB:1GD8mal protein L17 (RplQ) (PDB:1GD8)	1740	NA	NA	NA	NA	NA	0.00159527	NA	NA	NA	0.00174584	0.00184332	0.00168675	NA	NA	NA	NA	NA	NA	NA	NA	NA	NA	NA	NA
Ribosomal protein L18 (RplR) (PDB:1VS6mal protein L18 (RplR) (PDB:1VS6)	1731	NA	NA	0.00146351	NA	NA	0.00178602	0.00164814	0.00167423	NA	0.00167087	0.00144721	0.00175102	0.00165181	0.00127955	NA	NA	NA	NA	NA	NA	NA	NA	NA	NA
Ribosomal protein L19 (RplS) (PDB:1VS6) (PUBMED:27941785mal protein L19 (RplS) (PDB:1VS6) (PUBMED:27941785)	1084	0.00223503	NA	0.00222981	0.0020321	0.00214527	0.00188064	0.00255186	0.00225859	NA	0.00189884	0.00169776	0.00168799	0.00189367	0.00177694	NA	NA	NA	NA	NA	NA	NA	NA	NA	NA
Ribosomal protein L2 (RplB) (PDB:1VS6mal protein L2 (RplB) (PDB:1VS6)	1718	0.000698	0	0.00081	NA	0.00113151	0.000793	0.000788	0.000847	NA	0.000757	0.000668	0.000743	0.000737	0.000694	NA	NA	NA	NA	NA	NA	NA	NA	NA	NA
Ribosomal protein L20 (RplT) (PDB:1VS6) (PUBMED:30270044mal protein L20 (RplT) (PDB:1VS6) (PUBMED:30270044)	152	0.0017325	0.00082	0.00193708	0.0018375	0.00197503	0.00181231	0.00186916	0.00182394	NA	0.00153217	0.00146314	0.00143453	0.00187244	0.00156436	NA	NA	NA	NA	NA	NA	NA	NA	NA	NA
Ribosomal protein L21 (RplU) (PDB:1VS6mal protein L21 (RplU) (PDB:1VS6)	2871	NA	NA	0.00190723	0.0016962	0.00242611	0.00199475	0.00217183	0.00179725	NA	0.00207018	0.00150734	0.00112623	0.00153234	0.00200661	NA	NA	NA	NA	NA	NA	NA	NA	NA	NA
Ribosomal protein L22 (RplV) (PDB:1VS6mal protein L22 (RplV) (PDB:1VS6)	1720	0.000442	0.000501	0.00181589	NA	NA	0.00180795	0.00203806	0.00197944	0.000413	0.00174954	0.00152768	0.00175677	0.00101296	0.0016481	NA	NA	NA	NA	NA	NA	NA	NA	NA	NA
Ribosomal protein L23 (RplW) (PDB:1VS6mal protein L23 (RplW) (PDB:1VS6)	1717	NA	NA	NA	NA	NA	0.00241475	NA	0.00239445	NA	0.0023619	0.00196937	0.00208385	0.00205575	0.00146851	NA	NA	NA	NA	NA	NA	NA	NA	NA	NA
Ribosomal protein L24 (RplX) (PDB:1VS6mal protein L24 (RplX) (PDB:1VS6)	1726	NA	NA	0.000591	NA	NA	0.00148443	0.00226783	0.0018219	NA	0.00162654	0.00103523	0.00135426	0.0016102	0.00181808	NA	NA	NA	NA	NA	NA	NA	NA	NA	NA
Ribosomal protein L27 (RpmA) (PDB:1VS6mal protein L27 (RpmA) (PDB:1VS6)	2870	NA	NA	NA	NA	NA	0.0024133	NA	NA	NA	0.00275558	0.00262892	0.00158267	NA	NA	NA	NA	NA	NA	NA	NA	NA	NA	NA	NA
Ribosomal protein L28 (RpmB) (PDB:2JZ6mal protein L28 (RpmB) (PDB:2JZ6)	2301	NA	NA	0.00267098	NA	NA	0.00287679	0.00328458	0.00338186	NA	0.00263636	0.00237498	0.002596	0.00267211	0.00293036	NA	NA	NA	NA	NA	NA	NA	NA	NA	NA
Ribosomal protein L29 (RpmC) (PDB:1VS6mal protein L29 (RpmC) (PDB:1VS6)	1723	NA	NA	0.00327125	NA	NA	0.00294898	NA	0.0032163	NA	0.00315003	0.00283128	0.00302489	NA	0.00286143	NA	NA	NA	NA	NA	NA	NA	NA	NA	NA
Ribosomal protein L3 (RplC) (PDB:1VS6mal protein L3 (RplC) (PDB:1VS6)	1715	NA	NA	NA	NA	NA	0.00103581	0.00105292	NA	NA	0.00102091	0.000933	0.000614	0.00103381	0.000611	NA	NA	NA	NA	NA	NA	NA	NA	NA	NA
Ribosomal protein L30/L7E (RpmD) (PDB:1VS6mal protein L30/L7E (RpmD) (PDB:1VS6)	1733	NA	NA	NA	NA	NA	0.00369715	NA	0.00422232	NA	0.00400576	0.0037855	0.0032143	NA	NA	NA	NA	NA	NA	NA	NA	NA	NA	NA	NA
Ribosomal protein L31 (RpmE) (PDB:1VS6mal protein L31 (RpmE) (PDB:1VS6)	3754	NA	NA	NA	NA	NA	NA	NA	NA	NA	0.00421908	NA	NA	NA	NA	NA	NA	NA	NA	NA	NA	NA	NA	NA	NA
Ribosomal protein L32 (RpmF) (PDB:1VS6) (PUBMED:17114934mal protein L32 (RpmF) (PDB:1VS6) (PUBMED:17114934)	3683	NA	NA	NA	NA	NA	0.00420149	NA	NA	NA	0.00427682	0.00340953	0.00383285	NA	NA	NA	NA	NA	NA	NA	NA	NA	NA	NA	NA
Ribosomal protein L33 (RpmG) (PDB:1VS6mal protein L33 (RpmG) (PDB:1VS6)	2300	NA	NA	0.00539154	NA	NA	0.00425863	NA	0.00372735	NA	0.00434348	0.00324046	0.00386329	0.00480497	0.00446039	NA	NA	NA	NA	NA	NA	NA	NA	NA	NA
Ribosomal protein L35 (RpmI) (PDB:1VS6) (PUBMED:28373563mal protein L35 (RpmI) (PDB:1VS6) (PUBMED:28373563)	151	NA	0.00136964	0.00313276	0.00201101	NA	0.00272155	0.00364898	0.00344695	NA	0.0024234	0.00229712	0.00223996	0.00304921	0.00261394	NA	NA	NA	NA	NA	NA	NA	NA	NA	NA
Ribosomal protein L4 (RplD) (PDB:1VS6mal protein L4 (RplD) (PDB:1VS6)	1716	NA	NA	0.00112	NA	NA	0.00111	0.00105	0.00109692	NA	0.00104	0.000848	0.0011	0	0.000351	NA	NA	NA	NA	NA	NA	NA	NA	NA	NA
Ribosomal protein L5 (RplE) (PDB:1VS6mal protein L5 (RplE) (PDB:1VS6)	1727	0.00108923	0.000928	0.00116903	0.000983	0.00116493	0.00116597	0.00145555	0.00137222	0.000902	0.00111024	0.00111304	0.000986	0.00130985	0.00115468	NA	NA	NA	NA	NA	NA	NA	NA	NA	0.000138
Ribosomal protein L6P/L9E (RplF) (PDB:1VS6mal protein L6P/L9E (RplF) (PDB:1VS6)	1730	0.0006	NA	0.000943	NA	NA	0.00113055	0.00109318	0.00130387	NA	0.00130203	0.00111563	0.00134406	0.000819	0.000938	NA	NA	NA	NA	NA	NA	NA	NA	NA	NA
Ribosomal protein L9 (RplI) (PDB:1VS6) (PUBMED:27112601mal protein L9 (RplI) (PDB:1VS6) (PUBMED:27112601)	3197	NA	NA	0.00178174	NA	NA	0.0017067	NA	NA	NA	0.00150727	0.0014332	0.001556	NA	0.00154874	NA	NA	NA	NA	NA	NA	NA	NA	NA	NA
Ribosomal protein S1 (RpsA) (PDB:4NNHmal protein S1 (RpsA) (PDB:4NNH)	2578	0.000414	0.000436	0.000376	0.00042	0.00042	0.000376	0.000414	0.000394	0.000423	0.000371	0.000365	0.000367	0.0004	0.000379	NA	0.000444	NA	NA	NA	NA	NA	NA	0.000363	0.000396
Ribosomal protein S1 (RpsA) (PDB:4NNHmal protein S1 (RpsA) (PDB:4NNH)	3990	0.0004	NA	0.000372	0.000336	0.000133	0.000538	0.000436	0.000558	0.000499	0.000538	0.000451	0.000433	0.000493	0.000436	NA	NA	NA	NA	NA	NA	NA	NA	NA	NA
Ribosomal protein S10 (RpsJ) (PDB:4V4Hmal protein S10 (RpsJ) (PDB:4V4H)	1714	0.00231279	0.00216348	0.00200455	0.00228678	0.00223347	0.00180147	0.00203149	0.00199847	0.00214447	0.00159305	0.00151836	0.00136544	0.00182953	0.00167932	NA	NA	NA	NA	NA	NA	NA	NA	NA	NA
Ribosomal protein S11 (RpsK) (PDB:4V4Hmal protein S11 (RpsK) (PDB:4V4H)	1737	NA	NA	0.00142362	0.00124563	NA	0.00175	0.00176506	0.00169	NA	0.00173	0.00100269	0.00143	0.00168	0.00163638	NA	NA	NA	NA	NA	NA	NA	NA	NA	NA
Ribosomal protein S13 (RpsM) (PDB:4V4Hmal protein S13 (RpsM) (PDB:4V4H)	1736	0.000466	NA	0.000702	NA	NA	0.00143954	0.00196535	0.00153825	0	0.00152361	0.001152	0.00134	0.00165	0.00152528	NA	NA	NA	NA	NA	NA	NA	NA	NA	NA
Ribosomal protein S14 (RpsN) (PDB:4V4Hmal protein S14 (RpsN) (PDB:4V4H)	1728	NA	NA	0.00205251	NA	NA	0.00200325	NA	0.00125613	NA	0.0018765	0.00133916	0.00104368	0.00221661	0.00171685	NA	NA	NA	NA	NA	NA	NA	NA	NA	NA
Ribosomal protein S15P/S13E (RpsO) (PDB:4V4Hmal protein S15P/S13E (RpsO) (PDB:4V4H)	3338	NA	NA	0.00134836	NA	NA	0.00223488	0.00249264	0.00196149	0.00279409	0.00231537	0.0011868	0.00161333	0.00198322	0.00115919	NA	NA	NA	NA	NA	NA	NA	NA	NA	NA
Ribosomal protein S16 (RpsP) (PDB:4V4Hmal protein S16 (RpsP) (PDB:4V4H)	1087	NA	NA	0.00168634	0.00120401	NA	0.00214219	0.00282416	0.00219419	NA	0.0025227	0.00223233	0.00165909	0.0016299	0.00150618	NA	NA	NA	NA	NA	NA	NA	NA	NA	NA
Ribosomal protein S17 (RpsQ) (PDB:4V4Hmal protein S17 (RpsQ) (PDB:4V4H)	1724	NA	NA	0.00152014	0.00136831	NA	0.00208547	0.00159564	0.00228812	NA	0.00194568	0.00201748	0.00195549	0.00235163	0.00209899	NA	NA	NA	NA	NA	NA	NA	NA	NA	NA
Ribosomal protein S18 (RpsR) (PDB:4V4Hmal protein S18 (RpsR) (PDB:4V4H)	3196	0.00240612	NA	0.00249253	NA	NA	0.00229	0.0032	0.00288984	0.00274765	0.00257	0.0020871	0.00251	0.00266016	0.00252788	NA	NA	NA	NA	NA	NA	NA	NA	NA	NA
Ribosomal protein S18 acetylase RimI and related acetyltransferases (RimI) (PDB:1GHEmal protein S18 acetylase RimI and related acetyltransferases (RimI) (PDB:1GHE)	884	NA	NA	0.00112	NA	NA	0.00127	0.00118	0.0014	NA	0.00131	0.0011	0.00102	0.00109	0.00073	NA	NA	NA	NA	NA	NA	NA	NA	NA	NA
Ribosomal protein S18 acetylase RimI and related acetyltransferases (RimI) (PDB:1GHE)!!!D-alanine-D-alanine ligase or related ATP-grasp enzyme (DdlA) (PDB:1E4Emal protein S18 acetylase RimI and related acetyltransferases (RimI) (PDB:1GHE)!!!D-alanine-D-alanine ligase or related ATP-grasp enzyme (DdlA) (PDB:1E4E)	1577	0.000381	NA	0.000382	0.000397	0.000411	0.00035	0.000415	0.000331	NA	0.000341	0.000314	0.000323	0.000335	0.00029	NA	NA	NA	NA	NA	NA	NA	NA	NA	NA
Ribosomal protein S18 acetylase RimI and related acetyltransferases (RimI) (PDB:1GHEmal protein S18 acetylase RimI and related acetyltransferases (RimI) (PDB:1GHE)	2894	0.000454	0.000427	0.000428	0.00043	0.000261	0.00042	0.000417	0.000424	0.000248	0.000388	0.000305	0.000383	0.000453	0.0004	NA	NA	NA	NA	NA	NA	NA	NA	NA	NA
Omega-amidase YafV/Nit2, hydrolyzes alpha-ketoglutaramate (Nit2) (PUBMED:28373563)!!!Ribosomal protein S18 acetylase RimI and related acetyltransferases (RimI) (PDB:1GHEamidase YafV/Nit2, hydrolyzes alpha-ketoglutaramate (Nit2) (PUBMED:28373563)!!!Ribosomal protein S18 acetylase RimI and related acetyltransferases (RimI) (PDB:1GHE)	3084	0.00042	0.000477	0.000464	0.000431	0.000422	0.000401	0.000448	0.000419	0.000431	0.000389	0.000358	0.000386	0.00041	0.000404	NA	NA	NA	NA	NA	NA	NA	NA	NA	NA
Ribosomal protein S19 (RpsS) (PDB:4V4Hmal protein S19 (RpsS) (PDB:4V4H)	1719	0.00157915	NA	0.00149	NA	0.00228	0.00156	0.00224	0.00174703	0.000874	0.00149	0.00129103	0.00136	0.00122	0.00178651	NA	NA	NA	NA	NA	NA	NA	NA	NA	NA
Ribosomal protein S2 (RpsB) (PDB:4V4Hmal protein S2 (RpsB) (PDB:4V4H)	3773	0.00091	0.000903	0.000894	0.0010026	NA	0.000781	0.000986	0.0009	0.00078	0.000804	0.000728	0.000755	0.000894	0.000747	NA	NA	NA	NA	NA	NA	NA	NA	NA	NA
Ribosomal protein S20 (RpsT) (PDB:4V4Hmal protein S20 (RpsT) (PDB:4V4H)	3929	NA	NA	NA	NA	NA	0.00359951	NA	NA	NA	0.00282358	0.00270946	0.00219224	NA	0.00128359	NA	NA	NA	NA	NA	NA	NA	NA	NA	NA
Ribosomal protein S21 (RpsU) (PDB:4V4Hmal protein S21 (RpsU) (PDB:4V4H)	3563	0.00314084	0.00344872	0.00309977	0.00219011	0.00365551	0.00231339	0.00280212	0.00313598	0.00256141	0.00216	0.00223161	0.00209035	0.00225239	0.00221966	NA	NA	NA	NA	NA	NA	NA	NA	NA	NA
Ribosomal protein S3 (RpsC) (PDB:1VS6mal protein S3 (RpsC) (PDB:1VS6)	1721	0.000679	0.000834	0.000536	0.000551	0.000935	0.000847	0.000885	0.000842	0	0.000789	0.000808	0.00083	0.000906	0.000751	NA	NA	NA	NA	NA	NA	NA	NA	NA	NA
Ribosomal protein S4 or related protein (RpsD) (PDB:4V4Hmal protein S4 or related protein (RpsD) (PDB:4V4H)	1738	NA	NA	0.000487	0.000907	0.000806	0.000924	0.00111934	0.00107751	0.000713	0.000922	0.000743	0.000746	0.000741	0.00082	NA	NA	NA	NA	NA	NA	NA	NA	NA	NA
Ribosomal protein S5 (RpsE) (PDB:4V4Hmal protein S5 (RpsE) (PDB:4V4H)	1732	NA	NA	0.000999	NA	NA	0.0012413	0.00147533	0.00119	NA	0.00117	0.00101178	0.000756	0.00141705	0.00124638	NA	NA	NA	NA	NA	NA	NA	NA	NA	NA
Ribosomal protein S6 (RpsF) (PDB:4V4Hmal protein S6 (RpsF) (PDB:4V4H)	3195	0.000476	NA	0.00120647	NA	NA	0.00138251	NA	0.00162028	NA	0.00123592	0.000998	0.0012705	0.00142307	0.0013704	NA	NA	NA	NA	NA	NA	NA	NA	NA	NA
Ribosomal protein S8 (RpsH) (PDB:4V4Hmal protein S8 (RpsH) (PDB:4V4H)	1729	0.00171725	NA	0.00157408	NA	0.000331	0.00142041	0.00169407	0.00122119	0.00128831	0.00147217	0.000931	0.00148312	0.00115208	0.00138355	NA	NA	NA	NA	NA	NA	NA	NA	NA	NA
Ribosomal protein S9 (RpsI) (PDB:4V4Hmal protein S9 (RpsI) (PDB:4V4H)	2714	0.0011506	NA	0.00157861	NA	NA	0.00179178	NA	0.00174	NA	0.0018	0.0015382	0.0011	0.00206	0.00115878	NA	NA	NA	NA	NA	NA	NA	NA	NA	NA
DNA-directed RNA polymerase, alpha subunit/40 kD subunit (RpoA) (PDB:4KN7rected RNA polymerase, alpha subunit/40 kD subunit (RpoA) (PDB:4KN7)	1739	0.000492	0.000181	0.000496	0.000684	0.000774	0.000593	0.000745	0.00062	NA	0.000621	0.000511	0.000612	0.000649	0.000553	NA	NA	NA	NA	NA	NA	NA	NA	NA	NA
DNA-directed RNA polymerase, sigma subunit (sigma70/sigma32) (RpoD) (PDB:1SIGrected RNA polymerase, sigma subunit (sigma70/sigma32) (RpoD) (PDB:1SIG)	727	0.000975	0.00086	0.000911	0.000849	0.000833	0.000841	0.000934	0.000863	0.000896	0.000838	0.000756	0.000866	0.000881	0.000867	NA	0.000972	NA	NA	NA	NA	NA	NA	NA	0.000678
DNA-directed RNA polymerase, sigma subunit (sigma70/sigma32) (RpoD) (PDB:1SIGrected RNA polymerase, sigma subunit (sigma70/sigma32) (RpoD) (PDB:1SIG)	3277	0.000648	0.000674	0.000659	0.000634	0.000643	0.000595	0.000664	0.000686	0.000584	0.000587	0.00058	0.000577	0.000564	0.000567	NA	NA	NA	NA	NA	NA	NA	NA	NA	NA
DNA-directed RNA polymerase, sigma subunit (sigma70/sigma32) (RpoD) (PDB:1SIGrected RNA polymerase, sigma subunit (sigma70/sigma32) (RpoD) (PDB:1SIG)	3560	0.000545	0.000553	0.000507	0.000527	0.000541	0.000446	0.000529	0.000495	0.000533	0.000449	0.000431	0.00043	0.000496	0.000487	0.00054	0.000542	0.000571	0.000555	0.000544	0.000563	0.000594	0.000592	0.000607	0.000527
DNA-directed RNA polymerase, sigma subunit (sigma70/sigma32) (RpoD) (PDB:1SIGrected RNA polymerase, sigma subunit (sigma70/sigma32) (RpoD) (PDB:1SIG)	4111	0.00101895	0.00103772	0.00100237	0.000975	0.00107043	0.000939	0.000995	0.000988	0.00104003	0.000912	0.000896	0.000911	0.000973	0.000939	0.00106431	0.00107597	0.00108099	0.00105641	0.00105177	0.00109993	0.00117381	0.00106453	0.00105675	0.0010757
DNA-directed RNA polymerase specialized sigma subunit, sigma24 family (RpoE) (PDB:2Q1Zrected RNA polymerase specialized sigma subunit, sigma24 family (RpoE) (PDB:2Q1Z)	160	NA	NA	NA	NA	NA	0.00114	NA	0.00117	NA	0.00109	0.000934	0.00105	0.00144	0.000361	NA	NA	NA	NA	NA	NA	NA	NA	NA	NA
DNA-directed RNA polymerase specialized sigma subunit, sigma54 homolog (RpoN) (PDB:5BYHrected RNA polymerase specialized sigma subunit, sigma54 homolog (RpoN) (PDB:5BYH)	3895	0.000485	NA	0.000441	0.000256	NA	0.000398	0.000471	0.00042	0.000531	0.000387	0.000378	0.000334	0.000431	0.000305	NA	NA	NA	NA	NA	NA	NA	NA	NA	NA
DNA-directed RNA polymerase, subunit K/omega (RpoZ) (PDB:3LU0rected RNA polymerase, subunit K/omega (RpoZ) (PDB:3LU0)	2320	NA	NA	0.00207	0.00119874	NA	0.00174	0.00153	0.00217314	0.000745	0.00198	0.00160016	0.0017	0.00196	0.00135	NA	NA	NA	NA	NA	NA	NA	NA	NA	NA
Translation elongation factor EF-Tu, a GTPase (TufA) (PDB:1EFUation elongation factor EF-Tu, a GTPase (TufA) (PDB:1EFU)	1713	NA	NA	0.00335	0.00440917	NA	0.00372361	0.00449881	0.00442	NA	0.00372	0.0028164	0.00292	0.00229	0.0036259	NA	NA	NA	NA	NA	NA	NA	NA	NA	NA
Translation elongation factor P (EF-P)/translation initiation factor 5A (eIF-5A) (Efp) (PDB:1UEBation elongation factor P (EF-P)/translation initiation factor 5A (eIF-5A) (Efp) (PDB:1UEB)	746	NA	NA	0.000594	0.00115595	0.000764	0.00099	0.00105885	0.00101302	0.00130944	0.000955	0.000707	0.00074	0.000843	0.000764	NA	NA	NA	NA	NA	NA	NA	NA	NA	NA
Translation elongation factor EF-Ts (Tsf) (PDB:1EFUation elongation factor EF-Ts (Tsf) (PDB:1EFU)	3774	NA	NA	0.000749	0.000365	NA	0.000759	0.000573	0.000762	0.000344	0.000751	0.000681	0.000732	0.000814	0.000558	NA	NA	NA	NA	NA	NA	NA	NA	NA	NA
Translation initiation factor IF-3 (InfC) (PDB:2IFEation initiation factor IF-3 (InfC) (PDB:2IFE)	150	NA	NA	NA	NA	NA	0.00222	NA	NA	NA	0.00212	0.00206024	0.00216	0.00258	0.00224853	NA	NA	NA	NA	NA	NA	NA	NA	NA	NA
Translation initiation factor IF-1 (InfA) (PDB:5FIMation initiation factor IF-1 (InfA) (PDB:5FIM)	3013	NA	NA	0.00255	0.00366127	0.00265	0.00268586	0.00322	0.00296258	NA	0.00239	0.00238819	0.00232525	0.00281	0.00248	NA	NA	NA	NA	NA	NA	NA	NA	NA	NA
Translation elongation factor EF-G, a GTPase (FusA) (PDB:1DARation elongation factor EF-G, a GTPase (FusA) (PDB:1DAR)	2698	0.000262	NA	0.000322	NA	NA	0.000319	0.000369	0.000327	0.00035	0.000303	0.000299	0.000318	0.000296	0.000295	NA	NA	NA	NA	NA	NA	NA	NA	NA	NA
Translation elongation factor EF-G, a GTPase (FusA) (PDB:1DARation elongation factor EF-G, a GTPase (FusA) (PDB:1DAR)	3414	0.000307	0.000334	0.000312	0.000345	0.000351	0.000304	0.000337	0.000323	0.000334	0.000294	0.000276	0.000281	0.00032	0.000294	NA	0.000352	NA	NA	NA	NA	NA	NA	NA	NA
Translation initiation factor IF-2, a GTPase (InfB) (PDB:5ME0ation initiation factor IF-2, a GTPase (InfB) (PDB:5ME0)	3341	0.000229	0.000246	0.00021	0.000256	0.000249	0.000215	0.000249	0.000229	0.000217	0.000213	0.000192	0.000196	0.000231	0.000199	NA	NA	NA	NA	NA	NA	NA	NA	NA	NA
Protein chain release factor PrfB (PrfB) (PDB:1GQEn chain release factor PrfB (PrfB) (PDB:1GQE)	2246	NA	NA	0.00159759	NA	NA	0.00154	NA	0.00148	NA	0.00157	0.00129201	0.000892	0.000763	0.00103355	NA	NA	NA	NA	NA	NA	NA	NA	NA	NA
Protein chain release factor PrfB (PrfB) (PDB:1GQEn chain release factor PrfB (PrfB) (PDB:1GQE)	2534	0.000709	0.0008	0.000752	0.000917	0.000731	0.00065	0.000781	0.000734	0.000804	0.000677	0.0006	0.000609	0.000698	0.00065	NA	0.000625	NA	NA	NA	NA	NA	NA	NA	NA
Selenocysteine-specific translation elongation factor SelB (SelB) (PDB:4ZU9cysteine-specific translation elongation factor SelB (SelB) (PDB:4ZU9)	910	0.000216	NA	0.0003	NA	0.000316	0.000367	0.00036	0.000352	NA	0.00037	0.000351	0.000393	0.000315	0.000321	NA	NA	NA	NA	NA	NA	NA	NA	NA	NA
Peptide chain release factor RF-3 (PrfC) (PDB:3UOQe chain release factor RF-3 (PrfC) (PDB:3UOQ)	3456	0.000441	0.000477	0.000433	0.000458	0.000465	0.000415	0.000436	0.00043	0.000461	0.000409	0.000393	0.000391	0.000426	0.000413	NA	0.000564	NA	NA	NA	NA	NA	NA	NA	NA
Citrate synthase (GltA) (PDB:3TQG) (PUBMED:25211225e synthase (GltA) (PDB:3TQG) (PUBMED:25211225)	389	0.000409	0.000505	0.000438	0.000421	0.000435	0.000459	0.000478	0.000489	0.000451	0.000422	0.000418	0.000437	0.000421	0.000377	NA	NA	NA	NA	NA	NA	NA	NA	NA	NA
CS, gltA; citrate synthase [EC:2.3.3.1gltA; citrate synthase [EC:2.3.3.1]	389	0.000409	0.000505	0.000438	0.000421	0.000435	0.000459	0.000478	0.000489	0.000451	0.000422	0.000418	0.000437	0.000421	0.000377	NA	NA	NA	NA	NA	NA	NA	NA	NA	NA
Citrate synthase (GltA) (PDB:3TQG) (PUBMED:25211225e synthase (GltA) (PDB:3TQG) (PUBMED:25211225)	1825	0.000497	0.000523	0.000455	0.000321	0.0004	0.000467	0.000489	0.000496	NA	0.000446	0.000391	0.000445	0.000461	0.000389	NA	NA	NA	NA	NA	NA	NA	NA	NA	NA
CS, gltA; citrate synthase [EC:2.3.3.1gltA; citrate synthase [EC:2.3.3.1]	1825	0.000497	0.000523	0.000455	0.000321	0.0004	0.000467	0.000489	0.000496	NA	0.000446	0.000391	0.000445	0.000461	0.000389	NA	NA	NA	NA	NA	NA	NA	NA	NA	NA
Citrate synthase (GltA) (PDB:3TQG) (PUBMED:25211225e synthase (GltA) (PDB:3TQG) (PUBMED:25211225)	3538	0	NA	0.000474	NA	0.000589	0.000636	0.000629	0.000625	NA	0.00063	0.000578	0.000656	0.000534	0.000618	NA	NA	NA	NA	NA	NA	NA	NA	NA	NA
Aconitase A (AcnA) (PDB:1ACOase A (AcnA) (PDB:1ACO)	61	0.000259	0.000255	0.000257	0.000258	0.00026	0.000247	0.000265	0.00026	0.00027	0.000241	0.000226	0.000242	0.000241	0.000232	NA	0.000216	NA	NA	NA	NA	NA	NA	NA	NA
Aconitase A (AcnA) (PDB:1ACOase A (AcnA) (PDB:1ACO)	3537	0.000268	0.000276	0.000283	0.000288	0.000255	0.000263	0.000278	0.000267	0.000262	0.000258	0.00025	0.000262	0.000277	0.000264	0.000256	0.000273	0.000235	NA	0.00011	NA	NA	NA	NA	0.000142
Isocitrate dehydrogenase (Icd) (PDB:1IDDrate dehydrogenase (Icd) (PDB:1IDD)	3018	0.000609	0.000564	0.000475	0.000515	0.000518	0.000472	0.000548	0.000541	0.000574	0.000473	0.000401	0.000408	0.000457	0.00046	NA	0.000558	NA	NA	NA	NA	NA	NA	NA	NA
IDH1, IDH2, icd; isocitrate dehydrogenase [EC:1.1.1.42, IDH2, icd; isocitrate dehydrogenase [EC:1.1.1.42]	3018	0.000609	0.000564	0.000475	0.000515	0.000518	0.000472	0.000548	0.000541	0.000574	0.000473	0.000401	0.000408	0.000457	0.00046	NA	0.000558	NA	NA	NA	NA	NA	NA	NA	NA
Isocitrate/isopropylmalate dehydrogenase (LeuB) (PDB:1GC9rate/isopropylmalate dehydrogenase (LeuB) (PDB:1GC9)	1534	NA	0.000308	0.000621	NA	NA	0.000649	0.000656	0.000648	7.53e-05	0.00062	0.000575	0.000624	0.000676	0.000495	NA	NA	NA	NA	NA	NA	NA	NA	NA	NA
2-oxoglutarate dehydrogenase complex, dehydrogenase (E1) component, and related enzymes (SucA) (PDB:2JGDlutarate dehydrogenase complex, dehydrogenase (E1) component, and related enzymes (SucA) (PDB:2JGD)	1788	0.000217	0.000248	0.00022	0.000212	0.000238	0.000211	0.00024	0.000219	0.000205	0.000198	0.000183	0.000188	0.000224	0.000193	NA	NA	NA	NA	NA	NA	NA	NA	NA	NA
Succinyl-CoA synthetase, alpha subunit (SucD) (PDB:1CQIyl-CoA synthetase, alpha subunit (SucD) (PDB:1CQI)	1201	NA	NA	NA	NA	NA	0.000814	NA	NA	NA	0.000778	0.000816	0.000784	NA	NA	NA	NA	NA	NA	NA	NA	NA	NA	NA	NA
Succinyl-CoA synthetase, beta subunit (SucC) (PDB:1SCUyl-CoA synthetase, beta subunit (SucC) (PDB:1SCU)	1200	NA	NA	NA	NA	NA	0.00065	NA	NA	NA	0.000664	0.000624	0.000652	NA	NA	NA	NA	NA	NA	NA	NA	NA	NA	NA	NA
Succinate dehydrogenase/fumarate reductase, flavoprotein subunit (SdhA) (PDB:1KF6ate dehydrogenase/fumarate reductase, flavoprotein subunit (SdhA) (PDB:1KF6)	1308	0.000403	0.00044	0.000398	0.000405	0.000393	0.000347	0.000377	0.000361	0.000388	0.000348	0.000332	0.000363	0.000379	0.000378	NA	0.000408	NA	NA	NA	NA	NA	NA	NA	0.00022
aprA; adenylylsulfate reductase, subunit A [EC:1.8.99.2; adenylylsulfate reductase, subunit A [EC:1.8.99.2]	1308	0.000403	0.00044	0.000398	0.000405	0.000393	0.000347	0.000377	0.000361	0.000388	0.000348	0.000332	0.000363	0.000379	0.000378	NA	0.000408	NA	NA	NA	NA	NA	NA	NA	0.00022
Succinate dehydrogenase/fumarate reductase, flavoprotein subunit (SdhA) (PDB:1KF6ate dehydrogenase/fumarate reductase, flavoprotein subunit (SdhA) (PDB:1KF6)	1516	0.000246	0.000271	0.000239	0.000329	0.000336	0.000345	0.000297	0.000316	0.000154	0.000331	0.000303	0.000319	0.00031	0.000303	NA	NA	NA	NA	NA	NA	NA	NA	NA	NA
Succinate dehydrogenase/fumarate reductase, flavoprotein subunit (SdhA) (PDB:1KF6ate dehydrogenase/fumarate reductase, flavoprotein subunit (SdhA) (PDB:1KF6)	3024	0.000375	0.000415	0.000372	0.000403	0.000372	0.000355	0.000371	0.000367	0.000441	0.000342	0.000332	0.000318	0.000374	0.00037	NA	0.0004	NA	NA	NA	NA	NA	NA	NA	0.000483
Succinate dehydrogenase/fumarate reductase, Fe-S protein subunit (SdhB/FrdB) (PDB:6LUMate dehydrogenase/fumarate reductase, Fe-S protein subunit (SdhB/FrdB) (PDB:6LUM)	1517	NA	NA	NA	NA	NA	0.000954	NA	NA	NA	0.000931	0.000843	0.000748	NA	0.000803	NA	NA	NA	NA	NA	NA	NA	NA	NA	NA
Succinate dehydrogenase/fumarate reductase, Fe-S protein subunit (SdhB/FrdB) (PDB:6LUMate dehydrogenase/fumarate reductase, Fe-S protein subunit (SdhB/FrdB) (PDB:6LUM)	3023	0.000868	0.000953	0.000938	0.000969	0.000966	0.000874	0.000945	0.000917	0.00100139	0.000836	0.000798	0.000759	0.000856	0.000924	NA	NA	NA	NA	NA	NA	NA	NA	NA	NA
Tartrate dehydratase beta subunit/Fumarate hydratase class I, C-terminal domain (FumA) (PDB:5L2R)!!!Tartrate dehydratase alpha subunit/Fumarate hydratase class I, N-terminal domain (TtdA) (PDB:5L2R) (PUBMED:15613473te dehydratase beta subunit/Fumarate hydratase class I, C-terminal domain (FumA) (PDB:5L2R)!!!Tartrate dehydratase alpha subunit/Fumarate hydratase class I, N-terminal domain (TtdA) (P…	147	NA	NA	0.000483	NA	0.000605	0.000491	0.000539	0.000533	NA	0.000481	0.000455	0.000479	0.00051	0.000545	NA	NA	NA	NA	NA	NA	NA	NA	NA	NA
Tartrate dehydratase beta subunit/Fumarate hydratase class I, C-terminal domain (FumA) (PDB:5L2R)!!!Tartrate dehydratase alpha subunit/Fumarate hydratase class I, N-terminal domain (TtdA) (PDB:5L2R) (PUBMED:15613473te dehydratase beta subunit/Fumarate hydratase class I, C-terminal domain (FumA) (PDB:5L2R)!!!Tartrate dehydratase alpha subunit/Fumarate hydratase class I, N-terminal domain (TtdA) (P…	147	NA	NA	0.000483	NA	0.000605	0.000491	0.000539	0.000533	NA	0.000481	0.000455	0.000479	0.00051	0.000545	NA	NA	NA	NA	NA	NA	NA	NA	NA	NA
Fumarate hydratase class II (FumC) (PDB:1KQ7te hydratase class II (FumC) (PDB:1KQ7)	127	NA	NA	NA	NA	NA	0.000543	0.000877	0.000551	NA	0.000518	0.000516	0.000471	NA	0.000439	NA	NA	NA	NA	NA	NA	NA	NA	NA	0.000364
Malate/lactate dehydrogenase (Mdh) (PDB:4WLO/lactate dehydrogenase (Mdh) (PDB:4WLO)	390	0.0018465	0.0019307	0.00163636	0.00172926	NA	0.00147612	0.00132983	0.00142838	NA	0.00139759	0.00139187	0.00132539	0.0015034	0.00165307	NA	NA	NA	NA	NA	NA	NA	NA	NA	NA
Malate/lactate dehydrogenase (Mdh) (PDB:4WLO/lactate dehydrogenase (Mdh) (PDB:4WLO)	3756	0.000934	NA	0.00108784	NA	NA	0.00103608	0.00114789	0.00110848	NA	0.000998	0.000882	0.000932	0.000934	0.000839	NA	NA	NA	NA	NA	NA	NA	NA	NA	NA
GAPDH, gapA; glyceraldehyde 3-phosphate dehydrogenase [EC:1.2.1.12H, gapA; glyceraldehyde 3-phosphate dehydrogenase [EC:1.2.1.12]	3179	0.000682	0.00069	0.000602	0.000641	0.00068	0.000585	0.000644626	0.000624	0.000732	0.000562	0.000557	0.000542	0.000596	0.000588	0.000756	0.000726	NA	NA	NA	NA	NA	NA	0.000707	0.00071
PK, pyk; pyruvate kinase [EC:2.7.1.40pyk; pyruvate kinase [EC:2.7.1.40]	286	0.00043	NA	0.000415	0.000476	NA	0.000429	0.000458	0.000464	0.000561	0.000397	0.000371	0.00038	0.000469	0.000418	NA	NA	NA	NA	NA	NA	NA	NA	NA	NA
PK, pyk; pyruvate kinase [EC:2.7.1.40pyk; pyruvate kinase [EC:2.7.1.40]	3177	0.000438	0.000348	0.000316	0.000347	0.000184	0.000382	0.000418	0.000422	0.000423	0.000373	0.000328	0.000338461	0.000299	0.000334	NA	NA	NA	NA	NA	NA	NA	NA	NA	NA
por, nifJ; pyruvate-ferredoxin/flavodoxin oxidoreductase [EC:1.2.7.1 1.2.7.- nifJ; pyruvate-ferredoxin/flavodoxin oxidoreductase [EC:1.2.7.1 1.2.7.-]	885	0.000284	0.000288	0.000276	0.00028	0.000286	0.000259	0.000287	0.000272	0.000287	0.000249	0.000244	0.000245	0.000255	0.000254	NA	NA	NA	NA	NA	NA	NA	NA	NA	0.00028
aceE; pyruvate dehydrogenase E1 component [EC:1.2.4.1; pyruvate dehydrogenase E1 component [EC:1.2.4.1]	2878	0.000254	0.000277	0.00025	0.000267	0.000244	0.000228	0.000248	0.000247	0.000272	0.00023	0.000208	0.000209	0.000238	0.000223	0.000334	0.000296	0.000338	0.00034	0.000347	NA	NA	NA	NA	0.000323
ackA; acetate kinase [EC:2.7.2.1; acetate kinase [EC:2.7.2.1]	267	NA	NA	NA	NA	NA	NA	NA	NA	NA	0.0008	NA	NA	NA	NA	NA	NA	NA	NA	NA	NA	NA	NA	NA	NA
ackA; acetate kinase [EC:2.7.2.1; acetate kinase [EC:2.7.2.1]	1879	NA	NA	0.000558	NA	NA	0.000564	0.000661	0.000599	NA	0.000512	0.000447	0.000434	0.000417	0.000394	NA	NA	NA	NA	NA	NA	NA	NA	NA	NA
GLUD1_2, gdhA; glutamate dehydrogenase (NAD(P)+) [EC:1.4.1.31_2, gdhA; glutamate dehydrogenase (NAD(P)+) [EC:1.4.1.3]	3609	0.000604	NA	0.00049	0.000589	0.000676	0.000477	0.000557	0.000499	0.000707	0.0005	0.000474	0.000501	0.00045	0.000463	NA	NA	NA	NA	NA	NA	NA	NA	NA	NA
ald; alanine dehydrogenase [EC:1.4.1.1 alanine dehydrogenase [EC:1.4.1.1]	2263	NA	NA	NA	NA	NA	0.000635	NA	NA	NA	0.000625	0.000562	NA	NA	0.000621	NA	NA	NA	NA	NA	NA	NA	NA	NA	NA
asd; aspartate-semialdehyde dehydrogenase [EC:1.2.1.11 aspartate-semialdehyde dehydrogenase [EC:1.2.1.11]	1533	NA	NA	0.000573	0.0003	NA	0.000515	0.000671	0.000606	NA	0.000624	0.000527	0.000421	0.000527	0.000537	NA	NA	NA	NA	NA	NA	NA	NA	NA	NA
hom; homoserine dehydrogenase [EC:1.1.1.3 homoserine dehydrogenase [EC:1.1.1.3]	2151	0.000574	0.000627	0.000526	0.000565	0.000586	0.000508	0.00055	0.000552	0.000496	0.000499	0.000468	0.000471	0.000522	0.000504	NA	0.000672	NA	NA	NA	NA	NA	NA	NA	0.000767
AACS, acsA; acetoacetyl-CoA synthetase [EC:6.2.1.16, acsA; acetoacetyl-CoA synthetase [EC:6.2.1.16]	1410	0.000142	NA	0.000238	0.000295	0.00036	0.000296	0.000315	0.00026	0.000345	0.0003	0.000252	0.000262	0.000281	0.000265	NA	NA	NA	NA	NA	NA	NA	NA	NA	NA
Ferredoxin (Fdx) (PDB:1KRH)!!!NAD(P)H-nitrite reductase, large subunit (NirBoxin (Fdx) (PDB:1KRH)!!!NAD(P)H-nitrite reductase, large subunit (NirB)	2666	NA	NA	NA	NA	NA	NA	NA	NA	NA	0.00042	NA	NA	NA	NA	NA	NA	NA	NA	NA	NA	NA	NA	NA	NA
ATPVB, ntpB, atpB; V/A-type H+/Na+-transporting ATPase subunit B, ntpB, atpB; V/A-type H+/Na+-transporting ATPase subunit B	636	0.000506	0.000484	0.000421	0.000464	0.000466	0.000459	0.000453	0.000478	NA	0.000441	0.00041	0.000417	0.000432	0.000377	NA	0.000371	NA	NA	NA	NA	NA	NA	NA	NA
ATPVB, ntpB, atpB; V/A-type H+/Na+-transporting ATPase subunit B, ntpB, atpB; V/A-type H+/Na+-transporting ATPase subunit B	655	0.000503	0.000508	0.000482	0.000471	0.000528	0.00047	0.000486	0.000491	0.000512	0.00046	0.000454	0.000464	0.000491	0.000463	0.000475	0.000511	NA	NA	NA	NA	NA	NA	NA	0.000491
sat, met3; sulfate adenylyltransferase [EC:2.7.7.4 met3; sulfate adenylyltransferase [EC:2.7.7.4]	231	0.000579	0.000578	0.000541	0.000623	0.000597	0.000526	0.000561	0.000537	0.000609	0.000524	0.000492	0.000495	0.000483	0.000484	0.000696	0.000636	0.000696	NA	NA	NA	NA	0.00107732	NA	0.00056
aprB; adenylylsulfate reductase, subunit B [EC:1.8.99.2; adenylylsulfate reductase, subunit B [EC:1.8.99.2]	1309	NA	0.00160853	0.00137166	0.00190051	0.00191878	0.0017382	0.00192624	0.00156278	NA	0.00169326	0.0015325	0.00173881	0.00169486	0.00182333	NA	NA	NA	NA	NA	NA	NA	NA	NA	NA
dsrA; dissimilatory sulfite reductase alpha subunit [EC:1.8.99.5; dissimilatory sulfite reductase alpha subunit [EC:1.8.99.5]	2159	0.000484	0.000554	0.000515	0.000534	0.000512	0.000477	0.00049	0.000514	0.000575	0.000483	0.000445	0.000467	0.000507	0.000491	NA	0.000568	NA	NA	NA	NA	NA	NA	NA	0.000474
dsrB; dissimilatory sulfite reductase beta subunit [EC:1.8.99.5; dissimilatory sulfite reductase beta subunit [EC:1.8.99.5]	2160	0.000608	0.000603	0.000585	0.00061	0.000622	0.000572	0.000625	0.000596	0.000696	0.000577	0.000557	0.000588	0.000612	0.000579	0.000783	0.000675	NA	0.000834	0.00051	NA	NA	NA	0.000651	0.000643
soeA; sulfite dehydrogenase (quinone) subunit SoeA [EC:1.8.5.6; sulfite dehydrogenase (quinone) subunit SoeA [EC:1.8.5.6]	1430	0.000234	0.00025	0.000233	0.000232	0.000244	0.000209	0.000241	0.000217	0.000239	0.000197	0.000193	0.00019	0.000219	0.000208	0.000265	0.000292	0.000304	NA	NA	NA	NA	NA	NA	0.000207
soeB; sulfite dehydrogenase (quinone) subunit Soe; sulfite dehydrogenase (quinone) subunit SoeB	1429	0.000904	0.000884	0.000875	0.000949	0.000947	0.000866	0.000917	0.000953	0.000894	0.00087	0.000798	0.000833	0.000919	0.000822	NA	0.000996	NA	NA	NA	NA	NA	NA	NA	NA
soeC; sulfite dehydrogenase (quinone) subunit Soe; sulfite dehydrogenase (quinone) subunit SoeC	1428	NA	NA	0.000741	NA	NA	0.000674	0.0007	0.000668	NA	0.000702	0.000628	0.000701	0.000501	0.000582	NA	NA	NA	NA	NA	NA	NA	NA	NA	NA

## Sheet: ALSA174_filtered_entropy_values
Gene	Gene ID in Anvi’o	ALJR_SRR11567260	ALJR_SRR9045291	ALJR_SRR9045294	ALJR_SRR9045295	ALJR_SRR9045297	ALSA_SRR10854653	ALSA_SRR11567157	ALSA_SRR9045292	ALSA_SRR9045293	ALSA_SRR9045298
Ribosomal protein L14 (RplN) (PDB:4V4Hmal protein L14 (RplN) (PDB:4V4H)	3484	NA	NA	NA	NA	NA	NA	0.00186899	NA	NA	NA
Ribosomal protein L22 (RplV) (PDB:1VS6mal protein L22 (RplV) (PDB:1VS6)	3479	NA	NA	NA	NA	NA	NA	0.00197777	NA	NA	NA
Ribosomal protein L24 (RplX) (PDB:1VS6mal protein L24 (RplX) (PDB:1VS6)	3485	NA	NA	NA	NA	NA	0.00205814	NA	NA	NA	NA
Ribosomal protein L4 (RplD) (PDB:1VS6mal protein L4 (RplD) (PDB:1VS6)	3475	NA	NA	NA	NA	NA	0.00137781	NA	NA	NA	NA
Ribosomal protein L5 (RplE) (PDB:1VS6mal protein L5 (RplE) (PDB:1VS6)	3486	NA	NA	NA	NA	NA	NA	NA	NA	0.00097	NA
Ribosomal protein S10 (RpsJ) (PDB:4V4Hmal protein S10 (RpsJ) (PDB:4V4H)	3473	0.00205992	NA	NA	NA	NA	NA	NA	NA	NA	NA
Ribosomal protein S11 (RpsK) (PDB:4V4Hmal protein S11 (RpsK) (PDB:4V4H)	3499	NA	NA	NA	NA	0.00190997	NA	NA	NA	NA	NA
Ribosomal protein S17 (RpsQ) (PDB:4V4Hmal protein S17 (RpsQ) (PDB:4V4H)	3483	NA	NA	NA	NA	0.00348041	NA	0.00280455	NA	NA	NA
Ribosomal protein S18 acetylase RimI and related acetyltransferases (RimI) (PDB:1GHEmal protein S18 acetylase RimI and related acetyltransferases (RimI) (PDB:1GHE)	727	NA	NA	NA	NA	0.00153307	NA	NA	0.00143	NA	NA
Omega-amidase YafV/Nit2, hydrolyzes alpha-ketoglutaramate (Nit2) (PUBMED:28373563)!!!Ribosomal protein S18 acetylase RimI and related acetyltransferases (RimI) (PDB:1GHEamidase YafV/Nit2, hydrolyzes alpha-ketoglutaramate (Nit2) (PUBMED:28373563)!!!Ribosomal protein S18 acetylase RimI and related acetyltransferases (RimI) (PDB:1GHE)	1286	0.000439	NA	0.000497	NA	0.000376	0.00056	NA	NA	NA	NA
Ribosomal protein S18 acetylase RimI and related acetyltransferases (RimI) (PDB:1GHEmal protein S18 acetylase RimI and related acetyltransferases (RimI) (PDB:1GHE)	1378	0.00183629	NA	NA	NA	NA	NA	NA	NA	NA	NA
Ribosomal protein S2 (RpsB) (PDB:4V4Hmal protein S2 (RpsB) (PDB:4V4H)	1104	NA	NA	NA	NA	NA	0.000694	NA	NA	NA	NA
Ribosomal protein S3 (RpsC) (PDB:1VS6mal protein S3 (RpsC) (PDB:1VS6)	3480	NA	NA	NA	NA	NA	NA	0.0010483	NA	NA	NA
Ribosomal protein S4 or related protein (RpsD) (PDB:4V4Hmal protein S4 or related protein (RpsD) (PDB:4V4H)	3500	0.00135357	NA	NA	NA	NA	NA	NA	NA	NA	NA
DNA-directed RNA polymerase, alpha subunit/40 kD subunit (RpoA) (PDB:4KN7rected RNA polymerase, alpha subunit/40 kD subunit (RpoA) (PDB:4KN7)	3501	0.000682	NA	NA	NA	NA	NA	NA	NA	NA	NA
DNA-directed RNA polymerase, beta subunit/140 kD subunit (RpoB) (PDB:5UAJrected RNA polymerase, beta subunit/140 kD subunit (RpoB) (PDB:5UAJ)	3467	NA	NA	NA	NA	NA	0.00018	NA	NA	NA	NA
DNA-directed RNA polymerase, beta' subunit/160 kD subunit (RpoC) (PDB:1NT9rected RNA polymerase, beta' subunit/160 kD subunit (RpoC) (PDB:1NT9)	3468	NA	NA	0.000175	NA	NA	NA	0.000155	NA	NA	0.000155
DNA-directed RNA polymerase, sigma subunit (sigma70/sigma32) (RpoD) (PDB:1SIGrected RNA polymerase, sigma subunit (sigma70/sigma32) (RpoD) (PDB:1SIG)	263	NA	NA	NA	NA	0.000798	NA	NA	NA	NA	NA
DNA-directed RNA polymerase specialized sigma subunit, sigma24 family (RpoE) (PDB:2Q1Zrected RNA polymerase specialized sigma subunit, sigma24 family (RpoE) (PDB:2Q1Z)	337	NA	NA	0.000467	NA	NA	0.000413	NA	NA	NA	NA
DNA-directed RNA polymerase specialized sigma subunit, sigma24 family (RpoE) (PDB:2Q1Zrected RNA polymerase specialized sigma subunit, sigma24 family (RpoE) (PDB:2Q1Z)	1555	NA	NA	NA	NA	NA	0.00135623	NA	NA	NA	NA
DNA-directed RNA polymerase specialized sigma subunit, sigma24 family (RpoE) (PDB:2Q1Zrected RNA polymerase specialized sigma subunit, sigma24 family (RpoE) (PDB:2Q1Z)	2238	NA	NA	NA	0.00130337	NA	NA	NA	NA	NA	NA
DNA-directed RNA polymerase specialized sigma subunit, sigma24 family (RpoE) (PDB:2Q1Zrected RNA polymerase specialized sigma subunit, sigma24 family (RpoE) (PDB:2Q1Z)	2302	NA	NA	NA	NA	0.00119966	NA	NA	NA	NA	NA
DNA-directed RNA polymerase specialized sigma subunit, sigma24 family (RpoE) (PDB:2Q1Zrected RNA polymerase specialized sigma subunit, sigma24 family (RpoE) (PDB:2Q1Z)	3055	NA	NA	NA	NA	0.000429	NA	NA	NA	NA	NA
DNA-directed RNA polymerase specialized sigma subunit, sigma24 family (RpoE) (PDB:2Q1Zrected RNA polymerase specialized sigma subunit, sigma24 family (RpoE) (PDB:2Q1Z)	3090	NA	NA	NA	0.00117151	0.00107736	NA	NA	NA	NA	NA
DNA-directed RNA polymerase specialized sigma subunit, sigma24 family (RpoE) (PDB:2Q1Zrected RNA polymerase specialized sigma subunit, sigma24 family (RpoE) (PDB:2Q1Z)	3168	0.00122476	NA	NA	NA	NA	NA	NA	NA	NA	NA
DNA-directed RNA polymerase, subunit K/omega (RpoZ) (PDB:3LU0rected RNA polymerase, subunit K/omega (RpoZ) (PDB:3LU0)	1114	0.00242	NA	NA	NA	NA	NA	NA	NA	NA	NA
Translation elongation factor EF-Tu, a GTPase (TufA) (PDB:1EFUation elongation factor EF-Tu, a GTPase (TufA) (PDB:1EFU)	3472	0.0008	NA	NA	NA	NA	NA	NA	NA	NA	NA
Translation elongation factor EF-G, a GTPase (FusA) (PDB:1DARation elongation factor EF-G, a GTPase (FusA) (PDB:1DAR)	3471	0.000397	NA	NA	NA	NA	NA	0.000351	NA	NA	NA
Citrate synthase (GltA) (PDB:3TQG) (PUBMED:25211225e synthase (GltA) (PDB:3TQG) (PUBMED:25211225)	1566	0.000494	NA	NA	0.000629	NA	NA	0.000543	NA	NA	NA
CS, gltA; citrate synthase [EC:2.3.3.1gltA; citrate synthase [EC:2.3.3.1]	1566	0.000494	NA	NA	0.000629	NA	NA	0.000543	NA	NA	NA
Aconitase A (AcnA) (PDB:1ACOase A (AcnA) (PDB:1ACO)	2085	0.000446	NA	NA	NA	NA	NA	NA	NA	NA	NA
Aconitase A (AcnA) (PDB:1ACOase A (AcnA) (PDB:1ACO)	2982	NA	NA	0.000344	NA	NA	NA	0.000429	NA	NA	NA
Monomeric isocitrate dehydrogenase (IcdM) (PDB:1ITWric isocitrate dehydrogenase (IcdM) (PDB:1ITW)	734	NA	NA	NA	NA	NA	0.000294	0.000341	NA	NA	NA
IDH1, IDH2, icd; isocitrate dehydrogenase [EC:1.1.1.42, IDH2, icd; isocitrate dehydrogenase [EC:1.1.1.42]	734	NA	NA	NA	NA	NA	0.000294	0.000341	NA	NA	NA
Isocitrate/isopropylmalate dehydrogenase (LeuB) (PDB:1GC9rate/isopropylmalate dehydrogenase (LeuB) (PDB:1GC9)	470	NA	0.000842	0.000745	NA	NA	NA	0.000626	NA	NA	NA
Pyruvate/2-oxoglutarate dehydrogenase complex, dihydrolipoamide acyltransferase (E2) component (AceF) (PDB:1B5S)!!!2-oxoglutarate dehydrogenase complex, dehydrogenase (E1) component, and related enzymes (SucA) (PDB:2JGDte/2-oxoglutarate dehydrogenase complex, dihydrolipoamide acyltransferase (E2) component (AceF) (PDB:1B5S)!!!2-oxoglutarate dehydrogenase complex, dehydrogenase (E1) component, and…	1626	NA	NA	NA	NA	NA	0.000208	NA	NA	NA	NA
Succinyl-CoA synthetase, beta subunit (SucC) (PDB:1SCUyl-CoA synthetase, beta subunit (SucC) (PDB:1SCU)	1465	0.000625	NA	NA	NA	NA	NA	NA	NA	NA	NA
Succinate dehydrogenase/fumarate reductase, flavoprotein subunit (SdhA) (PDB:1KF6ate dehydrogenase/fumarate reductase, flavoprotein subunit (SdhA) (PDB:1KF6)	581	0.000358	0.000392	NA	0.000477	0.00043	0.00036	NA	NA	0.000358	0.000443
aprA; adenylylsulfate reductase, subunit A [EC:1.8.99.2; adenylylsulfate reductase, subunit A [EC:1.8.99.2]	581	0.000358	0.000392	NA	0.000477	0.00043	0.00036	NA	NA	0.000358	0.000443
Succinate dehydrogenase/fumarate reductase, flavoprotein subunit (SdhA) (PDB:1KF6ate dehydrogenase/fumarate reductase, flavoprotein subunit (SdhA) (PDB:1KF6)	1256	NA	NA	NA	NA	0.000307	0.000343	NA	NA	NA	NA
Succinate dehydrogenase/fumarate reductase, Fe-S protein subunit (SdhB/FrdB) (PDB:6LUMate dehydrogenase/fumarate reductase, Fe-S protein subunit (SdhB/FrdB) (PDB:6LUM)	1255	NA	NA	NA	NA	0.000873	NA	NA	NA	NA	NA
GAPDH, gapA; glyceraldehyde 3-phosphate dehydrogenase [EC:1.2.1.12H, gapA; glyceraldehyde 3-phosphate dehydrogenase [EC:1.2.1.12]	2726	0.000758	NA	0.000758	NA	0.000684	0.000665	NA	NA	0.000664	NA
por, nifJ; pyruvate-ferredoxin/flavodoxin oxidoreductase [EC:1.2.7.1 1.2.7.- nifJ; pyruvate-ferredoxin/flavodoxin oxidoreductase [EC:1.2.7.1 1.2.7.-]	2015	NA	NA	0.000193	NA	NA	NA	0.000183	NA	NA	NA
aceE; pyruvate dehydrogenase E1 component [EC:1.2.4.1; pyruvate dehydrogenase E1 component [EC:1.2.4.1]	340	0.000279	NA	NA	NA	0.000263	0.000245	0.000336	NA	0.000347	NA
AACS, acsA; acetoacetyl-CoA synthetase [EC:6.2.1.16, acsA; acetoacetyl-CoA synthetase [EC:6.2.1.16]	891	NA	NA	0.000344	NA	NA	NA	NA	NA	NA	NA
sat, met3; sulfate adenylyltransferase [EC:2.7.7.4 met3; sulfate adenylyltransferase [EC:2.7.7.4]	579	NA	0.000609	NA	NA	0.000593	0.000551	NA	NA	0.000532	NA
aprB; adenylylsulfate reductase, subunit B [EC:1.8.99.2; adenylylsulfate reductase, subunit B [EC:1.8.99.2]	580	0.00155659	NA	NA	NA	NA	NA	NA	NA	0.00153399	NA
dsrB; dissimilatory sulfite reductase beta subunit [EC:1.8.99.5; dissimilatory sulfite reductase beta subunit [EC:1.8.99.5]	697	NA	NA	0.000951	NA	0.00064	0.000621	NA	NA	NA	NA

## Sheet: MASA10_filtered_entropy_values
Gene	Gene ID in Anvi’o	ALJR_SRR11061153	ALJR_SRR11061154	ALJR_SRR11567260	ALJR_SRR11567261	ALJR_SRR9045291	ALJR_SRR9045294	ALJR_SRR9045295	ALJR_SRR9045297	ALSA_SRR10854653	ALSA_SRR11567157	ALSA_SRR9045292	ALSA_SRR9045293	ALSA_SRR9045296	ALSA_SRR9045298	MASA_SRR11828800	MASA_SRR11828899	MASA_SRR11829000	MASA_SRR11829104	MASA_SRR11829269	MASP_SRR11829102	MASP_SRR12659820
Ribosomal protein L1 (RplA) (PDB:3J65mal protein L1 (RplA) (PDB:3J65)	1323	0.000971	NA	0.000879	NA	0.000789	NA	0.000838	NA	NA	0.000948	0.000994	0.000918	0.00108353	0.000722	NA	NA	NA	NA	NA	NA	NA
Ribosomal protein L10 (RplJ) (PDB:5IT8mal protein L10 (RplJ) (PDB:5IT8)	1324	NA	NA	NA	NA	0.00113	0.00113309	NA	NA	0.00173945	0.00119394	NA	0.00120523	0.00109	NA	NA	NA	NA	NA	NA	NA	NA
Ribosomal protein L11 (RplK) (PDB:2E34mal protein L11 (RplK) (PDB:2E34)	1322	NA	NA	0.00147	NA	NA	NA	NA	NA	NA	0.00122617	NA	NA	NA	NA	NA	NA	NA	NA	NA	NA	NA
Ribosomal protein L11 methylase PrmA (PrmA) (PDB:3GRZmal protein L11 methylase PrmA (PrmA) (PDB:3GRZ)	876	NA	NA	0.000378	0.000186	NA	0	0.000712	NA	NA	0.000147	NA	0.000106	0.000321	NA	NA	NA	NA	NA	NA	NA	NA
Ribosomal protein L13 (RplM) (PDB:1VS6mal protein L13 (RplM) (PDB:1VS6)	375	NA	NA	0.00156152	NA	0	0.000915	0.00105026	0.000431	NA	0.00101025	NA	0.0005	0.000878	0.00113499	NA	NA	NA	NA	NA	NA	NA
Ribosomal protein L16 Arg81 hydroxylase, contains JmjC domain (RoxA) (PDB:1VRBmal protein L16 Arg81 hydroxylase, contains JmjC domain (RoxA) (PDB:1VRB)	2071	NA	NA	0.00134286	NA	NA	NA	0	NA	NA	0.00242374	NA	0.00128538	0.00227299	NA	NA	NA	NA	NA	NA	NA	NA
Ribosomal protein L17 (RplQ) (PDB:1GD8mal protein L17 (RplQ) (PDB:1GD8)	1819	NA	NA	NA	NA	NA	NA	0.000465	0.00062	NA	0.00114542	0.000803	0.00133951	0.00118122	0.00145856	NA	NA	NA	NA	NA	NA	NA
Ribosomal protein L19 (RplS) (PDB:1VS6) (PUBMED:27941785mal protein L19 (RplS) (PDB:1VS6) (PUBMED:27941785)	533	NA	NA	0.00166968	NA	NA	NA	NA	NA	NA	NA	NA	NA	NA	NA	NA	NA	NA	NA	NA	NA	NA
Ribosomal protein L20 (RplT) (PDB:1VS6) (PUBMED:30270044mal protein L20 (RplT) (PDB:1VS6) (PUBMED:30270044)	910	NA	NA	0.00171	NA	NA	NA	NA	NA	NA	0.00168	NA	0.00192	NA	NA	NA	NA	NA	NA	NA	NA	NA
Ribosomal protein L21 (RplU) (PDB:1VS6mal protein L21 (RplU) (PDB:1VS6)	492	NA	NA	0.00113	NA	NA	0.000923	NA	NA	NA	0	NA	0.000532	0	NA	NA	NA	NA	NA	NA	NA	NA
Ribosomal protein L25 (general stress protein Ctc) (RplY) (PDB:1B75mal protein L25 (general stress protein Ctc) (RplY) (PDB:1B75)	2115	NA	NA	0	NA	NA	0	0	NA	NA	0	NA	0	0.000114	0	NA	NA	NA	NA	NA	NA	NA
Ribosomal protein L27 (RpmA) (PDB:1VS6mal protein L27 (RpmA) (PDB:1VS6)	493	NA	NA	0.00197185	NA	0.00251142	NA	NA	NA	NA	0.00257859	NA	NA	0.00202953	0.00251142	NA	NA	NA	NA	NA	NA	NA
Ribosomal protein L28 (RpmB) (PDB:2JZ6mal protein L28 (RpmB) (PDB:2JZ6)	586	NA	NA	0.000975	NA	NA	NA	0	0.000791	NA	0.000975	NA	0	0.0011561	0	NA	NA	NA	NA	NA	NA	NA
Ribosomal protein L31 (RpmE) (PDB:1VS6mal protein L31 (RpmE) (PDB:1VS6)	1223	NA	NA	NA	NA	NA	NA	NA	NA	NA	0.00177258	NA	NA	NA	NA	NA	NA	NA	NA	NA	NA	NA
Ribosomal protein L33 (RpmG) (PDB:1VS6mal protein L33 (RpmG) (PDB:1VS6)	585	NA	NA	NA	0.0021009	0.0019528	NA	NA	0.00208387	NA	0.00323173	NA	0.00395668	0.00215702	NA	NA	NA	NA	NA	NA	NA	NA
Ribosomal protein L7/L12 (RplL) (PDB:1CTFmal protein L7/L12 (RplL) (PDB:1CTF)	1325	NA	NA	0.00178266	NA	NA	0.00172	NA	0.000753	0.00167064	0.00167296	NA	NA	0.00163119	NA	NA	NA	NA	NA	NA	NA	NA
Ribosomal protein S1 (RpsA) (PDB:4NNHmal protein S1 (RpsA) (PDB:4NNH)	700	NA	NA	NA	NA	NA	NA	NA	NA	NA	0.00224	NA	0.00225251	NA	NA	NA	NA	NA	NA	NA	NA	NA
Ribosomal protein S12 (RpsL) (PDB:4V4Hmal protein S12 (RpsL) (PDB:4V4H)	980	NA	NA	0.00152256	NA	NA	NA	NA	NA	NA	NA	NA	0.00182	NA	NA	NA	NA	NA	NA	NA	NA	NA
Ribosomal protein S13 (RpsM) (PDB:4V4Hmal protein S13 (RpsM) (PDB:4V4H)	1823	NA	NA	0.00173	0.00183608	NA	NA	NA	NA	NA	0.00225782	NA	NA	0.00182565	NA	NA	NA	NA	NA	NA	NA	NA
Ribosomal protein S18 acetylase RimI and related acetyltransferases (RimI) (PDB:1GHEmal protein S18 acetylase RimI and related acetyltransferases (RimI) (PDB:1GHE)	60	NA	NA	0	NA	NA	0	0	0.00163783	NA	0	NA	0.00214845	0	NA	NA	NA	NA	NA	NA	NA	NA
Ribosomal protein S18 acetylase RimI and related acetyltransferases (RimI) (PDB:1GHEmal protein S18 acetylase RimI and related acetyltransferases (RimI) (PDB:1GHE)	286	NA	NA	NA	NA	NA	NA	NA	NA	NA	0	NA	NA	0	NA	NA	NA	NA	NA	NA	NA	NA
Ribosomal protein S18 acetylase RimI and related acetyltransferases (RimI) (PDB:1GHEmal protein S18 acetylase RimI and related acetyltransferases (RimI) (PDB:1GHE)	462	NA	NA	NA	NA	NA	NA	NA	NA	NA	NA	NA	NA	NA	NA	0.0012588	NA	NA	NA	0.000973	NA	0.000329
Ribosomal protein S18 acetylase RimI and related acetyltransferases (RimI) (PDB:1GHEmal protein S18 acetylase RimI and related acetyltransferases (RimI) (PDB:1GHE)	652	NA	NA	0.000534	NA	NA	NA	0.000759	0.00039	NA	0.000592	NA	0.000469	0.000516	NA	NA	NA	NA	NA	NA	NA	NA
Ribosomal protein S18 acetylase RimI and related acetyltransferases (RimI) (PDB:1GHEmal protein S18 acetylase RimI and related acetyltransferases (RimI) (PDB:1GHE)	763	NA	NA	NA	NA	0	NA	0	NA	NA	0.00222	NA	0.00117	0.00261	NA	NA	NA	NA	NA	NA	NA	NA
Ribosomal protein S18 acetylase RimI and related acetyltransferases (RimI) (PDB:1GHEmal protein S18 acetylase RimI and related acetyltransferases (RimI) (PDB:1GHE)	1543	NA	NA	NA	NA	NA	NA	NA	0	NA	0	NA	0	0.000518	0	NA	NA	NA	NA	NA	NA	NA
Ribosomal protein S20 (RpsT) (PDB:4V4Hmal protein S20 (RpsT) (PDB:4V4H)	496	NA	NA	0.00265	0.00251142	NA	0.00304431	0.00229222	NA	0.00311475	0.00256754	NA	NA	NA	NA	NA	NA	NA	NA	NA	NA	NA
Ribosomal protein S4 or related protein (RpsD) (PDB:4V4Hmal protein S4 or related protein (RpsD) (PDB:4V4H)	1821	NA	NA	0.000446	NA	0	NA	NA	0.000794	NA	0.000462	NA	0.000515	0.000466	NA	NA	NA	NA	NA	NA	NA	NA
Ribosomal protein S7 (RpsG) (PDB:4V4Hmal protein S7 (RpsG) (PDB:4V4H)	979	NA	NA	0.00141	NA	NA	NA	0.00171	NA	NA	0.00145	NA	0.00143	NA	NA	NA	NA	NA	NA	NA	NA	NA
Ribosomal protein S9 (RpsI) (PDB:4V4Hmal protein S9 (RpsI) (PDB:4V4H)	376	NA	NA	0.00175	NA	NA	NA	0.00168	NA	NA	0.00146	NA	0.00177	0.00142	NA	NA	NA	NA	NA	NA	NA	NA
DNA-directed RNA polymerase, alpha subunit/40 kD subunit (RpoA) (PDB:4KN7rected RNA polymerase, alpha subunit/40 kD subunit (RpoA) (PDB:4KN7)	1820	NA	NA	0.000323	NA	0	0.000525	0.000413	NA	NA	0.000401	NA	0.000381	NA	NA	NA	NA	NA	NA	NA	NA	NA
DNA-directed RNA polymerase, beta subunit/140 kD subunit (RpoB) (PDB:5UAJrected RNA polymerase, beta subunit/140 kD subunit (RpoB) (PDB:5UAJ)	1326	0.000198	0.000229	0.000148	0.000167	0.000159	0.000125	0.000113	8.13e-05	5.05e-05	0.000128	0.000168	0.000121	0.000139	NA	NA	NA	NA	NA	NA	NA	NA
DNA-directed RNA polymerase, beta' subunit/160 kD subunit (RpoC) (PDB:1NT9rected RNA polymerase, beta' subunit/160 kD subunit (RpoC) (PDB:1NT9)	981	NA	NA	0.000377	NA	0.000203	0.000373	0.000313	0.000198	0.000385	0.0003	NA	0.000343	0.000359	NA	NA	NA	NA	NA	NA	NA	NA
DNA-directed RNA polymerase, beta' subunit/160 kD subunit (RpoC) (PDB:1NT9rected RNA polymerase, beta' subunit/160 kD subunit (RpoC) (PDB:1NT9)	1327	0.00031	NA	0.000273	NA	0.000275	0.000223	0.000292	0.000269	0.000256	0.000224	0.000295	0.000223	0.000195	0.000303	NA	NA	NA	NA	NA	NA	NA
DNA-directed RNA polymerase, sigma subunit (sigma70/sigma32) (RpoD) (PDB:1SIGrected RNA polymerase, sigma subunit (sigma70/sigma32) (RpoD) (PDB:1SIG)	634	0.000456	0.000425	0.000396	NA	0.000401	0.000386	0.000429	0.000385	0.00037	0.000341	0.000395	0.000395	0.000376	0.000394	0.000419	0.000543	0.00049	0.000448	0.00043	NA	0.000385
DNA-directed RNA polymerase, sigma subunit (sigma70/sigma32) (RpoD) (PDB:1SIGrected RNA polymerase, sigma subunit (sigma70/sigma32) (RpoD) (PDB:1SIG)	779	NA	NA	0.000618	NA	NA	NA	0.000651	0.00063	NA	0.000575	NA	0.000606	0.000562	NA	NA	NA	NA	NA	NA	NA	NA
DNA-directed RNA polymerase, sigma subunit (sigma70/sigma32) (RpoD) (PDB:1SIGrected RNA polymerase, sigma subunit (sigma70/sigma32) (RpoD) (PDB:1SIG)	843	NA	NA	0.000786	NA	0.000771	0.000814	0.000812	NA	NA	0.00079	NA	0.000533	0.000891	NA	NA	NA	NA	NA	NA	NA	NA
DNA-directed RNA polymerase specialized sigma subunit, sigma24 family (RpoE) (PDB:2Q1Zrected RNA polymerase specialized sigma subunit, sigma24 family (RpoE) (PDB:2Q1Z)	385	NA	NA	0.00222758	NA	NA	0.00222	0.00185	NA	NA	0.00196	NA	0.0011	0.00203094	NA	NA	NA	0.00237493	NA	NA	NA	NA
DNA-directed RNA polymerase specialized sigma subunit, sigma24 family (RpoE) (PDB:2Q1Zrected RNA polymerase specialized sigma subunit, sigma24 family (RpoE) (PDB:2Q1Z)	1471	NA	NA	NA	NA	0.00122	NA	0.00176	0.00105	NA	0.00099	NA	NA	NA	0.00119	NA	NA	NA	NA	NA	NA	NA
DNA-directed RNA polymerase specialized sigma subunit, sigma24 family (RpoE) (PDB:2Q1Zrected RNA polymerase specialized sigma subunit, sigma24 family (RpoE) (PDB:2Q1Z)	1637	NA	NA	NA	NA	NA	NA	NA	0.00047	NA	0.000931	NA	0.000502	0.000443	NA	NA	NA	NA	NA	NA	NA	NA
DNA-directed RNA polymerase specialized sigma subunit, sigma24 family (RpoE) (PDB:2Q1Zrected RNA polymerase specialized sigma subunit, sigma24 family (RpoE) (PDB:2Q1Z)	1667	NA	NA	0.00203	NA	NA	0.00102	NA	NA	NA	0.00192	NA	0.00197	0.00202	NA	NA	NA	NA	NA	NA	NA	NA
DNA-directed RNA polymerase specialized sigma subunit, sigma24 family (RpoE) (PDB:2Q1Zrected RNA polymerase specialized sigma subunit, sigma24 family (RpoE) (PDB:2Q1Z)	1850	NA	NA	0.00118	NA	NA	NA	NA	NA	NA	0.00106	NA	NA	NA	NA	NA	NA	NA	NA	NA	NA	NA
DNA-directed RNA polymerase specialized sigma subunit, sigma54 homolog (RpoN) (PDB:5BYHrected RNA polymerase specialized sigma subunit, sigma54 homolog (RpoN) (PDB:5BYH)	1828	NA	NA	0.000611	NA	NA	0.000373	0.000754	NA	NA	NA	NA	NA	NA	NA	NA	NA	NA	NA	NA	NA	NA
DNA-directed RNA polymerase, subunit K/omega (RpoZ) (PDB:3LU0rected RNA polymerase, subunit K/omega (RpoZ) (PDB:3LU0)	1892	NA	NA	0	0	0	0	0.000843	0	NA	0	NA	0	0	NA	NA	NA	NA	NA	NA	NA	NA
DNA-directed RNA polymerase specialized sigma subunit (FliA) (PDB:1RP3rected RNA polymerase specialized sigma subunit (FliA) (PDB:1RP3)	833	0.000587	NA	0.000692	NA	0	NA	NA	0.000774	NA	0.000814	NA	0.000396	0.000618	NA	NA	NA	NA	NA	NA	NA	NA
Translation elongation factor EF-Tu, a GTPase (TufA) (PDB:1EFUation elongation factor EF-Tu, a GTPase (TufA) (PDB:1EFU)	977	NA	NA	0.00529	NA	NA	NA	NA	NA	NA	NA	NA	NA	NA	NA	NA	NA	NA	NA	NA	NA	NA
Translation elongation factor EF-Tu, a GTPase (TufA) (PDB:1EFUation elongation factor EF-Tu, a GTPase (TufA) (PDB:1EFU)	1319	NA	NA	NA	NA	NA	NA	NA	NA	NA	0.00518	NA	NA	NA	NA	NA	NA	NA	NA	NA	NA	NA
Peptidyl-tRNA hydrolase (Pth) (PDB:1RYB) (PUBMED:11835511yl-tRNA hydrolase (Pth) (PDB:1RYB) (PUBMED:11835511)	2116	NA	NA	0	NA	0	0	0.000507	0	NA	0.000361	NA	0.000286	0.000372	NA	NA	NA	NA	NA	NA	NA	NA
Protein chain release factor RF1 (PrfA) (PDB:1RQ0n chain release factor RF1 (PrfA) (PDB:1RQ0)	2108	NA	NA	NA	NA	0.000615	NA	NA	0.000624	NA	0.000498	NA	0.000612	0.000556	NA	NA	NA	NA	NA	NA	NA	NA
Translation elongation factor P (EF-P)/translation initiation factor 5A (eIF-5A) (Efp) (PDB:1UEBation elongation factor P (EF-P)/translation initiation factor 5A (eIF-5A) (Efp) (PDB:1UEB)	1179	NA	NA	0.0010117	0	0.00107234	0.00038	0.00106204	0.00118072	NA	0.00103469	NA	0.000731	0.00101695	NA	NA	NA	NA	NA	NA	NA	NA
Translation elongation factor EF-Ts (Tsf) (PDB:1EFUation elongation factor EF-Ts (Tsf) (PDB:1EFU)	1313	NA	NA	0.000687	NA	NA	0.00077	0.00077	NA	NA	0.000623	NA	0.000664	0.000786	NA	NA	NA	NA	NA	NA	NA	NA
Translation initiation factor IF-3 (InfC) (PDB:2IFEation initiation factor IF-3 (InfC) (PDB:2IFE)	908	NA	NA	NA	NA	NA	NA	NA	NA	NA	0.00149	0.00140964	NA	0.00137	NA	NA	NA	NA	NA	NA	NA	NA
Translation initiation factor IF-1 (InfA) (PDB:5FIMation initiation factor IF-1 (InfA) (PDB:5FIM)	2058	NA	NA	0.00307	NA	NA	0.00279	NA	NA	NA	0.00299	NA	NA	0.00199	NA	NA	NA	NA	NA	NA	NA	NA
Translation elongation factor EF-G, a GTPase (FusA) (PDB:1DARation elongation factor EF-G, a GTPase (FusA) (PDB:1DAR)	978	NA	NA	0.00028	NA	0.000192	0.000367	0.000327	0.000283	NA	0.000307	NA	0.00032	0.000309	0.00033	NA	NA	NA	NA	NA	NA	NA
Translation initiation factor IF-2, a GTPase (InfB) (PDB:5ME0ation initiation factor IF-2, a GTPase (InfB) (PDB:5ME0)	1355	NA	NA	0.000198	0.000212	0.000166	0.000195	NA	NA	NA	0.000243	0.000269	0.000238	0.000285	0.000272	NA	NA	NA	NA	NA	NA	NA
Protein chain release factor PrfB (PrfB) (PDB:1GQEn chain release factor PrfB (PrfB) (PDB:1GQE)	336	NA	NA	0.000354	NA	0.000487	0.000685	0.000292	5.81e-05	0.000442	0.000306	NA	0.00048	0.000241	0.000341	NA	NA	NA	NA	NA	NA	NA
Protein chain release factor PrfB (PrfB) (PDB:1GQEn chain release factor PrfB (PrfB) (PDB:1GQE)	1491	NA	NA	0.000677	0.000635	NA	NA	NA	0.000536	NA	0.000926	NA	0.00138	0.0012	NA	NA	NA	NA	NA	NA	NA	NA
Peptide chain release factor RF-3 (PrfC) (PDB:3UOQe chain release factor RF-3 (PrfC) (PDB:3UOQ)	59	NA	NA	0.00019	NA	NA	0	0	0.000124	NA	0.000246	NA	0.000286	0.000189	0.000507	NA	NA	NA	NA	NA	NA	NA
Citrate synthase (GltA) (PDB:3TQG) (PUBMED:25211225e synthase (GltA) (PDB:3TQG) (PUBMED:25211225)	522	NA	NA	NA	NA	NA	NA	NA	NA	NA	0.000635	NA	NA	NA	NA	NA	NA	NA	NA	NA	NA	NA
CS, gltA; citrate synthase [EC:2.3.3.1gltA; citrate synthase [EC:2.3.3.1]	522	NA	NA	NA	NA	NA	NA	NA	NA	NA	0.000635	NA	NA	NA	NA	NA	NA	NA	NA	NA	NA	NA
Citrate synthase (GltA) (PDB:3TQG) (PUBMED:25211225e synthase (GltA) (PDB:3TQG) (PUBMED:25211225)	1329	0.000531	NA	0.00034	0.000249	NA	NA	NA	0	NA	0.000254	0	0.000399	0.000279	0.000166	NA	NA	NA	NA	NA	NA	NA
CS, gltA; citrate synthase [EC:2.3.3.1gltA; citrate synthase [EC:2.3.3.1]	1329	0.000531	NA	0.00034	0.000249	NA	NA	NA	0	NA	0.000254	0	0.000399	0.000279	0.000166	NA	NA	NA	NA	NA	NA	NA
Aconitase A (AcnA) (PDB:1ACOase A (AcnA) (PDB:1ACO)	172	NA	NA	0.000177	NA	0.00042	0.000511	0.000349	0.000517	NA	0.000294	NA	0.000267	0.000222	0.000518	NA	NA	NA	NA	NA	NA	NA
Isocitrate dehydrogenase (Icd) (PDB:1IDDrate dehydrogenase (Icd) (PDB:1IDD)	544	NA	NA	0.000485	NA	NA	0.000805	0.000486	0.000259	NA	0.000509	NA	0.000376	0.000534	NA	NA	NA	NA	NA	NA	NA	NA
IDH1, IDH2, icd; isocitrate dehydrogenase [EC:1.1.1.42, IDH2, icd; isocitrate dehydrogenase [EC:1.1.1.42]	544	NA	NA	0.000485	NA	NA	0.000805	0.000486	0.000259	NA	0.000509	NA	0.000376	0.000534	NA	NA	NA	NA	NA	NA	NA	NA
Succinyl-CoA synthetase, alpha subunit (SucD) (PDB:1CQIyl-CoA synthetase, alpha subunit (SucD) (PDB:1CQI)	2084	NA	NA	0.000672	0.000743	0.000765	0.000654	0.000729	0.000675	0.000586	0.000664	0.000371	0.000669	0.000581	0.00075	NA	NA	NA	NA	NA	NA	NA
Succinyl-CoA synthetase, beta subunit (SucC) (PDB:1SCUyl-CoA synthetase, beta subunit (SucC) (PDB:1SCU)	2085	NA	NA	0.000574	NA	0.000491	0.000504	0.000577	0.000478	0.000582	0.000505	NA	0.000521	0.000537	0.000472	NA	NA	NA	NA	NA	NA	NA
Succinate dehydrogenase/fumarate reductase, flavoprotein subunit (SdhA) (PDB:1KF6ate dehydrogenase/fumarate reductase, flavoprotein subunit (SdhA) (PDB:1KF6)	1514	0.000295	0.000397	0.000448	NA	0.00039	0.000372	0.000434	NA	NA	0.000394	0.000398	0.000428	0.000381	0.000368	0.000388	0.000366	0.00037	0.000391	0.00037	NA	0.000389
aprA; adenylylsulfate reductase, subunit A [EC:1.8.99.2; adenylylsulfate reductase, subunit A [EC:1.8.99.2]	1514	0.000295	0.000397	0.000448	NA	0.00039	0.000372	0.000434	NA	NA	0.000394	0.000398	0.000428	0.000381	0.000368	0.000388	0.000366	0.00037	0.000391	0.00037	NA	0.000389
Succinate dehydrogenase/fumarate reductase, flavoprotein subunit (SdhA) (PDB:1KF6ate dehydrogenase/fumarate reductase, flavoprotein subunit (SdhA) (PDB:1KF6)	1845	NA	NA	NA	NA	NA	NA	NA	NA	NA	0.000342	NA	0.000421	0.000317	NA	NA	NA	NA	NA	NA	NA	NA
Succinate dehydrogenase/fumarate reductase, flavoprotein subunit (SdhA) (PDB:1KF6ate dehydrogenase/fumarate reductase, flavoprotein subunit (SdhA) (PDB:1KF6)	2255	0.000428	0.000437	0.000397	0.000434	0.000401	0.000397	0.000412	0.000408	0.00041	0.000341	0.00045	0.000395	0.000373	0.000443	0.000416	0.00041	0.000406	0.000419	0.00041	0.000338	0.000393
aprA; adenylylsulfate reductase, subunit A [EC:1.8.99.2; adenylylsulfate reductase, subunit A [EC:1.8.99.2]	2255	0.000428	0.000437	0.000397	0.000434	0.000401	0.000397	0.000412	0.000408	0.00041	0.000341	0.00045	0.000395	0.000373	0.000443	0.000416	0.00041	0.000406	0.000419	0.00041	0.000338	0.000393
Succinate dehydrogenase/fumarate reductase, Fe-S protein subunit (SdhB/FrdB) (PDB:6LUMate dehydrogenase/fumarate reductase, Fe-S protein subunit (SdhB/FrdB) (PDB:6LUM)	1846	NA	NA	NA	NA	NA	0.000996	NA	0.000996	NA	0.000981	NA	0.000996	0.000892	NA	NA	NA	NA	NA	NA	NA	NA
Fumarate hydratase class II (FumC) (PDB:1KQ7te hydratase class II (FumC) (PDB:1KQ7)	2149	NA	NA	0.000367	NA	NA	0.000391	0.000459	NA	NA	0.000348	NA	0.000246	0.000355	NA	NA	NA	NA	NA	NA	NA	NA
PK, pyk; pyruvate kinase [EC:2.7.1.40pyk; pyruvate kinase [EC:2.7.1.40]	344	NA	NA	NA	NA	NA	0.000867	NA	0.00181	NA	0.00194	NA	NA	NA	NA	NA	NA	NA	NA	NA	NA	NA
por, nifJ; pyruvate-ferredoxin/flavodoxin oxidoreductase [EC:1.2.7.1 1.2.7.- nifJ; pyruvate-ferredoxin/flavodoxin oxidoreductase [EC:1.2.7.1 1.2.7.-]	1980	NA	NA	0.000278	0.000397	0.000348	0.000286	0.000204	0.000286	NA	0.000281	0.000197	0.000204	0.00028	0.000284	NA	NA	NA	NA	NA	NA	NA
ald; alanine dehydrogenase [EC:1.4.1.1 alanine dehydrogenase [EC:1.4.1.1]	1999	NA	NA	0.000549	NA	NA	0.000633	0.000636	0.000589	NA	0.000609	NA	0.000573	0.000629	0.000623	NA	NA	NA	NA	NA	NA	NA
asd; aspartate-semialdehyde dehydrogenase [EC:1.2.1.11 aspartate-semialdehyde dehydrogenase [EC:1.2.1.11]	546	NA	NA	0.00057	NA	0.00049	0.000516	NA	NA	NA	0.00061	NA	0.000507	0.000565	0	NA	NA	NA	NA	NA	NA	NA
asd; aspartate-semialdehyde dehydrogenase [EC:1.2.1.11 aspartate-semialdehyde dehydrogenase [EC:1.2.1.11]	547	NA	NA	0.000381	NA	NA	0.000466	0.000313	0.000209	NA	0.000454	NA	0.000492	0.00034	NA	NA	NA	NA	NA	NA	NA	NA
hom; homoserine dehydrogenase [EC:1.1.1.3 homoserine dehydrogenase [EC:1.1.1.3]	332	NA	NA	0.000402	NA	0.000477	0.00049	0.000405	0.000519	NA	0.000408	NA	0.000363	0.000366	0.000409	NA	NA	NA	NA	NA	NA	NA
NAD(P)H-nitrite reductase, large subunit (NirBH-nitrite reductase, large subunit (NirB)	2351	NA	NA	0.000371	NA	0.000278	0.000404	0.000303	0.00025	0.000289	0.000409	NA	0.00038	0.000422	0.000395	NA	NA	NA	NA	NA	NA	NA
sat, met3; sulfate adenylyltransferase [EC:2.7.7.4 met3; sulfate adenylyltransferase [EC:2.7.7.4]	2260	NA	0.000598	0.000607	0.000606	0.000602	0.000574	0.000622	0.000585	0.00055	0.000489	0.00056	0.000543	0.000612	0.000583	NA	NA	NA	NA	NA	NA	NA
aprB; adenylylsulfate reductase, subunit B [EC:1.8.99.2; adenylylsulfate reductase, subunit B [EC:1.8.99.2]	1515	NA	NA	NA	NA	NA	0.000954	NA	NA	NA	NA	0.00123	NA	NA	0.000337	0.00150201	0.00137	0.00155592	0.00134293	0.00138005	NA	0.00140557
aprB; adenylylsulfate reductase, subunit B [EC:1.8.99.2; adenylylsulfate reductase, subunit B [EC:1.8.99.2]	2256	0.0015112	0.00181	0.0014	0.000631	0.00154347	0.00155	0.00162	0.000465	NA	0.00119	0.00159	0.0014	0.00114	0.00152	0.00165188	0.00160968	0.0015892	0.00178617	0.00170156	NA	0.0012037
dsrA; dissimilatory sulfite reductase alpha subunit [EC:1.8.99.5; dissimilatory sulfite reductase alpha subunit [EC:1.8.99.5]	250	NA	NA	0.000558	NA	NA	0.000574	0.000561	0.000573	0.000506	0.000445	NA	0.000566	0.000488	0.00075	NA	NA	NA	NA	NA	NA	NA
dsrB; dissimilatory sulfite reductase beta subunit [EC:1.8.99.5; dissimilatory sulfite reductase beta subunit [EC:1.8.99.5]	251	0.000778	NA	0.000741	NA	0.000644	0.000523	0.000551	0.000632	NA	0.000586	0.000762	0.000657	0.000615	NA	NA	NA	NA	NA	NA	NA	0.000703
soeA; sulfite dehydrogenase (quinone) subunit SoeA [EC:1.8.5.6; sulfite dehydrogenase (quinone) subunit SoeA [EC:1.8.5.6]	2248	NA	NA	0.000208	NA	0.000209	0.000213	0.000214	0.000225	NA	0.000191	0.000248	0.000194	0.000218	0.000236	NA	NA	NA	NA	NA	NA	0.000232
soeB; sulfite dehydrogenase (quinone) subunit Soe; sulfite dehydrogenase (quinone) subunit SoeB	2247	NA	NA	0.000969	0.00091	NA	NA	0.000947	0.00091	NA	0.000868	NA	0.000894	0.000849	NA	NA	NA	NA	NA	NA	NA	NA
soeC; sulfite dehydrogenase (quinone) subunit Soe; sulfite dehydrogenase (quinone) subunit SoeC	2246	NA	NA	0.000422	NA	0.000589	0.000486	0.000235	0.000352	0	0.000496	NA	0.000444	0.000418	0.000778	NA	NA	NA	NA	NA	NA	NA
TST, MPST, sseA; thiosulfate/3-mercaptopyruvate sulfurtransferase [EC:2.8.1.1 2.8.1.2 MPST, sseA; thiosulfate/3-mercaptopyruvate sulfurtransferase [EC:2.8.1.1 2.8.1.2]	1411	NA	NA	0.000663	0.000335	NA	0.000661	NA	0.000688	NA	0.000673	NA	0.000654	0.000607	NA	NA	NA	NA	NA	NA	NA	NA
TST, MPST, sseA; thiosulfate/3-mercaptopyruvate sulfurtransferase [EC:2.8.1.1 2.8.1.2 MPST, sseA; thiosulfate/3-mercaptopyruvate sulfurtransferase [EC:2.8.1.1 2.8.1.2]	2297	NA	NA	0.000442	0.000397	NA	0.000627	NA	NA	NA	0.000651	NA	0.0005	0.000523	0.000204	NA	NA	NA	NA	NA	NA	NA
hydA; sulfhydrogenase subunit alpha [EC:1.12.1.3 1.12.1.5; sulfhydrogenase subunit alpha [EC:1.12.1.3 1.12.1.5]	2393	NA	NA	0.000334	NA	0.000359	0.000352	0.00049	0.000367	NA	0.000397	NA	0.000391	0.000447	0.000447	NA	NA	NA	NA	NA	NA	NA
hydD; sulfhydrogenase subunit delta [EC:1.12.1.3 1.12.1.5; sulfhydrogenase subunit delta [EC:1.12.1.3 1.12.1.5]	2392	NA	NA	0.000339	NA	0.000349	0.000287	0.000738	0.000532	0.000389	0.000437	NA	0.000423	0.000514	0.000808	0.000816	NA	NA	NA	NA	NA	NA

## Sheet: MASA4_filtered_entropy_values
Gene	Gene ID in Anvi’o	ALJR_SRR11061153	ALJR_SRR11061154	ALJR_SRR11567260	ALJR_SRR11567261	ALJR_SRR9045291	ALJR_SRR9045294	ALJR_SRR9045295	ALJR_SRR9045297	ALSA_SRR10854653	ALSA_SRR11567157	ALSA_SRR9045292	ALSA_SRR9045293	ALSA_SRR9045296	ALSA_SRR9045298	MASA_SRR11828800	MASA_SRR11828899	MASA_SRR11829000	MASA_SRR11829104	MASA_SRR11829269	MASP_SRR11828593	MASP_SRR11828889	MASP_SRR11829102	MASP_SRR11829268	MASP_SRR12659820
Ribosomal protein L31 (RpmE) (PDB:1VS6mal protein L31 (RpmE) (PDB:1VS6)	555	NA	NA	NA	NA	NA	NA	NA	NA	NA	NA	NA	NA	NA	NA	NA	NA	NA	0.00278656	NA	NA	NA	NA	NA	NA
Ribosomal protein S18 acetylase RimI and related acetyltransferases (RimI) (PDB:1GHEmal protein S18 acetylase RimI and related acetyltransferases (RimI) (PDB:1GHE)	1225	NA	NA	NA	NA	NA	NA	NA	NA	NA	NA	NA	NA	NA	NA	NA	NA	NA	0.00147224	NA	NA	NA	NA	NA	NA
Ribosomal protein S9 (RpsI) (PDB:4V4Hmal protein S9 (RpsI) (PDB:4V4H)	40	NA	NA	NA	NA	NA	NA	NA	NA	NA	NA	NA	NA	NA	NA	NA	NA	NA	0.00165526	NA	NA	NA	NA	NA	NA
DNA-directed RNA polymerase, beta' subunit/160 kD subunit (RpoC) (PDB:1NT9rected RNA polymerase, beta' subunit/160 kD subunit (RpoC) (PDB:1NT9)	2744	0.000187	0.000195	0.000162	NA	0.000185	0.000164	0.000182	0.000167	0.000159	0.000172	0.000144	0.000169	NA	0.000164	NA	NA	NA	0.000209727	NA	NA	NA	NA	NA	0.000121
DNA-directed RNA polymerase, sigma subunit (sigma70/sigma32) (RpoD) (PDB:1SIGrected RNA polymerase, sigma subunit (sigma70/sigma32) (RpoD) (PDB:1SIG)	1696	0.000376	0.00037	0.00036	0.000372	0.000362	0.000358	0.000388	0.000352	0.000381	0.000363	0.000348	0.000353	0.00037	0.000363	0.0004	0.000376	0.000417	0.00038	0.0004	0.000392	0.000383	0.000402	0.000376	0.000378
DNA-directed RNA polymerase specialized sigma subunit, sigma24 family (RpoE) (PDB:2Q1Zrected RNA polymerase specialized sigma subunit, sigma24 family (RpoE) (PDB:2Q1Z)	1794	NA	NA	NA	NA	NA	NA	NA	NA	NA	NA	NA	NA	NA	NA	NA	NA	NA	0.000834	NA	NA	NA	NA	NA	NA
Translation elongation factor EF-Tu, a GTPase (TufA) (PDB:1EFUation elongation factor EF-Tu, a GTPase (TufA) (PDB:1EFU)	2216	NA	NA	NA	NA	NA	NA	NA	NA	NA	NA	NA	NA	NA	NA	NA	NA	NA	0.00193869	NA	NA	NA	NA	NA	NA
Translation elongation factor EF-G, a GTPase (FusA) (PDB:1DARation elongation factor EF-G, a GTPase (FusA) (PDB:1DAR)	2741	NA	NA	NA	NA	NA	NA	NA	NA	NA	NA	NA	NA	NA	NA	NA	NA	NA	0.000484	NA	NA	NA	NA	NA	NA
Peptide chain release factor RF-3 (PrfC) (PDB:3UOQe chain release factor RF-3 (PrfC) (PDB:3UOQ)	649	NA	NA	0.00048	NA	NA	0.000483	NA	0.000478	NA	0.000489	0.000474	0.000481	NA	0.000454	0.000546	NA	NA	NA	NA	NA	NA	NA	NA	0.000462
Citrate synthase (GltA) (PDB:3TQG) (PUBMED:25211225e synthase (GltA) (PDB:3TQG) (PUBMED:25211225)	677	NA	NA	NA	NA	NA	NA	NA	NA	NA	NA	NA	NA	NA	NA	NA	NA	NA	0.000651	NA	NA	NA	NA	NA	NA
Isocitrate/isopropylmalate dehydrogenase (LeuB) (PDB:1GC9rate/isopropylmalate dehydrogenase (LeuB) (PDB:1GC9)	189	NA	NA	NA	NA	NA	NA	NA	NA	NA	NA	NA	NA	NA	NA	NA	NA	NA	0.000621	NA	NA	NA	NA	NA	NA
Succinate dehydrogenase/fumarate reductase, flavoprotein subunit (SdhA) (PDB:1KF6ate dehydrogenase/fumarate reductase, flavoprotein subunit (SdhA) (PDB:1KF6)	1990	0.000411	0.000446	0.000389	0.000416	0.00042	0.000313	0.000447	0.000388	0.00032	0.000387	0.000392	0.000412	0.000383	0.000383	0.000362	0.000373	0.000389	0.000427	0.000385	NA	NA	NA	NA	NA
aprA; adenylylsulfate reductase, subunit A [EC:1.8.99.2; adenylylsulfate reductase, subunit A [EC:1.8.99.2]	1990	0.000411	0.000446	0.000389	0.000416	0.00042	0.000313	0.000447	0.000388	0.00032	0.000387	0.000392	0.000412	0.000383	0.000383	0.000362	0.000373	0.000389	0.000427	0.000385	NA	NA	NA	NA	NA
Malate/lactate dehydrogenase (Mdh) (PDB:4WLO/lactate dehydrogenase (Mdh) (PDB:4WLO)	1681	NA	NA	NA	NA	NA	NA	NA	NA	NA	NA	NA	NA	NA	NA	NA	NA	NA	0.000631	NA	NA	NA	NA	NA	NA
PK, pyk; pyruvate kinase [EC:2.7.1.40pyk; pyruvate kinase [EC:2.7.1.40]	2207	NA	NA	NA	NA	NA	NA	NA	NA	NA	NA	NA	NA	NA	NA	NA	NA	NA	0.000451	NA	NA	NA	NA	NA	NA
aceE; pyruvate dehydrogenase E1 component [EC:1.2.4.1; pyruvate dehydrogenase E1 component [EC:1.2.4.1]	747	NA	NA	NA	NA	NA	NA	0.00028	NA	NA	0.000364	0.000297	NA	NA	0.000315	NA	NA	NA	0.000277	0.000387	NA	NA	NA	NA	NA
aprB; adenylylsulfate reductase, subunit B [EC:1.8.99.2; adenylylsulfate reductase, subunit B [EC:1.8.99.2]	1989	0.00108173	NA	NA	NA	0.00102676	NA	NA	NA	NA	NA	NA	NA	NA	NA	NA	NA	NA	NA	NA	NA	NA	NA	NA	0.000823

## Sheet: MASP15_filtered_entropy_values
Gene	Gene ID in Anvi’o	ALJR_SRR11061153	ALJR_SRR11061154	ALJR_SRR11567260	ALJR_SRR11567261	ALJR_SRR9045291	ALJR_SRR9045294	ALJR_SRR9045295	ALJR_SRR9045297	ALSA_SRR10854653	ALSA_SRR11567157	ALSA_SRR9045292	ALSA_SRR9045293	ALSA_SRR9045296	ALSA_SRR9045298	MASA_SRR11828800	MASA_SRR11828899	MASA_SRR11829000	MASA_SRR11829104	MASA_SRR11829269	MASP_SRR11828593	MASP_SRR11828889	MASP_SRR11829102	MASP_SRR11829268	MASP_SRR12659820
Ribosomal protein L16/L10AE (RplP) (PDB:1WKImal protein L16/L10AE (RplP) (PDB:1WKI)	402	NA	NA	NA	NA	NA	NA	NA	NA	NA	NA	NA	NA	NA	NA	NA	NA	NA	NA	NA	NA	NA	NA	NA	0.00159798
Ribosomal protein L21 (RplU) (PDB:1VS6mal protein L21 (RplU) (PDB:1VS6)	2989	NA	NA	NA	NA	NA	NA	NA	NA	NA	NA	NA	NA	NA	NA	NA	NA	NA	NA	NA	NA	NA	NA	NA	0.00205625
Ribosomal protein L25 (general stress protein Ctc) (RplY) (PDB:1B75mal protein L25 (general stress protein Ctc) (RplY) (PDB:1B75)	1309	NA	NA	NA	NA	NA	NA	NA	NA	NA	NA	NA	NA	NA	NA	NA	NA	NA	NA	NA	NA	NA	NA	NA	0.00103087
Ribosomal protein L31 (RpmE) (PDB:1VS6mal protein L31 (RpmE) (PDB:1VS6)	460	NA	NA	NA	NA	NA	NA	NA	NA	NA	NA	NA	NA	NA	NA	NA	NA	NA	NA	NA	NA	NA	NA	NA	0.00272
Ribosomal protein L6P/L9E (RplF) (PDB:1VS6mal protein L6P/L9E (RplF) (PDB:1VS6)	394	NA	NA	NA	NA	NA	NA	NA	NA	NA	NA	NA	NA	NA	NA	NA	NA	NA	NA	NA	NA	NA	NA	NA	0.00104
Ribosomal protein S10 (RpsJ) (PDB:4V4Hmal protein S10 (RpsJ) (PDB:4V4H)	410	NA	NA	NA	NA	NA	NA	NA	NA	NA	NA	NA	NA	NA	NA	NA	NA	NA	NA	NA	NA	NA	NA	NA	0.0026829
Ribosomal protein S18 acetylase RimI and related acetyltransferases (RimI) (PDB:1GHE)!!!D-alanine-D-alanine ligase or related ATP-grasp enzyme (DdlA) (PDB:1E4Emal protein S18 acetylase RimI and related acetyltransferases (RimI) (PDB:1GHE)!!!D-alanine-D-alanine ligase or related ATP-grasp enzyme (DdlA) (PDB:1E4E)	1163	NA	NA	NA	NA	NA	NA	NA	NA	NA	NA	NA	NA	NA	NA	NA	NA	NA	NA	NA	NA	NA	NA	NA	0.000433
Ribosomal protein S18 acetylase RimI and related acetyltransferases (RimI) (PDB:1GHEmal protein S18 acetylase RimI and related acetyltransferases (RimI) (PDB:1GHE)	2065	NA	NA	NA	NA	NA	NA	NA	NA	NA	NA	NA	NA	NA	NA	NA	NA	NA	NA	NA	NA	NA	NA	NA	0.00160308
Ribosomal protein S27E (RPS27A) (PDB:1QXFmal protein S27E (RPS27A) (PDB:1QXF)	524	NA	NA	NA	NA	NA	NA	NA	NA	NA	NA	NA	NA	NA	NA	NA	NA	NA	NA	NA	0.00173343	0.00168512	0.0015635	NA	0.00153
Ribosomal protein S27E (RPS27A) (PDB:1QXFmal protein S27E (RPS27A) (PDB:1QXF)	987	NA	NA	NA	NA	NA	NA	NA	NA	NA	NA	NA	NA	NA	NA	NA	NA	NA	NA	NA	0.00144304	0.00189046	0.00243175	NA	0.00169224
Ribosomal protein S27E (RPS27A) (PDB:1QXFmal protein S27E (RPS27A) (PDB:1QXF)	1809	NA	NA	NA	NA	NA	NA	NA	NA	NA	NA	NA	NA	NA	NA	NA	NA	NA	NA	NA	0.00299177	0.00365148	0.00436029	NA	0.00269001
Ribosomal protein S3 (RpsC) (PDB:1VS6mal protein S3 (RpsC) (PDB:1VS6)	403	NA	NA	NA	NA	NA	NA	NA	NA	NA	NA	NA	NA	NA	NA	NA	NA	NA	NA	NA	NA	NA	NA	NA	0.000927
Ribosomal protein S5 (RpsE) (PDB:4V4Hmal protein S5 (RpsE) (PDB:4V4H)	392	NA	NA	NA	NA	NA	NA	NA	NA	NA	NA	NA	NA	NA	NA	NA	NA	NA	NA	NA	NA	NA	NA	NA	0.00113675
Ribosomal protein S6 (RpsF) (PDB:4V4Hmal protein S6 (RpsF) (PDB:4V4H)	171	NA	NA	NA	NA	NA	NA	NA	NA	NA	NA	NA	NA	NA	NA	NA	NA	NA	NA	NA	NA	NA	NA	NA	0.00137304
DNA-directed RNA polymerase, beta subunit/140 kD subunit (RpoB) (PDB:5UAJrected RNA polymerase, beta subunit/140 kD subunit (RpoB) (PDB:5UAJ)	3588	0.000148	NA	0.000157	NA	0.000169	0.000156	0.000196	0.000174	NA	0.000161	0.000155	0.000163	NA	0.000157	NA	NA	NA	NA	NA	NA	NA	NA	NA	0.000136
DNA-directed RNA polymerase, beta' subunit/160 kD subunit (RpoC) (PDB:1NT9rected RNA polymerase, beta' subunit/160 kD subunit (RpoC) (PDB:1NT9)	3587	0.000166	0.000178	0.000157	0.000176	0.000169	0.000161	0.000164	0.000165	0.000184	0.000161	0.000152	0.000156	0.000147	0.00016	0.000165	0.000194	0.000198	0.000185	0.000181	NA	0.000207	NA	NA	0.000174
DNA-directed RNA polymerase, sigma subunit (sigma70/sigma32) (RpoD) (PDB:1SIGrected RNA polymerase, sigma subunit (sigma70/sigma32) (RpoD) (PDB:1SIG)	2422	0.000365	0.000386	0.000376	0.000376	0.000369	0.000362	0.000372	0.000367	0.000362	0.000353	0.000344	0.000356	0.00037	0.000384	0.000384	0.000376	0.000395	0.000393	0.000378	0.000387	0.000424	0.000406	0.000408	0.000366
DNA-directed RNA polymerase, sigma subunit (sigma70/sigma32) (RpoD) (PDB:1SIGrected RNA polymerase, sigma subunit (sigma70/sigma32) (RpoD) (PDB:1SIG)	3507	NA	NA	NA	NA	NA	NA	NA	NA	NA	NA	NA	NA	NA	NA	NA	NA	NA	NA	NA	NA	NA	NA	NA	0.000596
DNA-directed RNA polymerase specialized sigma subunit, sigma24 family (RpoE) (PDB:2Q1Zrected RNA polymerase specialized sigma subunit, sigma24 family (RpoE) (PDB:2Q1Z)	3173	NA	NA	NA	NA	NA	NA	NA	NA	NA	NA	NA	NA	NA	NA	NA	NA	NA	NA	NA	NA	NA	NA	NA	0.00119
DNA-directed RNA polymerase specialized sigma subunit, sigma24 family (RpoE) (PDB:2Q1Zrected RNA polymerase specialized sigma subunit, sigma24 family (RpoE) (PDB:2Q1Z)	3397	NA	NA	NA	NA	NA	NA	NA	NA	NA	NA	NA	NA	NA	NA	NA	NA	NA	NA	NA	NA	NA	NA	NA	0.00113618
DNA-directed RNA polymerase, subunit RPC12/RpoP, contains C4-type Zn-finger (RPC10) (PDB:1I3Qrected RNA polymerase, subunit RPC12/RpoP, contains C4-type Zn-finger (RPC10) (PDB:1I3Q)	1995	NA	NA	NA	NA	NA	NA	NA	NA	NA	NA	NA	NA	NA	NA	NA	NA	NA	NA	NA	NA	NA	NA	NA	0.00052
Peptidyl-tRNA hydrolase (Pth) (PDB:1RYB) (PUBMED:11835511yl-tRNA hydrolase (Pth) (PDB:1RYB) (PUBMED:11835511)	1308	NA	NA	NA	NA	NA	NA	NA	NA	NA	NA	NA	NA	NA	NA	NA	NA	NA	NA	NA	NA	NA	NA	NA	0.00105928
Protein chain release factor RF1 (PrfA) (PDB:1RQ0n chain release factor RF1 (PrfA) (PDB:1RQ0)	1959	NA	NA	NA	NA	NA	NA	NA	NA	NA	NA	NA	NA	NA	NA	NA	NA	NA	NA	NA	NA	NA	NA	NA	0.000638
Translation elongation factor EF-Ts (Tsf) (PDB:1EFUation elongation factor EF-Ts (Tsf) (PDB:1EFU)	804	NA	NA	NA	NA	NA	NA	NA	NA	NA	NA	NA	NA	NA	NA	NA	NA	NA	NA	NA	NA	NA	NA	NA	0.000736
Translation elongation factor EF-G, a GTPase (FusA) (PDB:1DARation elongation factor EF-G, a GTPase (FusA) (PDB:1DAR)	1074	NA	NA	NA	NA	NA	NA	NA	NA	NA	NA	NA	NA	NA	NA	NA	NA	NA	NA	NA	NA	NA	NA	NA	0.000322
Translation elongation factor EF-G, a GTPase (FusA) (PDB:1DARation elongation factor EF-G, a GTPase (FusA) (PDB:1DAR)	2891	NA	NA	NA	NA	NA	NA	NA	NA	NA	NA	NA	NA	NA	NA	NA	NA	NA	NA	NA	NA	NA	NA	NA	0.000333
Translation initiation factor IF-2, a GTPase (InfB) (PDB:5ME0ation initiation factor IF-2, a GTPase (InfB) (PDB:5ME0)	1444	NA	NA	NA	NA	NA	NA	NA	NA	NA	NA	NA	NA	NA	NA	NA	NA	NA	NA	NA	NA	NA	NA	NA	0.000233
Protein chain release factor PrfB (PrfB) (PDB:1GQEn chain release factor PrfB (PrfB) (PDB:1GQE)	1799	NA	NA	NA	NA	NA	NA	NA	NA	NA	NA	NA	NA	NA	NA	NA	NA	NA	NA	NA	NA	NA	NA	NA	0.000701
Peptide chain release factor RF-3 (PrfC) (PDB:3UOQe chain release factor RF-3 (PrfC) (PDB:3UOQ)	250	NA	NA	NA	NA	NA	NA	NA	NA	NA	NA	NA	NA	NA	NA	NA	NA	NA	NA	NA	NA	NA	NA	NA	0.000314
Citrate synthase (GltA) (PDB:3TQG) (PUBMED:25211225e synthase (GltA) (PDB:3TQG) (PUBMED:25211225)	2607	NA	NA	NA	NA	NA	NA	NA	NA	NA	NA	NA	NA	NA	NA	NA	NA	NA	NA	NA	NA	NA	NA	NA	0.000581
Aconitase A (AcnA) (PDB:1ACOase A (AcnA) (PDB:1ACO)	861	NA	NA	NA	NA	NA	NA	NA	NA	NA	NA	NA	NA	NA	NA	NA	NA	NA	NA	NA	NA	NA	NA	NA	0.000311
Isocitrate dehydrogenase (Icd) (PDB:1IDDrate dehydrogenase (Icd) (PDB:1IDD)	2895	NA	NA	NA	NA	NA	NA	NA	NA	NA	NA	NA	NA	NA	NA	NA	NA	NA	NA	NA	NA	NA	NA	NA	0.000421
IDH1, IDH2, icd; isocitrate dehydrogenase [EC:1.1.1.42, IDH2, icd; isocitrate dehydrogenase [EC:1.1.1.42]	2895	NA	NA	NA	NA	NA	NA	NA	NA	NA	NA	NA	NA	NA	NA	NA	NA	NA	NA	NA	NA	NA	NA	NA	0.000421
Isocitrate/isopropylmalate dehydrogenase (LeuB) (PDB:1GC9rate/isopropylmalate dehydrogenase (LeuB) (PDB:1GC9)	2311	NA	NA	NA	NA	NA	NA	NA	NA	NA	NA	NA	NA	NA	NA	NA	NA	NA	NA	NA	NA	NA	NA	NA	0.00056
2-oxoglutarate dehydrogenase complex, dehydrogenase (E1) component, and related enzymes (SucA) (PDB:2JGDlutarate dehydrogenase complex, dehydrogenase (E1) component, and related enzymes (SucA) (PDB:2JGD)	876	NA	NA	NA	NA	NA	NA	NA	NA	NA	NA	NA	NA	NA	NA	NA	NA	NA	NA	NA	NA	NA	NA	NA	0.000176
Succinyl-CoA synthetase, beta subunit (SucC) (PDB:1SCUyl-CoA synthetase, beta subunit (SucC) (PDB:1SCU)	1037	NA	NA	NA	NA	NA	NA	NA	NA	NA	NA	NA	NA	NA	NA	NA	NA	NA	NA	NA	NA	NA	NA	NA	0.000545
Succinate dehydrogenase/fumarate reductase, flavoprotein subunit (SdhA) (PDB:1KF6ate dehydrogenase/fumarate reductase, flavoprotein subunit (SdhA) (PDB:1KF6)	350	0.000389	0.000379	0.000362	NA	0.000391	0.000369	0.000317	0.00035	0.000209	0.00032	0.000252	0.000327	0.000352	0.000372	NA	NA	NA	NA	NA	NA	NA	NA	NA	0.000334
aprA; adenylylsulfate reductase, subunit A [EC:1.8.99.2; adenylylsulfate reductase, subunit A [EC:1.8.99.2]	350	0.000389	0.000379	0.000362	NA	0.000391	0.000369	0.000317	0.00035	0.000209	0.00032	0.000252	0.000327	0.000352	0.000372	NA	NA	NA	NA	NA	NA	NA	NA	NA	0.000334
Succinate dehydrogenase/fumarate reductase, flavoprotein subunit (SdhA) (PDB:1KF6ate dehydrogenase/fumarate reductase, flavoprotein subunit (SdhA) (PDB:1KF6)	926	NA	NA	NA	NA	NA	NA	NA	0.000407	NA	0.000336	0.000137	NA	NA	NA	NA	NA	NA	NA	NA	NA	NA	NA	NA	0.000325
aprA; adenylylsulfate reductase, subunit A [EC:1.8.99.2; adenylylsulfate reductase, subunit A [EC:1.8.99.2]	926	NA	NA	NA	NA	NA	NA	NA	0.000407	NA	0.000336	0.000137	NA	NA	NA	NA	NA	NA	NA	NA	NA	NA	NA	NA	0.000325
Succinate dehydrogenase/fumarate reductase, flavoprotein subunit (SdhA) (PDB:1KF6ate dehydrogenase/fumarate reductase, flavoprotein subunit (SdhA) (PDB:1KF6)	1804	NA	NA	NA	NA	NA	NA	NA	NA	NA	NA	0.000426	0.000481	NA	NA	NA	NA	NA	NA	NA	NA	NA	NA	NA	0.000316
Succinate dehydrogenase/fumarate reductase, flavoprotein subunit (SdhA) (PDB:1KF6ate dehydrogenase/fumarate reductase, flavoprotein subunit (SdhA) (PDB:1KF6)	2575	NA	NA	NA	NA	NA	NA	NA	NA	NA	NA	NA	NA	NA	NA	NA	NA	NA	NA	NA	NA	NA	NA	NA	0.000358
aprA; adenylylsulfate reductase, subunit A [EC:1.8.99.2; adenylylsulfate reductase, subunit A [EC:1.8.99.2]	2575	NA	NA	NA	NA	NA	NA	NA	NA	NA	NA	NA	NA	NA	NA	NA	NA	NA	NA	NA	NA	NA	NA	NA	0.000358
Succinate dehydrogenase/fumarate reductase, Fe-S protein subunit (SdhB/FrdB) (PDB:6LUMate dehydrogenase/fumarate reductase, Fe-S protein subunit (SdhB/FrdB) (PDB:6LUM)	2819	NA	NA	NA	NA	NA	NA	NA	NA	NA	NA	NA	NA	NA	NA	NA	NA	NA	NA	NA	NA	NA	NA	NA	0.000877
Malate/lactate dehydrogenase (Mdh) (PDB:4WLO/lactate dehydrogenase (Mdh) (PDB:4WLO)	2580	NA	NA	NA	NA	NA	NA	NA	NA	NA	NA	NA	NA	NA	NA	NA	NA	NA	NA	NA	NA	NA	NA	NA	0.000651
GAPDH, gapA; glyceraldehyde 3-phosphate dehydrogenase [EC:1.2.1.12H, gapA; glyceraldehyde 3-phosphate dehydrogenase [EC:1.2.1.12]	437	0.00068	0.000744	0.000692	0.000697	0.000677	0.000679	0.000751	0.000699	0.000778	0.000621	0.000639	0.000614	0.000657	0.000671	0.000877	0.00078	NA	NA	NA	NA	NA	NA	NA	0.000614
GAPDH, gapA; glyceraldehyde 3-phosphate dehydrogenase [EC:1.2.1.12H, gapA; glyceraldehyde 3-phosphate dehydrogenase [EC:1.2.1.12]	2645	0.00185	0.0018	0.00103	NA	0.0013	0.001	NA	NA	NA	0.00089	0.000864	NA	NA	0.00111	NA	NA	NA	NA	NA	NA	NA	NA	NA	0.000812
por, nifJ; pyruvate-ferredoxin/flavodoxin oxidoreductase [EC:1.2.7.1 1.2.7.- nifJ; pyruvate-ferredoxin/flavodoxin oxidoreductase [EC:1.2.7.1 1.2.7.-]	736	NA	NA	NA	NA	NA	NA	NA	NA	NA	NA	NA	NA	NA	NA	NA	NA	NA	NA	NA	NA	NA	NA	NA	0.00023
aceE; pyruvate dehydrogenase E1 component [EC:1.2.4.1; pyruvate dehydrogenase E1 component [EC:1.2.4.1]	1250	NA	NA	NA	NA	NA	NA	0.000266	0.000343	NA	NA	NA	NA	NA	NA	NA	NA	NA	NA	NA	NA	NA	NA	NA	0.000281
ackA; acetate kinase [EC:2.7.2.1; acetate kinase [EC:2.7.2.1]	2333	NA	NA	NA	NA	NA	NA	NA	NA	NA	NA	NA	NA	NA	NA	NA	NA	NA	NA	NA	NA	NA	NA	NA	0.00315974
ackA; acetate kinase [EC:2.7.2.1; acetate kinase [EC:2.7.2.1]	3451	NA	NA	NA	NA	NA	NA	NA	NA	NA	NA	NA	NA	NA	NA	NA	NA	NA	NA	NA	NA	NA	NA	NA	0.000618
ald; alanine dehydrogenase [EC:1.4.1.1 alanine dehydrogenase [EC:1.4.1.1]	1413	NA	NA	NA	NA	NA	NA	NA	NA	NA	NA	NA	NA	NA	NA	NA	NA	NA	NA	NA	NA	NA	NA	NA	0.000621
asd; aspartate-semialdehyde dehydrogenase [EC:1.2.1.11 aspartate-semialdehyde dehydrogenase [EC:1.2.1.11]	2310	NA	NA	NA	NA	NA	NA	NA	NA	NA	NA	NA	NA	NA	NA	NA	NA	NA	NA	NA	NA	NA	NA	NA	0.000658
hom; homoserine dehydrogenase [EC:1.1.1.3 homoserine dehydrogenase [EC:1.1.1.3]	773	NA	NA	NA	NA	NA	NA	NA	NA	NA	NA	NA	NA	NA	NA	NA	NA	NA	NA	NA	NA	NA	NA	NA	0.000552
NAD(P)H-nitrite reductase, large subunit (NirB)!!!Predicted acylesterase/phospholipase RssA, containd patatin domain (RssA) (PDB:5FQUH-nitrite reductase, large subunit (NirB)!!!Predicted acylesterase/phospholipase RssA, containd patatin domain (RssA) (PDB:5FQU)	2944	NA	NA	NA	NA	NA	NA	NA	NA	NA	NA	NA	NA	NA	NA	NA	NA	NA	NA	NA	NA	NA	NA	NA	0.000295
sat, met3; sulfate adenylyltransferase [EC:2.7.7.4 met3; sulfate adenylyltransferase [EC:2.7.7.4]	2577	NA	NA	NA	NA	NA	0.000778	NA	NA	NA	NA	0.000764	NA	NA	NA	NA	NA	NA	NA	NA	NA	NA	NA	NA	0.000546
aprB; adenylylsulfate reductase, subunit B [EC:1.8.99.2; adenylylsulfate reductase, subunit B [EC:1.8.99.2]	927	NA	NA	NA	NA	NA	NA	NA	NA	0.000953	NA	0.00161	NA	NA	NA	NA	NA	NA	NA	NA	NA	NA	NA	NA	0.00129
dsrA; dissimilatory sulfite reductase alpha subunit [EC:1.8.99.5; dissimilatory sulfite reductase alpha subunit [EC:1.8.99.5]	2131	0.000689	0.000656	0.000616	NA	0.000642	0.000467	0.00043	0.000497	NA	0.000527	0.000389	0.00045	0.000566	0.000543	NA	NA	NA	NA	NA	NA	NA	NA	NA	0.000462
dsrA; dissimilatory sulfite reductase alpha subunit [EC:1.8.99.5; dissimilatory sulfite reductase alpha subunit [EC:1.8.99.5]	3339	NA	NA	NA	NA	NA	NA	NA	NA	NA	NA	NA	NA	NA	NA	NA	NA	NA	NA	NA	NA	NA	NA	NA	0.000567
dsrB; dissimilatory sulfite reductase beta subunit [EC:1.8.99.5; dissimilatory sulfite reductase beta subunit [EC:1.8.99.5]	2130	0.000706	0.000693	0.00068	0.000681	0.000695	0.000628	0.000705	0.000666	0.000714	0.000661	0.000624	0.000668	0.000714	0.000701	0.000745	0.000749	0.000647	0.000731	0.000665	NA	0.00083	0.000686	NA	0.000588
dsrB; dissimilatory sulfite reductase beta subunit [EC:1.8.99.5; dissimilatory sulfite reductase beta subunit [EC:1.8.99.5]	3340	NA	NA	NA	NA	NA	NA	NA	NA	NA	NA	NA	NA	NA	NA	NA	NA	NA	NA	NA	NA	NA	NA	NA	0.000593
phsA, psrA; thiosulfate reductase / polysulfide reductase chain A [EC:1.8.5.5, psrA; thiosulfate reductase / polysulfide reductase chain A [EC:1.8.5.5]	2480	NA	NA	NA	NA	NA	NA	NA	NA	NA	NA	NA	NA	NA	NA	NA	NA	NA	NA	NA	NA	NA	NA	NA	0.000385

## Sheet: MASP16_filtered_entropy_values
Gene	Gene ID in Anvi’o	ALJR_SRR11061153	ALJR_SRR11061154	ALJR_SRR11567260	ALJR_SRR11567261	ALJR_SRR9045291	ALJR_SRR9045294	ALJR_SRR9045295	ALJR_SRR9045297	ALSA_SRR10854653	ALSA_SRR11567157	ALSA_SRR9045292	ALSA_SRR9045293	ALSA_SRR9045296	ALSA_SRR9045298	MASA_SRR11828800	MASA_SRR11828899	MASA_SRR11829000	MASA_SRR11829104	MASA_SRR11829269	MASP_SRR11828593	MASP_SRR11828889	MASP_SRR11829102	MASP_SRR11829268	MASP_SRR12659820
Ribosomal protein L16/L10AE (RplP) (PDB:1WKImal protein L16/L10AE (RplP) (PDB:1WKI)	2138	NA	NA	NA	NA	NA	NA	NA	NA	NA	NA	NA	NA	NA	NA	NA	NA	NA	NA	NA	NA	NA	NA	NA	0.00207594
Ribosomal protein L17 (RplQ) (PDB:1GD8mal protein L17 (RplQ) (PDB:1GD8)	2156	NA	NA	NA	NA	0.00162	NA	NA	NA	NA	NA	NA	NA	NA	NA	NA	NA	NA	NA	NA	NA	NA	NA	NA	NA
Ribosomal protein L2 (RplB) (PDB:1VS6mal protein L2 (RplB) (PDB:1VS6)	2134	0.000971	NA	NA	NA	0.000702	NA	NA	NA	NA	NA	NA	NA	NA	NA	NA	NA	NA	NA	NA	NA	NA	NA	NA	NA
Ribosomal protein L20 (RplT) (PDB:1VS6) (PUBMED:30270044mal protein L20 (RplT) (PDB:1VS6) (PUBMED:30270044)	209	NA	NA	NA	NA	NA	NA	NA	NA	NA	NA	NA	NA	NA	NA	NA	NA	NA	NA	NA	NA	NA	NA	NA	0.00289
Ribosomal protein L22 (RplV) (PDB:1VS6mal protein L22 (RplV) (PDB:1VS6)	2136	NA	NA	NA	NA	0.00153	NA	NA	NA	NA	NA	NA	NA	NA	NA	NA	NA	NA	NA	NA	NA	NA	NA	NA	0.00179
Ribosomal protein L5 (RplE) (PDB:1VS6mal protein L5 (RplE) (PDB:1VS6)	2143	NA	NA	0.000975	NA	0.00133886	NA	NA	0.0016411	NA	NA	NA	NA	NA	NA	NA	NA	NA	NA	NA	NA	NA	NA	NA	0.00120639
Ribosomal protein S1 (RpsA) (PDB:4NNHmal protein S1 (RpsA) (PDB:4NNH)	2535	NA	NA	0.000329	NA	0.000351	NA	NA	0.000484	NA	NA	NA	NA	NA	NA	NA	NA	NA	NA	NA	NA	NA	NA	NA	0.000473
Ribosomal protein S10 (RpsJ) (PDB:4V4Hmal protein S10 (RpsJ) (PDB:4V4H)	2130	0.00212651	0.000927	NA	NA	0.0025999	0.00144601	0.00230744	0.00223853	NA	0.00118665	0.00192508	0.00054	0.00217747	0.000619	NA	NA	NA	NA	NA	NA	NA	NA	NA	0.00280188
Ribosomal protein S18 acetylase RimI and related acetyltransferases (RimI) (PDB:1GHEmal protein S18 acetylase RimI and related acetyltransferases (RimI) (PDB:1GHE)	409	NA	NA	NA	NA	NA	NA	NA	NA	NA	NA	NA	NA	NA	NA	NA	NA	NA	NA	NA	NA	NA	NA	NA	0.00128
Glutathione synthase, LysX or RimK-type ligase, ATP-grasp superfamily (LysX) (PDB:1GLV)!!!Ribosomal protein S18 acetylase RimI and related acetyltransferases (RimI) (PDB:1GHEhione synthase, LysX or RimK-type ligase, ATP-grasp superfamily (LysX) (PDB:1GLV)!!!Ribosomal protein S18 acetylase RimI and related acetyltransferases (RimI) (PDB:1GHE)	1555	NA	NA	NA	NA	NA	NA	NA	NA	NA	NA	NA	NA	NA	NA	NA	NA	NA	NA	NA	NA	NA	NA	NA	0.000327
Ribosomal protein S18 acetylase RimI and related acetyltransferases (RimI) (PDB:1GHEmal protein S18 acetylase RimI and related acetyltransferases (RimI) (PDB:1GHE)	2330	NA	NA	NA	NA	NA	NA	NA	NA	NA	NA	NA	NA	NA	NA	NA	NA	NA	NA	NA	NA	NA	NA	NA	0.00136073
Ribosomal protein S19 (RpsS) (PDB:4V4Hmal protein S19 (RpsS) (PDB:4V4H)	2135	NA	NA	NA	NA	NA	NA	NA	NA	NA	NA	NA	NA	NA	NA	NA	NA	NA	NA	NA	NA	NA	NA	NA	0.0021
Ribosomal protein S3 (RpsC) (PDB:1VS6mal protein S3 (RpsC) (PDB:1VS6)	2137	NA	NA	NA	NA	0.00121393	NA	NA	NA	NA	NA	NA	NA	NA	NA	NA	NA	NA	NA	NA	NA	NA	NA	NA	NA
Ribosomal protein S5 (RpsE) (PDB:4V4Hmal protein S5 (RpsE) (PDB:4V4H)	2148	NA	NA	0.00147	NA	0.00147524	0.00114161	NA	NA	NA	0.0013243	0.00114874	NA	NA	NA	NA	NA	NA	NA	NA	NA	NA	NA	NA	0.00140058
Ribosomal protein S6 (RpsF) (PDB:4V4Hmal protein S6 (RpsF) (PDB:4V4H)	1669	NA	NA	NA	NA	NA	NA	NA	NA	NA	NA	NA	NA	NA	NA	NA	NA	NA	NA	NA	NA	NA	NA	NA	0.00126
DNA-directed RNA polymerase, alpha subunit/40 kD subunit (RpoA) (PDB:4KN7rected RNA polymerase, alpha subunit/40 kD subunit (RpoA) (PDB:4KN7)	2155	0.000746	0.000774	0.000713	NA	0.000724	0.000621	0.000722	0.000759	NA	0.00081	0.00078	0.000694	0.000519	0.000669	0.000791	0.00077	0.000764	0.00071	0.000857	NA	NA	NA	NA	0.000712
DNA-directed RNA polymerase, sigma subunit (sigma70/sigma32) (RpoD) (PDB:1SIGrected RNA polymerase, sigma subunit (sigma70/sigma32) (RpoD) (PDB:1SIG)	734	NA	NA	NA	NA	0.00107	NA	NA	NA	NA	NA	NA	NA	NA	NA	NA	NA	NA	NA	NA	NA	NA	NA	NA	NA
DNA-directed RNA polymerase, sigma subunit (sigma70/sigma32) (RpoD) (PDB:1SIGrected RNA polymerase, sigma subunit (sigma70/sigma32) (RpoD) (PDB:1SIG)	1967	NA	NA	NA	NA	0.000691	NA	0.000738	0.000725	NA	NA	NA	NA	NA	NA	NA	NA	NA	NA	NA	NA	NA	NA	NA	0.000811
DNA-directed RNA polymerase, sigma subunit (sigma70/sigma32) (RpoD) (PDB:1SIGrected RNA polymerase, sigma subunit (sigma70/sigma32) (RpoD) (PDB:1SIG)	2019	0.000334	0.000334	0.000318	0.000327	0.00031	0.000329	0.000308	0.000315	0.00031	0.000307	0.000328	0.000313	0.000327	0.000312	0.000328	0.000331	0.000331	0.000319	0.00033	0.000331	0.000333	0.000331	0.000307	0.000326
Translation initiation factor IF-2, a GTPase (InfB) (PDB:5ME0ation initiation factor IF-2, a GTPase (InfB) (PDB:5ME0)	267	NA	NA	0.00031	NA	0.000291	NA	NA	NA	NA	NA	NA	NA	NA	NA	NA	NA	NA	NA	NA	NA	NA	NA	NA	0.000355
Citrate synthase (GltA) (PDB:3TQG) (PUBMED:25211225e synthase (GltA) (PDB:3TQG) (PUBMED:25211225)	945	NA	0.000497	NA	NA	0.000535	NA	0.00059	0.000598	NA	NA	NA	NA	NA	NA	NA	NA	NA	NA	NA	NA	NA	NA	NA	0.00054
CS, gltA; citrate synthase [EC:2.3.3.1gltA; citrate synthase [EC:2.3.3.1]	945	NA	0.000497	NA	NA	0.000535	NA	0.00059	0.000598	NA	NA	NA	NA	NA	NA	NA	NA	NA	NA	NA	NA	NA	NA	NA	0.00054
Isocitrate dehydrogenase (Icd) (PDB:1IDDrate dehydrogenase (Icd) (PDB:1IDD)	856	0.000657	0.000536	0.000608	NA	0.00064	0.000621	0.000636	0.000641	NA	0.000608	NA	NA	0.000771	NA	NA	NA	NA	NA	0.000581	NA	NA	NA	NA	0.000622
IDH1, IDH2, icd; isocitrate dehydrogenase [EC:1.1.1.42, IDH2, icd; isocitrate dehydrogenase [EC:1.1.1.42]	856	0.000657	0.000536	0.000608	NA	0.00064	0.000621	0.000636	0.000641	NA	0.000608	NA	NA	0.000771	NA	NA	NA	NA	NA	0.000581	NA	NA	NA	NA	0.000622
Isocitrate/isopropylmalate dehydrogenase (LeuB) (PDB:1GC9rate/isopropylmalate dehydrogenase (LeuB) (PDB:1GC9)	138	0.000925	0.000697	0.000726	NA	0.00074	0.000772	0.00077	0.000708	NA	0.000732	0.000674	0.000632	0.000744	NA	0.000623	0.000743	NA	0.000695	0.000733	NA	NA	NA	NA	0.00072
2-oxoglutarate dehydrogenase complex, dehydrogenase (E1) component, and related enzymes (SucA) (PDB:2JGDlutarate dehydrogenase complex, dehydrogenase (E1) component, and related enzymes (SucA) (PDB:2JGD)	3146	0.000271	0.00032	0.000201	0.000257	0.000249	NA	0.000242	0.000243	NA	0.000238	0.000258	0.000225	NA	NA	NA	NA	NA	0.000221	NA	NA	NA	NA	NA	0.000258
Succinyl-CoA synthetase, alpha subunit (SucD) (PDB:1CQIyl-CoA synthetase, alpha subunit (SucD) (PDB:1CQI)	3148	NA	NA	NA	NA	NA	NA	NA	NA	NA	NA	NA	NA	NA	NA	NA	NA	NA	NA	NA	NA	NA	NA	NA	0.000654
Succinyl-CoA synthetase, beta subunit (SucC) (PDB:1SCUyl-CoA synthetase, beta subunit (SucC) (PDB:1SCU)	3149	0.000417	NA	0.000786	NA	0.000535	NA	NA	NA	NA	NA	NA	NA	NA	NA	NA	NA	NA	NA	NA	NA	NA	NA	NA	NA
Succinate dehydrogenase/fumarate reductase, flavoprotein subunit (SdhA) (PDB:1KF6ate dehydrogenase/fumarate reductase, flavoprotein subunit (SdhA) (PDB:1KF6)	760	0.000415	0.000432	0.00037	0.000305	0.000383	0.000367	0.000338	0.000375	0.000305	0.000383	0.000352	0.000345	0.000381	0.000531	0.000431	0.000349	NA	NA	0.000424	NA	NA	0.000413	NA	0.000414
aprA; adenylylsulfate reductase, subunit A [EC:1.8.99.2; adenylylsulfate reductase, subunit A [EC:1.8.99.2]	760	0.000415	0.000432	0.00037	0.000305	0.000383	0.000367	0.000338	0.000375	0.000305	0.000383	0.000352	0.000345	0.000381	0.000531	0.000431	0.000349	NA	NA	0.000424	NA	NA	0.000413	NA	0.000414
Succinate dehydrogenase/fumarate reductase, flavoprotein subunit (SdhA) (PDB:1KF6ate dehydrogenase/fumarate reductase, flavoprotein subunit (SdhA) (PDB:1KF6)	1311	0.00042	0.000438	0.000417	0.000446	0.000404	0.000388	0.000389	0.000398	0.000484	0.000401	0.000376	0.000438	0.000466	0.000423	0.000439	0.000444	0.000438	0.000437	0.000431	NA	0.000492	NA	0.000524	0.000408
Fumarate hydratase class II (FumC) (PDB:1KQ7te hydratase class II (FumC) (PDB:1KQ7)	298	NA	NA	NA	NA	NA	NA	NA	NA	NA	NA	NA	NA	NA	NA	NA	NA	NA	NA	NA	NA	NA	NA	NA	0.00054
Malate/lactate dehydrogenase (Mdh) (PDB:4WLO/lactate dehydrogenase (Mdh) (PDB:4WLO)	792	NA	NA	NA	NA	NA	NA	NA	NA	NA	NA	NA	NA	NA	NA	NA	NA	NA	NA	NA	NA	NA	NA	NA	0.000553
Malate/lactate dehydrogenase (Mdh) (PDB:4WLO/lactate dehydrogenase (Mdh) (PDB:4WLO)	3150	NA	NA	0.000828	NA	0.000803	0.000875	0.000913	0.000869	NA	NA	NA	NA	NA	NA	NA	NA	NA	NA	NA	NA	NA	NA	NA	0.000772
GAPDH, gapA; glyceraldehyde 3-phosphate dehydrogenase [EC:1.2.1.12H, gapA; glyceraldehyde 3-phosphate dehydrogenase [EC:1.2.1.12]	2957	NA	NA	0.000491	0.000487	0.000681	NA	NA	0.000377	NA	0.000484	NA	NA	NA	NA	NA	NA	NA	NA	NA	NA	NA	NA	NA	NA
PK, pyk; pyruvate kinase [EC:2.7.1.40pyk; pyruvate kinase [EC:2.7.1.40]	2470	NA	NA	NA	NA	NA	NA	NA	NA	NA	NA	NA	NA	NA	NA	NA	NA	NA	NA	NA	NA	NA	NA	NA	0.000598
por, nifJ; pyruvate-ferredoxin/flavodoxin oxidoreductase [EC:1.2.7.1 1.2.7.- nifJ; pyruvate-ferredoxin/flavodoxin oxidoreductase [EC:1.2.7.1 1.2.7.-]	473	NA	NA	0.000162	NA	0.000203	NA	NA	NA	NA	0.000161	NA	NA	NA	NA	NA	NA	NA	NA	NA	NA	NA	NA	NA	NA
AACS, acsA; acetoacetyl-CoA synthetase [EC:6.2.1.16, acsA; acetoacetyl-CoA synthetase [EC:6.2.1.16]	1515	NA	NA	NA	NA	NA	NA	NA	NA	NA	NA	NA	NA	NA	NA	NA	NA	NA	NA	NA	NA	NA	NA	NA	0.000316
nirK; nitrite reductase (NO-forming) [EC:1.7.2.1; nitrite reductase (NO-forming) [EC:1.7.2.1]	820	NA	NA	NA	NA	NA	NA	NA	NA	NA	NA	NA	NA	NA	NA	NA	NA	NA	NA	NA	NA	NA	NA	NA	0.000576
cysNC; bifunctional enzyme CysN/CysC [EC:2.7.7.4 2.7.1.25C; bifunctional enzyme CysN/CysC [EC:2.7.7.4 2.7.1.25]	1552	NA	NA	NA	NA	NA	NA	NA	NA	NA	NA	NA	NA	NA	NA	NA	NA	NA	NA	NA	NA	NA	NA	NA	0.000303
sat, met3; sulfate adenylyltransferase [EC:2.7.7.4 met3; sulfate adenylyltransferase [EC:2.7.7.4]	757	NA	NA	NA	NA	NA	NA	NA	NA	NA	NA	NA	NA	NA	NA	NA	NA	NA	NA	NA	NA	NA	NA	NA	0.000566
aprB; adenylylsulfate reductase, subunit B [EC:1.8.99.2; adenylylsulfate reductase, subunit B [EC:1.8.99.2]	761	NA	NA	NA	NA	NA	NA	0.00144	NA	NA	NA	NA	NA	NA	NA	NA	NA	NA	NA	NA	NA	NA	NA	NA	NA
hydA; sulfhydrogenase subunit alpha [EC:1.12.1.3 1.12.1.5; sulfhydrogenase subunit alpha [EC:1.12.1.3 1.12.1.5]	1221	NA	NA	NA	NA	NA	NA	NA	NA	NA	0.000177	NA	0	NA	NA	NA	NA	NA	NA	NA	NA	NA	NA	NA	NA
